# Supplementary material for: The virtual microbiome: A computational framework to evaluate microbiome analyses
Source: PLoS One. 2023 Feb 8;18(2):e0280391. doi: 10.1371/journal.pone.0280391 (PMC9907852; doi:10.1371/journal.pone.0280391)
Supplement: S2 Appendix — S1 Data: Complete and incomplete databases used in the analyses of virtual microbiomes with GAIA. S2–S4 Data: Virtual microbiomes analyzed with GAIA. S5 Data: Raw data of the amplicon analysis of G. mellonella microbiome with GAIA. S6 Data: Raw data of the WGS analysis of G. mellonella microbiome with GAIA. S7 Data: Significant changes of abundance in G. mellonella microbiome detected by 16S analysis with GAIA. S8 Data: Significant changes of abundance in G. mellonella microbiome detected by WGS analysis with GAIA. S9 Data: Virtual microbiomes analyzed with Kraken2. S10 Data: Raw data of the analysis of G. mellonella gut microbiome with Kraken2. (ZIP) [file pone.0280391.s002.zip]

Archive with 10 entries (10 files):
- S6_Data.xlsx
- S7_Data.xlsx
- S8_Data.xlsx
- S9_Data.xlsx
- S10_Data.xlsx
- S1_Data.xlsx
- S2_Data.xlsx
- S3_Data.xlsx
- S4_Data.xlsx
- S5_Data.xlsx
