# Supplementary material for: The virtual microbiome: A computational framework to evaluate microbiome analyses
Source: PLoS One. 2023 Feb 8;18(2):e0280391. doi: 10.1371/journal.pone.0280391 (PMC9907852; doi:10.1371/journal.pone.0280391)
Supplement: S2 Appendix — S1 Data: Complete and incomplete databases used in the analyses of virtual microbiomes with GAIA. S2–S4 Data: Virtual microbiomes analyzed with GAIA. S5 Data: Raw data of the amplicon analysis of G. mellonella microbiome with GAIA. S6 Data: Raw data of the WGS analysis of G. mellonella microbiome with GAIA. S7 Data: Significant changes of abundance in G. mellonella microbiome detected by 16S analysis with GAIA. S8 Data: Significant changes of abundance in G. mellonella microbiome detected by WGS analysis with GAIA. S9 Data: Virtual microbiomes analyzed with Kraken2. S10 Data: Raw data of the analysis of G. mellonella gut microbiome with Kraken2. (ZIP) [file pone.0280391.s002.zip › S6_Data.xlsx]

## Sheet: Trimming
Sample	Tissue	Raw Data	Trimmed Data
APC-6_S63_L001_R1_001	Anterior_Part	25801498	18080836
APC-6_S63_L001_R2_001	Anterior_Part	25801498	18080836
APExp5_S64_L001_R1_001	Anterior_Part	28834117	21173576
APExp5_S64_L001_R2_001	Anterior_Part	28834117	21173576
APExp9_S65_L001_R1_001	Anterior_Part	31835475	23179841
APExp9_S65_L001_R2_001	Anterior_Part	31835475	23179841
ControlGut3_S60_L001_R1_001	Gut	37558293	28059868
ControlGut3_S60_L001_R2_001	Gut	37558293	28059868
Experimental-Gut11_S61_L001_R1_001	Gut	28027465	19004136
Experimental-Gut11_S61_L001_R2_001	Gut	28027465	19004136
ExperimentalGut13_S62_L001_R1_001	Gut	27950982	19969188
ExperimentalGut13_S62_L001_R2_001	Gut	27950982	19969188
ExperimentalGut3_S71_L001_R1_001	Gut	27959153	18371340
ExperimentalGut3_S71_L001_R2_001	Gut	27959153	18371340
SGC2_S66_L001_R1_001	Silk_Gland	30022026	20980802
SGC2_S66_L001_R2_001	Silk_Gland	30022026	20980802
SGExp1_S67_L001_R1_001	Silk_Gland	25235911	17537750
SGExp1_S67_L001_R2_001	Silk_Gland	25235911	17537750
SGExp4_S68_L001_R1_001	Silk_Gland	34812064	24154235
SGExp4_S68_L001_R2_001	Silk_Gland	34812064	24154235
SGExp5_R1	Silk_Gland	15464857	11593523
SGExp5_R2	Silk_Gland	15464857	11593523
SGExp7_S69_L001_R1_001	Silk_Gland	25802378	17527960
SGExp7_S69_L001_R2_001	Silk_Gland	25802378	17527960
SGExp9_S70_L001_R1_001	Silk_Gland	27957358	19522641
SGExp9_S70_L001_R2_001	Silk_Gland	27957358	19522641

## Sheet: Phylum_Counts
OTU	APC-6-R1	APExp5-R1	APExp9-R1	ControlGut3-R1	Experimental-Gut11-R1	ExperimentalGut13-R1	ExperimentalGut3-R1	SGC2-R1	SGExp1-R1	SGExp4-R1	SGExp5_R1	SGExp7-R1	SGExp9-R1
Archaea;Euryarchaeota	37	23	247	30	39	31	63	230	113	37	21	118	110
Bacteria;Actinobacteria	70	612	377	7540	141	109	98	212	80	111	206	93	135
Bacteria;Bacteroidetes	65	89	106	8692	74	98	133	50	48	79	152	50	488
Bacteria;Cyanobacteria	1	31	11	18	3	237	383	0	3	9	11	0	7
Bacteria;Elusimicrobia	0	0	4	0	3	1	10	11	4	1	0	1	8
Bacteria;Firmicutes	48	216	129	27028	53	5470	4415	77	61	60	269	50	320
Bacteria;Fusobacteria	0	1	7	3158	0	3	0	4	0	2	0	5	34
Bacteria;Planctomycetes	0	0	0	0	0	0	0	0	0	0	6	0	0
Bacteria;Proteobacteria	2191	3950	4032	12113	2512	4921	2384	2461	1396	2325	3076	1382	2246
Bacteria;Spirochaetes	727	1121	1825	1677	788	808	1128	568	696	793	1273	598	586
Bacteria;Tenericutes	23	30	19	63	20	34	23	25	18	46	73	32	45
Eukaryota;Annelida	45	50	66	136	30	47	52	35	37	39	0	43	42
Eukaryota;Apicomplexa	608	807	770	1308	589	800	666	737	512	863	1546	690	703
Eukaryota;Arthropoda	1182	2973	3913	1693	2280	2216	2768	2960	1211	2209	0	762	1880
Eukaryota;Ascomycota	1248	2093	2179	3833	1221	1426	1725	1289	1079	1175	2817	1036	1159
Eukaryota;Bacillariophyta	0	0	0	0	0	0	0	0	0	0	7	0	0
Eukaryota;Basidiomycota	545	824	157	349	562	247	1155	595	86	715	17276	470	574
Eukaryota;Chordata	155	223	214	636	274	310	446	200	182	338	0	146	219
Eukaryota;Chytridiomycota	0	0	0	0	0	0	0	0	0	0	32	0	0
Eukaryota;Cnidaria	5	4	3	17	2	0	0	2	0	3	0	3	3
Eukaryota;Cryptomycota	0	0	0	0	0	0	0	0	0	0	5	0	0
Eukaryota;Echinodermata	2	1	5	8	3	3	1	4	4	2	0	1	1
Eukaryota;Microsporidia	0	0	0	0	0	0	0	0	0	0	17	0	0
Eukaryota;Mollusca	26	23	36	114	19	19	21	9	18	20	0	12	31
Eukaryota;Mucoromycota	9	8	10	48	1	3	4	4	3	6	77	1	3
Eukaryota;Nematoda	669	1005	1243	2495	668	1209	546	692	460	810	0	454	544
Eukaryota;Platyhelminthes	132	110	123	763	93	84	72	101	68	100	0	65	73
Eukaryota;Priapulida	15	18	28	50	9	14	20	12	8	14	0	9	14
Eukaryota;Zoopagomycota	0	0	0	0	0	0	0	0	0	0	110	0	0

## Sheet: Phylum_Percentage
OTU	APC-6-R1	APExp5-R1	APExp9-R1	ControlGut3-R1	Experimental-Gut11-R1	ExperimentalGut13-R1	ExperimentalGut3-R1	SGC2-R1	SGExp1-R1	SGExp4-R1	SGExp5_R1	SGExp7-R1	SGExp9-R1
Archaea;Euryarchaeota	0.474177	0.161835	1.59314	0.0418008	0.415601	0.171365	0.390989	2.23779	1.85642	0.379215	0.0778527	1.95981	1.19241
Bacteria;Actinobacteria	0.897091	4.30622	2.43163	10.5059	1.50256	0.602543	0.608205	2.06266	1.31428	1.13764	0.763698	1.54459	1.46341
Bacteria;Bacteroidetes	0.833013	0.626231	0.683695	12.1111	0.788576	0.541736	0.82542	0.486476	0.788566	0.809675	0.563506	0.830427	5.28997
Bacteria;Cyanobacteria	0.0128156	0.218126	0.0709494	0.0250805	0.0319693	1.31012	2.37696	0	0.0492854	0.0922415	0.04078	0	0.0758808
Bacteria;Elusimicrobia	0	0	0.0257998	0	0.0319693	0.00552792	0.0620617	0.107025	0.0657138	0.0102491	0	0.0166085	0.0867209
Bacteria;Firmicutes	0.615148	1.51984	0.832043	37.6597	0.564791	30.2377	27.4002	0.749173	1.00214	0.614943	0.997257	0.830427	3.46883
Bacteria;Fusobacteria	0	0.00703631	0.0451496	4.40023	0	0.0165837	0	0.0389181	0	0.0204981	0	0.0830427	0.368564
Bacteria;Planctomycetes	0	0	0	0	0	0	0	0	0	0	0.0222436	0	0
Bacteria;Proteobacteria	28.0789	27.7934	26.0062	16.8778	26.769	27.2029	14.7955	23.9443	22.9341	23.829	11.4036	22.953	24.3469
Bacteria;Spirochaetes	9.31693	7.8877	11.7712	2.33666	8.39727	4.46656	7.00056	5.52637	11.4342	8.1275	4.71936	9.9319	6.3523
Bacteria;Tenericutes	0.294758	0.211089	0.122549	0.0877816	0.213129	0.187949	0.142742	0.243238	0.295712	0.471456	0.270631	0.531473	0.487805
Eukaryota;Annelida	0.576701	0.351815	0.425697	0.189497	0.319693	0.259812	0.322721	0.340533	0.607853	0.399713	0	0.714167	0.455285
Eukaryota;Apicomplexa	7.79187	5.6783	4.96646	1.82251	6.27664	4.42233	4.13331	7.17066	8.41137	8.84493	5.73145	11.4599	7.6206
Eukaryota;Arthropoda	15.148	20.9189	25.2386	2.35896	24.2967	12.2499	17.1787	28.7994	19.8949	22.6402	0	12.6557	20.3794
Eukaryota;Ascomycota	15.9938	14.727	14.0544	5.34075	13.0115	7.88281	10.7056	12.5414	17.7263	12.0426	10.4434	17.2064	12.5637
Eukaryota;Bacillariophyta	0	0	0	0	0	0	0	0	0	0	0.0259509	0	0
Eukaryota;Basidiomycota	6.98449	5.79792	1.01264	0.486282	5.98892	1.3654	7.16813	5.78906	1.41285	7.32807	64.0469	7.80601	6.22222
Eukaryota;Chordata	1.98642	1.5691	1.38029	0.886176	2.91986	1.71365	2.76795	1.9459	2.98998	3.46418	0	2.42485	2.37398
Eukaryota;Chytridiomycota	0	0	0	0	0	0	0	0	0	0	0.118633	0	0
Eukaryota;Cnidaria	0.0640779	0.0281452	0.0193498	0.0236871	0.0213129	0	0	0.019459	0	0.0307472	0	0.0498256	0.0325203
Eukaryota;Cryptomycota	0	0	0	0	0	0	0	0	0	0	0.0185364	0	0
Eukaryota;Echinodermata	0.0256312	0.00703631	0.0322497	0.0111469	0.0319693	0.0165837	0.00620617	0.0389181	0.0657138	0.0204981	0	0.0166085	0.0108401
Eukaryota;Microsporidia	0	0	0	0	0	0	0	0	0	0	0.0630237	0	0
Eukaryota;Mollusca	0.333205	0.161835	0.232198	0.158843	0.202472	0.10503	0.13033	0.0875657	0.295712	0.204981	0	0.199302	0.336043
Eukaryota;Mucoromycota	0.11534	0.0562905	0.0644995	0.0668812	0.0106564	0.0165837	0.0248247	0.0389181	0.0492854	0.0614943	0.28546	0.0166085	0.0325203
Eukaryota;Nematoda	8.57363	7.07149	8.01729	3.47643	7.1185	6.68325	3.38857	6.73283	7.55709	8.30173	0	7.54028	5.89702
Eukaryota;Platyhelminthes	1.69166	0.773994	0.793344	1.06313	0.991049	0.464345	0.446844	0.982681	1.11713	1.02491	0	1.07955	0.791328
Eukaryota;Priapulida	0.192234	0.126654	0.180599	0.069668	0.0959079	0.0773908	0.124123	0.116754	0.131428	0.143487	0	0.149477	0.151762
Eukaryota;Zoopagomycota	0	0	0	0	0	0	0	0	0	0	0.4078	0	0

## Sheet: Genus_Counts
OTU	APC-6-R1	APExp5-R1	APExp9-R1	ControlGut3-R1	Experimental-Gut11-R1	ExperimentalGut13-R1	ExperimentalGut3-R1	SGC2-R1	SGExp1-R1	SGExp4-R1	SGExp5_R1	SGExp7-R1	SGExp9-R1
Archaea;Euryarchaeota;Halobacteria;Haloferacales;Haloferacaceae;Halogeometricum	11	1	0	1	0	8	0	1	1	0	0	1	2
Archaea;Euryarchaeota;Methanobacteria;Methanobacteriales;Methanothermaceae;Methanothermus	12	11	239	5	36	12	58	218	103	26	0	106	102
Bacteria;Actinobacteria;Actinobacteria;Actinomycetales;Actinomycetaceae;Actinomyces	2	1	12	456	1	2	0	1	0	4	0	0	2
Bacteria;Actinobacteria;Actinobacteria;Corynebacteriales;Corynebacteriaceae;Corynebacterium	3	52	17	147	1	10	0	7	6	1	0	2	7
Bacteria;Actinobacteria;Actinobacteria;Corynebacteriales;Gordoniaceae;Gordonia	0	247	63	1	0	1	8	6	0	6	0	4	1
Bacteria;Actinobacteria;Actinobacteria;Corynebacteriales;Mycobacteriaceae;Mycobacterium	1	7	2	15	2	2	0	2	1	4	7	0	3
Bacteria;Actinobacteria;Actinobacteria;Corynebacteriales;Mycobacteriaceae;Mycolicibacterium	0	26	9	0	0	0	0	0	0	0	0	0	2
Bacteria;Actinobacteria;Actinobacteria;Micrococcales;Micrococcaceae;Arthrobacter	0	0	0	0	0	0	0	0	0	0	4	0	0
Bacteria;Actinobacteria;Actinobacteria;Micrococcales;Micrococcaceae;Micrococcus	0	4	10	4	7	2	0	3	2	3	0	8	1
Bacteria;Actinobacteria;Actinobacteria;Micrococcales;Micrococcaceae;Rothia	0	2	7	6460	0	1	1	2	1	1	0	0	8
Bacteria;Actinobacteria;Actinobacteria;Micromonosporales;Micromonosporaceae;Actinoplanes	0	0	0	0	0	0	0	0	0	0	5	0	0
Bacteria;Actinobacteria;Actinobacteria;Micromonosporales;Micromonosporaceae;Plantactinospora	5	7	2	0	3	3	2	3	3	12	0	3	2
Bacteria;Actinobacteria;Actinobacteria;Propionibacteriales;Propionibacteriaceae;Cutibacterium	22	69	157	174	92	23	43	133	50	40	34	31	48
Bacteria;Actinobacteria;Actinobacteria;Streptomycetales;Streptomycetaceae;Streptomyces	2	9	3	4	1	8	3	4	1	1	9	1	0
Bacteria;Actinobacteria;Coriobacteriia;Eggerthellales;Eggerthellaceae;Eggerthella	0	0	0	0	0	0	0	0	0	0	9	0	0
Bacteria;Bacteroidetes;Bacteroidia;Bacteroidales;Bacteroidaceae;Bacteroides	4	0	4	34	1	3	1	1	0	1	0	0	29
Bacteria;Bacteroidetes;Bacteroidia;Bacteroidales;Porphyromonadaceae;Porphyromonas	0	0	0	976	0	0	0	1	0	0	0	0	12
Bacteria;Bacteroidetes;Bacteroidia;Bacteroidales;Prevotellaceae;Prevotella	3	10	2	2439	2	3	2	3	5	7	8	4	171
Bacteria;Bacteroidetes;Flavobacteriia;Flavobacteriales;Flavobacteriaceae;Capnocytophaga	0	0	0	255	0	0	0	0	0	0	0	3	4
Bacteria;Bacteroidetes;Flavobacteriia;Flavobacteriales;Flavobacteriaceae;Chryseobacterium	0	5	24	15	22	0	1	3	0	10	0	3	1
Bacteria;Bacteroidetes;Flavobacteriia;Flavobacteriales;Flavobacteriaceae;Flagellimonas	0	8	2	0	0	29	71	0	0	1	0	0	0
Bacteria;Bacteroidetes;Flavobacteriia;Flavobacteriales;Flavobacteriaceae;Riemerella	4	3	10	50	2	2	1	2	4	3	10	3	3
Bacteria;Bacteroidetes;Flavobacteriia;Flavobacteriales;Flavobacteriaceae;Winogradskyella	0	3	2	1	1	2	3	2	0	10	0	1	3
Bacteria;Elusimicrobia;Endomicrobia;Endomicrobiales;Endomicrobiaceae;Endomicrobium	0	0	4	0	3	1	10	10	4	1	0	1	8
Bacteria;Firmicutes;Bacilli;Bacillales;Bacillaceae;Bacillus	2	0	3	28	2	13	1	2	1	0	11	2	1
Bacteria;Firmicutes;Bacilli;Bacillales;Staphylococcaceae;Staphylococcus	3	10	4	1708	15	13	3	5	1	2	5	3	8
Bacteria;Firmicutes;Bacilli;Lactobacillales;Carnobacteriaceae;Granulicatella	0	0	0	507	0	0	0	0	0	0	0	0	7
Bacteria;Firmicutes;Bacilli;Lactobacillales;Enterococcaceae;Enterococcus	0	134	17	249	2	5351	4330	3	3	3	0	3	3
Bacteria;Firmicutes;Bacilli;Lactobacillales;Lactobacillaceae;Lactobacillus	3	21	19	163	2	2	23	25	15	1	0	3	23
Bacteria;Firmicutes;Bacilli;Lactobacillales;Streptococcaceae;Streptococcus	6	2	7	11266	5	1	2	4	0	9	0	4	69
Bacteria;Firmicutes;Clostridia;Clostridiales;Clostridiaceae;Clostridium	0	0	0	0	0	0	0	0	0	0	27	0	0
Bacteria;Firmicutes;Clostridia;Clostridiales;Lachnospiraceae;Lachnoanaerobaculum	0	0	0	263	0	0	0	0	0	0	0	0	0
Bacteria;Firmicutes;Clostridia;Clostridiales;Lachnospiraceae;Lachnoclostridium	0	0	0	238	0	0	0	0	0	0	0	0	0
Bacteria;Firmicutes;Negativicutes;Selenomonadales;Selenomonadaceae;Selenomonas	7	5	12	97	5	6	8	3	4	4	135	7	4
Bacteria;Firmicutes;Negativicutes;Veillonellales;Veillonellaceae;Veillonella	0	0	0	6830	0	0	0	0	1	0	0	0	112
Bacteria;Firmicutes;Tissierellia;Tissierellales;Peptoniphilaceae;Parvimonas	0	0	0	55	0	0	0	0	0	0	0	0	39
Bacteria;Fusobacteria;Fusobacteriia;Fusobacteriales;Fusobacteriaceae;Fusobacterium	0	0	1	2353	0	0	0	0	0	0	0	3	33
Bacteria;Fusobacteria;Fusobacteriia;Fusobacteriales;Leptotrichiaceae;Leptotrichia	0	0	0	725	0	0	0	0	0	0	0	0	1
Bacteria;Proteobacteria;Alphaproteobacteria;Rhizobiales;Bradyrhizobiaceae;Afipia	742	1421	1474	2869	911	1940	603	873	465	792	0	460	538
Bacteria;Proteobacteria;Alphaproteobacteria;Rhizobiales;Bradyrhizobiaceae;Bradyrhizobium	78	140	125	299	95	156	83	96	41	67	14	33	51
Bacteria;Proteobacteria;Alphaproteobacteria;Rhizobiales;Bradyrhizobiaceae;Nitrobacter	2	4	3	7	4	3	1	5	0	1	0	1	1
Bacteria;Proteobacteria;Alphaproteobacteria;Rhizobiales;Bradyrhizobiaceae;Oligotropha	2	4	10	10	4	15	2	0	1	0	0	1	1
Bacteria;Proteobacteria;Alphaproteobacteria;Rhizobiales;Bradyrhizobiaceae;Rhodopseudomonas	9	19	20	30	10	21	10	10	5	14	0	8	9
Bacteria;Proteobacteria;Alphaproteobacteria;Rhizobiales;Brucellaceae;Brucella	9	6	6	17	9	10	3	6	2	5	10	1	6
Bacteria;Proteobacteria;Alphaproteobacteria;Rhizobiales;Brucellaceae;Ochrobactrum	3	10	6	166	9	9	7	6	0	4	20	4	6
Bacteria;Proteobacteria;Alphaproteobacteria;Rhizobiales;Methylobacteriaceae;Methylobacterium	3	2	18	154	0	1	0	0	0	2	4	1	4
Bacteria;Proteobacteria;Alphaproteobacteria;Rhizobiales;Methylobacteriaceae;Methylorubrum	0	6	18	30	3	0	1	1	0	0	0	0	0
Bacteria;Proteobacteria;Alphaproteobacteria;Rhizobiales;Methylobacteriaceae;Microvirga	0	0	0	0	0	0	0	0	0	0	4	0	0
Bacteria;Proteobacteria;Alphaproteobacteria;Rhizobiales;Phyllobacteriaceae;Aminobacter	9	6	7	20	8	14	1	4	1	5	10	3	2
Bacteria;Proteobacteria;Alphaproteobacteria;Rhizobiales;Phyllobacteriaceae;Mesorhizobium	12	32	29	49	15	21	11	6	3	10	35	6	4
Bacteria;Proteobacteria;Alphaproteobacteria;Rhizobiales;Phyllobacteriaceae;Phyllobacterium	100	185	159	452	97	215	85	111	50	83	143	40	38
Bacteria;Proteobacteria;Alphaproteobacteria;Rhizobiales;Rhizobiaceae;Agrobacterium	2	7	8	18	9	5	6	7	1	2	8	4	6
Bacteria;Proteobacteria;Alphaproteobacteria;Rhizobiales;Rhizobiaceae;Ensifer	3	12	7	30	3	14	7	3	4	3	9	6	4
Bacteria;Proteobacteria;Alphaproteobacteria;Rhizobiales;Rhizobiaceae;Rhizobium	18	33	32	92	19	46	23	17	10	13	35	15	10
Bacteria;Proteobacteria;Alphaproteobacteria;Rhizobiales;Rhizobiaceae;Sinorhizobium	5	16	9	36	10	22	6	8	3	4	12	2	1
Bacteria;Proteobacteria;Alphaproteobacteria;Rhodobacterales;Rhodobacteraceae;Paracoccus	1	1	2	4	1	1	30	1	1	0	0	0	0
Bacteria;Proteobacteria;Alphaproteobacteria;Rhodospirillales;Acetobacteraceae;Roseomonas	7	13	9	21	6	11	2	4	4	5	0	4	4
Bacteria;Proteobacteria;Alphaproteobacteria;Sphingomonadales;Sphingomonadaceae;Sphingomonas	8	7	25	259	3	2	10	12	0	2	11	3	1
Bacteria;Proteobacteria;Betaproteobacteria;Burkholderiales;Alcaligenaceae;Achromobacter	66	102	99	193	76	201	65	123	75	96	34	73	105
Bacteria;Proteobacteria;Betaproteobacteria;Burkholderiales;Burkholderiaceae;Burkholderia	53	50	56	81	35	54	54	38	30	39	107	33	31
Bacteria;Proteobacteria;Betaproteobacteria;Burkholderiales;Burkholderiaceae;Ralstonia	8	0	1	184	1	1	1	1	1	1	7	0	0
Bacteria;Proteobacteria;Betaproteobacteria;Burkholderiales;Comamonadaceae;Delftia	133	6	0	47	2	2	27	2	0	2	0	1	3
Bacteria;Proteobacteria;Betaproteobacteria;Burkholderiales;Comamonadaceae;Variovorax	0	1	2	162	0	1	0	0	0	0	0	1	0
Bacteria;Proteobacteria;Betaproteobacteria;Neisseriales;Neisseriaceae;Neisseria	6	16	29	101	14	15	16	25	25	12	31	5	373
Bacteria;Proteobacteria;Betaproteobacteria;Neisseriales;Neisseriaceae;Simonsiella	0	0	0	0	0	0	0	0	0	0	38	0	0
Bacteria;Proteobacteria;Deltaproteobacteria;Desulfuromonadales;Desulfuromonadaceae;Pelobacter	22	35	23	55	17	20	18	15	27	23	30	14	17
Bacteria;Proteobacteria;Epsilonproteobacteria;Campylobacterales;Campylobacteraceae;Campylobacter	0	0	1	2394	0	0	0	0	0	1	0	2	26
Bacteria;Proteobacteria;Epsilonproteobacteria;Campylobacterales;Helicobacteraceae;Helicobacter	0	1	1	2	1	1	7	2	3	14	4	2	6
Bacteria;Proteobacteria;Gammaproteobacteria;Aeromonadales;Aeromonadaceae;Aeromonas	16	24	18	48	20	19	33	35	13	21	33	22	18
Bacteria;Proteobacteria;Gammaproteobacteria;Alteromonadales;Pseudoalteromonadaceae;Pseudoalteromonas	2	6	4	12	2	3	2	6	4	1	0	0	3
Bacteria;Proteobacteria;Gammaproteobacteria;Cellvibrionales;Cellvibrionaceae;Saccharophagus	6	0	4	6	1	3	15	5	0	3	24	1	1
Bacteria;Proteobacteria;Gammaproteobacteria;Chromatiales;Ectothiorhodospiraceae;Halorhodospira	0	1	3	7	3	5	1	2	3	4	13	10	0
Bacteria;Proteobacteria;Gammaproteobacteria;Enterobacterales;Enterobacteriaceae;Enterobacter	5	8	16	31	6	8	17	3	8	5	0	5	3
Bacteria;Proteobacteria;Gammaproteobacteria;Enterobacterales;Enterobacteriaceae;Escherichia	7	7	5	134	3	2	14	3	6	5	118	6	8
Bacteria;Proteobacteria;Gammaproteobacteria;Enterobacterales;Enterobacteriaceae;Klebsiella	1	97	5	4	3	255	283	5	0	4	0	3	4
Bacteria;Proteobacteria;Gammaproteobacteria;Enterobacterales;Enterobacteriaceae;Shigella	0	0	0	0	0	0	0	0	0	0	12	0	0
Bacteria;Proteobacteria;Gammaproteobacteria;Enterobacterales;Erwiniaceae;Pantoea	67	108	127	107	100	111	96	107	60	88	115	69	93
Bacteria;Proteobacteria;Gammaproteobacteria;Enterobacterales;Morganellaceae;Proteus	0	0	0	0	0	0	0	0	0	0	36	0	0
Bacteria;Proteobacteria;Gammaproteobacteria;Methylococcales;Methylococcaceae;Methylovulum	7	5	15	6	22	14	7	11	6	27	29	11	6
Bacteria;Proteobacteria;Gammaproteobacteria;Pasteurellales;Pasteurellaceae;Actinobacillus	0	0	0	0	0	0	0	0	0	0	0	0	30
Bacteria;Proteobacteria;Gammaproteobacteria;Pasteurellales;Pasteurellaceae;Haemophilus	5	3	2	103	1	4	1	1	3	2	0	2	146
Bacteria;Proteobacteria;Gammaproteobacteria;Pseudomonadales;Moraxellaceae;Acinetobacter	4	25	5	50	117	1	2	5	3	4	0	2	5
Bacteria;Proteobacteria;Gammaproteobacteria;Pseudomonadales;Moraxellaceae;Moraxella	2	7	7	10	1	2	7	1	3	1	11	0	18
Bacteria;Proteobacteria;Gammaproteobacteria;Pseudomonadales;Pseudomonadaceae;Azotobacter	0	0	0	0	0	0	0	0	0	0	232	0	0
Bacteria;Proteobacteria;Gammaproteobacteria;Pseudomonadales;Pseudomonadaceae;Pseudomonas	6	11	22	124	29	1	5	18	6	8	9	7	18
Bacteria;Proteobacteria;Gammaproteobacteria;Vibrionales;Vibrionaceae;Aliivibrio	0	0	0	0	0	0	0	0	0	0	12	0	0
Bacteria;Proteobacteria;Gammaproteobacteria;Vibrionales;Vibrionaceae;Photobacterium	1	4	6	3	4	0	8	4	0	12	0	5	2
Bacteria;Proteobacteria;Gammaproteobacteria;Vibrionales;Vibrionaceae;Vibrio	2	1	1	11	1	3	3	3	4	1	44	1	4
Bacteria;Proteobacteria;Gammaproteobacteria;Xanthomonadales;Xanthomonadaceae;Stenotrophomonas	8	6	1	23	5	2	11	6	5	1	100	2	4
Bacteria;Proteobacteria;Gammaproteobacteria;Xanthomonadales;Xanthomonadaceae;Xylella	0	0	0	0	0	0	0	0	0	0	5	0	0
Bacteria;Spirochaetes;Spirochaetia;Brachyspirales;Brachyspiraceae;Brachyspira	14	20	28	18	20	17	46	19	17	20	12	18	10
Bacteria;Spirochaetes;Spirochaetia;Spirochaetales;Spirochaetaceae;Treponema	599	927	1488	1357	661	655	903	449	583	586	988	489	485
Bacteria;Tenericutes;Mollicutes;Entomoplasmatales;Spiroplasmataceae;Spiroplasma	0	0	0	0	0	0	0	0	0	0	5	0	0
Bacteria;Tenericutes;Mollicutes;Mycoplasmatales;Mycoplasmataceae;Mycoplasma	2	0	1	9	0	0	1	4	1	4	4	2	12
Eukaryota;Annelida;Clitellata;Hirudinida;Glossiphoniidae;Helobdella	16	18	18	63	15	20	16	12	6	11	0	14	11
Eukaryota;Annelida;Polychaeta;Sabellida;Siboglinidae;Escarpia	2	0	3	2	2	0	6	5	3	1	0	4	3
Eukaryota;Apicomplexa;Aconoidasida;Haemosporida;Plasmodiidae;Plasmodium	48	89	75	142	76	63	65	61	35	96	172	74	50
Eukaryota;Apicomplexa;Conoidasida;Eucoccidiorida;Cryptosporidiidae;Cryptosporidium	275	347	321	518	270	389	299	357	208	263	191	238	287
Eukaryota;Apicomplexa;Conoidasida;Eucoccidiorida;Eimeriidae;Eimeria	1	5	5	0	1	5	5	2	1	1	0	0	3
Eukaryota;Apicomplexa;Conoidasida;Eucoccidiorida;Sarcocystidae;Neospora	0	0	0	0	0	0	0	0	0	0	68	0	0
Eukaryota;Apicomplexa;Conoidasida;Eucoccidiorida;Sarcocystidae;Toxoplasma	0	0	0	0	0	0	0	0	0	0	44	0	0
Eukaryota;Arthropoda;Insecta;Diptera;Drosophilidae;Drosophila	1	2	30	1	4	6	51	7	7	3	0	7	12
Eukaryota;Arthropoda;Insecta;Hemiptera;Cicadellidae;Reuplemmeles	2	0	1	0	0	0	0	0	7	7	0	3	0
Eukaryota;Arthropoda;Insecta;Hymenoptera;Formicidae;Dinoponera	4	3	4	5	1	2	1	1	0	4	0	5	1
Eukaryota;Arthropoda;Insecta;Lepidoptera;Bombycidae;Bombyx	40	94	280	57	72	26	195	93	60	36	0	14	137
Eukaryota;Arthropoda;Insecta;Lepidoptera;Noctuidae;Helicoverpa	0	0	1	1	14	0	10	0	1	2	0	0	0
Eukaryota;Arthropoda;Insecta;Lepidoptera;Noctuidae;Spodoptera	5	2	6	5	11	1	12	3	1	5	0	0	3
Eukaryota;Arthropoda;Insecta;Lepidoptera;Nymphalidae;Bicyclus	8	36	41	29	31	14	38	61	5	11	0	5	75
Eukaryota;Arthropoda;Insecta;Lepidoptera;Nymphalidae;Heliconius	4	4	22	7	3	0	11	11	8	1	0	0	5
Eukaryota;Arthropoda;Insecta;Lepidoptera;Papilionidae;Papilio	0	4	10	4	6	4	4	3	7	4	0	8	2
Eukaryota;Arthropoda;Insecta;Lepidoptera;Pyralidae;Amyelois	2	6	2	10	2	9	6	9	7	10	0	5	14
Eukaryota;Arthropoda;Insecta;Lepidoptera;Pyralidae;Galleria	200	430	693	225	353	373	697	442	182	251	0	87	278
Eukaryota;Arthropoda;Insecta;Lepidoptera;Riodinidae;Euselasia	1	8	10	3	11	2	10	14	6	6	0	1	9
Eukaryota;Ascomycota;Dothideomycetes;Botryosphaeriales;Planistromellaceae;Microcyclus	0	0	0	0	0	0	0	0	0	0	7	0	0
Eukaryota;Ascomycota;Dothideomycetes;Capnodiales;Mycosphaerellaceae;Ramularia	0	0	0	0	0	0	0	0	0	0	5	0	0
Eukaryota;Ascomycota;Dothideomycetes;Capnodiales;Mycosphaerellaceae;Zymoseptoria	11	19	18	52	20	17	21	15	14	9	11	9	16
Eukaryota;Ascomycota;Dothideomycetes;Capnodiales;Schizothyriaceae;Schizothyrium	0	0	0	0	0	0	0	0	0	0	15	0	0
Eukaryota;Ascomycota;Dothideomycetes;Pleosporales;Leptosphaeriaceae;Leptosphaeria	133	112	181	303	108	156	130	103	118	92	216	91	116
Eukaryota;Ascomycota;Dothideomycetes;Pleosporales;Phaeosphaeriaceae;Parastagonospora	570	818	1232	1006	670	739	1007	617	533	650	661	491	581
Eukaryota;Ascomycota;Dothideomycetes;Pleosporales;Pleosporaceae;Alternaria	0	0	0	0	0	0	0	0	0	0	7	0	0
Eukaryota;Ascomycota;Eurotiomycetes;Chaetothyriales;Herpotrichiellaceae;Exophiala	0	10	11	0	0	0	1	1	0	3	0	1	5
Eukaryota;Ascomycota;Eurotiomycetes;Eurotiales;Aspergillaceae;Aspergillus	4	255	51	793	12	17	3	5	7	10	35	8	3
Eukaryota;Ascomycota;Eurotiomycetes;Eurotiales;Aspergillaceae;Penicillium	7	13	17	13	12	11	20	11	4	8	20	10	5
Eukaryota;Ascomycota;Lecanoromycetes;Caliciales;Caliciaceae;Cyphelium	0	0	0	0	0	0	0	0	0	0	8	0	0
Eukaryota;Ascomycota;Leotiomycetes;Helotiales;Sclerotiniaceae;Botrytis	17	7	7	15	3	9	5	14	9	20	50	10	8
Eukaryota;Ascomycota;Leotiomycetes;Helotiales;Sclerotiniaceae;Sclerotinia	3	0	10	0	3	4	3	11	6	1	4	1	6
Eukaryota;Ascomycota;Pneumocystidomycetes;Pneumocystidales;Pneumocystidaceae;Pneumocystis	0	25	0	59	44	18	3	27	29	27	11	28	6
Eukaryota;Ascomycota;Saccharomycetes;Saccharomycetales;Debaryomycetaceae;Candida	2	4	2	37	0	1	5	1	0	2	9	1	5
Eukaryota;Ascomycota;Saccharomycetes;Saccharomycetales;Debaryomycetaceae;Meyerozyma	0	6	1	0	0	1	117	1	0	0	0	0	0
Eukaryota;Ascomycota;Saccharomycetes;Saccharomycetales;Debaryomycetaceae;Millerozyma	12	240	18	0	12	8	1	1	5	3	0	2	0
Eukaryota;Ascomycota;Saccharomycetes;Saccharomycetales;Dipodascaceae;Yarrowia	0	0	0	0	0	0	0	0	0	0	5	0	0
Eukaryota;Ascomycota;Saccharomycetes;Saccharomycetales;Metschnikowiaceae;Clavispora	1	28	5	11	4	13	18	25	19	11	20	5	6
Eukaryota;Ascomycota;Saccharomycetes;Saccharomycetales;Phaffomycetaceae;Phaffomyces	0	0	0	0	0	0	0	0	0	0	13	0	0
Eukaryota;Ascomycota;Saccharomycetes;Saccharomycetales;Phaffomycetaceae;Wickerhamomyces	0	0	0	0	0	0	0	0	0	0	4	0	0
Eukaryota;Ascomycota;Saccharomycetes;Saccharomycetales;Pichiaceae;Pichia	1	8	1	8	5	7	1	2	1	1	8	5	7
Eukaryota;Ascomycota;Saccharomycetes;Saccharomycetales;Saccharomycetaceae;Eremothecium	0	0	0	0	0	0	0	0	0	0	5	0	0
Eukaryota;Ascomycota;Saccharomycetes;Saccharomycetales;Saccharomycetaceae;Kluyveromyces	0	0	0	0	0	0	0	0	0	0	4	0	0
Eukaryota;Ascomycota;Saccharomycetes;Saccharomycetales;Saccharomycetaceae;Saccharomyces	1	2	6	4	1	2	4	1	1	3	16	6	2
Eukaryota;Ascomycota;Saccharomycetes;Saccharomycetales;Saccharomycetaceae;Tetrapisispora	0	0	0	0	0	0	0	0	0	0	5	0	0
Eukaryota;Ascomycota;Saccharomycetes;Saccharomycetales;Saccharomycopsidaceae;Saccharomycopsis	5	2	6	51	5	4	1	5	6	3	10	4	2
Eukaryota;Ascomycota;Sordariomycetes;Glomerellales;Plectosphaerellaceae;Verticillium	3	3	4	2	3	2	3	2	4	6	15	0	4
Eukaryota;Ascomycota;Sordariomycetes;Hypocreales;Clavicipitaceae;Metarhizium	0	0	0	0	0	0	0	0	0	0	74	0	0
Eukaryota;Ascomycota;Sordariomycetes;Hypocreales;Cordycipitaceae;Cordyceps	8	7	0	2	0	3	1	2	5	1	8	1	1
Eukaryota;Ascomycota;Sordariomycetes;Hypocreales;Nectriaceae;Fusarium	0	0	0	0	0	0	0	0	0	0	7	0	0
Eukaryota;Ascomycota;Sordariomycetes;Hypocreales;Ophiocordycipitaceae;Ophiocordyceps	0	0	0	0	0	0	0	0	0	0	62	0	0
Eukaryota;Ascomycota;Sordariomycetes;Sordariales;Chaetomiaceae;Thermothelomyces	3	0	5	7	1	2	4	5	2	4	5	0	1
Eukaryota;Ascomycota;Sordariomycetes;Sordariales;Chaetomiaceae;Thielavia	0	0	0	0	0	0	0	0	0	0	5	0	0
Eukaryota;Ascomycota;Sordariomycetes;Sordariales;Lasiosphaeriaceae;Podospora	0	0	0	0	0	0	0	0	0	0	8	0	0
Eukaryota;Basidiomycota;Agaricomycetes;Boletales;Boletaceae;Boletus	0	0	0	0	0	0	0	0	0	0	5	0	0
Eukaryota;Basidiomycota;Agaricomycetes;Polyporales;Dacryobolaceae;Postia	0	0	0	0	0	0	0	0	0	0	38	0	0
Eukaryota;Basidiomycota;Agaricomycetes;Russulales;Bondarzewiaceae;Heterobasidion	514	745	103	124	526	108	593	570	61	684	16717	449	553
Eukaryota;Basidiomycota;Exobasidiomycetes;Ceraceosorales;Ceraceosoraceae;Ceraceosorus	0	0	0	0	0	0	0	0	0	0	4	0	0
Eukaryota;Basidiomycota;Malasseziomycetes;Malasseziales;Malasseziaceae;Malassezia	4	9	10	49	3	5	3	5	3	4	6	2	5
Eukaryota;Basidiomycota;Tremellomycetes;Cystofilobasidiales;Mrakiaceae;Xanthophyllomyces	0	0	0	0	0	0	0	0	0	0	7	0	0
Eukaryota;Basidiomycota;Tremellomycetes;Tremellales;Cryptococcaceae;Cryptococcus	0	0	0	0	0	0	0	0	0	0	10	0	0
Eukaryota;Basidiomycota;Ustilaginomycetes;Ustilaginales;Ustilaginaceae;Melanopsichium	0	0	0	0	0	0	0	0	0	0	7	0	0
Eukaryota;Basidiomycota;Ustilaginomycetes;Ustilaginales;Ustilaginaceae;Sporisorium	0	0	0	0	0	0	0	0	0	0	4	0	0
Eukaryota;Chordata;Actinopteri;Beloniformes;Adrianichthyidae;Oryzias	8	8	5	9	10	11	22	10	14	9	0	3	6
Eukaryota;Chordata;Actinopteri;Characiformes;Characidae;Astyanax	3	3	1	3	2	9	0	4	0	7	0	1	3
Eukaryota;Chordata;Actinopteri;Cypriniformes;Cyprinidae;Cyprinus	4	3	1	8	9	12	8	6	4	16	0	6	3
Eukaryota;Chordata;Actinopteri;Cypriniformes;Cyprinidae;Danio	12	20	19	39	29	30	19	17	12	28	0	18	25
Eukaryota;Chordata;Aves;Apterygiformes;Apterygidae;Apteryx	3	5	22	2	2	0	9	7	1	3	0	3	1
Eukaryota;Chordata;Aves;Passeriformes;Muscicapidae;Ficedula	5	1	0	2	20	6	10	5	21	35	0	1	26
Eukaryota;Chordata;Mammalia;Carnivora;Felidae;Felis	3	0	0	0	0	4	0	1	15	27	0	0	10
Eukaryota;Chordata;Mammalia;Pholidota;Manidae;Manis	2	0	3	3	8	7	6	0	1	3	0	0	0
Eukaryota;Chordata;Mammalia;Primates;Hominidae;Homo	3	2	1	70	0	0	2	1	3	2	0	0	0
Eukaryota;Chordata;Mammalia;Rodentia;Muridae;Mus	9	9	10	11	5	7	8	7	2	8	0	8	5
Eukaryota;Mollusca;Gastropoda;Architaenioglossa;Ampullariidae;Pomacea	8	2	3	11	0	1	1	0	2	2	0	1	2
Eukaryota;Mucoromycota;Glomeromycetes;Glomerales;Glomeraceae;Glomus	0	0	0	0	0	0	0	0	0	0	6	0	0
Eukaryota;Mucoromycota;Mucoromycetes;Mucorales;Rhizopodaceae;Rhizopus	0	0	0	0	0	0	0	0	0	0	9	0	0
Eukaryota;Nematoda;Chromadorea;Rhabditida;Ancylostomatidae;Necator	5	4	4	23	12	20	7	6	20	13	0	19	7
Eukaryota;Nematoda;Chromadorea;Rhabditida;Gongylonematidae;Gongylonema	4	6	2	24	2	4	2	2	4	3	0	2	1
Eukaryota;Nematoda;Chromadorea;Rhabditida;Onchocercidae;Brugia	13	23	17	44	15	25	11	23	11	33	0	17	13
Eukaryota;Nematoda;Chromadorea;Rhabditida;Onchocercidae;Elaeophora	378	657	820	1350	390	845	333	414	206	403	0	180	241
Eukaryota;Nematoda;Chromadorea;Rhabditida;Onchocercidae;Onchocerca	0	5	2	47	2	4	1	4	1	1	0	2	0
Eukaryota;Nematoda;Chromadorea;Rhabditida;Rhabditidae;Caenorhabditis	21	29	32	95	23	16	15	32	29	25	0	21	23
Eukaryota;Nematoda;Chromadorea;Rhabditida;Strongylidae;Strongylus	8	0	0	15	3	4	1	2	3	3	0	3	0
Eukaryota;Nematoda;Chromadorea;Rhabditida;Toxocaridae;Toxocara	24	26	30	49	7	15	7	9	7	15	0	10	8
Eukaryota;Nematoda;Chromadorea;Strongylida;Angiostrongylidae;Angiostrongylus	7	14	22	105	5	14	14	6	6	8	0	8	6
Eukaryota;Nematoda;Chromadorea;Strongylida;Haemonchidae;Haemonchus	4	0	7	43	4	5	3	7	2	3	0	3	2
Eukaryota;Nematoda;Chromadorea;Strongylida;Heligmosomatidae;Heligmosomoides	3	4	4	23	6	1	5	2	3	3	0	2	3
Eukaryota;Nematoda;Enoplea;Dioctophymatida;Soboliphymatidae;Soboliphyme	1	6	6	13	4	3	2	0	5	0	0	1	3
Eukaryota;Platyhelminthes;Cestoda;Diphyllobothriidea;Diphyllobothriidae;Spirometra	4	2	4	297	2	0	0	0	2	3	0	1	1
Eukaryota;Platyhelminthes;Monogenea;Polyopisthocotylea;Polystomatidae;Protopolystoma	16	6	6	147	8	3	4	11	7	5	0	2	3
Eukaryota;Platyhelminthes;Trematoda;Plagiorchiida;Echinostomatidae;Echinostoma	4	5	10	29	7	5	4	11	4	9	0	8	5
Eukaryota;Platyhelminthes;Trematoda;Strigeidida;Schistosomatidae;Schistosoma	7	6	3	3	2	4	3	1	2	2	0	4	2
Eukaryota;Priapulida;Priapulimorpha;Priapulimorphida;Priapulidae;Priapulus	8	9	10	23	5	5	6	4	2	5	0	2	2
Eukaryota;Zoopagomycota;Kickxellomycetes;Kickxellales;Kickxellaceae;Spiromyces	0	0	0	0	0	0	0	0	0	0	39	0	0
Eukaryota;Zoopagomycota;Zoopagomycetes;Zoopagales;Piptocephalidaceae;Syncephalis	0	0	0	0	0	0	0	0	0	0	6	0	0

## Sheet: Genus_Percentage
OTU	APC-6-R1	APExp5-R1	APExp9-R1	ControlGut3-R1	Experimental-Gut11-R1	ExperimentalGut13-R1	ExperimentalGut3-R1	SGC2-R1	SGExp1-R1	SGExp4-R1	SGExp5_R1	SGExp7-R1	SGExp9-R1
Archaea;Euryarchaeota;Halobacteria;Haloferacales;Haloferacaceae;Halogeometricum	0.238095	0.0121242	0	0.00194326	0	0.0639744	0	0.0178444	0.0290444	0	0	0.0286615	0.036704
Archaea;Euryarchaeota;Methanobacteria;Methanobacteriales;Methanothermaceae;Methanothermus	0.25974	0.133366	2.70883	0.00971628	0.660308	0.0959616	0.528329	3.89008	2.99158	0.512315	0	3.03812	1.8719
Bacteria;Actinobacteria;Actinobacteria;Actinomycetales;Actinomycetaceae;Actinomyces	0.04329	0.0121242	0.136008	0.886125	0.0183419	0.0159936	0	0.0178444	0	0.0788177	0	0	0.036704
Bacteria;Actinobacteria;Actinobacteria;Corynebacteriales;Corynebacteriaceae;Corynebacterium	0.0649351	0.630456	0.192678	0.285659	0.0183419	0.079968	0	0.124911	0.174267	0.0197044	0	0.057323	0.128464
Bacteria;Actinobacteria;Actinobacteria;Corynebacteriales;Gordoniaceae;Gordonia	0	2.99467	0.714043	0.00194326	0	0.0079968	0.072873	0.107066	0	0.118227	0	0.114646	0.018352
Bacteria;Actinobacteria;Actinobacteria;Corynebacteriales;Mycobacteriaceae;Mycobacterium	0.021645	0.0848691	0.022668	0.0291489	0.0366838	0.0159936	0	0.0356888	0.0290444	0.0788177	0.0328669	0	0.055056
Bacteria;Actinobacteria;Actinobacteria;Corynebacteriales;Mycobacteriaceae;Mycolicibacterium	0	0.315228	0.102006	0	0	0	0	0	0	0	0	0	0.036704
Bacteria;Actinobacteria;Actinobacteria;Micrococcales;Micrococcaceae;Arthrobacter	0	0	0	0	0	0	0	0	0	0	0.0187811	0	0
Bacteria;Actinobacteria;Actinobacteria;Micrococcales;Micrococcaceae;Micrococcus	0	0.0484966	0.11334	0.00777303	0.128393	0.0159936	0	0.0535332	0.0580889	0.0591133	0	0.229292	0.018352
Bacteria;Actinobacteria;Actinobacteria;Micrococcales;Micrococcaceae;Rothia	0	0.0242483	0.0793381	12.5534	0	0.0079968	0.00910913	0.0356888	0.0290444	0.0197044	0	0	0.146816
Bacteria;Actinobacteria;Actinobacteria;Micromonosporales;Micromonosporaceae;Actinoplanes	0	0	0	0	0	0	0	0	0	0	0.0234764	0	0
Bacteria;Actinobacteria;Actinobacteria;Micromonosporales;Micromonosporaceae;Plantactinospora	0.108225	0.0848691	0.022668	0	0.0550257	0.0239904	0.0182183	0.0535332	0.0871333	0.236453	0	0.0859845	0.036704
Bacteria;Actinobacteria;Actinobacteria;Propionibacteriales;Propionibacteriaceae;Cutibacterium	0.47619	0.836566	1.77944	0.338127	1.68745	0.183926	0.391692	2.3733	1.45222	0.788177	0.159639	0.888507	0.880896
Bacteria;Actinobacteria;Actinobacteria;Streptomycetales;Streptomycetaceae;Streptomyces	0.04329	0.109117	0.034002	0.00777303	0.0183419	0.0639744	0.0273274	0.0713776	0.0290444	0.0197044	0.0422575	0.0286615	0
Bacteria;Actinobacteria;Coriobacteriia;Eggerthellales;Eggerthellaceae;Eggerthella	0	0	0	0	0	0	0	0	0	0	0.0422575	0	0
Bacteria;Bacteroidetes;Bacteroidia;Bacteroidales;Bacteroidaceae;Bacteroides	0.0865801	0	0.0453361	0.0660707	0.0183419	0.0239904	0.00910913	0.0178444	0	0.0197044	0	0	0.532208
Bacteria;Bacteroidetes;Bacteroidia;Bacteroidales;Porphyromonadaceae;Porphyromonas	0	0	0	1.89662	0	0	0	0.0178444	0	0	0	0	0.220224
Bacteria;Bacteroidetes;Bacteroidia;Bacteroidales;Prevotellaceae;Prevotella	0.0649351	0.121242	0.022668	4.7396	0.0366838	0.0239904	0.0182183	0.0535332	0.145222	0.137931	0.0375622	0.114646	3.13819
Bacteria;Bacteroidetes;Flavobacteriia;Flavobacteriales;Flavobacteriaceae;Capnocytophaga	0	0	0	0.495531	0	0	0	0	0	0	0	0.0859845	0.073408
Bacteria;Bacteroidetes;Flavobacteriia;Flavobacteriales;Flavobacteriaceae;Chryseobacterium	0	0.0606208	0.272016	0.0291489	0.403522	0	0.00910913	0.0535332	0	0.197044	0	0.0859845	0.018352
Bacteria;Bacteroidetes;Flavobacteriia;Flavobacteriales;Flavobacteriaceae;Flagellimonas	0	0.0969932	0.022668	0	0	0.231907	0.646748	0	0	0.0197044	0	0	0
Bacteria;Bacteroidetes;Flavobacteriia;Flavobacteriales;Flavobacteriaceae;Riemerella	0.0865801	0.0363725	0.11334	0.0971628	0.0366838	0.0159936	0.00910913	0.0356888	0.116178	0.0591133	0.0469528	0.0859845	0.055056
Bacteria;Bacteroidetes;Flavobacteriia;Flavobacteriales;Flavobacteriaceae;Winogradskyella	0	0.0363725	0.022668	0.00194326	0.0183419	0.0159936	0.0273274	0.0356888	0	0.197044	0	0.0286615	0.055056
Bacteria;Elusimicrobia;Endomicrobia;Endomicrobiales;Endomicrobiaceae;Endomicrobium	0	0	0.0453361	0	0.0550257	0.0079968	0.0910913	0.178444	0.116178	0.0197044	0	0.0286615	0.146816
Bacteria;Firmicutes;Bacilli;Bacillales;Bacillaceae;Bacillus	0.04329	0	0.034002	0.0544112	0.0366838	0.103958	0.00910913	0.0356888	0.0290444	0	0.051648	0.057323	0.018352
Bacteria;Firmicutes;Bacilli;Bacillales;Staphylococcaceae;Staphylococcus	0.0649351	0.121242	0.0453361	3.31908	0.275128	0.103958	0.0273274	0.089222	0.0290444	0.0394089	0.0234764	0.0859845	0.146816
Bacteria;Firmicutes;Bacilli;Lactobacillales;Carnobacteriaceae;Granulicatella	0	0	0	0.985231	0	0	0	0	0	0	0	0	0.128464
Bacteria;Firmicutes;Bacilli;Lactobacillales;Enterococcaceae;Enterococcus	0	1.62464	0.192678	0.483871	0.0366838	42.7909	39.4425	0.0535332	0.0871333	0.0591133	0	0.0859845	0.055056
Bacteria;Firmicutes;Bacilli;Lactobacillales;Lactobacillaceae;Lactobacillus	0.0649351	0.254607	0.215346	0.316751	0.0366838	0.0159936	0.20951	0.44611	0.435667	0.0197044	0	0.0859845	0.422096
Bacteria;Firmicutes;Bacilli;Lactobacillales;Streptococcaceae;Streptococcus	0.12987	0.0242483	0.0793381	21.8927	0.0917095	0.0079968	0.0182183	0.0713776	0	0.17734	0	0.114646	1.26629
Bacteria;Firmicutes;Clostridia;Clostridiales;Clostridiaceae;Clostridium	0	0	0	0	0	0	0	0	0	0	0.126772	0	0
Bacteria;Firmicutes;Clostridia;Clostridiales;Lachnospiraceae;Lachnoanaerobaculum	0	0	0	0.511077	0	0	0	0	0	0	0	0	0
Bacteria;Firmicutes;Clostridia;Clostridiales;Lachnospiraceae;Lachnoclostridium	0	0	0	0.462495	0	0	0	0	0	0	0	0	0
Bacteria;Firmicutes;Negativicutes;Selenomonadales;Selenomonadaceae;Selenomonas	0.151515	0.0606208	0.136008	0.188496	0.0917095	0.0479808	0.072873	0.0535332	0.116178	0.0788177	0.633862	0.200631	0.073408
Bacteria;Firmicutes;Negativicutes;Veillonellales;Veillonellaceae;Veillonella	0	0	0	13.2724	0	0	0	0	0.0290444	0	0	0	2.05542
Bacteria;Firmicutes;Tissierellia;Tissierellales;Peptoniphilaceae;Parvimonas	0	0	0	0.106879	0	0	0	0	0	0	0	0	0.715728
Bacteria;Fusobacteria;Fusobacteriia;Fusobacteriales;Fusobacteriaceae;Fusobacterium	0	0	0.011334	4.57248	0	0	0	0	0	0	0	0.0859845	0.605616
Bacteria;Fusobacteria;Fusobacteriia;Fusobacteriales;Leptotrichiaceae;Leptotrichia	0	0	0	1.40886	0	0	0	0	0	0	0	0	0.018352
Bacteria;Proteobacteria;Alphaproteobacteria;Rhizobiales;Bradyrhizobiaceae;Afipia	16.0606	17.2284	16.7063	5.5752	16.7095	15.5138	5.4928	15.5782	13.5057	15.6059	0	13.1843	9.87337
Bacteria;Proteobacteria;Alphaproteobacteria;Rhizobiales;Bradyrhizobiaceae;Bradyrhizobium	1.68831	1.69738	1.41675	0.581034	1.74248	1.2475	0.756058	1.71306	1.19082	1.3202	0.0657339	0.94583	0.935952
Bacteria;Proteobacteria;Alphaproteobacteria;Rhizobiales;Bradyrhizobiaceae;Nitrobacter	0.04329	0.0484966	0.034002	0.0136028	0.0733676	0.0239904	0.00910913	0.089222	0	0.0197044	0	0.0286615	0.018352
Bacteria;Proteobacteria;Alphaproteobacteria;Rhizobiales;Bradyrhizobiaceae;Oligotropha	0.04329	0.0484966	0.11334	0.0194326	0.0733676	0.119952	0.0182183	0	0.0290444	0	0	0.0286615	0.018352
Bacteria;Proteobacteria;Alphaproteobacteria;Rhizobiales;Bradyrhizobiaceae;Rhodopseudomonas	0.194805	0.230359	0.22668	0.0582977	0.183419	0.167933	0.0910913	0.178444	0.145222	0.275862	0	0.229292	0.165168
Bacteria;Proteobacteria;Alphaproteobacteria;Rhizobiales;Brucellaceae;Brucella	0.194805	0.0727449	0.0680041	0.0330354	0.165077	0.079968	0.0273274	0.107066	0.0580889	0.0985222	0.0469528	0.0286615	0.110112
Bacteria;Proteobacteria;Alphaproteobacteria;Rhizobiales;Brucellaceae;Ochrobactrum	0.0649351	0.121242	0.0680041	0.322581	0.165077	0.0719712	0.0637639	0.107066	0	0.0788177	0.0939055	0.114646	0.110112
Bacteria;Proteobacteria;Alphaproteobacteria;Rhizobiales;Methylobacteriaceae;Methylobacterium	0.0649351	0.0242483	0.204012	0.299262	0	0.0079968	0	0	0	0.0394089	0.0187811	0.0286615	0.073408
Bacteria;Proteobacteria;Alphaproteobacteria;Rhizobiales;Methylobacteriaceae;Methylorubrum	0	0.0727449	0.204012	0.0582977	0.0550257	0	0.00910913	0.0178444	0	0	0	0	0
Bacteria;Proteobacteria;Alphaproteobacteria;Rhizobiales;Methylobacteriaceae;Microvirga	0	0	0	0	0	0	0	0	0	0	0.0187811	0	0
Bacteria;Proteobacteria;Alphaproteobacteria;Rhizobiales;Phyllobacteriaceae;Aminobacter	0.194805	0.0727449	0.0793381	0.0388651	0.146735	0.111955	0.00910913	0.0713776	0.0290444	0.0985222	0.0469528	0.0859845	0.036704
Bacteria;Proteobacteria;Alphaproteobacteria;Rhizobiales;Phyllobacteriaceae;Mesorhizobium	0.25974	0.387973	0.328686	0.0952196	0.275128	0.167933	0.1002	0.107066	0.0871333	0.197044	0.164335	0.171969	0.073408
Bacteria;Proteobacteria;Alphaproteobacteria;Rhizobiales;Phyllobacteriaceae;Phyllobacterium	2.1645	2.24297	1.80211	0.878352	1.77916	1.71931	0.774276	1.98073	1.45222	1.63547	0.671425	1.14646	0.697376
Bacteria;Proteobacteria;Alphaproteobacteria;Rhizobiales;Rhizobiaceae;Agrobacterium	0.04329	0.0848691	0.0906721	0.0349786	0.165077	0.039984	0.0546548	0.124911	0.0290444	0.0394089	0.0375622	0.114646	0.110112
Bacteria;Proteobacteria;Alphaproteobacteria;Rhizobiales;Rhizobiaceae;Ensifer	0.0649351	0.14549	0.0793381	0.0582977	0.0550257	0.111955	0.0637639	0.0535332	0.116178	0.0591133	0.0422575	0.171969	0.073408
Bacteria;Proteobacteria;Alphaproteobacteria;Rhizobiales;Rhizobiaceae;Rhizobium	0.38961	0.400097	0.362688	0.17878	0.348496	0.367853	0.20951	0.303355	0.290444	0.256158	0.164335	0.429923	0.18352
Bacteria;Proteobacteria;Alphaproteobacteria;Rhizobiales;Rhizobiaceae;Sinorhizobium	0.108225	0.193986	0.102006	0.0699572	0.183419	0.17593	0.0546548	0.142755	0.0871333	0.0788177	0.0563433	0.057323	0.018352
Bacteria;Proteobacteria;Alphaproteobacteria;Rhodobacterales;Rhodobacteraceae;Paracoccus	0.021645	0.0121242	0.022668	0.00777303	0.0183419	0.0079968	0.273274	0.0178444	0.0290444	0	0	0	0
Bacteria;Proteobacteria;Alphaproteobacteria;Rhodospirillales;Acetobacteraceae;Roseomonas	0.151515	0.157614	0.102006	0.0408084	0.110051	0.0879648	0.0182183	0.0713776	0.116178	0.0985222	0	0.114646	0.073408
Bacteria;Proteobacteria;Alphaproteobacteria;Sphingomonadales;Sphingomonadaceae;Sphingomonas	0.17316	0.0848691	0.28335	0.503304	0.0550257	0.0159936	0.0910913	0.214133	0	0.0394089	0.051648	0.0859845	0.018352
Bacteria;Proteobacteria;Betaproteobacteria;Burkholderiales;Alcaligenaceae;Achromobacter	1.42857	1.23666	1.12207	0.375049	1.39398	1.60736	0.592093	2.19486	2.17833	1.89163	0.159639	2.09229	1.92696
Bacteria;Proteobacteria;Betaproteobacteria;Burkholderiales;Burkholderiaceae;Burkholderia	1.14719	0.606208	0.634705	0.157404	0.641966	0.431827	0.491893	0.678087	0.871333	0.768473	0.502395	0.94583	0.568912
Bacteria;Proteobacteria;Betaproteobacteria;Burkholderiales;Burkholderiaceae;Ralstonia	0.17316	0	0.011334	0.357559	0.0183419	0.0079968	0.00910913	0.0178444	0.0290444	0.0197044	0.0328669	0	0
Bacteria;Proteobacteria;Betaproteobacteria;Burkholderiales;Comamonadaceae;Delftia	2.87879	0.0727449	0	0.0913331	0.0366838	0.0159936	0.245946	0.0356888	0	0.0394089	0	0.0286615	0.055056
Bacteria;Proteobacteria;Betaproteobacteria;Burkholderiales;Comamonadaceae;Variovorax	0	0.0121242	0.022668	0.314808	0	0.0079968	0	0	0	0	0	0.0286615	0
Bacteria;Proteobacteria;Betaproteobacteria;Neisseriales;Neisseriaceae;Neisseria	0.12987	0.193986	0.328686	0.196269	0.256787	0.119952	0.145746	0.44611	0.726111	0.236453	0.145554	0.143308	6.84529
Bacteria;Proteobacteria;Betaproteobacteria;Neisseriales;Neisseriaceae;Simonsiella	0	0	0	0	0	0	0	0	0	0	0.178421	0	0
Bacteria;Proteobacteria;Deltaproteobacteria;Desulfuromonadales;Desulfuromonadaceae;Pelobacter	0.47619	0.424345	0.260682	0.106879	0.311812	0.159936	0.163964	0.267666	0.7842	0.453202	0.140858	0.401261	0.311984
Bacteria;Proteobacteria;Epsilonproteobacteria;Campylobacterales;Campylobacteraceae;Campylobacter	0	0	0.011334	4.65216	0	0	0	0	0	0.0197044	0	0.057323	0.477152
Bacteria;Proteobacteria;Epsilonproteobacteria;Campylobacterales;Helicobacteraceae;Helicobacter	0	0.0121242	0.011334	0.00388651	0.0183419	0.0079968	0.0637639	0.0356888	0.0871333	0.275862	0.0187811	0.057323	0.110112
Bacteria;Proteobacteria;Gammaproteobacteria;Aeromonadales;Aeromonadaceae;Aeromonas	0.34632	0.29098	0.204012	0.0932763	0.366838	0.151939	0.300601	0.624554	0.377578	0.413793	0.154944	0.630553	0.330336
Bacteria;Proteobacteria;Gammaproteobacteria;Alteromonadales;Pseudoalteromonadaceae;Pseudoalteromonas	0.04329	0.0727449	0.0453361	0.0233191	0.0366838	0.0239904	0.0182183	0.107066	0.116178	0.0197044	0	0	0.055056
Bacteria;Proteobacteria;Gammaproteobacteria;Cellvibrionales;Cellvibrionaceae;Saccharophagus	0.12987	0	0.0453361	0.0116595	0.0183419	0.0239904	0.136637	0.089222	0	0.0591133	0.112687	0.0286615	0.018352
Bacteria;Proteobacteria;Gammaproteobacteria;Chromatiales;Ectothiorhodospiraceae;Halorhodospira	0	0.0121242	0.034002	0.0136028	0.0550257	0.039984	0.00910913	0.0356888	0.0871333	0.0788177	0.0610386	0.286615	0
Bacteria;Proteobacteria;Gammaproteobacteria;Enterobacterales;Enterobacteriaceae;Enterobacter	0.108225	0.0969932	0.181344	0.060241	0.110051	0.0639744	0.154855	0.0535332	0.232356	0.0985222	0	0.143308	0.055056
Bacteria;Proteobacteria;Gammaproteobacteria;Enterobacterales;Enterobacteriaceae;Escherichia	0.151515	0.0848691	0.0566701	0.260396	0.0550257	0.0159936	0.127528	0.0535332	0.174267	0.0985222	0.554043	0.171969	0.146816
Bacteria;Proteobacteria;Gammaproteobacteria;Enterobacterales;Enterobacteriaceae;Klebsiella	0.021645	1.17604	0.0566701	0.00777303	0.0550257	2.03918	2.57788	0.089222	0	0.0788177	0	0.0859845	0.073408
Bacteria;Proteobacteria;Gammaproteobacteria;Enterobacterales;Enterobacteriaceae;Shigella	0	0	0	0	0	0	0	0	0	0	0.0563433	0	0
Bacteria;Proteobacteria;Gammaproteobacteria;Enterobacterales;Erwiniaceae;Pantoea	1.45022	1.30941	1.43942	0.207928	1.83419	0.887645	0.874476	1.90935	1.74267	1.73399	0.539957	1.97764	1.70674
Bacteria;Proteobacteria;Gammaproteobacteria;Enterobacterales;Morganellaceae;Proteus	0	0	0	0	0	0	0	0	0	0	0.16903	0	0
Bacteria;Proteobacteria;Gammaproteobacteria;Methylococcales;Methylococcaceae;Methylovulum	0.151515	0.0606208	0.17001	0.0116595	0.403522	0.111955	0.0637639	0.196288	0.174267	0.53202	0.136163	0.315277	0.110112
Bacteria;Proteobacteria;Gammaproteobacteria;Pasteurellales;Pasteurellaceae;Actinobacillus	0	0	0	0	0	0	0	0	0	0	0	0	0.55056
Bacteria;Proteobacteria;Gammaproteobacteria;Pasteurellales;Pasteurellaceae;Haemophilus	0.108225	0.0363725	0.022668	0.200155	0.0183419	0.0319872	0.00910913	0.0178444	0.0871333	0.0394089	0	0.057323	2.67939
Bacteria;Proteobacteria;Gammaproteobacteria;Pseudomonadales;Moraxellaceae;Acinetobacter	0.0865801	0.303104	0.0566701	0.0971628	2.146	0.0079968	0.0182183	0.089222	0.0871333	0.0788177	0	0.057323	0.09176
Bacteria;Proteobacteria;Gammaproteobacteria;Pseudomonadales;Moraxellaceae;Moraxella	0.04329	0.0848691	0.0793381	0.0194326	0.0183419	0.0159936	0.0637639	0.0178444	0.0871333	0.0197044	0.051648	0	0.330336
Bacteria;Proteobacteria;Gammaproteobacteria;Pseudomonadales;Pseudomonadaceae;Azotobacter	0	0	0	0	0	0	0	0	0	0	1.0893	0	0
Bacteria;Proteobacteria;Gammaproteobacteria;Pseudomonadales;Pseudomonadaceae;Pseudomonas	0.12987	0.133366	0.249348	0.240964	0.531915	0.0079968	0.0455456	0.321199	0.174267	0.157635	0.0422575	0.200631	0.330336
Bacteria;Proteobacteria;Gammaproteobacteria;Vibrionales;Vibrionaceae;Aliivibrio	0	0	0	0	0	0	0	0	0	0	0.0563433	0	0
Bacteria;Proteobacteria;Gammaproteobacteria;Vibrionales;Vibrionaceae;Photobacterium	0.021645	0.0484966	0.0680041	0.00582977	0.0733676	0	0.072873	0.0713776	0	0.236453	0	0.143308	0.036704
Bacteria;Proteobacteria;Gammaproteobacteria;Vibrionales;Vibrionaceae;Vibrio	0.04329	0.0121242	0.011334	0.0213758	0.0183419	0.0239904	0.0273274	0.0535332	0.116178	0.0197044	0.206592	0.0286615	0.073408
Bacteria;Proteobacteria;Gammaproteobacteria;Xanthomonadales;Xanthomonadaceae;Stenotrophomonas	0.17316	0.0727449	0.011334	0.0446949	0.0917095	0.0159936	0.1002	0.107066	0.145222	0.0197044	0.469528	0.057323	0.073408
Bacteria;Proteobacteria;Gammaproteobacteria;Xanthomonadales;Xanthomonadaceae;Xylella	0	0	0	0	0	0	0	0	0	0	0.0234764	0	0
Bacteria;Spirochaetes;Spirochaetia;Brachyspirales;Brachyspiraceae;Brachyspira	0.30303	0.242483	0.317352	0.0349786	0.366838	0.135946	0.41902	0.339044	0.493755	0.394089	0.0563433	0.515907	0.18352
Bacteria;Spirochaetes;Spirochaetia;Spirochaetales;Spirochaetaceae;Treponema	12.9654	11.2391	16.865	2.637	12.124	5.2379	8.22554	8.01213	16.9329	11.5468	4.63893	14.0155	8.90072
Bacteria;Tenericutes;Mollicutes;Entomoplasmatales;Spiroplasmataceae;Spiroplasma	0	0	0	0	0	0	0	0	0	0	0.0234764	0	0
Bacteria;Tenericutes;Mollicutes;Mycoplasmatales;Mycoplasmataceae;Mycoplasma	0.04329	0	0.011334	0.0174893	0	0	0.00910913	0.0713776	0.0290444	0.0788177	0.0187811	0.057323	0.220224
Eukaryota;Annelida;Clitellata;Hirudinida;Glossiphoniidae;Helobdella	0.34632	0.218235	0.204012	0.122425	0.275128	0.159936	0.145746	0.214133	0.174267	0.216749	0	0.401261	0.201872
Eukaryota;Annelida;Polychaeta;Sabellida;Siboglinidae;Escarpia	0.04329	0	0.034002	0.00388651	0.0366838	0	0.0546548	0.089222	0.0871333	0.0197044	0	0.114646	0.055056
Eukaryota;Apicomplexa;Aconoidasida;Haemosporida;Plasmodiidae;Plasmodium	1.03896	1.07905	0.850051	0.275942	1.39398	0.503798	0.592093	1.08851	1.01656	1.89163	0.807588	2.12095	0.9176
Eukaryota;Apicomplexa;Conoidasida;Eucoccidiorida;Cryptosporidiidae;Cryptosporidium	5.95238	4.20708	3.63822	1.00661	4.95231	3.11076	2.72363	6.37045	6.04124	5.18227	0.896798	6.82144	5.26702
Eukaryota;Apicomplexa;Conoidasida;Eucoccidiorida;Eimeriidae;Eimeria	0.021645	0.0606208	0.0566701	0	0.0183419	0.039984	0.0455456	0.0356888	0.0290444	0.0197044	0	0	0.055056
Eukaryota;Apicomplexa;Conoidasida;Eucoccidiorida;Sarcocystidae;Neospora	0	0	0	0	0	0	0	0	0	0	0.319279	0	0
Eukaryota;Apicomplexa;Conoidasida;Eucoccidiorida;Sarcocystidae;Toxoplasma	0	0	0	0	0	0	0	0	0	0	0.206592	0	0
Eukaryota;Arthropoda;Insecta;Diptera;Drosophilidae;Drosophila	0.021645	0.0242483	0.34002	0.00194326	0.0733676	0.0479808	0.464565	0.124911	0.203311	0.0591133	0	0.200631	0.220224
Eukaryota;Arthropoda;Insecta;Hemiptera;Cicadellidae;Reuplemmeles	0.04329	0	0.011334	0	0	0	0	0	0.203311	0.137931	0	0.0859845	0
Eukaryota;Arthropoda;Insecta;Hymenoptera;Formicidae;Dinoponera	0.0865801	0.0363725	0.0453361	0.00971628	0.0183419	0.0159936	0.00910913	0.0178444	0	0.0788177	0	0.143308	0.018352
Eukaryota;Arthropoda;Insecta;Lepidoptera;Bombycidae;Bombyx	0.865801	1.13967	3.17352	0.110766	1.32062	0.207917	1.77628	1.65953	1.74267	0.70936	0	0.401261	2.51422
Eukaryota;Arthropoda;Insecta;Lepidoptera;Noctuidae;Helicoverpa	0	0	0.011334	0.00194326	0.256787	0	0.0910913	0	0.0290444	0.0394089	0	0	0
Eukaryota;Arthropoda;Insecta;Lepidoptera;Noctuidae;Spodoptera	0.108225	0.0242483	0.0680041	0.00971628	0.201761	0.0079968	0.10931	0.0535332	0.0290444	0.0985222	0	0	0.055056
Eukaryota;Arthropoda;Insecta;Lepidoptera;Nymphalidae;Bicyclus	0.17316	0.436469	0.464695	0.0563545	0.568599	0.111955	0.346147	1.08851	0.145222	0.216749	0	0.143308	1.3764
Eukaryota;Arthropoda;Insecta;Lepidoptera;Nymphalidae;Heliconius	0.0865801	0.0484966	0.249348	0.0136028	0.0550257	0	0.1002	0.196288	0.232356	0.0197044	0	0	0.09176
Eukaryota;Arthropoda;Insecta;Lepidoptera;Papilionidae;Papilio	0	0.0484966	0.11334	0.00777303	0.110051	0.0319872	0.0364365	0.0535332	0.203311	0.0788177	0	0.229292	0.036704
Eukaryota;Arthropoda;Insecta;Lepidoptera;Pyralidae;Amyelois	0.04329	0.0727449	0.022668	0.0194326	0.0366838	0.0719712	0.0546548	0.1606	0.203311	0.197044	0	0.143308	0.256928
Eukaryota;Arthropoda;Insecta;Lepidoptera;Pyralidae;Galleria	4.329	5.21339	7.85447	0.437233	6.47469	2.98281	6.34906	7.88722	5.28609	4.94581	0	2.49355	5.10185
Eukaryota;Arthropoda;Insecta;Lepidoptera;Riodinidae;Euselasia	0.021645	0.0969932	0.11334	0.00582977	0.201761	0.0159936	0.0910913	0.249822	0.174267	0.118227	0	0.0286615	0.165168
Eukaryota;Ascomycota;Dothideomycetes;Botryosphaeriales;Planistromellaceae;Microcyclus	0	0	0	0	0	0	0	0	0	0	0.0328669	0	0
Eukaryota;Ascomycota;Dothideomycetes;Capnodiales;Mycosphaerellaceae;Ramularia	0	0	0	0	0	0	0	0	0	0	0.0234764	0	0
Eukaryota;Ascomycota;Dothideomycetes;Capnodiales;Mycosphaerellaceae;Zymoseptoria	0.238095	0.230359	0.204012	0.101049	0.366838	0.135946	0.191292	0.267666	0.406622	0.17734	0.051648	0.257954	0.293632
Eukaryota;Ascomycota;Dothideomycetes;Capnodiales;Schizothyriaceae;Schizothyrium	0	0	0	0	0	0	0	0	0	0	0.0704291	0	0
Eukaryota;Ascomycota;Dothideomycetes;Pleosporales;Leptosphaeriaceae;Leptosphaeria	2.87879	1.3579	2.05146	0.588807	1.98092	1.2475	1.18419	1.83797	3.42724	1.81281	1.01418	2.6082	2.12883
Eukaryota;Ascomycota;Dothideomycetes;Pleosporales;Phaeosphaeriaceae;Parastagonospora	12.3377	9.91756	13.9635	1.95492	12.2891	5.90964	9.17289	11.01	15.4807	12.8079	3.10358	14.0728	10.6625
Eukaryota;Ascomycota;Dothideomycetes;Pleosporales;Pleosporaceae;Alternaria	0	0	0	0	0	0	0	0	0	0	0.0328669	0	0
Eukaryota;Ascomycota;Eurotiomycetes;Chaetothyriales;Herpotrichiellaceae;Exophiala	0	0.121242	0.124674	0	0	0	0.00910913	0.0178444	0	0.0591133	0	0.0286615	0.09176
Eukaryota;Ascomycota;Eurotiomycetes;Eurotiales;Aspergillaceae;Aspergillus	0.0865801	3.09166	0.578035	1.541	0.220103	0.135946	0.0273274	0.089222	0.203311	0.197044	0.164335	0.229292	0.055056
Eukaryota;Ascomycota;Eurotiomycetes;Eurotiales;Aspergillaceae;Penicillium	0.151515	0.157614	0.192678	0.0252623	0.220103	0.0879648	0.182183	0.196288	0.116178	0.157635	0.0939055	0.286615	0.09176
Eukaryota;Ascomycota;Lecanoromycetes;Caliciales;Caliciaceae;Cyphelium	0	0	0	0	0	0	0	0	0	0	0.0375622	0	0
Eukaryota;Ascomycota;Leotiomycetes;Helotiales;Sclerotiniaceae;Botrytis	0.367965	0.0848691	0.0793381	0.0291489	0.0550257	0.0719712	0.0455456	0.249822	0.2614	0.394089	0.234764	0.286615	0.146816
Eukaryota;Ascomycota;Leotiomycetes;Helotiales;Sclerotiniaceae;Sclerotinia	0.0649351	0	0.11334	0	0.0550257	0.0319872	0.0273274	0.196288	0.174267	0.0197044	0.0187811	0.0286615	0.110112
Eukaryota;Ascomycota;Pneumocystidomycetes;Pneumocystidales;Pneumocystidaceae;Pneumocystis	0	0.303104	0	0.114652	0.807043	0.143942	0.0273274	0.481799	0.842289	0.53202	0.051648	0.802522	0.110112
Eukaryota;Ascomycota;Saccharomycetes;Saccharomycetales;Debaryomycetaceae;Candida	0.04329	0.0484966	0.022668	0.0719005	0	0.0079968	0.0455456	0.0178444	0	0.0394089	0.0422575	0.0286615	0.09176
Eukaryota;Ascomycota;Saccharomycetes;Saccharomycetales;Debaryomycetaceae;Meyerozyma	0	0.0727449	0.011334	0	0	0.0079968	1.06577	0.0178444	0	0	0	0	0
Eukaryota;Ascomycota;Saccharomycetes;Saccharomycetales;Debaryomycetaceae;Millerozyma	0.25974	2.9098	0.204012	0	0.220103	0.0639744	0.00910913	0.0178444	0.145222	0.0591133	0	0.057323	0
Eukaryota;Ascomycota;Saccharomycetes;Saccharomycetales;Dipodascaceae;Yarrowia	0	0	0	0	0	0	0	0	0	0	0.0234764	0	0
Eukaryota;Ascomycota;Saccharomycetes;Saccharomycetales;Metschnikowiaceae;Clavispora	0.021645	0.339476	0.0566701	0.0213758	0.0733676	0.103958	0.163964	0.44611	0.551844	0.216749	0.0939055	0.143308	0.110112
Eukaryota;Ascomycota;Saccharomycetes;Saccharomycetales;Phaffomycetaceae;Phaffomyces	0	0	0	0	0	0	0	0	0	0	0.0610386	0	0
Eukaryota;Ascomycota;Saccharomycetes;Saccharomycetales;Phaffomycetaceae;Wickerhamomyces	0	0	0	0	0	0	0	0	0	0	0.0187811	0	0
Eukaryota;Ascomycota;Saccharomycetes;Saccharomycetales;Pichiaceae;Pichia	0.021645	0.0969932	0.011334	0.0155461	0.0917095	0.0559776	0.00910913	0.0356888	0.0290444	0.0197044	0.0375622	0.143308	0.128464
Eukaryota;Ascomycota;Saccharomycetes;Saccharomycetales;Saccharomycetaceae;Eremothecium	0	0	0	0	0	0	0	0	0	0	0.0234764	0	0
Eukaryota;Ascomycota;Saccharomycetes;Saccharomycetales;Saccharomycetaceae;Kluyveromyces	0	0	0	0	0	0	0	0	0	0	0.0187811	0	0
Eukaryota;Ascomycota;Saccharomycetes;Saccharomycetales;Saccharomycetaceae;Saccharomyces	0.021645	0.0242483	0.0680041	0.00777303	0.0183419	0.0159936	0.0364365	0.0178444	0.0290444	0.0591133	0.0751244	0.171969	0.036704
Eukaryota;Ascomycota;Saccharomycetes;Saccharomycetales;Saccharomycetaceae;Tetrapisispora	0	0	0	0	0	0	0	0	0	0	0.0234764	0	0
Eukaryota;Ascomycota;Saccharomycetes;Saccharomycetales;Saccharomycopsidaceae;Saccharomycopsis	0.108225	0.0242483	0.0680041	0.0991061	0.0917095	0.0319872	0.00910913	0.089222	0.174267	0.0591133	0.0469528	0.114646	0.036704
Eukaryota;Ascomycota;Sordariomycetes;Glomerellales;Plectosphaerellaceae;Verticillium	0.0649351	0.0363725	0.0453361	0.00388651	0.0550257	0.0159936	0.0273274	0.0356888	0.116178	0.118227	0.0704291	0	0.073408
Eukaryota;Ascomycota;Sordariomycetes;Hypocreales;Clavicipitaceae;Metarhizium	0	0	0	0	0	0	0	0	0	0	0.34745	0	0
Eukaryota;Ascomycota;Sordariomycetes;Hypocreales;Cordycipitaceae;Cordyceps	0.17316	0.0848691	0	0.00388651	0	0.0239904	0.00910913	0.0356888	0.145222	0.0197044	0.0375622	0.0286615	0.018352
Eukaryota;Ascomycota;Sordariomycetes;Hypocreales;Nectriaceae;Fusarium	0	0	0	0	0	0	0	0	0	0	0.0328669	0	0
Eukaryota;Ascomycota;Sordariomycetes;Hypocreales;Ophiocordycipitaceae;Ophiocordyceps	0	0	0	0	0	0	0	0	0	0	0.291107	0	0
Eukaryota;Ascomycota;Sordariomycetes;Sordariales;Chaetomiaceae;Thermothelomyces	0.0649351	0	0.0566701	0.0136028	0.0183419	0.0159936	0.0364365	0.089222	0.0580889	0.0788177	0.0234764	0	0.018352
Eukaryota;Ascomycota;Sordariomycetes;Sordariales;Chaetomiaceae;Thielavia	0	0	0	0	0	0	0	0	0	0	0.0234764	0	0
Eukaryota;Ascomycota;Sordariomycetes;Sordariales;Lasiosphaeriaceae;Podospora	0	0	0	0	0	0	0	0	0	0	0.0375622	0	0
Eukaryota;Basidiomycota;Agaricomycetes;Boletales;Boletaceae;Boletus	0	0	0	0	0	0	0	0	0	0	0.0234764	0	0
Eukaryota;Basidiomycota;Agaricomycetes;Polyporales;Dacryobolaceae;Postia	0	0	0	0	0	0	0	0	0	0	0.178421	0	0
Eukaryota;Basidiomycota;Agaricomycetes;Russulales;Bondarzewiaceae;Heterobasidion	11.1255	9.03249	1.1674	0.240964	9.64784	0.863655	5.40171	10.1713	1.77171	13.4778	78.4909	12.869	10.1487
Eukaryota;Basidiomycota;Exobasidiomycetes;Ceraceosorales;Ceraceosoraceae;Ceraceosorus	0	0	0	0	0	0	0	0	0	0	0.0187811	0	0
Eukaryota;Basidiomycota;Malasseziomycetes;Malasseziales;Malasseziaceae;Malassezia	0.0865801	0.109117	0.11334	0.0952196	0.0550257	0.039984	0.0273274	0.089222	0.0871333	0.0788177	0.0281717	0.057323	0.09176
Eukaryota;Basidiomycota;Tremellomycetes;Cystofilobasidiales;Mrakiaceae;Xanthophyllomyces	0	0	0	0	0	0	0	0	0	0	0.0328669	0	0
Eukaryota;Basidiomycota;Tremellomycetes;Tremellales;Cryptococcaceae;Cryptococcus	0	0	0	0	0	0	0	0	0	0	0.0469528	0	0
Eukaryota;Basidiomycota;Ustilaginomycetes;Ustilaginales;Ustilaginaceae;Melanopsichium	0	0	0	0	0	0	0	0	0	0	0.0328669	0	0
Eukaryota;Basidiomycota;Ustilaginomycetes;Ustilaginales;Ustilaginaceae;Sporisorium	0	0	0	0	0	0	0	0	0	0	0.0187811	0	0
Eukaryota;Chordata;Actinopteri;Beloniformes;Adrianichthyidae;Oryzias	0.17316	0.0969932	0.0566701	0.0174893	0.183419	0.0879648	0.200401	0.178444	0.406622	0.17734	0	0.0859845	0.110112
Eukaryota;Chordata;Actinopteri;Characiformes;Characidae;Astyanax	0.0649351	0.0363725	0.011334	0.00582977	0.0366838	0.0719712	0	0.0713776	0	0.137931	0	0.0286615	0.055056
Eukaryota;Chordata;Actinopteri;Cypriniformes;Cyprinidae;Cyprinus	0.0865801	0.0363725	0.011334	0.0155461	0.165077	0.0959616	0.072873	0.107066	0.116178	0.315271	0	0.171969	0.055056
Eukaryota;Chordata;Actinopteri;Cypriniformes;Cyprinidae;Danio	0.25974	0.242483	0.215346	0.075787	0.531915	0.239904	0.173073	0.303355	0.348533	0.551724	0	0.515907	0.4588
Eukaryota;Chordata;Aves;Apterygiformes;Apterygidae;Apteryx	0.0649351	0.0606208	0.249348	0.00388651	0.0366838	0	0.0819821	0.124911	0.0290444	0.0591133	0	0.0859845	0.018352
Eukaryota;Chordata;Aves;Passeriformes;Muscicapidae;Ficedula	0.108225	0.0121242	0	0.00388651	0.366838	0.0479808	0.0910913	0.089222	0.609933	0.689655	0	0.0286615	0.477152
Eukaryota;Chordata;Mammalia;Carnivora;Felidae;Felis	0.0649351	0	0	0	0	0.0319872	0	0.0178444	0.435667	0.53202	0	0	0.18352
Eukaryota;Chordata;Mammalia;Pholidota;Manidae;Manis	0.04329	0	0.034002	0.00582977	0.146735	0.0559776	0.0546548	0	0.0290444	0.0591133	0	0	0
Eukaryota;Chordata;Mammalia;Primates;Hominidae;Homo	0.0649351	0.0242483	0.011334	0.136028	0	0	0.0182183	0.0178444	0.0871333	0.0394089	0	0	0
Eukaryota;Chordata;Mammalia;Rodentia;Muridae;Mus	0.194805	0.109117	0.11334	0.0213758	0.0917095	0.0559776	0.072873	0.124911	0.0580889	0.157635	0	0.229292	0.09176
Eukaryota;Mollusca;Gastropoda;Architaenioglossa;Ampullariidae;Pomacea	0.17316	0.0242483	0.034002	0.0213758	0	0.0079968	0.00910913	0	0.0580889	0.0394089	0	0.0286615	0.036704
Eukaryota;Mucoromycota;Glomeromycetes;Glomerales;Glomeraceae;Glomus	0	0	0	0	0	0	0	0	0	0	0.0281717	0	0
Eukaryota;Mucoromycota;Mucoromycetes;Mucorales;Rhizopodaceae;Rhizopus	0	0	0	0	0	0	0	0	0	0	0.0422575	0	0
Eukaryota;Nematoda;Chromadorea;Rhabditida;Ancylostomatidae;Necator	0.108225	0.0484966	0.0453361	0.0446949	0.220103	0.159936	0.0637639	0.107066	0.580889	0.256158	0	0.544569	0.128464
Eukaryota;Nematoda;Chromadorea;Rhabditida;Gongylonematidae;Gongylonema	0.0865801	0.0727449	0.022668	0.0466382	0.0366838	0.0319872	0.0182183	0.0356888	0.116178	0.0591133	0	0.057323	0.018352
Eukaryota;Nematoda;Chromadorea;Rhabditida;Onchocercidae;Brugia	0.281385	0.278855	0.192678	0.0855033	0.275128	0.19992	0.1002	0.410421	0.319489	0.650246	0	0.487246	0.238576
Eukaryota;Nematoda;Chromadorea;Rhabditida;Onchocercidae;Elaeophora	8.18182	7.96557	9.29389	2.6234	7.15334	6.7573	3.03334	7.38758	5.98315	7.94089	0	5.15907	4.42283
Eukaryota;Nematoda;Chromadorea;Rhabditida;Onchocercidae;Onchocerca	0	0.0606208	0.022668	0.0913331	0.0366838	0.0319872	0.00910913	0.0713776	0.0290444	0.0197044	0	0.057323	0
Eukaryota;Nematoda;Chromadorea;Rhabditida;Rhabditidae;Caenorhabditis	0.454545	0.3516	0.362688	0.184609	0.421864	0.127949	0.136637	0.571021	0.842289	0.492611	0	0.601892	0.422096
Eukaryota;Nematoda;Chromadorea;Rhabditida;Strongylidae;Strongylus	0.17316	0	0	0.0291489	0.0550257	0.0319872	0.00910913	0.0356888	0.0871333	0.0591133	0	0.0859845	0
Eukaryota;Nematoda;Chromadorea;Rhabditida;Toxocaridae;Toxocara	0.519481	0.315228	0.34002	0.0952196	0.128393	0.119952	0.0637639	0.1606	0.203311	0.295567	0	0.286615	0.146816
Eukaryota;Nematoda;Chromadorea;Strongylida;Angiostrongylidae;Angiostrongylus	0.151515	0.169738	0.249348	0.204042	0.0917095	0.111955	0.127528	0.107066	0.174267	0.157635	0	0.229292	0.110112
Eukaryota;Nematoda;Chromadorea;Strongylida;Haemonchidae;Haemonchus	0.0865801	0	0.0793381	0.08356	0.0733676	0.039984	0.0273274	0.124911	0.0580889	0.0591133	0	0.0859845	0.036704
Eukaryota;Nematoda;Chromadorea;Strongylida;Heligmosomatidae;Heligmosomoides	0.0649351	0.0484966	0.0453361	0.0446949	0.110051	0.0079968	0.0455456	0.0356888	0.0871333	0.0591133	0	0.057323	0.055056
Eukaryota;Nematoda;Enoplea;Dioctophymatida;Soboliphymatidae;Soboliphyme	0.021645	0.0727449	0.0680041	0.0252623	0.0733676	0.0239904	0.0182183	0	0.145222	0	0	0.0286615	0.055056
Eukaryota;Platyhelminthes;Cestoda;Diphyllobothriidea;Diphyllobothriidae;Spirometra	0.0865801	0.0242483	0.0453361	0.577147	0.0366838	0	0	0	0.0580889	0.0591133	0	0.0286615	0.018352
Eukaryota;Platyhelminthes;Monogenea;Polyopisthocotylea;Polystomatidae;Protopolystoma	0.34632	0.0727449	0.0680041	0.285659	0.146735	0.0239904	0.0364365	0.196288	0.203311	0.0985222	0	0.057323	0.055056
Eukaryota;Platyhelminthes;Trematoda;Plagiorchiida;Echinostomatidae;Echinostoma	0.0865801	0.0606208	0.11334	0.0563545	0.128393	0.039984	0.0364365	0.196288	0.116178	0.17734	0	0.229292	0.09176
Eukaryota;Platyhelminthes;Trematoda;Strigeidida;Schistosomatidae;Schistosoma	0.151515	0.0727449	0.034002	0.00582977	0.0366838	0.0319872	0.0273274	0.0178444	0.0580889	0.0394089	0	0.114646	0.036704
Eukaryota;Priapulida;Priapulimorpha;Priapulimorphida;Priapulidae;Priapulus	0.17316	0.109117	0.11334	0.0446949	0.0917095	0.039984	0.0546548	0.0713776	0.0580889	0.0985222	0	0.057323	0.036704
Eukaryota;Zoopagomycota;Kickxellomycetes;Kickxellales;Kickxellaceae;Spiromyces	0	0	0	0	0	0	0	0	0	0	0.183116	0	0
Eukaryota;Zoopagomycota;Zoopagomycetes;Zoopagales;Piptocephalidaceae;Syncephalis	0	0	0	0	0	0	0	0	0	0	0.0281717	0	0

## Sheet: AntPart_T_vs_C
OTU	logFC	logCPM	LR	PValue	FDR
Eukaryota;Nematoda;Chromadorea;Rhabditida;Strongylidae;Strongylus	-6.44699	9.22973	8.59718	0.00336684	0.517991
Bacteria;Proteobacteria;Betaproteobacteria;Burkholderiales;Comamonadaceae;Delftia	-5.98917	11.2857	7.18233	0.00736252	0.517991
Bacteria;Actinobacteria;Actinobacteria;Corynebacteriales;Gordoniaceae;Gordonia	10.13	11.5887	6.73717	0.00944243	0.517991
Eukaryota;Ascomycota;Eurotiomycetes;Eurotiales;Aspergillaceae;Aspergillus	4.64622	12.7063	6.47134	0.0109628	0.517991
Bacteria;Proteobacteria;Betaproteobacteria;Burkholderiales;Burkholderiaceae;Ralstonia	-4.2244	10.1898	5.17661	0.022893	0.818927
Bacteria;Firmicutes;Bacilli;Lactobacillales;Enterococcaceae;Enterococcus	9.08934	16.6136	4.95617	0.0259977	0.818927
Bacteria;Proteobacteria;Alphaproteobacteria;Rhizobiales;Methylobacteriaceae;Methylorubrum	6.47911	9.26015	4.28143	0.038531	0.951128
Bacteria;Actinobacteria;Actinobacteria;Corynebacteriales;Mycobacteriaceae;Mycolicibacterium	6.9963	9.10922	4.09912	0.0429055	0.951128
Eukaryota;Ascomycota;Pneumocystidomycetes;Pneumocystidales;Pneumocystidaceae;Pneumocystis	6.50413	11.4648	3.89086	0.0485496	0.951128
Eukaryota;Arthropoda;Insecta;Lepidoptera;Papilionidae;Papilio	5.71054	9.65382	3.82719	0.0504273	0.951128
Eukaryota;Ascomycota;Eurotiomycetes;Chaetothyriales;Herpotrichiellaceae;Exophiala	6.27895	9.07183	3.65708	0.0558315	0.951128
Archaea;Euryarchaeota;Halobacteria;Haloferacales;Haloferacaceae;Halogeometricum	-4.69571	8.98911	3.44807	0.0633257	0.951128
Eukaryota;Ascomycota;Saccharomycetes;Saccharomycetales;Metschnikowiaceae;Clavispora	3.34991	10.8552	3.39432	0.0654215	0.951128
Eukaryota;Chordata;Mammalia;Carnivora;Felidae;Felis	-5.05925	9.88054	3.02495	0.0819929	1
Bacteria;Actinobacteria;Actinobacteria;Micrococcales;Micrococcaceae;Micrococcus	5.71121	9.37848	2.9377	0.086534	1
Bacteria;Bacteroidetes;Flavobacteriia;Flavobacteriales;Flavobacteriaceae;Chryseobacterium	6.75351	9.9361	2.72443	0.0988237	1
Bacteria;Proteobacteria;Gammaproteobacteria;Enterobacterales;Enterobacteriaceae;Klebsiella	4.96334	12.7365	2.7134	0.0995086	1
Eukaryota;Nematoda;Chromadorea;Rhabditida;Onchocercidae;Onchocerca	4.72291	9.32747	2.64988	0.103558	1
Eukaryota;Chordata;Aves;Passeriformes;Muscicapidae;Ficedula	-3.57109	10.7655	2.59083	0.107484	1
Eukaryota;Ascomycota;Leotiomycetes;Helotiales;Sclerotiniaceae;Botrytis	-1.82353	10.8886	2.53249	0.111524	1
Bacteria;Actinobacteria;Actinobacteria;Micrococcales;Micrococcaceae;Rothia	5.09096	14.5495	2.36873	0.123787	1
Eukaryota;Mollusca;Gastropoda;Architaenioglossa;Ampullariidae;Pomacea	-2.17864	9.02154	2.29128	0.130103	1
Bacteria;Actinobacteria;Actinobacteria;Propionibacteriales;Propionibacteriaceae;Cutibacterium	1.8021	13.0422	2.07547	0.149684	1
Eukaryota;Platyhelminthes;Monogenea;Polyopisthocotylea;Polystomatidae;Protopolystoma	-1.95432	10.6131	2.01156	0.156104	1
Bacteria;Bacteroidetes;Flavobacteriia;Flavobacteriales;Flavobacteriaceae;Flagellimonas	5.21512	10.4389	2.00074	0.157222	1
Eukaryota;Arthropoda;Insecta;Diptera;Drosophilidae;Drosophila	3.34065	10.6573	1.69671	0.192718	1
Bacteria;Proteobacteria;Gammaproteobacteria;Chromatiales;Ectothiorhodospiraceae;Halorhodospira	3.96918	9.49449	1.66806	0.196519	1
Bacteria;Bacteroidetes;Flavobacteriia;Flavobacteriales;Flavobacteriaceae;Winogradskyella	4.2623	9.03979	1.64461	0.199694	1
Bacteria;Actinobacteria;Actinobacteria;Corynebacteriales;Corynebacteriaceae;Corynebacterium	2.90999	10.7875	1.62859	0.201898	1
Eukaryota;Ascomycota;Saccharomycetes;Saccharomycetales;Debaryomycetaceae;Millerozyma	2.83255	11.471	1.58589	0.207914	1
Eukaryota;Arthropoda;Insecta;Lepidoptera;Riodinidae;Euselasia	2.50258	10.0548	1.44248	0.229739	1
Bacteria;Elusimicrobia;Endomicrobia;Endomicrobiales;Endomicrobiaceae;Endomicrobium	3.97918	9.42964	1.37015	0.241785	1
Eukaryota;Ascomycota;Saccharomycetes;Saccharomycetales;Debaryomycetaceae;Meyerozyma	4.7146	10.6597	1.35948	0.243628	1
Bacteria;Proteobacteria;Betaproteobacteria;Burkholderiales;Comamonadaceae;Variovorax	3.58195	9.83736	1.31707	0.251118	1
Bacteria;Tenericutes;Mollicutes;Mycoplasmatales;Mycoplasmataceae;Mycoplasma	-2.27345	9.2461	1.28764	0.256484	1
Archaea;Euryarchaeota;Methanobacteria;Methanobacteriales;Methanothermaceae;Methanothermus	2.82949	13.3107	1.27896	0.258092	1
Bacteria;Proteobacteria;Epsilonproteobacteria;Campylobacterales;Helicobacteraceae;Helicobacter	3.05205	9.46061	0.964698	0.326006	1
Bacteria;Proteobacteria;Alphaproteobacteria;Rhizobiales;Brucellaceae;Brucella	-1.13074	10.0164	0.955033	0.328442	1
Bacteria;Proteobacteria;Alphaproteobacteria;Rhizobiales;Rhizobiaceae;Agrobacterium	1.30511	9.89724	0.931717	0.334417	1
Eukaryota;Nematoda;Enoplea;Dioctophymatida;Soboliphymatidae;Soboliphyme	1.92606	9.23365	0.91495	0.338805	1
Eukaryota;Ascomycota;Sordariomycetes;Hypocreales;Cordycipitaceae;Cordyceps	-1.73566	9.27092	0.901858	0.342284	1
Bacteria;Proteobacteria;Gammaproteobacteria;Cellvibrionales;Cellvibrionaceae;Saccharophagus	-2.05769	9.76406	0.841389	0.359	1
Bacteria;Firmicutes;Bacilli;Lactobacillales;Lactobacillaceae;Lactobacillus	2.13828	11.1558	0.794132	0.372853	1
Eukaryota;Platyhelminthes;Trematoda;Strigeidida;Schistosomatidae;Schistosoma	-1.18199	9.29511	0.771307	0.379813	1
Eukaryota;Chordata;Actinopteri;Cypriniformes;Cyprinidae;Cyprinus	-1.50795	10.0431	0.761324	0.382914	1
Eukaryota;Apicomplexa;Conoidasida;Eucoccidiorida;Eimeriidae;Eimeria	1.66944	9.02775	0.761159	0.382966	1
Eukaryota;Arthropoda;Insecta;Hemiptera;Cicadellidae;Reuplemmeles	-2.26901	8.8847	0.759834	0.383381	1
Bacteria;Proteobacteria;Gammaproteobacteria;Xanthomonadales;Xanthomonadaceae;Stenotrophomonas	-1.7311	10.6989	0.715168	0.397734	1
Bacteria;Proteobacteria;Alphaproteobacteria;Rhizobiales;Rhizobiaceae;Ensifer	1.07156	10.0971	0.708786	0.399847	1
Eukaryota;Ascomycota;Saccharomycetes;Saccharomycetales;Pichiaceae;Pichia	1.50814	9.51757	0.614084	0.433254	1
Eukaryota;Arthropoda;Insecta;Lepidoptera;Nymphalidae;Bicyclus	1.69336	11.8605	0.606574	0.436081	1
Bacteria;Actinobacteria;Actinobacteria;Corynebacteriales;Mycobacteriaceae;Mycobacterium	1.51194	9.2096	0.606048	0.43628	1
Bacteria;Proteobacteria;Alphaproteobacteria;Rhizobiales;Phyllobacteriaceae;Aminobacter	-1.01632	9.9754	0.577152	0.447431	1
Eukaryota;Chordata;Aves;Apterygiformes;Apterygidae;Apteryx	1.59109	9.64136	0.572741	0.449172	1
Eukaryota;Arthropoda;Insecta;Lepidoptera;Bombycidae;Bombyx	1.6711	13.4498	0.568425	0.450885	1
Eukaryota;Ascomycota;Saccharomycetes;Saccharomycetales;Saccharomycetaceae;Saccharomyces	1.3653	9.42593	0.522389	0.469824	1
Bacteria;Proteobacteria;Gammaproteobacteria;Vibrionales;Vibrionaceae;Vibrio	-1.44368	9.79811	0.490524	0.483694	1
Bacteria;Proteobacteria;Alphaproteobacteria;Rhizobiales;Bradyrhizobiaceae;Oligotropha	1.21474	9.36015	0.47131	0.492385	1
Eukaryota;Chordata;Mammalia;Primates;Hominidae;Homo	-1.48637	9.38671	0.465985	0.49484	1
Eukaryota;Arthropoda;Insecta;Lepidoptera;Noctuidae;Helicoverpa	2.22654	9.07558	0.460224	0.497519	1
Bacteria;Proteobacteria;Epsilonproteobacteria;Campylobacterales;Campylobacteraceae;Campylobacter	2.22754	13.1885	0.440172	0.507039	1
Eukaryota;Ascomycota;Saccharomycetes;Saccharomycetales;Saccharomycopsidaceae;Saccharomycopsis	-0.856496	9.9341	0.436622	0.508757	1
Bacteria;Proteobacteria;Alphaproteobacteria;Rhizobiales;Methylobacteriaceae;Methylobacterium	1.16601	10.1746	0.409145	0.522404	1
Bacteria;Fusobacteria;Fusobacteriia;Fusobacteriales;Fusobacteriaceae;Fusobacterium	2.22889	13.178	0.408427	0.522769	1
Bacteria;Proteobacteria;Gammaproteobacteria;Vibrionales;Vibrionaceae;Photobacterium	1.67365	9.53482	0.406203	0.523903	1
Bacteria;Proteobacteria;Betaproteobacteria;Neisseriales;Neisseriaceae;Neisseria	1.33671	12.7413	0.406102	0.523955	1
Bacteria;Proteobacteria;Betaproteobacteria;Burkholderiales;Burkholderiaceae;Burkholderia	-0.561004	12.6441	0.388369	0.533158	1
Bacteria;Proteobacteria;Alphaproteobacteria;Rhizobiales;Phyllobacteriaceae;Mesorhizobium	0.77657	11.0776	0.383428	0.535774	1
Eukaryota;Basidiomycota;Malasseziomycetes;Malasseziales;Malasseziaceae;Malassezia	0.672763	9.98112	0.378884	0.538201	1
Bacteria;Proteobacteria;Gammaproteobacteria;Pasteurellales;Pasteurellaceae;Haemophilus	-1.51686	11.3172	0.363598	0.546515	1
Bacteria;Proteobacteria;Gammaproteobacteria;Pseudomonadales;Moraxellaceae;Moraxella	1.20644	9.77096	0.343447	0.557846	1
Eukaryota;Platyhelminthes;Cestoda;Diphyllobothriidea;Diphyllobothriidae;Spirometra	-0.942026	10.6137	0.328933	0.566288	1
Bacteria;Proteobacteria;Alphaproteobacteria;Rhizobiales;Rhizobiaceae;Sinorhizobium	0.742044	10.362	0.310936	0.577106	1
Bacteria;Proteobacteria;Gammaproteobacteria;Pseudomonadales;Pseudomonadaceae;Pseudomonas	0.89305	11.068	0.306486	0.579845	1
Bacteria;Proteobacteria;Alphaproteobacteria;Rhizobiales;Brucellaceae;Ochrobactrum	0.827346	10.7092	0.295867	0.586485	1
Bacteria;Proteobacteria;Gammaproteobacteria;Pseudomonadales;Moraxellaceae;Acinetobacter	1.30816	11.1044	0.295025	0.587019	1
Eukaryota;Chordata;Actinopteri;Beloniformes;Adrianichthyidae;Oryzias	-0.854091	10.4768	0.294925	0.587081	1
Eukaryota;Nematoda;Chromadorea;Strongylida;Angiostrongylidae;Angiostrongylus	0.795876	10.7834	0.289693	0.590417	1
Bacteria;Actinobacteria;Actinobacteria;Streptomycetales;Streptomycetaceae;Streptomyces	0.978831	9.3292	0.267164	0.60524	1
Bacteria;Bacteroidetes;Bacteroidia;Bacteroidales;Bacteroidaceae;Bacteroides	-1.48177	9.73097	0.26326	0.607889	1
Eukaryota;Nematoda;Chromadorea;Rhabditida;Ancylostomatidae;Necator	-0.863371	10.6806	0.261522	0.609076	1
Bacteria;Actinobacteria;Actinobacteria;Actinomycetales;Actinomycetaceae;Actinomyces	1.11931	11.095	0.253197	0.614833	1
Eukaryota;Chordata;Actinopteri;Characiformes;Characidae;Astyanax	-1.10535	9.20381	0.239699	0.624423	1
Eukaryota;Ascomycota;Dothideomycetes;Pleosporales;Leptosphaeriaceae;Leptosphaeria	-0.418141	14.0837	0.233704	0.628791	1
Eukaryota;Ascomycota;Eurotiomycetes;Eurotiales;Aspergillaceae;Penicillium	0.532733	10.7093	0.225921	0.634565	1
Bacteria;Spirochaetes;Spirochaetia;Spirochaetales;Spirochaetaceae;Treponema	0.453454	16.5312	0.222252	0.637329	1
Eukaryota;Arthropoda;Insecta;Lepidoptera;Pyralidae;Galleria	0.931141	15.3636	0.210071	0.646711	1
Eukaryota;Arthropoda;Insecta;Lepidoptera;Nymphalidae;Heliconius	1.13473	9.92147	0.209522	0.647143	1
Eukaryota;Chordata;Mammalia;Pholidota;Manidae;Manis	-0.904747	9.1253	0.208053	0.648297	1
Eukaryota;Arthropoda;Insecta;Lepidoptera;Noctuidae;Spodoptera	-0.853916	9.5991	0.201468	0.653539	1
Bacteria;Proteobacteria;Gammaproteobacteria;Enterobacterales;Enterobacteriaceae;Enterobacter	0.696392	10.2692	0.199249	0.655327	1
Eukaryota;Ascomycota;Sordariomycetes;Sordariales;Chaetomiaceae;Thermothelomyces	-0.778066	9.20324	0.185784	0.666449	1
Eukaryota;Nematoda;Chromadorea;Strongylida;Haemonchidae;Haemonchus	-0.717196	9.69186	0.18418	0.667806	1
Bacteria;Proteobacteria;Gammaproteobacteria;Enterobacterales;Enterobacteriaceae;Escherichia	-0.77566	11.2191	0.182994	0.668813	1
Bacteria;Firmicutes;Bacilli;Bacillales;Staphylococcaceae;Staphylococcus	0.635024	12.8171	0.176019	0.674817	1
Bacteria;Proteobacteria;Gammaproteobacteria;Alteromonadales;Pseudoalteromonadaceae;Pseudoalteromonas	0.728425	9.27674	0.175506	0.675264	1
Bacteria;Firmicutes;Bacilli;Bacillales;Bacillaceae;Bacillus	-0.903356	9.46289	0.175475	0.675292	1
Bacteria;Actinobacteria;Actinobacteria;Micromonosporales;Micromonosporaceae;Plantactinospora	-0.709041	9.49416	0.169631	0.68044	1
Eukaryota;Annelida;Polychaeta;Sabellida;Siboglinidae;Escarpia	-0.903103	9.14052	0.169568	0.680496	1
Eukaryota;Basidiomycota;Agaricomycetes;Russulales;Bondarzewiaceae;Heterobasidion	-0.859241	17.4819	0.168296	0.681631	1
Eukaryota;Arthropoda;Insecta;Hymenoptera;Formicidae;Dinoponera	-0.731324	9.0561	0.166369	0.68336	1
Bacteria;Firmicutes;Bacilli;Lactobacillales;Streptococcaceae;Streptococcus	-0.945789	15.3722	0.155274	0.693546	1
Bacteria;Proteobacteria;Alphaproteobacteria;Rhizobiales;Bradyrhizobiaceae;Rhodopseudomonas	0.54788	10.7599	0.137958	0.710319	1
Eukaryota;Nematoda;Chromadorea;Rhabditida;Gongylonematidae;Gongylonema	-0.556109	9.38465	0.13297	0.715373	1
Eukaryota;Chordata;Mammalia;Rodentia;Muridae;Mus	-0.478572	10.107	0.114096	0.735529	1
Eukaryota;Apicomplexa;Conoidasida;Eucoccidiorida;Cryptosporidiidae;Cryptosporidium	-0.283852	15.2258	0.093089	0.760286	1
Bacteria;Proteobacteria;Gammaproteobacteria;Enterobacterales;Erwiniaceae;Pantoea	0.248518	13.5946	0.0910489	0.762848	1
Eukaryota;Ascomycota;Dothideomycetes;Pleosporales;Phaeosphaeriaceae;Parastagonospora	0.287938	16.4982	0.0903444	0.76374	1
Bacteria;Proteobacteria;Alphaproteobacteria;Rhizobiales;Rhizobiaceae;Rhizobium	0.287284	11.6705	0.0854686	0.770019	1
Eukaryota;Annelida;Clitellata;Hirudinida;Glossiphoniidae;Helobdella	-0.390947	11.0544	0.0784349	0.77943	1
Bacteria;Proteobacteria;Alphaproteobacteria;Sphingomonadales;Sphingomonadaceae;Sphingomonas	0.444554	10.9799	0.0735538	0.786231	1
Eukaryota;Priapulida;Priapulimorpha;Priapulimorphida;Priapulidae;Priapulus	-0.310584	9.84409	0.0643892	0.799688	1
Eukaryota;Nematoda;Chromadorea;Rhabditida;Toxocaridae;Toxocara	-0.337976	11.0011	0.0578606	0.80991	1
Eukaryota;Arthropoda;Insecta;Lepidoptera;Pyralidae;Amyelois	0.410862	10.05	0.0498793	0.823273	1
Eukaryota;Platyhelminthes;Trematoda;Plagiorchiida;Echinostomatidae;Echinostoma	0.342841	10.1255	0.0491927	0.824474	1
Bacteria;Proteobacteria;Alphaproteobacteria;Rhizobiales;Phyllobacteriaceae;Phyllobacterium	0.216984	13.8503	0.0459348	0.830294	1
Eukaryota;Ascomycota;Sordariomycetes;Glomerellales;Plectosphaerellaceae;Verticillium	-0.32758	9.50583	0.0458545	0.830441	1
Eukaryota;Apicomplexa;Aconoidasida;Haemosporida;Plasmodiidae;Plasmodium	0.206786	13.2775	0.0443954	0.83312	1
Eukaryota;Nematoda;Chromadorea;Rhabditida;Onchocercidae;Elaeophora	0.405332	15.7365	0.0416965	0.838199	1
Bacteria;Proteobacteria;Alphaproteobacteria;Rhizobiales;Bradyrhizobiaceae;Afipia	0.401025	16.8089	0.0371978	0.847063	1
Eukaryota;Ascomycota;Dothideomycetes;Capnodiales;Mycosphaerellaceae;Zymoseptoria	0.184517	11.1702	0.0366668	0.848145	1
Bacteria;Proteobacteria;Deltaproteobacteria;Desulfuromonadales;Desulfuromonadaceae;Pelobacter	-0.168485	11.6195	0.0365148	0.848456	1
Bacteria;Spirochaetes;Spirochaetia;Brachyspirales;Brachyspiraceae;Brachyspira	0.216374	11.4796	0.0364494	0.84859	1
Bacteria;Bacteroidetes;Bacteroidia;Bacteroidales;Prevotellaceae;Prevotella	0.411156	13.5031	0.0349484	0.851704	1
Bacteria;Proteobacteria;Gammaproteobacteria;Aeromonadales;Aeromonadaceae;Aeromonas	-0.172978	11.6646	0.0342368	0.853204	1
Bacteria;Proteobacteria;Alphaproteobacteria;Rhizobiales;Bradyrhizobiaceae;Bradyrhizobium	0.199436	13.4645	0.0305712	0.861201	1
Bacteria;Proteobacteria;Alphaproteobacteria;Rhizobiales;Bradyrhizobiaceae;Nitrobacter	0.231733	9.00572	0.0213816	0.883744	1
Bacteria;Firmicutes;Negativicutes;Selenomonadales;Selenomonadaceae;Selenomonas	-0.270541	11.1927	0.0210356	0.884682	1
Bacteria;Bacteroidetes;Flavobacteriia;Flavobacteriales;Flavobacteriaceae;Riemerella	0.142514	9.80963	0.0126368	0.910495	1
Eukaryota;Ascomycota;Leotiomycetes;Helotiales;Sclerotiniaceae;Sclerotinia	0.187118	9.59343	0.0112143	0.915664	1
Eukaryota;Nematoda;Chromadorea;Strongylida;Heligmosomatidae;Heligmosomoides	-0.143846	9.47163	0.00841787	0.926898	1
Eukaryota;Chordata;Actinopteri;Cypriniformes;Cyprinidae;Danio	0.135395	11.4683	0.007371	0.931582	1
Bacteria;Proteobacteria;Alphaproteobacteria;Rhodospirillales;Acetobacteraceae;Roseomonas	0.083773	9.9934	0.00362593	0.951984	1
Bacteria;Proteobacteria;Betaproteobacteria;Burkholderiales;Alcaligenaceae;Achromobacter	0.0427947	13.6258	0.0014366	0.969765	1
Eukaryota;Nematoda;Chromadorea;Rhabditida;Onchocercidae;Brugia	0.0542461	11.3146	0.00113554	0.973118	1
Bacteria;Proteobacteria;Gammaproteobacteria;Methylococcales;Methylococcaceae;Methylovulum	-0.0385927	10.892	0.000855314	0.976669	1
Eukaryota;Nematoda;Chromadorea;Rhabditida;Rhabditidae;Caenorhabditis	-0.0238	11.7557	0.000230046	0.987899	1
Bacteria;Proteobacteria;Alphaproteobacteria;Rhodobacterales;Rhodobacteraceae;Paracoccus	0.0248981	9.37121	9.48303e-05	0.99223	1
Eukaryota;Ascomycota;Saccharomycetes;Saccharomycetales;Debaryomycetaceae;Candida	0.0148139	9.44162	5.80426e-05	0.993921	1
Bacteria;Actinobacteria;Actinobacteria;Micrococcales;Micrococcaceae;Arthrobacter	0	8.06456	0	1	1
Bacteria;Actinobacteria;Actinobacteria;Micromonosporales;Micromonosporaceae;Actinoplanes	0	8.10801	0	1	1
Bacteria;Actinobacteria;Coriobacteriia;Eggerthellales;Eggerthellaceae;Eggerthella	0	8.26895	0	1	1
Bacteria;Bacteroidetes;Bacteroidia;Bacteroidales;Porphyromonadaceae;Porphyromonas	0	11.9618	0	1	1
Bacteria;Bacteroidetes;Flavobacteriia;Flavobacteriales;Flavobacteriaceae;Capnocytophaga	0	10.3387	0	1	1
Bacteria;Firmicutes;Bacilli;Lactobacillales;Carnobacteriaceae;Granulicatella	0	11.1127	0	1	1
Bacteria;Firmicutes;Clostridia;Clostridiales;Clostridiaceae;Clostridium	0	8.82199	0	1	1
Bacteria;Firmicutes;Clostridia;Clostridiales;Lachnospiraceae;Lachnoanaerobaculum	0	10.2801	0	1	1
Bacteria;Firmicutes;Clostridia;Clostridiales;Lachnospiraceae;Lachnoclostridium	0	10.1691	0	1	1
Bacteria;Firmicutes;Negativicutes;Veillonellales;Veillonellaceae;Veillonella	0	14.6877	0	1	1
Bacteria;Firmicutes;Tissierellia;Tissierellales;Peptoniphilaceae;Parvimonas	0	9.80088	0	1	1
Bacteria;Fusobacteria;Fusobacteriia;Fusobacteriales;Leptotrichiaceae;Leptotrichia	0	11.5225	0	1	1
Bacteria;Proteobacteria;Alphaproteobacteria;Rhizobiales;Methylobacteriaceae;Microvirga	0	8.06456	0	1	1
Bacteria;Proteobacteria;Betaproteobacteria;Neisseriales;Neisseriaceae;Simonsiella	0	9.0754	0	1	1
Bacteria;Proteobacteria;Gammaproteobacteria;Enterobacterales;Enterobacteriaceae;Shigella	0	8.37816	0	1	1
Bacteria;Proteobacteria;Gammaproteobacteria;Enterobacterales;Morganellaceae;Proteus	0	9.03263	0	1	1
Bacteria;Proteobacteria;Gammaproteobacteria;Pasteurellales;Pasteurellaceae;Actinobacillus	0	9.15978	0	1	1
Bacteria;Proteobacteria;Gammaproteobacteria;Pseudomonadales;Pseudomonadaceae;Azotobacter	0	10.9968	0	1	1
Bacteria;Proteobacteria;Gammaproteobacteria;Vibrionales;Vibrionaceae;Aliivibrio	0	8.37816	0	1	1
Bacteria;Proteobacteria;Gammaproteobacteria;Xanthomonadales;Xanthomonadaceae;Xylella	0	8.10801	0	1	1
Bacteria;Tenericutes;Mollicutes;Entomoplasmatales;Spiroplasmataceae;Spiroplasma	0	8.10801	0	1	1
Eukaryota;Apicomplexa;Conoidasida;Eucoccidiorida;Sarcocystidae;Neospora	0	9.59679	0	1	1
Eukaryota;Apicomplexa;Conoidasida;Eucoccidiorida;Sarcocystidae;Toxoplasma	0	9.19634	0	1	1
Eukaryota;Ascomycota;Dothideomycetes;Botryosphaeriales;Planistromellaceae;Microcyclus	0	8.19089	0	1	1
Eukaryota;Ascomycota;Dothideomycetes;Capnodiales;Mycosphaerellaceae;Ramularia	0	8.10801	0	1	1
Eukaryota;Ascomycota;Dothideomycetes;Capnodiales;Schizothyriaceae;Schizothyrium	0	8.47922	0	1	1
Eukaryota;Ascomycota;Dothideomycetes;Pleosporales;Pleosporaceae;Alternaria	0	8.19089	0	1	1
Eukaryota;Ascomycota;Lecanoromycetes;Caliciales;Caliciaceae;Cyphelium	0	8.23048	0	1	1
Eukaryota;Ascomycota;Saccharomycetes;Saccharomycetales;Dipodascaceae;Yarrowia	0	8.10801	0	1	1
Eukaryota;Ascomycota;Saccharomycetes;Saccharomycetales;Phaffomycetaceae;Phaffomyces	0	8.41269	0	1	1
Eukaryota;Ascomycota;Saccharomycetes;Saccharomycetales;Phaffomycetaceae;Wickerhamomyces	0	8.06456	0	1	1
Eukaryota;Ascomycota;Saccharomycetes;Saccharomycetales;Saccharomycetaceae;Eremothecium	0	8.10801	0	1	1
Eukaryota;Ascomycota;Saccharomycetes;Saccharomycetales;Saccharomycetaceae;Kluyveromyces	0	8.06456	0	1	1
Eukaryota;Ascomycota;Saccharomycetes;Saccharomycetales;Saccharomycetaceae;Tetrapisispora	0	8.10801	0	1	1
Eukaryota;Ascomycota;Sordariomycetes;Hypocreales;Clavicipitaceae;Metarhizium	0	9.68135	0	1	1
Eukaryota;Ascomycota;Sordariomycetes;Hypocreales;Nectriaceae;Fusarium	0	8.19089	0	1	1
Eukaryota;Ascomycota;Sordariomycetes;Hypocreales;Ophiocordycipitaceae;Ophiocordyceps	0	9.50685	0	1	1
Eukaryota;Ascomycota;Sordariomycetes;Sordariales;Chaetomiaceae;Thielavia	0	8.10801	0	1	1
Eukaryota;Ascomycota;Sordariomycetes;Sordariales;Lasiosphaeriaceae;Podospora	0	8.23048	0	1	1
Eukaryota;Basidiomycota;Agaricomycetes;Boletales;Boletaceae;Boletus	0	8.10801	0	1	1
Eukaryota;Basidiomycota;Agaricomycetes;Polyporales;Dacryobolaceae;Postia	0	9.0754	0	1	1
Eukaryota;Basidiomycota;Exobasidiomycetes;Ceraceosorales;Ceraceosoraceae;Ceraceosorus	0	8.06456	0	1	1
Eukaryota;Basidiomycota;Tremellomycetes;Cystofilobasidiales;Mrakiaceae;Xanthophyllomyces	0	8.19089	0	1	1
Eukaryota;Basidiomycota;Tremellomycetes;Tremellales;Cryptococcaceae;Cryptococcus	0	8.30634	0	1	1
Eukaryota;Basidiomycota;Ustilaginomycetes;Ustilaginales;Ustilaginaceae;Melanopsichium	0	8.19089	0	1	1
Eukaryota;Basidiomycota;Ustilaginomycetes;Ustilaginales;Ustilaginaceae;Sporisorium	0	8.06456	0	1	1
Eukaryota;Mucoromycota;Glomeromycetes;Glomerales;Glomeraceae;Glomus	0	8.15009	0	1	1
Eukaryota;Mucoromycota;Mucoromycetes;Mucorales;Rhizopodaceae;Rhizopus	0	8.26895	0	1	1
Eukaryota;Zoopagomycota;Kickxellomycetes;Kickxellales;Kickxellaceae;Spiromyces	0	9.09629	0	1	1
Eukaryota;Zoopagomycota;Zoopagomycetes;Zoopagales;Piptocephalidaceae;Syncephalis	0	8.15009	0	1	1

## Sheet: Gut_T_vs_C
OTU	logFC	logCPM	LR	PValue	FDR
Bacteria;Fusobacteria;Fusobacteriia;Fusobacteriales;Leptotrichiaceae;Leptotrichia	-11.1872	11.5225	31.5835	1.91042e-08	3.16288e-06
Bacteria;Actinobacteria;Actinobacteria;Micrococcales;Micrococcaceae;Rothia	-11.5278	14.5495	30.4952	3.34697e-08	3.16288e-06
Bacteria;Firmicutes;Bacilli;Bacillales;Staphylococcaceae;Staphylococcus	-5.88129	12.8171	27.1263	1.90583e-07	1.20067e-05
Eukaryota;Platyhelminthes;Cestoda;Diphyllobothriidea;Diphyllobothriidae;Spirometra	-7.06875	10.6137	23.0705	1.56172e-06	6.03239e-05
Bacteria;Firmicutes;Clostridia;Clostridiales;Lachnospiraceae;Lachnoanaerobaculum	-9.72537	10.2801	23.0289	1.59587e-06	6.03239e-05
Bacteria;Firmicutes;Clostridia;Clostridiales;Lachnospiraceae;Lachnoclostridium	-9.58145	10.1691	22.0942	2.59591e-06	8.17712e-05
Bacteria;Proteobacteria;Betaproteobacteria;Burkholderiales;Comamonadaceae;Variovorax	-7.04823	9.83736	19.0374	1.28185e-05	0.000346098
Bacteria;Proteobacteria;Alphaproteobacteria;Rhizobiales;Methylobacteriaceae;Methylobacterium	-6.97632	10.1746	18.0255	2.17961e-05	0.000487887
Bacteria;Bacteroidetes;Bacteroidia;Bacteroidales;Prevotellaceae;Prevotella	-8.47573	13.5031	17.904	2.32327e-05	0.000487887
Bacteria;Proteobacteria;Epsilonproteobacteria;Campylobacterales;Campylobacteraceae;Campylobacter	-12.9101	13.1885	17.5831	2.75019e-05	0.000505946
Bacteria;Firmicutes;Bacilli;Lactobacillales;Streptococcaceae;Streptococcus	-10.4545	15.3722	17.4532	2.94466e-05	0.000505946
Bacteria;Bacteroidetes;Flavobacteriia;Flavobacteriales;Flavobacteriaceae;Capnocytophaga	-9.68086	10.3387	15.8982	6.68409e-05	0.00105274
Eukaryota;Ascomycota;Eurotiomycetes;Eurotiales;Aspergillaceae;Aspergillus	-4.74971	12.7063	15.5311	8.11603e-05	0.00117995
Bacteria;Proteobacteria;Betaproteobacteria;Burkholderiales;Burkholderiaceae;Ralstonia	-5.8737	10.1898	14.9994	0.000107546	0.00145187
Bacteria;Actinobacteria;Actinobacteria;Actinomycetales;Actinomycetaceae;Actinomyces	-7.2317	11.095	14.7119	0.000125254	0.00157821
Bacteria;Fusobacteria;Fusobacteriia;Fusobacteriales;Fusobacteriaceae;Fusobacterium	-12.8852	13.178	13.5241	0.000235514	0.00278201
Bacteria;Firmicutes;Bacilli;Lactobacillales;Carnobacteriaceae;Granulicatella	-10.6715	11.1127	12.1291	0.000496399	0.00551879
Bacteria;Bacteroidetes;Bacteroidia;Bacteroidales;Porphyromonadaceae;Porphyromonas	-11.6159	11.9618	11.8141	0.000587833	0.00617224
Bacteria;Firmicutes;Negativicutes;Veillonellales;Veillonellaceae;Veillonella	-14.4225	14.6877	11.0726	0.000876136	0.00871525
Bacteria;Bacteroidetes;Flavobacteriia;Flavobacteriales;Flavobacteriaceae;Riemerella	-3.33166	9.80963	10.4987	0.00119461	0.011289
Bacteria;Proteobacteria;Alphaproteobacteria;Sphingomonadales;Sphingomonadaceae;Sphingomonas	-4.10502	10.9799	9.16484	0.00246709	0.0222039
Eukaryota;Platyhelminthes;Monogenea;Polyopisthocotylea;Polystomatidae;Protopolystoma	-3.33005	10.6131	7.80032	0.00522371	0.0448764
Eukaryota;Basidiomycota;Malasseziomycetes;Malasseziales;Malasseziaceae;Malassezia	-2.21787	9.98112	7.35996	0.00666922	0.0548036
Eukaryota;Chordata;Mammalia;Primates;Hominidae;Homo	-4.94171	9.38671	6.75109	0.00936904	0.0737812
Bacteria;Proteobacteria;Alphaproteobacteria;Rhizobiales;Brucellaceae;Ochrobactrum	-2.80278	10.7092	6.41747	0.0113003	0.0854302
Eukaryota;Apicomplexa;Conoidasida;Eucoccidiorida;Eimeriidae;Eimeria	5.09753	9.02775	5.94199	0.0147843	0.107471
Bacteria;Bacteroidetes;Flavobacteriia;Flavobacteriales;Flavobacteriaceae;Flagellimonas	8.29951	10.4389	5.68676	0.0170934	0.119654
Eukaryota;Ascomycota;Saccharomycetes;Saccharomycetales;Saccharomycopsidaceae;Saccharomycopsis	-2.41354	9.9341	5.60356	0.017924	0.120911
Bacteria;Actinobacteria;Actinobacteria;Corynebacteriales;Corynebacteriaceae;Corynebacterium	-3.8979	10.7875	5.54322	0.0185525	0.120911
Eukaryota;Ascomycota;Saccharomycetes;Saccharomycetales;Debaryomycetaceae;Millerozyma	5.98798	11.471	5.12953	0.0235221	0.14291
Eukaryota;Nematoda;Chromadorea;Rhabditida;Onchocercidae;Onchocerca	-2.80872	9.32747	5.11148	0.0237681	0.14291
Eukaryota;Ascomycota;Leotiomycetes;Helotiales;Sclerotiniaceae;Sclerotinia	4.9615	9.59343	5.0805	0.0241964	0.14291
Bacteria;Proteobacteria;Gammaproteobacteria;Enterobacterales;Enterobacteriaceae;Klebsiella	6.88676	12.7365	4.67306	0.0306392	0.175479
Bacteria;Actinobacteria;Actinobacteria;Micromonosporales;Micromonosporaceae;Plantactinospora	4.65141	9.49416	4.41253	0.0356759	0.198316
Eukaryota;Ascomycota;Saccharomycetes;Saccharomycetales;Debaryomycetaceae;Meyerozyma	8.61474	10.6597	4.24532	0.0393585	0.209435
Eukaryota;Arthropoda;Insecta;Diptera;Drosophilidae;Drosophila	5.55824	10.6573	4.22246	0.0398924	0.209435
Bacteria;Elusimicrobia;Endomicrobia;Endomicrobiales;Endomicrobiaceae;Endomicrobium	5.52016	9.42964	4.16484	0.0412713	0.210818
Bacteria;Firmicutes;Tissierellia;Tissierellales;Peptoniphilaceae;Parvimonas	-7.47424	9.80088	4.0568	0.0439938	0.218811
Bacteria;Proteobacteria;Gammaproteobacteria;Methylococcales;Methylococcaceae;Methylovulum	2.68759	10.892	3.71248	0.0540069	0.261726
Bacteria;Proteobacteria;Gammaproteobacteria;Pasteurellales;Pasteurellaceae;Haemophilus	-4.17217	11.3172	3.56887	0.0588722	0.278171
Bacteria;Spirochaetes;Spirochaetia;Brachyspirales;Brachyspiraceae;Brachyspira	2.1493	11.4796	3.38031	0.0659796	0.300237
Bacteria;Proteobacteria;Gammaproteobacteria;Enterobacterales;Enterobacteriaceae;Escherichia	-2.80569	11.2191	3.36194	0.0667194	0.300237
Bacteria;Proteobacteria;Alphaproteobacteria;Rhizobiales;Methylobacteriaceae;Methylorubrum	-2.85838	9.26015	3.2977	0.0693769	0.304936
Bacteria;Proteobacteria;Gammaproteobacteria;Enterobacterales;Erwiniaceae;Pantoea	1.43288	13.5946	2.97761	0.0844238	0.356792
Bacteria;Tenericutes;Mollicutes;Mycoplasmatales;Mycoplasmataceae;Mycoplasma	-2.86865	9.2461	2.96755	0.0849504	0.356792
Eukaryota;Ascomycota;Saccharomycetes;Saccharomycetales;Debaryomycetaceae;Candida	-2.59084	9.44162	2.87412	0.0900141	0.362321
Bacteria;Firmicutes;Bacilli;Lactobacillales;Enterococcaceae;Enterococcus	5.17043	16.6136	2.87257	0.0901009	0.362321
Eukaryota;Mollusca;Gastropoda;Architaenioglossa;Ampullariidae;Pomacea	-2.3691	9.02154	2.80263	0.0941095	0.370556
Archaea;Euryarchaeota;Methanobacteria;Methanobacteriales;Methanothermaceae;Methanothermus	4.30675	13.3107	2.59131	0.107452	0.414456
Eukaryota;Chordata;Aves;Passeriformes;Muscicapidae;Ficedula	3.92141	10.7655	2.49196	0.114429	0.432542
Eukaryota;Ascomycota;Eurotiomycetes;Eurotiales;Aspergillaceae;Penicillium	1.64553	10.7093	2.41723	0.120007	0.444731
Bacteria;Firmicutes;Negativicutes;Selenomonadales;Selenomonadaceae;Selenomonas	-2.40049	11.1927	2.32518	0.127296	0.46267
Eukaryota;Arthropoda;Insecta;Lepidoptera;Riodinidae;Euselasia	2.78661	10.0548	2.27009	0.131892	0.470333
Eukaryota;Nematoda;Chromadorea;Strongylida;Angiostrongylidae;Angiostrongylus	-1.74642	10.7834	2.14149	0.143362	0.501769
Bacteria;Proteobacteria;Gammaproteobacteria;Pseudomonadales;Pseudomonadaceae;Pseudomonas	-1.85779	11.068	2.07452	0.149777	0.514688
Bacteria;Firmicutes;Bacilli;Lactobacillales;Lactobacillaceae;Lactobacillus	-2.56724	11.1558	2.03651	0.153562	0.518193
Eukaryota;Arthropoda;Insecta;Lepidoptera;Noctuidae;Helicoverpa	4.20197	9.07558	2.00985	0.15628	0.518193
Eukaryota;Nematoda;Chromadorea;Strongylida;Haemonchidae;Haemonchus	-1.91062	9.69186	1.97351	0.160076	0.521627
Bacteria;Actinobacteria;Actinobacteria;Corynebacteriales;Mycobacteriaceae;Mycobacterium	-1.93416	9.2096	1.86487	0.172064	0.551187
Eukaryota;Chordata;Mammalia;Pholidota;Manidae;Manis	2.60464	9.1253	1.81117	0.178368	0.561858
Eukaryota;Chordata;Actinopteri;Beloniformes;Adrianichthyidae;Oryzias	2.16911	10.4768	1.71187	0.190743	0.573505
Eukaryota;Nematoda;Chromadorea;Rhabditida;Gongylonematidae;Gongylonema	-1.65099	9.38465	1.70922	0.191086	0.573505
Eukaryota;Basidiomycota;Agaricomycetes;Russulales;Bondarzewiaceae;Heterobasidion	3.28684	17.4819	1.7046	0.191687	0.573505
Eukaryota;Chordata;Mammalia;Carnivora;Felidae;Felis	3.59748	9.88054	1.68544	0.194203	0.573505
Eukaryota;Ascomycota;Dothideomycetes;Pleosporales;Phaeosphaeriaceae;Parastagonospora	1.19964	16.4982	1.55611	0.212236	0.617116
Eukaryota;Arthropoda;Insecta;Lepidoptera;Pyralidae;Galleria	2.61062	15.3636	1.43633	0.230734	0.660737
Eukaryota;Ascomycota;Sordariomycetes;Glomerellales;Plectosphaerellaceae;Verticillium	1.77923	9.50583	1.36097	0.24337	0.671867
Bacteria;Actinobacteria;Actinobacteria;Corynebacteriales;Gordoniaceae;Gordonia	2.82696	11.5887	1.35838	0.243818	0.671867
Bacteria;Proteobacteria;Epsilonproteobacteria;Campylobacterales;Helicobacteraceae;Helicobacter	1.98902	9.46061	1.33172	0.2485	0.671867
Bacteria;Proteobacteria;Alphaproteobacteria;Rhodobacterales;Rhodobacteraceae;Paracoccus	2.93526	9.37121	1.32981	0.24884	0.671867
Eukaryota;Ascomycota;Saccharomycetes;Saccharomycetales;Metschnikowiaceae;Clavispora	1.57273	10.8552	1.30744	0.252858	0.673102
Bacteria;Bacteroidetes;Bacteroidia;Bacteroidales;Bacteroidaceae;Bacteroides	-2.8176	9.73097	1.23908	0.265648	0.697327
Eukaryota;Chordata;Aves;Apterygiformes;Apterygidae;Apteryx	2.30004	9.64136	1.21891	0.269575	0.69794
Eukaryota;Arthropoda;Insecta;Lepidoptera;Noctuidae;Spodoptera	2.18058	9.5991	1.18642	0.276053	0.705055
Eukaryota;Arthropoda;Insecta;Lepidoptera;Bombycidae;Bombyx	2.35533	13.4498	1.10612	0.292927	0.736677
Eukaryota;Chordata;Actinopteri;Cypriniformes;Cyprinidae;Cyprinus	1.72185	10.0431	1.08285	0.298061	0.736677
Eukaryota;Ascomycota;Eurotiomycetes;Chaetothyriales;Herpotrichiellaceae;Exophiala	2.04323	9.07183	1.07363	0.300128	0.736677
Eukaryota;Arthropoda;Insecta;Lepidoptera;Papilionidae;Papilio	1.65654	9.65382	1.04473	0.306724	0.743216
Bacteria;Bacteroidetes;Flavobacteriia;Flavobacteriales;Flavobacteriaceae;Winogradskyella	2.20159	9.03979	1.01296	0.314195	0.751682
Eukaryota;Platyhelminthes;Trematoda;Strigeidida;Schistosomatidae;Schistosoma	1.40003	9.29511	0.966723	0.325499	0.768991
Archaea;Euryarchaeota;Halobacteria;Haloferacales;Haloferacaceae;Halogeometricum	2.45308	8.98911	0.881955	0.347667	0.811222
Eukaryota;Annelida;Polychaeta;Sabellida;Siboglinidae;Escarpia	1.84747	9.14052	0.736331	0.390839	0.894021
Eukaryota;Apicomplexa;Conoidasida;Eucoccidiorida;Cryptosporidiidae;Cryptosporidium	0.793053	15.2258	0.730836	0.392612	0.894021
Bacteria;Proteobacteria;Betaproteobacteria;Burkholderiales;Burkholderiaceae;Burkholderia	0.735572	12.6441	0.682318	0.40879	0.919777
Bacteria;Actinobacteria;Actinobacteria;Streptomycetales;Streptomycetaceae;Streptomyces	1.38013	9.3292	0.643797	0.422339	0.934205
Bacteria;Proteobacteria;Gammaproteobacteria;Vibrionales;Vibrionaceae;Photobacterium	1.89848	9.53482	0.636206	0.425088	0.934205
Eukaryota;Nematoda;Chromadorea;Strongylida;Heligmosomatidae;Heligmosomoides	-0.961128	9.47163	0.590466	0.442239	0.960726
Eukaryota;Platyhelminthes;Trematoda;Plagiorchiida;Echinostomatidae;Echinostoma	-0.92684	10.1255	0.530653	0.466333	0.988293
Bacteria;Proteobacteria;Betaproteobacteria;Neisseriales;Neisseriaceae;Neisseria	-1.23627	12.7413	0.523277	0.469447	0.988293
Eukaryota;Arthropoda;Insecta;Lepidoptera;Nymphalidae;Bicyclus	1.47178	11.8605	0.52053	0.470616	0.988293
Eukaryota;Chordata;Actinopteri;Characiformes;Characidae;Astyanax	1.58779	9.20381	0.490608	0.483656	0.995419
Bacteria;Spirochaetes;Spirochaetia;Spirochaetales;Spirochaetaceae;Treponema	0.646344	16.5312	0.488622	0.484543	0.995419
Bacteria;Proteobacteria;Gammaproteobacteria;Cellvibrionales;Cellvibrionaceae;Saccharophagus	1.60543	9.76406	0.47564	0.490404	0.996628
Eukaryota;Nematoda;Chromadorea;Rhabditida;Toxocaridae;Toxocara	-0.86705	11.0011	0.456908	0.499073	1
Eukaryota;Nematoda;Chromadorea;Rhabditida;Strongylidae;Strongylus	-0.994729	9.22973	0.4178	0.518037	1
Eukaryota;Nematoda;Chromadorea;Rhabditida;Rhabditidae;Caenorhabditis	-0.887428	11.7557	0.402437	0.525834	1
Bacteria;Proteobacteria;Betaproteobacteria;Burkholderiales;Alcaligenaceae;Achromobacter	0.6835	13.6258	0.388132	0.533283	1
Bacteria;Proteobacteria;Gammaproteobacteria;Aeromonadales;Aeromonadaceae;Aeromonas	0.524754	11.6646	0.374938	0.540325	1
Bacteria;Proteobacteria;Gammaproteobacteria;Alteromonadales;Pseudoalteromonadaceae;Pseudoalteromonas	-0.843483	9.27674	0.364355	0.546097	1
Bacteria;Proteobacteria;Alphaproteobacteria;Rhizobiales;Bradyrhizobiaceae;Oligotropha	0.888306	9.36015	0.35597	0.550753	1
Eukaryota;Chordata;Actinopteri;Cypriniformes;Cyprinidae;Danio	0.89879	11.4683	0.350298	0.553944	1
Bacteria;Firmicutes;Bacilli;Bacillales;Bacillaceae;Bacillus	-0.977507	9.46289	0.310512	0.577366	1
Eukaryota;Chordata;Mammalia;Rodentia;Muridae;Mus	0.768631	10.107	0.309448	0.578019	1
Eukaryota;Priapulida;Priapulimorpha;Priapulimorphida;Priapulidae;Priapulus	-0.589042	9.84409	0.294364	0.587438	1
Bacteria;Proteobacteria;Gammaproteobacteria;Pseudomonadales;Moraxellaceae;Acinetobacter	1.21143	11.1044	0.293015	0.588295	1
Bacteria;Actinobacteria;Actinobacteria;Micrococcales;Micrococcaceae;Micrococcus	1.02634	9.37848	0.26912	0.603922	1
Eukaryota;Apicomplexa;Aconoidasida;Haemosporida;Plasmodiidae;Plasmodium	0.447048	13.2775	0.232018	0.630032	1
Eukaryota;Ascomycota;Saccharomycetes;Saccharomycetales;Saccharomycetaceae;Saccharomyces	0.701829	9.42593	0.218795	0.63996	1
Bacteria;Proteobacteria;Alphaproteobacteria;Rhizobiales;Rhizobiaceae;Ensifer	-0.435109	10.0971	0.209917	0.646833	1
Eukaryota;Arthropoda;Insecta;Lepidoptera;Nymphalidae;Heliconius	0.984623	9.92147	0.182186	0.669501	1
Bacteria;Proteobacteria;Gammaproteobacteria;Vibrionales;Vibrionaceae;Vibrio	-0.713244	9.79811	0.181129	0.670405	1
Eukaryota;Arthropoda;Insecta;Lepidoptera;Pyralidae;Amyelois	0.640073	10.05	0.168558	0.681396	1
Eukaryota;Nematoda;Enoplea;Dioctophymatida;Soboliphymatidae;Soboliphyme	-0.600546	9.23365	0.165544	0.684103	1
Eukaryota;Nematoda;Chromadorea;Rhabditida;Ancylostomatidae;Necator	0.630407	10.6806	0.165331	0.684295	1
Eukaryota;Ascomycota;Sordariomycetes;Hypocreales;Cordycipitaceae;Cordyceps	0.773327	9.27092	0.164593	0.684962	1
Eukaryota;Ascomycota;Saccharomycetes;Saccharomycetales;Pichiaceae;Pichia	0.553997	9.51757	0.144354	0.70399	1
Eukaryota;Ascomycota;Dothideomycetes;Pleosporales;Leptosphaeriaceae;Leptosphaeria	0.288686	14.0837	0.119376	0.729712	1
Bacteria;Proteobacteria;Alphaproteobacteria;Rhizobiales;Phyllobacteriaceae;Phyllobacterium	-0.316388	13.8503	0.117436	0.731833	1
Eukaryota;Annelida;Clitellata;Hirudinida;Glossiphoniidae;Helobdella	-0.393236	11.0544	0.0956132	0.757159	1
Bacteria;Proteobacteria;Betaproteobacteria;Burkholderiales;Comamonadaceae;Delftia	-0.578502	11.2857	0.0913139	0.762513	1
Bacteria;Proteobacteria;Alphaproteobacteria;Rhizobiales;Bradyrhizobiaceae;Rhodopseudomonas	0.329669	10.7599	0.0604789	0.805741	1
Bacteria;Proteobacteria;Alphaproteobacteria;Rhizobiales;Brucellaceae;Brucella	0.256636	10.0164	0.0593574	0.807514	1
Eukaryota;Arthropoda;Insecta;Hymenoptera;Formicidae;Dinoponera	-0.398227	9.0561	0.0560442	0.812861	1
Bacteria;Bacteroidetes;Flavobacteriia;Flavobacteriales;Flavobacteriaceae;Chryseobacterium	0.563112	9.9361	0.0502472	0.822634	1
Bacteria;Proteobacteria;Alphaproteobacteria;Rhodospirillales;Acetobacteraceae;Roseomonas	-0.274382	9.9934	0.0491073	0.824624	1
Bacteria;Proteobacteria;Alphaproteobacteria;Rhizobiales;Rhizobiaceae;Rhizobium	-0.181528	11.6705	0.044013	0.833829	1
Bacteria;Proteobacteria;Gammaproteobacteria;Xanthomonadales;Xanthomonadaceae;Stenotrophomonas	-0.364919	10.6989	0.0368184	0.847835	1
Bacteria;Actinobacteria;Actinobacteria;Propionibacteriales;Propionibacteriaceae;Cutibacterium	-0.187847	13.0422	0.0319598	0.858116	1
Bacteria;Proteobacteria;Alphaproteobacteria;Rhizobiales;Phyllobacteriaceae;Mesorhizobium	-0.16571	11.0776	0.0226479	0.880376	1
Bacteria;Proteobacteria;Gammaproteobacteria;Chromatiales;Ectothiorhodospiraceae;Halorhodospira	0.22722	9.49449	0.0221072	0.881802	1
Bacteria;Proteobacteria;Deltaproteobacteria;Desulfuromonadales;Desulfuromonadaceae;Pelobacter	-0.0842991	11.6195	0.0109288	0.91674	1
Eukaryota;Ascomycota;Dothideomycetes;Capnodiales;Mycosphaerellaceae;Zymoseptoria	0.0863231	11.1702	0.0108193	0.917157	1
Bacteria;Proteobacteria;Alphaproteobacteria;Rhizobiales;Rhizobiaceae;Agrobacterium	0.078368	9.89724	0.00646047	0.935937	1
Bacteria;Proteobacteria;Alphaproteobacteria;Rhizobiales;Bradyrhizobiaceae;Nitrobacter	0.0911368	9.00572	0.00500827	0.943581	1
Bacteria;Proteobacteria;Alphaproteobacteria;Rhizobiales;Bradyrhizobiaceae;Afipia	0.129207	16.8089	0.00442607	0.946957	1
Eukaryota;Nematoda;Chromadorea;Rhabditida;Onchocercidae;Brugia	0.0946021	11.3146	0.0040326	0.949366	1
Eukaryota;Ascomycota;Leotiomycetes;Helotiales;Sclerotiniaceae;Botrytis	0.0690795	10.8886	0.00385131	0.950516	1
Bacteria;Proteobacteria;Alphaproteobacteria;Rhizobiales;Rhizobiaceae;Sinorhizobium	-0.0561341	10.362	0.00257942	0.959494	1
Eukaryota;Nematoda;Chromadorea;Rhabditida;Onchocercidae;Elaeophora	0.0859274	15.7365	0.0021607	0.962925	1
Bacteria;Proteobacteria;Alphaproteobacteria;Rhizobiales;Bradyrhizobiaceae;Bradyrhizobium	0.0480809	13.4645	0.00204943	0.963892	1
Bacteria;Proteobacteria;Alphaproteobacteria;Rhizobiales;Phyllobacteriaceae;Aminobacter	0.0551496	9.9754	0.00202648	0.964094	1
Eukaryota;Ascomycota;Sordariomycetes;Sordariales;Chaetomiaceae;Thermothelomyces	-0.0571544	9.20324	0.00129109	0.971337	1
Bacteria;Proteobacteria;Gammaproteobacteria;Enterobacterales;Enterobacteriaceae;Enterobacter	-0.0477707	10.2692	0.00127543	0.971511	1
Eukaryota;Ascomycota;Pneumocystidomycetes;Pneumocystidales;Pneumocystidaceae;Pneumocystis	0.0450803	11.4648	0.000658338	0.97953	1
Bacteria;Proteobacteria;Gammaproteobacteria;Pseudomonadales;Moraxellaceae;Moraxella	-0.0315507	9.77096	0.000342736	0.985229	1
Bacteria;Actinobacteria;Actinobacteria;Corynebacteriales;Mycobacteriaceae;Mycolicibacterium	0	9.10922	0	1	1
Bacteria;Actinobacteria;Actinobacteria;Micrococcales;Micrococcaceae;Arthrobacter	0	8.06456	0	1	1
Bacteria;Actinobacteria;Actinobacteria;Micromonosporales;Micromonosporaceae;Actinoplanes	0	8.10801	0	1	1
Bacteria;Actinobacteria;Coriobacteriia;Eggerthellales;Eggerthellaceae;Eggerthella	0	8.26895	0	1	1
Bacteria;Firmicutes;Clostridia;Clostridiales;Clostridiaceae;Clostridium	0	8.82199	0	1	1
Bacteria;Proteobacteria;Alphaproteobacteria;Rhizobiales;Methylobacteriaceae;Microvirga	0	8.06456	0	1	1
Bacteria;Proteobacteria;Betaproteobacteria;Neisseriales;Neisseriaceae;Simonsiella	0	9.0754	0	1	1
Bacteria;Proteobacteria;Gammaproteobacteria;Enterobacterales;Enterobacteriaceae;Shigella	0	8.37816	0	1	1
Bacteria;Proteobacteria;Gammaproteobacteria;Enterobacterales;Morganellaceae;Proteus	0	9.03263	0	1	1
Bacteria;Proteobacteria;Gammaproteobacteria;Pasteurellales;Pasteurellaceae;Actinobacillus	0	9.15978	0	1	1
Bacteria;Proteobacteria;Gammaproteobacteria;Pseudomonadales;Pseudomonadaceae;Azotobacter	0	10.9968	0	1	1
Bacteria;Proteobacteria;Gammaproteobacteria;Vibrionales;Vibrionaceae;Aliivibrio	0	8.37816	0	1	1
Bacteria;Proteobacteria;Gammaproteobacteria;Xanthomonadales;Xanthomonadaceae;Xylella	0	8.10801	0	1	1
Bacteria;Tenericutes;Mollicutes;Entomoplasmatales;Spiroplasmataceae;Spiroplasma	0	8.10801	0	1	1
Eukaryota;Apicomplexa;Conoidasida;Eucoccidiorida;Sarcocystidae;Neospora	0	9.59679	0	1	1
Eukaryota;Apicomplexa;Conoidasida;Eucoccidiorida;Sarcocystidae;Toxoplasma	0	9.19634	0	1	1
Eukaryota;Arthropoda;Insecta;Hemiptera;Cicadellidae;Reuplemmeles	0	8.8847	0	1	1
Eukaryota;Ascomycota;Dothideomycetes;Botryosphaeriales;Planistromellaceae;Microcyclus	0	8.19089	0	1	1
Eukaryota;Ascomycota;Dothideomycetes;Capnodiales;Mycosphaerellaceae;Ramularia	0	8.10801	0	1	1
Eukaryota;Ascomycota;Dothideomycetes;Capnodiales;Schizothyriaceae;Schizothyrium	0	8.47922	0	1	1
Eukaryota;Ascomycota;Dothideomycetes;Pleosporales;Pleosporaceae;Alternaria	0	8.19089	0	1	1
Eukaryota;Ascomycota;Lecanoromycetes;Caliciales;Caliciaceae;Cyphelium	0	8.23048	0	1	1
Eukaryota;Ascomycota;Saccharomycetes;Saccharomycetales;Dipodascaceae;Yarrowia	0	8.10801	0	1	1
Eukaryota;Ascomycota;Saccharomycetes;Saccharomycetales;Phaffomycetaceae;Phaffomyces	0	8.41269	0	1	1
Eukaryota;Ascomycota;Saccharomycetes;Saccharomycetales;Phaffomycetaceae;Wickerhamomyces	0	8.06456	0	1	1
Eukaryota;Ascomycota;Saccharomycetes;Saccharomycetales;Saccharomycetaceae;Eremothecium	0	8.10801	0	1	1
Eukaryota;Ascomycota;Saccharomycetes;Saccharomycetales;Saccharomycetaceae;Kluyveromyces	0	8.06456	0	1	1
Eukaryota;Ascomycota;Saccharomycetes;Saccharomycetales;Saccharomycetaceae;Tetrapisispora	0	8.10801	0	1	1
Eukaryota;Ascomycota;Sordariomycetes;Hypocreales;Clavicipitaceae;Metarhizium	0	9.68135	0	1	1
Eukaryota;Ascomycota;Sordariomycetes;Hypocreales;Nectriaceae;Fusarium	0	8.19089	0	1	1
Eukaryota;Ascomycota;Sordariomycetes;Hypocreales;Ophiocordycipitaceae;Ophiocordyceps	0	9.50685	0	1	1
Eukaryota;Ascomycota;Sordariomycetes;Sordariales;Chaetomiaceae;Thielavia	0	8.10801	0	1	1
Eukaryota;Ascomycota;Sordariomycetes;Sordariales;Lasiosphaeriaceae;Podospora	0	8.23048	0	1	1
Eukaryota;Basidiomycota;Agaricomycetes;Boletales;Boletaceae;Boletus	0	8.10801	0	1	1
Eukaryota;Basidiomycota;Agaricomycetes;Polyporales;Dacryobolaceae;Postia	0	9.0754	0	1	1
Eukaryota;Basidiomycota;Exobasidiomycetes;Ceraceosorales;Ceraceosoraceae;Ceraceosorus	0	8.06456	0	1	1
Eukaryota;Basidiomycota;Tremellomycetes;Cystofilobasidiales;Mrakiaceae;Xanthophyllomyces	0	8.19089	0	1	1
Eukaryota;Basidiomycota;Tremellomycetes;Tremellales;Cryptococcaceae;Cryptococcus	0	8.30634	0	1	1
Eukaryota;Basidiomycota;Ustilaginomycetes;Ustilaginales;Ustilaginaceae;Melanopsichium	0	8.19089	0	1	1
Eukaryota;Basidiomycota;Ustilaginomycetes;Ustilaginales;Ustilaginaceae;Sporisorium	0	8.06456	0	1	1
Eukaryota;Mucoromycota;Glomeromycetes;Glomerales;Glomeraceae;Glomus	0	8.15009	0	1	1
Eukaryota;Mucoromycota;Mucoromycetes;Mucorales;Rhizopodaceae;Rhizopus	0	8.26895	0	1	1
Eukaryota;Zoopagomycota;Kickxellomycetes;Kickxellales;Kickxellaceae;Spiromyces	0	9.09629	0	1	1
Eukaryota;Zoopagomycota;Zoopagomycetes;Zoopagales;Piptocephalidaceae;Syncephalis	0	8.15009	0	1	1

## Sheet: SG_T_vs_C
OTU	logFC	logCPM	LR	PValue	FDR
Bacteria;Proteobacteria;Alphaproteobacteria;Rhizobiales;Bradyrhizobiaceae;Nitrobacter	-2.73706	9.00572	4.30455	0.0380106	0.828234
Bacteria;Proteobacteria;Alphaproteobacteria;Rhizobiales;Methylobacteriaceae;Methylorubrum	-3.35855	9.26015	2.9174	0.0876292	0.828234
Bacteria;Actinobacteria;Actinobacteria;Propionibacteriales;Propionibacteriaceae;Cutibacterium	-1.55083	13.0422	2.89919	0.0886242	0.828234
Bacteria;Proteobacteria;Alphaproteobacteria;Rhizobiales;Methylobacteriaceae;Methylobacterium	4.44237	10.1746	2.42438	0.11946	0.828234
Eukaryota;Nematoda;Enoplea;Dioctophymatida;Soboliphymatidae;Soboliphyme	4.34735	9.23365	2.37303	0.123447	0.828234
Bacteria;Bacteroidetes;Bacteroidia;Bacteroidales;Prevotellaceae;Prevotella	3.7876	13.5031	2.34765	0.125472	0.828234
Bacteria;Proteobacteria;Epsilonproteobacteria;Campylobacterales;Campylobacteraceae;Campylobacter	5.92782	13.1885	2.33123	0.126802	0.828234
Eukaryota;Ascomycota;Saccharomycetes;Saccharomycetales;Debaryomycetaceae;Meyerozyma	-3.35855	10.6597	2.32669	0.127172	0.828234
Bacteria;Proteobacteria;Gammaproteobacteria;Pasteurellales;Pasteurellaceae;Haemophilus	4.94171	11.3172	2.22662	0.13565	0.828234
Eukaryota;Arthropoda;Insecta;Hemiptera;Cicadellidae;Reuplemmeles	5.28526	8.8847	2.17256	0.140493	0.828234
Eukaryota;Mollusca;Gastropoda;Architaenioglossa;Ampullariidae;Pomacea	3.96624	9.02154	2.12724	0.144701	0.828234
Bacteria;Proteobacteria;Gammaproteobacteria;Enterobacterales;Enterobacteriaceae;Escherichia	2.9313	11.2191	2.05706	0.151502	0.828234
Eukaryota;Nematoda;Chromadorea;Rhabditida;Onchocercidae;Onchocerca	-2.02154	9.32747	2.05263	0.151943	0.828234
Bacteria;Firmicutes;Negativicutes;Selenomonadales;Selenomonadaceae;Selenomonas	2.99965	11.1927	2.04322	0.152886	0.828234
Bacteria;Fusobacteria;Fusobacteriia;Fusobacteriales;Fusobacteriaceae;Fusobacterium	6.2364	13.178	2.03693	0.15352	0.828234
Bacteria;Firmicutes;Negativicutes;Veillonellales;Veillonellaceae;Veillonella	7.85877	14.6877	2.03067	0.154152	0.828234
Eukaryota;Platyhelminthes;Cestoda;Diphyllobothriidea;Diphyllobothriidae;Spirometra	3.9796	10.6137	2.0184	0.155403	0.828234
Bacteria;Proteobacteria;Alphaproteobacteria;Sphingomonadales;Sphingomonadaceae;Sphingomonas	-1.87173	10.9799	2.00714	0.156561	0.828234
Eukaryota;Ascomycota;Saccharomycetes;Saccharomycetales;Saccharomycetaceae;Saccharomyces	2.31435	9.42593	1.70304	0.19189	0.828234
Bacteria;Proteobacteria;Gammaproteobacteria;Pseudomonadales;Pseudomonadaceae;Azotobacter	8.31269	10.9968	1.52897	0.216267	0.828234
Bacteria;Bacteroidetes;Flavobacteriia;Flavobacteriales;Flavobacteriaceae;Capnocytophaga	3.98914	10.3387	1.52205	0.217309	0.828234
Bacteria;Proteobacteria;Gammaproteobacteria;Alteromonadales;Pseudoalteromonadaceae;Pseudoalteromonas	-1.65917	9.27674	1.50978	0.219173	0.828234
Bacteria;Proteobacteria;Gammaproteobacteria;Pseudomonadales;Moraxellaceae;Moraxella	2.60839	9.77096	1.46917	0.225476	0.828234
Eukaryota;Platyhelminthes;Monogenea;Polyopisthocotylea;Polystomatidae;Protopolystoma	-1.44496	10.6131	1.42171	0.233121	0.828234
Eukaryota;Chordata;Aves;Apterygiformes;Apterygidae;Apteryx	-1.8514	9.64136	1.32948	0.248897	0.828234
Bacteria;Firmicutes;Tissierellia;Tissierellales;Peptoniphilaceae;Parvimonas	6.33383	9.80088	1.32876	0.249025	0.828234
Eukaryota;Nematoda;Chromadorea;Strongylida;Haemonchidae;Haemonchus	-1.55529	9.69186	1.27289	0.259224	0.828234
Eukaryota;Ascomycota;Sordariomycetes;Hypocreales;Clavicipitaceae;Metarhizium	6.67866	9.68135	1.25626	0.26236	0.828234
Eukaryota;Apicomplexa;Conoidasida;Eucoccidiorida;Sarcocystidae;Neospora	6.5585	9.59679	1.23074	0.267264	0.828234
Eukaryota;Chordata;Mammalia;Pholidota;Manidae;Manis	3.22482	9.1253	1.22073	0.269218	0.828234
Eukaryota;Ascomycota;Sordariomycetes;Hypocreales;Ophiocordycipitaceae;Ophiocordyceps	6.42742	9.50685	1.20343	0.272637	0.828234
Bacteria;Firmicutes;Bacilli;Lactobacillales;Carnobacteriaceae;Granulicatella	3.93429	11.1127	1.17541	0.278293	0.828234
Eukaryota;Ascomycota;Leotiomycetes;Helotiales;Sclerotiniaceae;Sclerotinia	-1.4686	9.59343	1.17166	0.27906	0.828234
Bacteria;Proteobacteria;Alphaproteobacteria;Rhizobiales;Bradyrhizobiaceae;Bradyrhizobium	-1.01576	13.4645	1.15268	0.282989	0.828234
Eukaryota;Arthropoda;Insecta;Lepidoptera;Riodinidae;Euselasia	-1.44346	10.0548	1.12806	0.28819	0.828234
Eukaryota;Apicomplexa;Conoidasida;Eucoccidiorida;Sarcocystidae;Toxoplasma	5.94264	9.19634	1.09826	0.294647	0.828234
Eukaryota;Chordata;Mammalia;Carnivora;Felidae;Felis	3.47693	9.88054	1.08799	0.296916	0.828234
Bacteria;Proteobacteria;Gammaproteobacteria;Pasteurellales;Pasteurellaceae;Actinobacillus	5.96068	9.15978	1.06717	0.301585	0.828234
Eukaryota;Zoopagomycota;Kickxellomycetes;Kickxellales;Kickxellaceae;Spiromyces	5.77287	9.09629	1.05563	0.304214	0.828234
Bacteria;Proteobacteria;Betaproteobacteria;Neisseriales;Neisseriaceae;Simonsiella	5.73637	9.0754	1.04668	0.306274	0.828234
Eukaryota;Basidiomycota;Agaricomycetes;Polyporales;Dacryobolaceae;Postia	5.73637	9.0754	1.04668	0.306274	0.828234
Bacteria;Proteobacteria;Gammaproteobacteria;Enterobacterales;Morganellaceae;Proteus	5.6605	9.03263	1.0283	0.310559	0.828234
Eukaryota;Basidiomycota;Agaricomycetes;Russulales;Bondarzewiaceae;Heterobasidion	2.33307	17.4819	1.02221	0.311994	0.828234
Bacteria;Proteobacteria;Alphaproteobacteria;Rhizobiales;Bradyrhizobiaceae;Oligotropha	2.85034	9.36015	1.0168	0.313279	0.828234
Bacteria;Proteobacteria;Betaproteobacteria;Neisseriales;Neisseriaceae;Neisseria	1.95564	12.7413	0.951725	0.329281	0.828234
Eukaryota;Ascomycota;Sordariomycetes;Glomerellales;Plectosphaerellaceae;Verticillium	1.45084	9.50583	0.939453	0.332418	0.828234
Bacteria;Firmicutes;Clostridia;Clostridiales;Clostridiaceae;Clostridium	5.25879	8.82199	0.93644	0.333195	0.828234
Bacteria;Proteobacteria;Epsilonproteobacteria;Campylobacterales;Helicobacteraceae;Helicobacter	1.62283	9.46061	0.914558	0.338908	0.828234
Eukaryota;Arthropoda;Insecta;Lepidoptera;Nymphalidae;Bicyclus	-1.49264	11.8605	0.874698	0.349658	0.828234
Bacteria;Elusimicrobia;Endomicrobia;Endomicrobiales;Endomicrobiaceae;Endomicrobium	-1.5993	9.42964	0.847979	0.357125	0.828234
Bacteria;Proteobacteria;Gammaproteobacteria;Chromatiales;Ectothiorhodospiraceae;Halorhodospira	1.57269	9.49449	0.845158	0.357926	0.828234
Bacteria;Actinobacteria;Actinobacteria;Micrococcales;Micrococcaceae;Arthrobacter	2.8718	8.06456	0.830993	0.361986	0.828234
Bacteria;Proteobacteria;Alphaproteobacteria;Rhizobiales;Methylobacteriaceae;Microvirga	2.8718	8.06456	0.830993	0.361986	0.828234
Eukaryota;Ascomycota;Saccharomycetes;Saccharomycetales;Phaffomycetaceae;Wickerhamomyces	2.8718	8.06456	0.830993	0.361986	0.828234
Eukaryota;Ascomycota;Saccharomycetes;Saccharomycetales;Saccharomycetaceae;Kluyveromyces	2.8718	8.06456	0.830993	0.361986	0.828234
Eukaryota;Basidiomycota;Exobasidiomycetes;Ceraceosorales;Ceraceosoraceae;Ceraceosorus	2.8718	8.06456	0.830993	0.361986	0.828234
Eukaryota;Basidiomycota;Ustilaginomycetes;Ustilaginales;Ustilaginaceae;Sporisorium	2.8718	8.06456	0.830993	0.361986	0.828234
Eukaryota;Arthropoda;Insecta;Lepidoptera;Noctuidae;Helicoverpa	2.88168	9.07558	0.825843	0.363477	0.828234
Eukaryota;Ascomycota;Dothideomycetes;Capnodiales;Schizothyriaceae;Schizothyrium	4.45487	8.47922	0.82407	0.363993	0.828234
Bacteria;Bacteroidetes;Flavobacteriia;Flavobacteriales;Flavobacteriaceae;Riemerella	1.19051	9.80963	0.812656	0.367336	0.828234
Eukaryota;Arthropoda;Insecta;Lepidoptera;Nymphalidae;Heliconius	-1.69538	9.92147	0.807097	0.36898	0.828234
Eukaryota;Ascomycota;Saccharomycetes;Saccharomycetales;Phaffomycetaceae;Phaffomyces	4.26389	8.41269	0.804356	0.369794	0.828234
Eukaryota;Chordata;Aves;Passeriformes;Muscicapidae;Ficedula	1.9308	10.7655	0.803855	0.369943	0.828234
Bacteria;Proteobacteria;Gammaproteobacteria;Enterobacterales;Enterobacteriaceae;Shigella	4.15806	8.37816	0.7934	0.373074	0.828234
Bacteria;Proteobacteria;Gammaproteobacteria;Vibrionales;Vibrionaceae;Aliivibrio	4.15806	8.37816	0.7934	0.373074	0.828234
Eukaryota;Basidiomycota;Tremellomycetes;Tremellales;Cryptococcaceae;Cryptococcus	3.92001	8.30634	0.768502	0.380681	0.828234
Bacteria;Actinobacteria;Coriobacteriia;Eggerthellales;Eggerthellaceae;Eggerthella	3.78455	8.26895	0.754057	0.385195	0.828234
Eukaryota;Mucoromycota;Mucoromycetes;Mucorales;Rhizopodaceae;Rhizopus	3.78455	8.26895	0.754057	0.385195	0.828234
Eukaryota;Ascomycota;Eurotiomycetes;Eurotiales;Aspergillaceae;Aspergillus	1.25495	12.7063	0.746163	0.387694	0.828234
Eukaryota;Ascomycota;Lecanoromycetes;Caliciales;Caliciaceae;Cyphelium	3.63516	8.23048	0.737749	0.390383	0.828234
Eukaryota;Ascomycota;Sordariomycetes;Sordariales;Lasiosphaeriaceae;Podospora	3.63516	8.23048	0.737749	0.390383	0.828234
Eukaryota;Ascomycota;Saccharomycetes;Saccharomycetales;Metschnikowiaceae;Clavispora	-0.946962	10.8552	0.723491	0.395001	0.828234
Eukaryota;Ascomycota;Dothideomycetes;Botryosphaeriales;Planistromellaceae;Microcyclus	3.46863	8.19089	0.718904	0.396504	0.828234
Eukaryota;Ascomycota;Dothideomycetes;Pleosporales;Pleosporaceae;Alternaria	3.46863	8.19089	0.718904	0.396504	0.828234
Eukaryota;Ascomycota;Sordariomycetes;Hypocreales;Nectriaceae;Fusarium	3.46863	8.19089	0.718904	0.396504	0.828234
Eukaryota;Basidiomycota;Tremellomycetes;Cystofilobasidiales;Mrakiaceae;Xanthophyllomyces	3.46863	8.19089	0.718904	0.396504	0.828234
Eukaryota;Basidiomycota;Ustilaginomycetes;Ustilaginales;Ustilaginaceae;Melanopsichium	3.46863	8.19089	0.718904	0.396504	0.828234
Bacteria;Firmicutes;Bacilli;Lactobacillales;Streptococcaceae;Streptococcus	2.16425	15.3722	0.703256	0.401692	0.828234
Eukaryota;Mucoromycota;Glomeromycetes;Glomerales;Glomeraceae;Glomus	3.28049	8.15009	0.696405	0.403994	0.828234
Eukaryota;Zoopagomycota;Zoopagomycetes;Zoopagales;Piptocephalidaceae;Syncephalis	3.28049	8.15009	0.696405	0.403994	0.828234
Bacteria;Proteobacteria;Gammaproteobacteria;Vibrionales;Vibrionaceae;Vibrio	1.56571	9.79811	0.693622	0.404935	0.828234
Archaea;Euryarchaeota;Methanobacteria;Methanobacteriales;Methanothermaceae;Methanothermus	-1.41769	13.3107	0.669716	0.413151	0.828234
Bacteria;Actinobacteria;Actinobacteria;Micromonosporales;Micromonosporaceae;Actinoplanes	3.06414	8.10801	0.668246	0.413664	0.828234
Bacteria;Proteobacteria;Gammaproteobacteria;Xanthomonadales;Xanthomonadaceae;Xylella	3.06414	8.10801	0.668246	0.413664	0.828234
Bacteria;Tenericutes;Mollicutes;Entomoplasmatales;Spiroplasmataceae;Spiroplasma	3.06414	8.10801	0.668246	0.413664	0.828234
Eukaryota;Ascomycota;Dothideomycetes;Capnodiales;Mycosphaerellaceae;Ramularia	3.06414	8.10801	0.668246	0.413664	0.828234
Eukaryota;Ascomycota;Saccharomycetes;Saccharomycetales;Dipodascaceae;Yarrowia	3.06414	8.10801	0.668246	0.413664	0.828234
Eukaryota;Ascomycota;Saccharomycetes;Saccharomycetales;Saccharomycetaceae;Eremothecium	3.06414	8.10801	0.668246	0.413664	0.828234
Eukaryota;Ascomycota;Saccharomycetes;Saccharomycetales;Saccharomycetaceae;Tetrapisispora	3.06414	8.10801	0.668246	0.413664	0.828234
Eukaryota;Ascomycota;Sordariomycetes;Sordariales;Chaetomiaceae;Thielavia	3.06414	8.10801	0.668246	0.413664	0.828234
Eukaryota;Basidiomycota;Agaricomycetes;Boletales;Boletaceae;Boletus	3.06414	8.10801	0.668246	0.413664	0.828234
Bacteria;Proteobacteria;Gammaproteobacteria;Aeromonadales;Aeromonadaceae;Aeromonas	-0.629528	11.6646	0.660245	0.416474	0.828234
Bacteria;Actinobacteria;Actinobacteria;Corynebacteriales;Mycobacteriaceae;Mycolicibacterium	2.33241	9.10922	0.641191	0.42328	0.828234
Eukaryota;Ascomycota;Saccharomycetes;Saccharomycetales;Debaryomycetaceae;Candida	1.60116	9.44162	0.640899	0.423385	0.828234
Bacteria;Bacteroidetes;Bacteroidia;Bacteroidales;Bacteroidaceae;Bacteroides	2.60416	9.73097	0.628938	0.427745	0.828234
Bacteria;Proteobacteria;Deltaproteobacteria;Desulfuromonadales;Desulfuromonadaceae;Pelobacter	0.665419	11.6195	0.614964	0.432925	0.828234
Bacteria;Firmicutes;Bacilli;Lactobacillales;Lactobacillaceae;Lactobacillus	-1.33579	11.1558	0.602959	0.437451	0.828234
Bacteria;Proteobacteria;Alphaproteobacteria;Rhodobacterales;Rhodobacteraceae;Paracoccus	-1.72396	9.37121	0.602616	0.437581	0.828234
Eukaryota;Arthropoda;Insecta;Lepidoptera;Pyralidae;Galleria	-1.23591	15.3636	0.600916	0.438229	0.828234
Bacteria;Proteobacteria;Alphaproteobacteria;Rhizobiales;Rhizobiaceae;Sinorhizobium	-0.867528	10.362	0.600646	0.438332	0.828234
Eukaryota;Nematoda;Chromadorea;Rhabditida;Ancylostomatidae;Necator	1.23889	10.6806	0.589529	0.442601	0.828234
Bacteria;Proteobacteria;Gammaproteobacteria;Xanthomonadales;Xanthomonadaceae;Stenotrophomonas	1.5551	10.6989	0.548757	0.458826	0.849713
Bacteria;Proteobacteria;Alphaproteobacteria;Rhizobiales;Phyllobacteriaceae;Phyllobacterium	-0.631579	13.8503	0.538461	0.463071	0.849713
Bacteria;Proteobacteria;Alphaproteobacteria;Rhizobiales;Rhizobiaceae;Ensifer	0.842092	10.0971	0.501407	0.478883	0.867421
Eukaryota;Ascomycota;Saccharomycetes;Saccharomycetales;Pichiaceae;Pichia	1.13544	9.51757	0.491971	0.483049	0.867421
Bacteria;Proteobacteria;Alphaproteobacteria;Rhizobiales;Phyllobacteriaceae;Mesorhizobium	0.848803	11.0776	0.48428	0.48649	0.867421
Eukaryota;Platyhelminthes;Trematoda;Plagiorchiida;Echinostomatidae;Echinostoma	-0.841513	10.1255	0.463616	0.495939	0.869599
Bacteria;Proteobacteria;Alphaproteobacteria;Rhizobiales;Rhizobiaceae;Agrobacterium	-0.679014	9.89724	0.455928	0.499533	0.869599
Eukaryota;Ascomycota;Sordariomycetes;Sordariales;Chaetomiaceae;Thermothelomyces	-1.00406	9.20324	0.446957	0.503784	0.869599
Eukaryota;Platyhelminthes;Trematoda;Strigeidida;Schistosomatidae;Schistosoma	1.11475	9.29511	0.442089	0.506116	0.869599
Bacteria;Actinobacteria;Actinobacteria;Corynebacteriales;Gordoniaceae;Gordonia	-1.19079	11.5887	0.417519	0.518178	0.882302
Bacteria;Spirochaetes;Spirochaetia;Spirochaetales;Spirochaetaceae;Treponema	0.556137	16.5312	0.397322	0.528475	0.891802
Bacteria;Proteobacteria;Gammaproteobacteria;Pseudomonadales;Pseudomonadaceae;Pseudomonas	-0.781271	11.068	0.368859	0.543627	0.901457
Bacteria;Proteobacteria;Betaproteobacteria;Burkholderiales;Comamonadaceae;Variovorax	1.60626	9.83736	0.368361	0.543899	0.901457
Bacteria;Fusobacteria;Fusobacteriia;Fusobacteriales;Leptotrichiaceae;Leptotrichia	1.58432	11.5225	0.360002	0.548505	0.901457
Bacteria;Bacteroidetes;Flavobacteriia;Flavobacteriales;Flavobacteriaceae;Flagellimonas	1.60642	10.4389	0.340243	0.559689	0.911527
Eukaryota;Arthropoda;Insecta;Hymenoptera;Formicidae;Dinoponera	1.13555	9.0561	0.33235	0.564278	0.911527
Eukaryota;Apicomplexa;Aconoidasida;Haemosporida;Plasmodiidae;Plasmodium	0.500178	13.2775	0.309123	0.578219	0.922115
Eukaryota;Ascomycota;Saccharomycetes;Saccharomycetales;Debaryomycetaceae;Millerozyma	1.1725	11.471	0.290633	0.589815	0.922115
Eukaryota;Priapulida;Priapulimorpha;Priapulimorphida;Priapulidae;Priapulus	-0.662214	9.84409	0.288868	0.590947	0.922115
Bacteria;Actinobacteria;Actinobacteria;Streptomycetales;Streptomycetaceae;Streptomyces	-0.823722	9.3292	0.283318	0.594535	0.922115
Eukaryota;Apicomplexa;Conoidasida;Eucoccidiorida;Cryptosporidiidae;Cryptosporidium	-0.428327	15.2258	0.27705	0.598641	0.922115
Bacteria;Actinobacteria;Actinobacteria;Corynebacteriales;Corynebacteriaceae;Corynebacterium	-0.883047	10.7875	0.274835	0.600107	0.922115
Eukaryota;Annelida;Polychaeta;Sabellida;Siboglinidae;Escarpia	-0.915287	9.14052	0.264098	0.607318	0.925671
Bacteria;Proteobacteria;Betaproteobacteria;Burkholderiales;Alcaligenaceae;Achromobacter	-0.48629	13.6258	0.252047	0.615638	0.93014
Eukaryota;Apicomplexa;Conoidasida;Eucoccidiorida;Eimeriidae;Eimeria	-0.79393	9.02775	0.245045	0.620586	0.93014
Bacteria;Proteobacteria;Gammaproteobacteria;Enterobacterales;Enterobacteriaceae;Klebsiella	-0.953083	12.7365	0.238774	0.625093	0.93014
Bacteria;Proteobacteria;Gammaproteobacteria;Methylococcales;Methylococcaceae;Methylovulum	0.554856	10.892	0.221438	0.637946	0.93014
Bacteria;Proteobacteria;Gammaproteobacteria;Enterobacterales;Enterobacteriaceae;Enterobacter	0.709352	10.2692	0.219142	0.639695	0.93014
Eukaryota;Nematoda;Chromadorea;Rhabditida;Onchocercidae;Elaeophora	-0.761696	15.7365	0.21302	0.644411	0.93014
Eukaryota;Arthropoda;Insecta;Lepidoptera;Papilionidae;Papilio	0.72355	9.65382	0.212648	0.6447	0.93014
Eukaryota;Ascomycota;Eurotiomycetes;Chaetothyriales;Herpotrichiellaceae;Exophiala	0.942581	9.07183	0.200984	0.653928	0.936305
Eukaryota;Ascomycota;Dothideomycetes;Pleosporales;Leptosphaeriaceae;Leptosphaeria	0.355796	14.0837	0.193794	0.659778	0.937579
Bacteria;Bacteroidetes;Bacteroidia;Bacteroidales;Porphyromonadaceae;Porphyromonas	1.31438	11.9618	0.171935	0.678398	0.952741
Bacteria;Proteobacteria;Alphaproteobacteria;Rhizobiales;Bradyrhizobiaceae;Afipia	-0.702833	16.8089	0.163945	0.685551	0.952741
Eukaryota;Arthropoda;Insecta;Lepidoptera;Bombycidae;Bombyx	-0.696793	13.4498	0.161396	0.687875	0.952741
Eukaryota;Ascomycota;Leotiomycetes;Helotiales;Sclerotiniaceae;Botrytis	0.421871	10.8886	0.157383	0.691578	0.952741
Bacteria;Proteobacteria;Betaproteobacteria;Burkholderiales;Burkholderiaceae;Burkholderia	0.330929	12.6441	0.153035	0.695652	0.952741
Bacteria;Actinobacteria;Actinobacteria;Micromonosporales;Micromonosporaceae;Plantactinospora	0.614883	9.49416	0.134546	0.713764	0.965786
Bacteria;Proteobacteria;Betaproteobacteria;Burkholderiales;Burkholderiaceae;Ralstonia	0.677384	10.1898	0.128193	0.720313	0.965786
Eukaryota;Ascomycota;Sordariomycetes;Hypocreales;Cordycipitaceae;Cordyceps	0.650728	9.27092	0.119385	0.729702	0.965786
Bacteria;Actinobacteria;Actinobacteria;Corynebacteriales;Mycobacteriaceae;Mycobacterium	0.546824	9.2096	0.114899	0.734634	0.965786
Bacteria;Proteobacteria;Gammaproteobacteria;Enterobacterales;Erwiniaceae;Pantoea	-0.240905	13.5946	0.114083	0.735543	0.965786
Eukaryota;Chordata;Actinopteri;Characiformes;Characidae;Astyanax	-0.654045	9.20381	0.111502	0.73844	0.965786
Eukaryota;Nematoda;Chromadorea;Rhabditida;Rhabditidae;Caenorhabditis	-0.448144	11.7557	0.109296	0.740947	0.965786
Bacteria;Bacteroidetes;Flavobacteriia;Flavobacteriales;Flavobacteriaceae;Winogradskyella	0.644528	9.03979	0.103383	0.747807	0.968052
Bacteria;Proteobacteria;Gammaproteobacteria;Pseudomonadales;Moraxellaceae;Acinetobacter	-0.602887	11.1044	0.0928918	0.760533	0.972121
Eukaryota;Arthropoda;Insecta;Lepidoptera;Noctuidae;Spodoptera	-0.536217	9.5991	0.0923286	0.761237	0.972121
Eukaryota;Chordata;Mammalia;Rodentia;Muridae;Mus	-0.379063	10.107	0.0857384	0.769667	0.973752
Eukaryota;Nematoda;Chromadorea;Rhabditida;Onchocercidae;Brugia	-0.393684	11.3146	0.0808256	0.776182	0.973752
Eukaryota;Chordata;Actinopteri;Beloniformes;Adrianichthyidae;Oryzias	-0.390579	10.4768	0.0795038	0.777971	0.973752
Bacteria;Proteobacteria;Alphaproteobacteria;Rhizobiales;Brucellaceae;Brucella	-0.299181	10.0164	0.0750716	0.784091	0.974955
Bacteria;Proteobacteria;Betaproteobacteria;Burkholderiales;Comamonadaceae;Delftia	-0.529666	11.2857	0.068544	0.793469	0.97987
Eukaryota;Ascomycota;Dothideomycetes;Capnodiales;Mycosphaerellaceae;Zymoseptoria	-0.209722	11.1702	0.0624212	0.802709	0.97987
Bacteria;Firmicutes;Bacilli;Bacillales;Staphylococcaceae;Staphylococcus	-0.312616	12.8171	0.0594501	0.807367	0.97987
Eukaryota;Basidiomycota;Malasseziomycetes;Malasseziales;Malasseziaceae;Malassezia	-0.238866	9.98112	0.0585631	0.808782	0.97987
Eukaryota;Annelida;Clitellata;Hirudinida;Glossiphoniidae;Helobdella	-0.274965	11.0544	0.0471636	0.828075	0.988397
Bacteria;Firmicutes;Bacilli;Bacillales;Bacillaceae;Bacillus	0.422982	9.46289	0.0464453	0.829368	0.988397
Eukaryota;Ascomycota;Eurotiomycetes;Eurotiales;Aspergillaceae;Penicillium	-0.199081	10.7093	0.0431164	0.835506	0.988397
Eukaryota;Nematoda;Chromadorea;Strongylida;Heligmosomatidae;Heligmosomoides	0.317258	9.47163	0.0424638	0.836738	0.988397
Bacteria;Proteobacteria;Alphaproteobacteria;Rhizobiales;Bradyrhizobiaceae;Rhodopseudomonas	-0.249043	10.7599	0.037333	0.846789	0.991181
Bacteria;Tenericutes;Mollicutes;Mycoplasmatales;Mycoplasmataceae;Mycoplasma	0.294289	9.2461	0.0359672	0.849583	0.991181
Bacteria;Actinobacteria;Actinobacteria;Actinomycetales;Actinomycetaceae;Actinomyces	0.388732	11.095	0.0325543	0.856816	0.993487
Eukaryota;Chordata;Actinopteri;Cypriniformes;Cyprinidae;Danio	0.195884	11.4683	0.0192187	0.889741	0.999375
Bacteria;Spirochaetes;Spirochaetia;Brachyspirales;Brachyspiraceae;Brachyspira	-0.131476	11.4796	0.0175701	0.894548	0.999375
Eukaryota;Nematoda;Chromadorea;Rhabditida;Gongylonematidae;Gongylonema	0.199531	9.38465	0.0163647	0.898209	0.999375
Eukaryota;Ascomycota;Pneumocystidomycetes;Pneumocystidales;Pneumocystidaceae;Pneumocystis	-0.194643	11.4648	0.0138821	0.906209	0.999375
Eukaryota;Chordata;Actinopteri;Cypriniformes;Cyprinidae;Cyprinus	0.175929	10.0431	0.0137099	0.906789	0.999375
Eukaryota;Nematoda;Chromadorea;Strongylida;Angiostrongylidae;Angiostrongylus	0.131374	10.7834	0.00952896	0.922237	0.999375
Eukaryota;Chordata;Mammalia;Primates;Hominidae;Homo	0.205155	9.38671	0.00837654	0.927077	0.999375
Bacteria;Actinobacteria;Actinobacteria;Micrococcales;Micrococcaceae;Micrococcus	0.157865	9.37848	0.00692135	0.933697	0.999375
Bacteria;Actinobacteria;Actinobacteria;Micrococcales;Micrococcaceae;Rothia	0.1509	14.5495	0.00601996	0.938155	0.999375
Bacteria;Proteobacteria;Alphaproteobacteria;Rhizobiales;Brucellaceae;Ochrobactrum	0.0962016	10.7092	0.00581831	0.939198	0.999375
Eukaryota;Arthropoda;Insecta;Lepidoptera;Pyralidae;Amyelois	-0.104918	10.05	0.00531155	0.941901	0.999375
Bacteria;Proteobacteria;Gammaproteobacteria;Vibrionales;Vibrionaceae;Photobacterium	0.144194	9.53482	0.00470002	0.945342	0.999375
Eukaryota;Ascomycota;Dothideomycetes;Pleosporales;Phaeosphaeriaceae;Parastagonospora	0.0429307	16.4982	0.00255147	0.959714	0.999375
Bacteria;Proteobacteria;Alphaproteobacteria;Rhizobiales;Phyllobacteriaceae;Aminobacter	0.0662221	9.9754	0.00254913	0.959733	0.999375
Eukaryota;Nematoda;Chromadorea;Rhabditida;Toxocaridae;Toxocara	0.0637533	11.0011	0.00226626	0.962031	0.999375
Bacteria;Bacteroidetes;Flavobacteriia;Flavobacteriales;Flavobacteriaceae;Chryseobacterium	0.114433	9.9361	0.00223604	0.962285	0.999375
Archaea;Euryarchaeota;Halobacteria;Haloferacales;Haloferacaceae;Halogeometricum	-0.109391	8.98911	0.00222232	0.9624	0.999375
Eukaryota;Ascomycota;Saccharomycetes;Saccharomycetales;Saccharomycopsidaceae;Saccharomycopsis	0.0528202	9.9341	0.00209391	0.963502	0.999375
Eukaryota;Nematoda;Chromadorea;Rhabditida;Strongylidae;Strongylus	0.0770918	9.22973	0.00184298	0.965757	0.999375
Bacteria;Firmicutes;Bacilli;Lactobacillales;Enterococcaceae;Enterococcus	-0.080634	16.6136	0.00139186	0.97024	0.999375
Bacteria;Proteobacteria;Gammaproteobacteria;Cellvibrionales;Cellvibrionaceae;Saccharophagus	-0.0443795	9.76406	0.000451239	0.983052	0.999375
Eukaryota;Arthropoda;Insecta;Diptera;Drosophilidae;Drosophila	-0.0340479	10.6573	0.000342804	0.985228	0.999375
Bacteria;Proteobacteria;Alphaproteobacteria;Rhodospirillales;Acetobacteraceae;Roseomonas	-0.0225896	9.9934	0.000305549	0.986054	0.999375
Bacteria;Proteobacteria;Alphaproteobacteria;Rhizobiales;Rhizobiaceae;Rhizobium	-0.0125182	11.6705	0.000197074	0.988799	0.999375
Bacteria;Firmicutes;Clostridia;Clostridiales;Lachnospiraceae;Lachnoanaerobaculum	0	10.2801	0	1	1
Bacteria;Firmicutes;Clostridia;Clostridiales;Lachnospiraceae;Lachnoclostridium	0	10.1691	0	1	1
