# Supplementary material for: The virtual microbiome: A computational framework to evaluate microbiome analyses
Source: PLoS One. 2023 Feb 8;18(2):e0280391. doi: 10.1371/journal.pone.0280391 (PMC9907852; doi:10.1371/journal.pone.0280391)
Supplement: S2 Appendix — S1 Data: Complete and incomplete databases used in the analyses of virtual microbiomes with GAIA. S2–S4 Data: Virtual microbiomes analyzed with GAIA. S5 Data: Raw data of the amplicon analysis of G. mellonella microbiome with GAIA. S6 Data: Raw data of the WGS analysis of G. mellonella microbiome with GAIA. S7 Data: Significant changes of abundance in G. mellonella microbiome detected by 16S analysis with GAIA. S8 Data: Significant changes of abundance in G. mellonella microbiome detected by WGS analysis with GAIA. S9 Data: Virtual microbiomes analyzed with Kraken2. S10 Data: Raw data of the analysis of G. mellonella gut microbiome with Kraken2. (ZIP) [file pone.0280391.s002.zip › S7_Data.xlsx]

## Sheet: AntPart_T_vs_C
OTU	logFC	logCPM	LR	PValue	FDR
Eukaryota;Nematoda;Chromadorea;Rhabditida;Strongylidae;Strongylus	-6.44699	9.22973	8.59718	0.00336684	0.517991
Bacteria;Proteobacteria;Betaproteobacteria;Burkholderiales;Comamonadaceae;Delftia	-5.98917	11.2857	7.18233	0.00736252	0.517991
Bacteria;Actinobacteria;Actinobacteria;Corynebacteriales;Gordoniaceae;Gordonia	10.13	11.5887	6.73717	0.00944243	0.517991
Eukaryota;Ascomycota;Eurotiomycetes;Eurotiales;Aspergillaceae;Aspergillus	4.64622	12.7063	6.47134	0.0109628	0.517991
Bacteria;Proteobacteria;Betaproteobacteria;Burkholderiales;Burkholderiaceae;Ralstonia	-4.2244	10.1898	5.17661	0.022893	0.818927
Bacteria;Firmicutes;Bacilli;Lactobacillales;Enterococcaceae;Enterococcus	9.08934	16.6136	4.95617	0.0259977	0.818927
Bacteria;Proteobacteria;Alphaproteobacteria;Rhizobiales;Methylobacteriaceae;Methylorubrum	6.47911	9.26015	4.28143	0.038531	0.951128
Bacteria;Actinobacteria;Actinobacteria;Corynebacteriales;Mycobacteriaceae;Mycolicibacterium	6.9963	9.10922	4.09912	0.0429055	0.951128
Eukaryota;Ascomycota;Pneumocystidomycetes;Pneumocystidales;Pneumocystidaceae;Pneumocystis	6.50413	11.4648	3.89086	0.0485496	0.951128

## Sheet: Gut_T_vs_C
OTU	logFC	logCPM	LR	PValue	FDR
Bacteria;Fusobacteria;Fusobacteriia;Fusobacteriales;Leptotrichiaceae;Leptotrichia	-11.1872	11.5225	31.5835	1.91042e-08	3.16288e-06
Bacteria;Actinobacteria;Actinobacteria;Micrococcales;Micrococcaceae;Rothia	-11.5278	14.5495	30.4952	3.34697e-08	3.16288e-06
Bacteria;Firmicutes;Bacilli;Bacillales;Staphylococcaceae;Staphylococcus	-5.88129	12.8171	27.1263	1.90583e-07	1.20067e-05
Eukaryota;Platyhelminthes;Cestoda;Diphyllobothriidea;Diphyllobothriidae;Spirometra	-7.06875	10.6137	23.0705	1.56172e-06	6.03239e-05
Bacteria;Firmicutes;Clostridia;Clostridiales;Lachnospiraceae;Lachnoanaerobaculum	-9.72537	10.2801	23.0289	1.59587e-06	6.03239e-05
Bacteria;Firmicutes;Clostridia;Clostridiales;Lachnospiraceae;Lachnoclostridium	-9.58145	10.1691	22.0942	2.59591e-06	8.17712e-05
Bacteria;Proteobacteria;Betaproteobacteria;Burkholderiales;Comamonadaceae;Variovorax	-7.04823	9.83736	19.0374	1.28185e-05	0.000346098
Bacteria;Proteobacteria;Alphaproteobacteria;Rhizobiales;Methylobacteriaceae;Methylobacterium	-6.97632	10.1746	18.0255	2.17961e-05	0.000487887
Bacteria;Bacteroidetes;Bacteroidia;Bacteroidales;Prevotellaceae;Prevotella	-8.47573	13.5031	17.904	2.32327e-05	0.000487887
Bacteria;Proteobacteria;Epsilonproteobacteria;Campylobacterales;Campylobacteraceae;Campylobacter	-12.9101	13.1885	17.5831	2.75019e-05	0.000505946
Bacteria;Firmicutes;Bacilli;Lactobacillales;Streptococcaceae;Streptococcus	-10.4545	15.3722	17.4532	2.94466e-05	0.000505946
Bacteria;Bacteroidetes;Flavobacteriia;Flavobacteriales;Flavobacteriaceae;Capnocytophaga	-9.68086	10.3387	15.8982	6.68409e-05	0.00105274
Eukaryota;Ascomycota;Eurotiomycetes;Eurotiales;Aspergillaceae;Aspergillus	-4.74971	12.7063	15.5311	8.11603e-05	0.00117995
Bacteria;Proteobacteria;Betaproteobacteria;Burkholderiales;Burkholderiaceae;Ralstonia	-5.8737	10.1898	14.9994	0.000107546	0.00145187
Bacteria;Actinobacteria;Actinobacteria;Actinomycetales;Actinomycetaceae;Actinomyces	-7.2317	11.095	14.7119	0.000125254	0.00157821
Bacteria;Fusobacteria;Fusobacteriia;Fusobacteriales;Fusobacteriaceae;Fusobacterium	-12.8852	13.178	13.5241	0.000235514	0.00278201
Bacteria;Firmicutes;Bacilli;Lactobacillales;Carnobacteriaceae;Granulicatella	-10.6715	11.1127	12.1291	0.000496399	0.00551879
Bacteria;Bacteroidetes;Bacteroidia;Bacteroidales;Porphyromonadaceae;Porphyromonas	-11.6159	11.9618	11.8141	0.000587833	0.00617224
Bacteria;Firmicutes;Negativicutes;Veillonellales;Veillonellaceae;Veillonella	-14.4225	14.6877	11.0726	0.000876136	0.00871525
Bacteria;Bacteroidetes;Flavobacteriia;Flavobacteriales;Flavobacteriaceae;Riemerella	-3.33166	9.80963	10.4987	0.00119461	0.011289
Bacteria;Proteobacteria;Alphaproteobacteria;Sphingomonadales;Sphingomonadaceae;Sphingomonas	-4.10502	10.9799	9.16484	0.00246709	0.0222039
Eukaryota;Platyhelminthes;Monogenea;Polyopisthocotylea;Polystomatidae;Protopolystoma	-3.33005	10.6131	7.80032	0.00522371	0.0448764
Eukaryota;Basidiomycota;Malasseziomycetes;Malasseziales;Malasseziaceae;Malassezia	-2.21787	9.98112	7.35996	0.00666922	0.0548036
Eukaryota;Chordata;Mammalia;Primates;Hominidae;Homo	-4.94171	9.38671	6.75109	0.00936904	0.0737812
Bacteria;Proteobacteria;Alphaproteobacteria;Rhizobiales;Brucellaceae;Ochrobactrum	-2.80278	10.7092	6.41747	0.0113003	0.0854302
Eukaryota;Apicomplexa;Conoidasida;Eucoccidiorida;Eimeriidae;Eimeria	5.09753	9.02775	5.94199	0.0147843	0.107471
Bacteria;Bacteroidetes;Flavobacteriia;Flavobacteriales;Flavobacteriaceae;Flagellimonas	8.29951	10.4389	5.68676	0.0170934	0.119654
Eukaryota;Ascomycota;Saccharomycetes;Saccharomycetales;Saccharomycopsidaceae;Saccharomycopsis	-2.41354	9.9341	5.60356	0.017924	0.120911
Bacteria;Actinobacteria;Actinobacteria;Corynebacteriales;Corynebacteriaceae;Corynebacterium	-3.8979	10.7875	5.54322	0.0185525	0.120911
Eukaryota;Ascomycota;Saccharomycetes;Saccharomycetales;Debaryomycetaceae;Millerozyma	5.98798	11.471	5.12953	0.0235221	0.14291
Eukaryota;Nematoda;Chromadorea;Rhabditida;Onchocercidae;Onchocerca	-2.80872	9.32747	5.11148	0.0237681	0.14291
Eukaryota;Ascomycota;Leotiomycetes;Helotiales;Sclerotiniaceae;Sclerotinia	4.9615	9.59343	5.0805	0.0241964	0.14291
Bacteria;Proteobacteria;Gammaproteobacteria;Enterobacterales;Enterobacteriaceae;Klebsiella	6.88676	12.7365	4.67306	0.0306392	0.175479
Bacteria;Actinobacteria;Actinobacteria;Micromonosporales;Micromonosporaceae;Plantactinospora	4.65141	9.49416	4.41253	0.0356759	0.198316
Eukaryota;Ascomycota;Saccharomycetes;Saccharomycetales;Debaryomycetaceae;Meyerozyma	8.61474	10.6597	4.24532	0.0393585	0.209435
Eukaryota;Arthropoda;Insecta;Diptera;Drosophilidae;Drosophila	5.55824	10.6573	4.22246	0.0398924	0.209435
Bacteria;Elusimicrobia;Endomicrobia;Endomicrobiales;Endomicrobiaceae;Endomicrobium	5.52016	9.42964	4.16484	0.0412713	0.210818
Bacteria;Firmicutes;Tissierellia;Tissierellales;Peptoniphilaceae;Parvimonas	-7.47424	9.80088	4.0568	0.0439938	0.218811

## Sheet: SG_T_vs_C
OTU	logFC	logCPM	LR	PValue	FDR
Bacteria;Proteobacteria;Alphaproteobacteria;Rhizobiales;Bradyrhizobiaceae;Nitrobacter	-2.73706	9.00572	4.30455	0.0380106	0.828234
