# Supplementary material for: The virtual microbiome: A computational framework to evaluate microbiome analyses
Source: PLoS One. 2023 Feb 8;18(2):e0280391. doi: 10.1371/journal.pone.0280391 (PMC9907852; doi:10.1371/journal.pone.0280391)
Supplement: S2 Appendix — S1 Data: Complete and incomplete databases used in the analyses of virtual microbiomes with GAIA. S2–S4 Data: Virtual microbiomes analyzed with GAIA. S5 Data: Raw data of the amplicon analysis of G. mellonella microbiome with GAIA. S6 Data: Raw data of the WGS analysis of G. mellonella microbiome with GAIA. S7 Data: Significant changes of abundance in G. mellonella microbiome detected by 16S analysis with GAIA. S8 Data: Significant changes of abundance in G. mellonella microbiome detected by WGS analysis with GAIA. S9 Data: Virtual microbiomes analyzed with Kraken2. S10 Data: Raw data of the analysis of G. mellonella gut microbiome with Kraken2. (ZIP) [file pone.0280391.s002.zip › S8_Data.xlsx]

## Sheet: AntPart_T_vs_C
OTU	logFC	logCPM	LR	PValue	FDR
Bacteria;Bacteroidetes;Flavobacteriia;Flavobacteriales;Flavobacteriaceae;Empedobacter	11.5312	11.8733	14.452	0.000143774	0.0533403
Bacteria;Firmicutes;Clostridia;Clostridiales;Ruminococcaceae;Gemmiger	9.05885	7.46592	10.0148	0.00155287	0.1482
Bacteria;Firmicutes;Bacilli;Bacillales;Bacillaceae;Virgibacillus	6.75181	14.1895	9.49252	0.00206311	0.1482
Bacteria;Bacteroidetes;Chitinophagia;Chitinophagales;Chitinophagaceae;Aurantisolimonas	10.1955	8.56282	9.20967	0.0024074	0.1482
Bacteria;Proteobacteria;Betaproteobacteria;Burkholderiales;Comamonadaceae;Curvibacter	6.98744	9.42766	9.18886	0.00243493	0.1482
Bacteria;Proteobacteria;Gammaproteobacteria;Orbales;Orbaceae;Gilliamella	-8.28348	10.3875	8.61207	0.00333942	0.1482
Bacteria;Firmicutes;Erysipelotrichia;Erysipelotrichales;Erysipelotrichaceae;Erysipelothrix	6.56156	9.5173	8.41243	0.00372665	0.1482
Bacteria;Proteobacteria;Gammaproteobacteria;Pseudomonadales;Moraxellaceae;Acinetobacter	3.73733	16.0292	8.36841	0.00381799	0.1482
Bacteria;Proteobacteria;Betaproteobacteria;Burkholderiales;Burkholderiaceae;Pandoraea	-8.49243	9.70062	8.14696	0.00431334	0.1482
Bacteria;Firmicutes;Negativicutes;Veillonellales;Veillonellaceae;Veillonella	8.65138	7.76317	8.06356	0.00451645	0.1482
Bacteria;Proteobacteria;Gammaproteobacteria;Chromatiales;Chromatiaceae;Halochromatium	-9.91567	8.43523	8.00136	0.00467423	0.1482
Bacteria;Actinobacteria;Actinobacteria;Micrococcales;Brevibacteriaceae;Brevibacterium	4.93605	12.6261	7.78699	0.00526237	0.1482
Bacteria;Actinobacteria;Actinobacteria;Micrococcales;Micrococcaceae;Nesterenkonia	8.58588	8.66436	7.63778	0.00571582	0.1482
Bacteria;Proteobacteria;Gammaproteobacteria;Enterobacterales;Enterobacteriaceae;Klebsiella	3.92784	13.8789	7.59277	0.0058603	0.1482
Bacteria;Proteobacteria;Betaproteobacteria;Burkholderiales;Comamonadaceae;Caenimonas	8.14442	8.64618	7.55273	0.00599192	0.1482
Bacteria;Proteobacteria;Gammaproteobacteria;Enterobacterales;Erwiniaceae;Erwinia	-5.59331	10.8401	7.36332	0.00665676	0.151437
Bacteria;Proteobacteria;Betaproteobacteria;Burkholderiales;Alcaligenaceae;Achromobacter	6.12391	9.89686	7.28864	0.00693918	0.151437
Bacteria;Verrucomicrobia;Verrucomicrobiae;Verrucomicrobiales;Verrucomicrobiaceae;Luteolibacter	-9.63421	8.53511	7.02885	0.00802069	0.163509
Bacteria;Verrucomicrobia;Opitutae;Opitutales;Opitutaceae;Opitutus	8.37729	8.0011	6.9362	0.00844685	0.163509
Bacteria;Actinobacteria;Actinobacteria;Micrococcales;Dermacoccaceae;Flexivirga	8.03724	6.94576	6.86003	0.0088145	0.163509
Bacteria;Bacteroidetes;Chitinophagia;Chitinophagales;Chitinophagaceae;Pseudoflavitalea	-9.12611	8.13653	6.61768	0.0100971	0.173737
Bacteria;Bacteroidetes;Chitinophagia;Chitinophagales;Chitinophagaceae;Sediminibacterium	-9.07514	7.67941	6.45667	0.0110537	0.173737
Bacteria;Firmicutes;Negativicutes;Veillonellales;Veillonellaceae;Megasphaera	8.13208	6.71386	6.40705	0.0113668	0.173737
Bacteria;Proteobacteria;Gammaproteobacteria;Legionellales;Legionellaceae;Legionella	-9.44148	8.20664	6.33997	0.0118047	0.173737
Bacteria;Acidobacteria;Acidobacteriia;Acidobacteriales;Acidobacteriaceae;Candidatus Koribacter	-9.07181	7.67895	6.26297	0.0123287	0.173737
Bacteria;Proteobacteria;Betaproteobacteria;Burkholderiales;Alcaligenaceae;Derxia	6.4271	6.65681	6.25531	0.0123821	0.173737
Bacteria;Actinobacteria;Actinobacteria;Micromonosporales;Micromonosporaceae;Dactylosporangium	7.93372	7.34897	6.21826	0.0126439	0.173737
Bacteria;Actinobacteria;Acidimicrobiia;Acidimicrobiales;Acidimicrobiaceae;Ilumatobacter	-8.00863	8.14488	6.00981	0.0142266	0.18784
Bacteria;Proteobacteria;Betaproteobacteria;Neisseriales;Neisseriaceae;Morococcus	-8.75503	8.59711	5.94681	0.0147439	0.18784
Bacteria;Firmicutes;Tissierellia;Tissierellales;Peptoniphilaceae;Finegoldia	7.66318	8.10345	5.87015	0.0153997	0.18784
Bacteria;Bacteroidetes;Sphingobacteriia;Sphingobacteriales;Sphingobacteriaceae;Olivibacter	-9.05426	7.66018	5.83667	0.0156955	0.18784
Bacteria;Proteobacteria;Alphaproteobacteria;Rhizobiales;Bartonellaceae;Bartonella	-8.23352	8.70609	5.64532	0.017502	0.202914
Bacteria;Bacteroidetes;Cytophagia;Cytophagales;Hymenobacteraceae;Adhaeribacter	8.47494	7.68873	5.53639	0.018625	0.20939
Bacteria;Proteobacteria;Alphaproteobacteria;Rhizobiales;Hyphomicrobiaceae;Rhodomicrobium	4.73194	10.2952	5.39432	0.0202024	0.220444
Bacteria;Actinobacteria;Actinobacteria;Micrococcales;Micrococcaceae;Kocuria	3.52215	11.9895	5.22038	0.0223237	0.234008
Bacteria;Proteobacteria;Alphaproteobacteria;Sphingomonadales;Sphingomonadaceae;Sphingosinicella	8.13491	7.58709	5.19078	0.022707	0.234008
Bacteria;Verrucomicrobia;Verrucomicrobiae;Verrucomicrobiales;Verrucomicrobia subdivision 3;Pedosphaera	-6.98949	9.00231	5.04709	0.0246674	0.243443
Bacteria;Actinobacteria;Actinobacteria;Pseudonocardiales;Pseudonocardiaceae;Kibdelosporangium	7.54782	8.59556	5.0284	0.0249349	0.243443
Bacteria;Proteobacteria;Gammaproteobacteria;Pasteurellales;Pasteurellaceae;Haemophilus	-5.16226	9.06594	4.91871	0.0265673	0.250627
Bacteria;Proteobacteria;Gammaproteobacteria;Xanthomonadales;Rhodanobacteraceae;Dokdonella	-8.50397	7.20157	4.88942	0.0270217	0.250627
Bacteria;Proteobacteria;Betaproteobacteria;Burkholderiales;Comamonadaceae;Delftia	-4.37092	14.0189	4.70609	0.030056	0.27197
Bacteria;Chloroflexi;Ktedonobacteria;Ktedonobacterales;Ktedonobacteraceae;Ktedonobacter	-8.18821	7.68947	4.616	0.0316751	0.279797
Bacteria;Bacteroidetes;Chitinophagia;Chitinophagales;Chitinophagaceae;Flavihumibacter	7.1155	7.06402	4.49522	0.0339898	0.29326
Bacteria;Actinobacteria;Actinobacteria;Streptosporangiales;Thermomonosporaceae;Actinomadura	-7.75002	8.72356	4.43901	0.0351265	0.296181
Bacteria;Actinobacteria;Actinobacteria;Corynebacteriales;Mycobacteriaceae;Mycobacterium	-3.40677	11.5672	4.36398	0.0367065	0.298627
Bacteria;Proteobacteria;Betaproteobacteria;Burkholderiales;Burkholderiaceae;Ralstonia	-6.37854	8.67025	4.34919	0.0370266	0.298627
Bacteria;Planctomycetes;Planctomycetia;Candidatus Brocadiales;Candidatus Brocadiaceae;Candidatus Scalindua	-8.38509	8.32959	4.11816	0.0424252	0.329319
Bacteria;Bacteroidetes;Chitinophagia;Chitinophagales;Chitinophagaceae;Flavisolibacter	5.63058	7.86373	4.11092	0.0426073	0.329319
Bacteria;Actinobacteria;Actinobacteria;Streptosporangiales;Streptosporangiaceae;Nonomuraea	6.56121	8.15458	3.93119	0.0473985	0.33299
Bacteria;Proteobacteria;Gammaproteobacteria;Aeromonadales;Aeromonadaceae;Aeromonas	-5.02333	8.64135	3.92878	0.0474663	0.33299
Bacteria;Proteobacteria;Betaproteobacteria;Neisseriales;Neisseriaceae;Prolinoborus	-7.56756	6.49355	3.88648	0.0486763	0.33299

## Sheet: Gut_T_vs_C
OTU	logFC	logCPM	LR	PValue	FDR
Bacteria;Actinobacteria;Actinobacteria;Micrococcales;Micrococcaceae;Micrococcus	-10.6259	10.1549	24.259	8.42111e-07	0.000159561
Bacteria;Proteobacteria;Gammaproteobacteria;Alteromonadales;Pseudoalteromonadaceae;Pseudoalteromonas	-10.8365	9.94296	24.2182	8.60167e-07	0.000159561
Bacteria;Bacteroidetes;Bacteroidia;Bacteroidales;Bacteroidaceae;Bacteroides	-13.0163	11.2216	22.1124	2.57144e-06	0.000318001
Bacteria;Actinobacteria;Actinobacteria;Corynebacteriales;Gordoniaceae;Gordonia	-9.62247	14.6193	18.4478	1.74626e-05	0.00161966
Bacteria;Actinobacteria;Thermoleophilia;Solirubrobacterales;Solirubrobacteraceae;Solirubrobacter	-9.58455	11.0342	17.3033	3.18641e-05	0.00236431
Bacteria;Gemmatimonadetes;Gemmatimonadetes;Gemmatimonadales;Gemmatimonadaceae;Gemmatimonas	9.80673	10.1165	16.8738	3.995e-05	0.00247024
Bacteria;Proteobacteria;Gammaproteobacteria;Pseudomonadales;Moraxellaceae;Moraxella	-11.3429	9.99307	15.127	0.000100514	0.00532726
Bacteria;Bacteroidetes;Sphingobacteriia;Sphingobacteriales;Sphingobacteriaceae;Sphingobacterium	-9.18133	11.359	14.4261	0.000145767	0.00675993
Bacteria;Bacteroidetes;Chitinophagia;Chitinophagales;Chitinophagaceae;Niastella	9.12166	10.9624	13.3883	0.0002532	0.0104375
Bacteria;Proteobacteria;Gammaproteobacteria;Oceanospirillales;Halomonadaceae;Halomonas	8.42931	8.46769	12.745	0.000356958	0.0129332
Bacteria;Actinobacteria;Actinobacteria;Corynebacteriales;Nocardiaceae;Rhodococcus	8.61024	12.3593	12.5334	0.000399732	0.0129332
Bacteria;Planctomycetes;Planctomycetia;Planctomycetales;Planctomycetaceae;Pirellula	9.69699	9.24204	12.4485	0.000418324	0.0129332
Bacteria;Actinobacteria;Rubrobacteria;Rubrobacterales;Rubrobacteraceae;Rubrobacter	-8.18667	10.8035	12.2399	0.000467789	0.0130477
Bacteria;Proteobacteria;Gammaproteobacteria;Alteromonadales;Shewanellaceae;Shewanella	-9.02588	8.55197	11.9139	0.000557163	0.0130477
Bacteria;Firmicutes;Negativicutes;Acidaminococcales;Acidaminococcaceae;Acidaminococcus	-11.487	9.67189	11.8844	0.00056606	0.0130477
Bacteria;Proteobacteria;Gammaproteobacteria;Oceanospirillales;Oceanospirillaceae;Marinomonas	-11.0276	9.44874	11.612	0.000655293	0.0130477
Bacteria;Proteobacteria;Alphaproteobacteria;Caulobacterales;Caulobacteraceae;Caulobacter	-9.03264	9.90167	11.5965	0.000660755	0.0130477
Bacteria;Actinobacteria;Actinobacteria;Micromonosporales;Micromonosporaceae;Micromonospora	-7.2623	8.17453	11.5812	0.000666225	0.0130477
Bacteria;Proteobacteria;Betaproteobacteria;Burkholderiales;Alcaligenaceae;Achromobacter	8.10776	9.89686	11.5537	0.000676131	0.0130477
Bacteria;Actinobacteria;Actinobacteria;Propionibacteriales;Nocardioidaceae;Kribbella	-9.53136	10.2935	11.4803	0.000703383	0.0130477
Bacteria;Proteobacteria;Alphaproteobacteria;Rhodobacterales;Rhodobacteraceae;Phaeobacter	-11.0518	9.2537	11.3551	0.000752404	0.0132925
Bacteria;Proteobacteria;Betaproteobacteria;Burkholderiales;Comamonadaceae;Acidovorax	-6.77064	8.05424	10.8907	0.00096648	0.0162984
Bacteria;Proteobacteria;Betaproteobacteria;Burkholderiales;Alcaligenaceae;Alcaligenes	7.03871	7.72242	10.2724	0.00135035	0.0217817
Bacteria;Proteobacteria;Alphaproteobacteria;Rhizobiales;Hyphomicrobiaceae;Devosia	7.06812	10.3165	9.85741	0.00169149	0.0261476
Bacteria;Bacteroidetes;Sphingobacteriia;Sphingobacteriales;Sphingobacteriaceae;Pedobacter	-7.48446	10.0901	9.60043	0.00194532	0.0271828
Bacteria;Proteobacteria;Gammaproteobacteria;Enterobacterales;Erwiniaceae;Erwinia	-6.43346	10.8401	9.59156	0.00195474	0.0271828
Bacteria;Firmicutes;Bacilli;Bacillales;Bacillaceae;Virgibacillus	-7.63398	14.1895	9.51205	0.00204127	0.0271828
Bacteria;Firmicutes;Bacilli;Bacillales;Bacillaceae;Oceanobacillus	-10.7911	9.61087	9.50285	0.00205153	0.0271828
Bacteria;Actinobacteria;Acidimicrobiia;Acidimicrobiales;Acidimicrobiaceae;Aciditerrimonas	-8.33504	9.73316	9.33398	0.00224943	0.0287772
Bacteria;Actinobacteria;Actinobacteria;Micrococcales;Microbacteriaceae;Microbacterium	-8.39119	8.46111	9.20232	0.00241709	0.0294122
Bacteria;Proteobacteria;Betaproteobacteria;Burkholderiales;Burkholderiaceae;Pandoraea	-8.44005	9.70062	9.08353	0.00257921	0.0294122
Bacteria;Firmicutes;Bacilli;Lactobacillales;Streptococcaceae;Lactococcus	-10.0841	8.37325	9.08146	0.00258214	0.0294122
Bacteria;Proteobacteria;Gammaproteobacteria;Enterobacterales;Yersiniaceae;Serratia	4.93082	18.0247	9.05751	0.00261618	0.0294122
Bacteria;Proteobacteria;Alphaproteobacteria;Caulobacterales;Caulobacteraceae;Brevundimonas	-8.97644	9.5828	8.8973	0.00285593	0.0311633
Bacteria;Proteobacteria;Alphaproteobacteria;Rhizobiales;Xanthobacteraceae;Ancylobacter	-6.95681	6.94421	8.55281	0.00344989	0.0365689
Bacteria;Firmicutes;Bacilli;Bacillales;Planococcaceae;Planococcus	-10.4264	8.66325	8.42359	0.00370383	0.03817
Bacteria;Proteobacteria;Gammaproteobacteria;Cellvibrionales;Cellvibrionaceae;Cellvibrio	-7.28445	10.3401	7.9079	0.00492194	0.0493524
Bacteria;Proteobacteria;Betaproteobacteria;Burkholderiales;Oxalobacteraceae;Massilia	-7.79874	9.07844	7.76736	0.00531988	0.0515525
Bacteria;Proteobacteria;Gammaproteobacteria;Enterobacterales;Enterobacteriaceae;Citrobacter	-7.41793	8.5331	7.73393	0.00541926	0.0515525
Bacteria;Proteobacteria;Betaproteobacteria;Gallionellales;Gallionellaceae;Sideroxydans	10.1278	8.38207	7.43814	0.0063856	0.0592264
Bacteria;Actinobacteria;Actinobacteria;Streptosporangiales;Streptosporangiaceae;Acrocarpospora	-9.4947	7.81636	6.98317	0.00822795	0.074453
Bacteria;Nitrospirae;Nitrospira;Nitrospirales;Nitrospiraceae;Nitrospira	-7.41054	8.64908	6.61726	0.0100995	0.0888015
Bacteria;Proteobacteria;Gammaproteobacteria;Xanthomonadales;Xanthomonadaceae;Luteimonas	-9.71175	8.006	6.53306	0.0105888	0.0888015
Bacteria;Proteobacteria;Alphaproteobacteria;Rhizobiales;Methylocystaceae;Pleomorphomonas	-10.0126	8.27747	6.47313	0.0109517	0.0888015
Bacteria;Firmicutes;Bacilli;Lactobacillales;Lactobacillaceae;Lactobacillus	-6.16806	12.0706	6.46968	0.010973	0.0888015
Bacteria;Actinobacteria;Actinobacteria;Pseudonocardiales;Pseudonocardiaceae;Kibdelosporangium	8.88576	8.59556	6.46363	0.0110104	0.0888015
Bacteria;Proteobacteria;Betaproteobacteria;Burkholderiales;Alcaligenaceae;Azohydromonas	-7.40305	8.61637	6.25069	0.0124145	0.0979952
Bacteria;Actinobacteria;Actinobacteria;Micromonosporales;Micromonosporaceae;Actinoplanes	-6.57154	8.30546	6.07569	0.0137055	0.105689
Bacteria;Actinobacteria;Actinobacteria;Streptosporangiales;Thermomonosporaceae;Actinomadura	7.70771	8.72356	6.04333	0.0139589	0.105689
Bacteria;Proteobacteria;Alphaproteobacteria;Rhodobacterales;Rhodobacteraceae;Paenirhodobacter	-9.8963	8.27339	5.70657	0.0169015	0.122815
Bacteria;Firmicutes;Clostridia;Clostridiales;Ruminococcaceae;Faecalibacterium	-8.97397	7.36429	5.68563	0.0171044	0.122815
Bacteria;Proteobacteria;Gammaproteobacteria;Nevskiales;Sinobacteraceae;Povalibacter	8.52321	8.54271	5.66327	0.0173238	0.122815
Bacteria;Firmicutes;Bacilli;Bacillales;Bacillaceae;Lysinibacillus	6.54724	8.04479	5.61999	0.0177568	0.122815
Bacteria;Firmicutes;Bacilli;Lactobacillales;Carnobacteriaceae;Granulicatella	-7.88822	8.69197	5.60518	0.0179074	0.122815
Bacteria;Proteobacteria;Gammaproteobacteria;Orbales;Orbaceae;Gilliamella	-5.3527	10.3875	5.57612	0.0182071	0.122815
Bacteria;Proteobacteria;Alphaproteobacteria;Rhodobacterales;Rhodobacteraceae;Rhodovulum	6.65727	8.45882	5.47984	0.019237	0.125918
Bacteria;Proteobacteria;Epsilonproteobacteria;Campylobacterales;Campylobacteraceae;Campylobacter	-8.01906	8.02041	5.46998	0.0193459	0.125918
Bacteria;Proteobacteria;Epsilonproteobacteria;Campylobacterales;Campylobacteraceae;Sulfurospirillum	8.80978	7.23605	5.02834	0.0249358	0.159503
Bacteria;Proteobacteria;Gammaproteobacteria;Enterobacterales;Enterobacteriaceae;Buttiauxella	-9.04044	7.43258	4.84497	0.0277269	0.174351
Bacteria;Proteobacteria;Alphaproteobacteria;Rhizobiales;Rhizobiaceae;Ensifer	6.77982	7.88569	4.75921	0.0291418	0.179958
Bacteria;Armatimonadetes;Armatimonadia;Armatimonadales;Armatimonadaceae;Armatimonas	7.43652	6.2186	4.70353	0.0301007	0.179958
Bacteria;Proteobacteria;Deltaproteobacteria;Desulfovibrionales;Desulfomicrobiaceae;Desulfomicrobium	-7.81362	8.83105	4.6688	0.0307153	0.179958
Bacteria;Bacteroidetes;Flavobacteriia;Flavobacteriales;Flavobacteriaceae;Chryseobacterium	-3.79394	12.1431	4.65799	0.0309093	0.179958
Bacteria;Fusobacteria;Fusobacteriia;Fusobacteriales;Fusobacteriaceae;Fusobacterium	-8.2723	8.47401	4.65053	0.031044	0.179958
Bacteria;Firmicutes;Bacilli;Lactobacillales;Enterococcaceae;Tetragenococcus	6.16706	5.54548	4.58587	0.0322366	0.181753
Bacteria;Proteobacteria;Alphaproteobacteria;Sphingomonadales;Sphingomonadaceae;Sphingobium	7.31838	7.16135	4.5562	0.0327998	0.181753
Bacteria;Firmicutes;Bacilli;Bacillales;Staphylococcaceae;Salinicoccus	8.77418	7.35906	4.55497	0.0328233	0.181753
Bacteria;Actinobacteria;Actinobacteria;Micrococcales;Microbacteriaceae;Amnibacterium	8.50753	6.97844	4.44653	0.0349722	0.188762
Bacteria;Proteobacteria;Alphaproteobacteria;Rhizobiales;Hyphomicrobiaceae;Blastochloris	5.26318	7.29652	4.43998	0.0351068	0.188762
Bacteria;Proteobacteria;Alphaproteobacteria;Sphingomonadales;Sphingomonadaceae;Sandaracinobacter	7.73687	6.42312	4.36185	0.0367524	0.194788
Bacteria;Actinobacteria;Actinobacteria;Propionibacteriales;Nocardioidaceae;Marmoricola	-7.96953	7.9192	4.27664	0.0386398	0.201906
Bacteria;Actinobacteria;Actinobacteria;Propionibacteriales;Nocardioidaceae;Aeromicrobium	-7.77559	6.4518	4.19871	0.0404549	0.205606
Bacteria;Deinococcus-Thermus;Deinococci;Deinococcales;Trueperaceae;Truepera	-8.65869	7.10496	4.18223	0.0408498	0.205606
Bacteria;Firmicutes;Negativicutes;Acidaminococcales;Acidaminococcaceae;Phascolarctobacterium	-8.62278	7.0904	4.17559	0.0410103	0.205606
Bacteria;Proteobacteria;Alphaproteobacteria;Rhodospirillales;Rhodospirillaceae;Defluviicoccus	5.54139	6.91546	4.10751	0.0426931	0.211188
Bacteria;Proteobacteria;Betaproteobacteria;Burkholderiales;Sutterellaceae;Sutterella	-8.48516	6.97589	3.92959	0.0474435	0.231599
Bacteria;Proteobacteria;Betaproteobacteria;Burkholderiales;Burkholderiaceae;Lautropia	-6.20365	8.15648	3.89833	0.0483341	0.232882
Bacteria;Tenericutes;Mollicutes;Acholeplasmatales;Acholeplasmataceae;Candidatus Phytoplasma	-3.92504	9.79626	3.86573	0.0492817	0.234404

## Sheet: SG_T_vs_C
OTU	logFC	logCPM	LR	PValue	FDR
Bacteria;Proteobacteria;Gammaproteobacteria;Orbales;Orbaceae;Gilliamella	11.9637	10.3875	14.9458	0.000110647	0.04105
Bacteria;Actinobacteria;Actinobacteria;Micrococcales;Dermabacteraceae;Brachybacterium	-8.74521	10.6942	10.8835	0.000970255	0.126386
Bacteria;Bacteroidetes;Chitinophagia;Chitinophagales;Chitinophagaceae;Taibaiella	10.8173	9.84827	10.5107	0.00118686	0.126386
Bacteria;Proteobacteria;Betaproteobacteria;Nitrosomonadales;Gallionellaceae;Sideroxydans	10.9263	9.12856	10.2557	0.00136265	0.126386
Bacteria;Planctomycetes;Planctomycetia;Planctomycetales;Gemmataceae;Gemmata	9.32143	9.46383	9.419	0.00214748	0.159343
Bacteria;Proteobacteria;Gammaproteobacteria;Oceanospirillales;Oceanospirillaceae;Marinomonas	-8.46101	9.44874	8.96193	0.00275664	0.160081
Bacteria;Firmicutes;Erysipelotrichia;Erysipelotrichales;Erysipelotrichaceae;Erysipelothrix	-8.86077	9.5173	8.7951	0.0030204	0.160081
Bacteria;Proteobacteria;Gammaproteobacteria;Enterobacterales;Enterobacteriaceae;Citrobacter	-8.60065	8.5331	8.14232	0.00432438	0.200543
Bacteria;Proteobacteria;Betaproteobacteria;Burkholderiales;Comamonadaceae;Xenophilus	10.289	8.52727	7.65546	0.00566009	0.212858
Bacteria;Bacteroidetes;Bacteroidia;Bacteroidales;Porphyromonadaceae;Porphyromonas	9.86125	8.14658	7.63098	0.00573741	0.212858
Bacteria;Bacteroidetes;Cytophagia;Cytophagales;Cytophagaceae;Ohtaekwangia	-7.09219	8.11405	7.42789	0.00642205	0.216598
Bacteria;Bacteroidetes;Chitinophagia;Chitinophagales;Chitinophagaceae;Terrimonas	8.72428	9.52056	7.13839	0.00754508	0.22968
Bacteria;Verrucomicrobia;Verrucomicrobiae;Verrucomicrobiales;Verrucomicrobiaceae;Roseimicrobium	9.36569	7.68794	6.99667	0.00816613	0.22968
Bacteria;Acidobacteria;Solibacteres;Solibacterales;Bryobacteraceae;Paludibaculum	10.1238	8.80558	6.89016	0.00866716	0.22968
Bacteria;Verrucomicrobia;Spartobacteria;Chthoniobacterales;Chthoniobacteraceae;Candidatus Udaeobacter	9.59136	9.10831	6.62926	0.0100317	0.233586
Bacteria;Proteobacteria;Betaproteobacteria;Neisseriales;Neisseriaceae;Morococcus	9.64072	8.59711	6.60926	0.010145	0.233586
Bacteria;Firmicutes;Bacilli;Bacillales;Staphylococcaceae;Staphylococcus	3.57755	16.8254	6.51391	0.0107034	0.233586
Bacteria;Actinobacteria;Actinobacteria;Pseudonocardiales;Pseudonocardiaceae;Actinophytocola	9.71986	8.02521	6.33286	0.0118521	0.242531
Bacteria;Planctomycetes;Planctomycetia;Planctomycetales;Planctomycetaceae;Planctomyces	8.81082	7.21664	6.2498	0.0124207	0.242531
Bacteria;Actinobacteria;Actinobacteria;Micrococcales;Microbacteriaceae;Labedella	9.37793	7.71324	5.96386	0.014602	0.253182
Bacteria;Proteobacteria;Alphaproteobacteria;Rhodospirillales;Acetobacteraceae;Roseomonas	8.35687	9.43374	5.95092	0.0147096	0.253182
Bacteria;Fusobacteria;Fusobacteriia;Fusobacteriales;Fusobacteriaceae;Fusobacterium	9.67136	8.47401	5.90709	0.0150801	0.253182
Bacteria;Proteobacteria;Deltaproteobacteria;Desulfuromonadales;Desulfuromonadaceae;Desulfuromonas	-7.97715	7.42693	5.73286	0.0166504	0.253182
Bacteria;Verrucomicrobia;Verrucomicrobiae;Verrucomicrobiales;Verrucomicrobiaceae;Luteolibacter	-8.22523	8.53511	5.73234	0.0166552	0.253182
Bacteria;Proteobacteria;Betaproteobacteria;Burkholderiales;Comamonadaceae;Polaromonas	-6.77102	8.64226	5.56969	0.0182739	0.253182
Bacteria;Firmicutes;Tissierellia;Tissierellales;Tissierellaceae;Soehngenia	-9.49872	8.25182	5.49595	0.0190606	0.253182
Bacteria;Fusobacteria;Fusobacteriia;Fusobacteriales;Leptotrichiaceae;Leptotrichia	8.73707	7.17306	5.42237	0.0198804	0.253182
Bacteria;Proteobacteria;Alphaproteobacteria;Rhodospirillales;Rhodospirillaceae;Defluviicoccus	7.62737	6.91546	5.4155	0.0199587	0.253182
Bacteria;Proteobacteria;Alphaproteobacteria;Rhizobiales;Bradyrhizobiaceae;Bosea	-8.24193	8.48214	5.39176	0.020232	0.253182
Bacteria;Proteobacteria;Alphaproteobacteria;Rhizobiales;Methylobacteriaceae;Methylorubrum	-6.93718	9.04026	5.34045	0.0208361	0.253182
Bacteria;Verrucomicrobia;Verrucomicrobiae;Verrucomicrobiales;Verrucomicrobiaceae;Verrucomicrobium	-7.89733	8.06037	5.31395	0.0211554	0.253182
Bacteria;Acidobacteria;Solibacteres;Solibacterales;Solibacteraceae;Candidatus Solibacter	5.85873	9.45152	5.14637	0.023295	0.270077
Bacteria;Proteobacteria;Gammaproteobacteria;Aeromonadales;Aeromonadaceae;Aeromonas	-6.02354	8.64135	4.85753	0.0275256	0.309455
Bacteria;Proteobacteria;Alphaproteobacteria;Rhodobacterales;Rhodobacteraceae;Rubribacterium	8.05213	8.14859	4.78432	0.02872	0.310506
Bacteria;Proteobacteria;Alphaproteobacteria;Rhizobiales;Bartonellaceae;Bartonella	7.49959	8.70609	4.72874	0.0296626	0.310506
Bacteria;Bacteroidetes;Flavobacteriia;Flavobacteriales;Flavobacteriaceae;Empedobacter	6.42414	11.8733	4.70186	0.03013	0.310506
Bacteria;Proteobacteria;Alphaproteobacteria;Rhodospirillales;Geminicoccaceae;Candidatus Halyseosphaera	-7.40477	6.87341	4.63693	0.031291	0.313756
Bacteria;Proteobacteria;Alphaproteobacteria;Rhizobiales;Phyllobacteriaceae;Aminobacter	-7.82143	7.74833	4.54199	0.0330731	0.321889
Bacteria;Actinobacteria;Actinobacteria;Corynebacteriales;Mycobacteriaceae;Mycolicibacterium	4.43309	10.0019	4.5029	0.0338374	0.321889
Bacteria;Actinobacteria;Actinobacteria;Propionibacteriales;Nocardioidaceae;Friedmanniella	8.42492	7.18297	4.42376	0.0354419	0.328724
Bacteria;Actinobacteria;Actinobacteria;Pseudonocardiales;Pseudonocardiaceae;Kibdelosporangium	-7.92947	8.59556	4.31901	0.0376887	0.329988
Bacteria;Actinobacteria;Actinobacteria;Micrococcales;Dermacoccaceae;Flexivirga	-6.46013	6.94576	4.31231	0.0378375	0.329988
Bacteria;Proteobacteria;Alphaproteobacteria;Caulobacterales;Caulobacteraceae;Asticcacaulis	7.97226	6.60926	4.23113	0.0396889	0.329988
Bacteria;Proteobacteria;Alphaproteobacteria;Sphingomonadales;Erythrobacteraceae;Porphyrobacter	7.73536	7.55317	4.23015	0.0397118	0.329988
Bacteria;Proteobacteria;Gammaproteobacteria;Xanthomonadales;Xanthomonadaceae;Arenimonas	6.96693	6.71434	4.18736	0.0407265	0.329988
Bacteria;Proteobacteria;Alphaproteobacteria;Sphingomonadales;Sphingomonadaceae;Sphingosinicella	-8.33563	7.58709	4.14203	0.0418309	0.329988
Bacteria;Bacteroidetes;Cytophagia;Cytophagales;Cyclobacteriaceae;Fontibacter	8.32304	6.85282	4.12943	0.0421434	0.329988
Bacteria;Proteobacteria;Alphaproteobacteria;Rhodobacterales;Rhodobacteraceae;Amaricoccus	-7.16747	6.89411	4.08648	0.0432276	0.329988
Bacteria;Actinobacteria;Actinobacteria;Streptosporangiales;Streptosporangiaceae;Microbispora	-7.29019	6.14073	4.06757	0.043714	0.329988
Bacteria;Actinobacteria;Actinobacteria;Propionibacteriales;Nocardioidaceae;Marmoricola	-7.27116	7.9192	4.03852	0.0444728	0.329988
Bacteria;Proteobacteria;Alphaproteobacteria;Rhodobacterales;Rhodobacteraceae;Rhodovulum	-6.65053	8.45882	3.89455	0.0484429	0.349687
Bacteria;Proteobacteria;Alphaproteobacteria;Rhodobacterales;Rhodobacteraceae;Paenirhodobacter	-6.39445	8.27339	3.85675	0.0495462	0.349687
Bacteria;Firmicutes;Bacilli;Lactobacillales;Carnobacteriaceae;Alloiococcus	-7.14273	6.06236	3.84296	0.0499553	0.349687
