# Supplementary material for: The virtual microbiome: A computational framework to evaluate microbiome analyses
Source: PLoS One. 2023 Feb 8;18(2):e0280391. doi: 10.1371/journal.pone.0280391 (PMC9907852; doi:10.1371/journal.pone.0280391)
Supplement: S2 Appendix — S1 Data: Complete and incomplete databases used in the analyses of virtual microbiomes with GAIA. S2–S4 Data: Virtual microbiomes analyzed with GAIA. S5 Data: Raw data of the amplicon analysis of G. mellonella microbiome with GAIA. S6 Data: Raw data of the WGS analysis of G. mellonella microbiome with GAIA. S7 Data: Significant changes of abundance in G. mellonella microbiome detected by 16S analysis with GAIA. S8 Data: Significant changes of abundance in G. mellonella microbiome detected by WGS analysis with GAIA. S9 Data: Virtual microbiomes analyzed with Kraken2. S10 Data: Raw data of the analysis of G. mellonella gut microbiome with Kraken2. (ZIP) [file pone.0280391.s002.zip › S9_Data.xlsx]

## Sheet: WGS
Table 1			Individual 1. High diversity (WGS)		Individual 2. High diversity (WGS)
Family	Genera	#Species	Genera%abundance	SpeciesAndAbundance	Genera%abundance	SpeciesAndAbundance
Prochloraceae	Prochlorococcus	10	6.41981	Prochlorococcus marinus subsp. pastoris str. CCMP1986 (59919) 0.04509846574760081 Prochlorococcus marinus str. NATL2A (59920) 1.004022302849126e-05 Prochlorococcus marinus str. MIT 9303 (59922) 0.007066695181558111 Prochlorococcus marinus str. MIT 9312 (74546) 1.5920692634147355 Prochlorococcus marinus str. MIT 9313 (74547) 4.406712499815442 Prochlorococcus marinus str. MIT 9211 (93059) 0.0377307…	1.80203	Prochlorococcus marinus subsp. pastoris str. CCMP1986 (59919) 0.01245475081071918 Prochlorococcus marinus str. NATL2A (59920) 0.0028519222773122424 Prochlorococcus marinus str. MIT 9303 (59922) 0.0801038787446144 Prochlorococcus marinus str. MIT 9312 (74546) 0.025219319312430724 Prochlorococcus marinus str. MIT 9313 (74547) 0.12942757155855092 Prochlorococcus marinus str. MIT 9211 (93059) 0.01779…
Flavobacteriaceae	Flavobacterium	11	0.689585	Flavobacterium johnsoniae (986) 0.055236536439960744 Flavobacterium columnare (996) 0.009346537625008275 Flavobacterium psychrophilum (96345) 0.0046263734701440734 Flavobacterium johnsoniae UW101 (376686) 0.012760085405460978 Flavobacterium anhuiense (459526) 8.391453408886556e-05 Flavobacterium haoranii (683124) 0.019781428303425195 Flavobacterium sp. Sr18 (935222) 0.5165454306882 Flavobacterium…	0.612914	Flavobacterium johnsoniae (986) 0.006864997169176698 Flavobacterium columnare (996) 0.07849794625097734 Flavobacterium psychrophilum (96345) 0.003143888883218808 Flavobacterium johnsoniae UW101 (376686) 0.05538902332388329 Flavobacterium anhuiense (459526) 0.010737807426350578 Flavobacterium haoranii (683124) 0.07270965173106637 Flavobacterium sp. Sr18 (935222) 0.04319567373334532 Flavobacterium …
Clostridiaceae	Clostridium	15	1.52992	Clostridium acetobutylicum (1488) 0.007077468264004266 Clostridium botulinum (1491) 0.4894902742743207 Clostridium butyricum (1492) 0.19258004269423523 Clostridium cochlearium (1494) 0.0007766395728311422 Clostridium formicaceticum (1497) 0.009517592829281449 Clostridium pasteurianum (1501) 0.10268841598481045 Clostridium perfringens (1502) 0.0046226678743547306 Clostridium septicum (1504) 1.4106…	2.50524	Clostridium acetobutylicum (1488) 0.005634566152004467 Clostridium botulinum (1491) 0.9355016489704054 Clostridium butyricum (1492) 0.5962537583131515 Clostridium cochlearium (1494) 0.0003086067581589177 Clostridium formicaceticum (1497) 0.0061234639104460085 Clostridium pasteurianum (1501) 0.016753118028346097 Clostridium perfringens (1502) 0.019087606073659294 Clostridium septicum (1504) 0.0109…
Pseudomonadaceae	Pseudomonas	137	25.4435	Pseudomonas aeruginosa (287) 0.0007161733061303835 Pseudomonas fluorescens (294) 0.12509285687298538 Pseudomonas fragi (296) 0.04896282603821659 Pseudomonas mendocina (300) 0.0017745409958111584 Pseudomonas oleovorans (301) 0.0007210997915223712 Pseudomonas putida (303) 0.7017436374994807 Pseudomonas stutzeri (316) 5.9778269682387013e-05 Pseudomonas syringae (317) 0.03487480472478802 Pseudomonas …	49.5404	Pseudomonas aeruginosa (287) 0.01912594482345816 Pseudomonas fluorescens (294) 0.10643835085582139 Pseudomonas fragi (296) 0.325504403298341 Pseudomonas mendocina (300) 0.004128023762403199 Pseudomonas oleovorans (301) 0.007451960093793089 Pseudomonas putida (303) 0.08752178861815366 Pseudomonas stutzeri (316) 4.768677462525877e-05 Pseudomonas syringae (317) 0.02823450846812192 Pseudomonas syring…
Lactobacillaceae	Lacticaseibacillus	8	4.01188	Lacticaseibacillus casei (1582) 0.03998700871538622 Lacticaseibacillus paracasei (1597) 0.5801080277849546 Lacticaseibacillus paracasei subsp. paracasei (47714) 0.16645986542070362 Lacticaseibacillus rhamnosus (47715) 3.1709048848404633 Lacticaseibacillus zeae (57037) 0.04669680868441626 Lacticaseibacillus manihotivorans (88233) 0.003883102759934267 Lacticaseibacillus paracasei subsp. tolerans (1…	0.541066	Lacticaseibacillus casei (1582) 0.0033801302988445054 Lacticaseibacillus paracasei (1597) 0.0013979951394284922 Lacticaseibacillus paracasei subsp. paracasei (47714) 0.1750289730934625 Lacticaseibacillus rhamnosus (47715) 0.24540383060968557 Lacticaseibacillus zeae (57037) 0.10933736520511471 Lacticaseibacillus manihotivorans (88233) 1.9904516490217345e-06 Lacticaseibacillus paracasei subsp. tole…
Lactobacillaceae	Companilactobacillus	6	1.05027	Companilactobacillus paralimentarius (83526) 0.035953132810416455 Companilactobacillus crustorum (392416) 0.035701921224488925 Companilactobacillus futsaii (938155) 0.004401134297858872 Companilactobacillus ginsenosidimutans (1007676) 0.0034342851258568645 Companilactobacillus heilongjiangensis (1074467) 0.7740944983004013 Companilactobacillus allii (1847728) 0.1966877865394208	1.56591	Companilactobacillus paralimentarius (83526) 0.1278413316591042 Companilactobacillus crustorum (392416) 0.13539884908871216 Companilactobacillus futsaii (938155) 0.0071445931964572605 Companilactobacillus ginsenosidimutans (1007676) 0.038642996066861356 Companilactobacillus heilongjiangensis (1074467) 1.1762425032623223 Companilactobacillus allii (1847728) 0.08063856861227273
Lactobacillaceae	Latilactobacillus	5	0.367574	Latilactobacillus sakei (1599) 0.05418022165728497 Latilactobacillus curvatus (28038) 0.04333000592962103 Latilactobacillus graminis (60519) 0.24176076319939216 Latilactobacillus fuchuensis (164393) 0.023392419385290165 Latilactobacillus sakei subsp. sakei (214326) 0.0049109114253173955	6.75147	Latilactobacillus sakei (1599) 0.0751139248680107 Latilactobacillus curvatus (28038) 4.904389652590979 Latilactobacillus graminis (60519) 1.7609238467906538 Latilactobacillus fuchuensis (164393) 0.009341293453894787 Latilactobacillus sakei subsp. sakei (214326) 0.0017022168815179297
Lactobacillaceae	Limosilactobacillus	9	1.82261	Limosilactobacillus reuteri (1598) 0.26305820713790845 Limosilactobacillus fermentum (1613) 0.05416070361159525 Limosilactobacillus vaginalis (1633) 0.3990940829581701 Limosilactobacillus pontis (35787) 0.02528505930012379 Limosilactobacillus panis (47493) 0.9903409761659189 Limosilactobacillus mucosae (97478) 0.08833429941933361 Limosilactobacillus frumenti (104955) 0.0007597730993215248 Limosil…	1.0209	Limosilactobacillus reuteri (1598) 0.2873195374676223 Limosilactobacillus fermentum (1613) 0.06786395688752411 Limosilactobacillus vaginalis (1633) 0.515060933731606 Limosilactobacillus pontis (35787) 0.008748744013415568 Limosilactobacillus panis (47493) 0.09603012774155868 Limosilactobacillus mucosae (97478) 0.019286357533418196 Limosilactobacillus frumenti (104955) 0.00016004073374541257 Limos…
Lactobacillaceae	Lentilactobacillus	14	2.96853	Lentilactobacillus buchneri (1581) 0.028369176464034494 Lentilactobacillus hilgardii (1588) 0.04603312575402621 Lentilactobacillus kefiri (33962) 0.00048319239005609475 Lentilactobacillus parabuchneri (152331) 0.01749280909896746 Lentilactobacillus parakefiri (152332) 1.5782874140988297 Lentilactobacillus diolivorans (179838) 0.07320639409510431 Lentilactobacillus farraginis (390841) 0.0009125088…	5.7776	Lentilactobacillus buchneri (1581) 0.08699139949807325 Lentilactobacillus hilgardii (1588) 0.02469670661093205 Lentilactobacillus kefiri (33962) 0.013361436657464108 Lentilactobacillus parabuchneri (152331) 0.08432136545932879 Lentilactobacillus parakefiri (152332) 0.010158983149055766 Lentilactobacillus diolivorans (179838) 2.5546387255960816 Lentilactobacillus farraginis (390841) 0.008690764416…
Lactobacillaceae	Lactiplantibacillus	7	44.8488	Lactiplantibacillus argentoratensis (271881) 0.001101767879635116 Lactiplantibacillus plantarum subsp. plantarum (337330) 0.2354652591883376 Lactiplantibacillus fabifermentans (483011) 0.03495795992465897 Lactiplantibacillus xiangfangensis (942150) 43.44284236032622 Lactiplantibacillus pentosus (1589) 0.004217707450821649 Lactiplantibacillus plantarum (1590) 1.08182114978828 Lactiplantibacillus p…	1.76642	Lactiplantibacillus argentoratensis (271881) 0.002741597213515232 Lactiplantibacillus plantarum subsp. plantarum (337330) 0.07446081495073367 Lactiplantibacillus fabifermentans (483011) 0.010870115067120363 Lactiplantibacillus xiangfangensis (942150) 1.6013610519468868 Lactiplantibacillus pentosus (1589) 0.03167241856321961 Lactiplantibacillus plantarum (1590) 0.010117392965092042 Lactiplantibaci…
Lactobacillaceae	Lactobacillus	22	6.61711	Lactobacillus acidophilus (1579) 0.0652151372988288 Lactobacillus delbrueckii (1584) 0.0061838406703968885 Lactobacillus delbrueckii subsp. bulgaricus (1585) 0.03053043232639053 Lactobacillus helveticus (1587) 0.003109886939075118 Lactobacillus gasseri (1596) 3.7856622723596667 Lactobacillus acetotolerans (1600) 0.0005308998762159992 Lactobacillus amylovorus (1604) 0.0271533155332332 Lactobacillu…	20.6775	Lactobacillus acidophilus (1579) 0.017665922953446368 Lactobacillus delbrueckii (1584) 0.002956863141496959 Lactobacillus delbrueckii subsp. bulgaricus (1585) 0.008159664494277623 Lactobacillus helveticus (1587) 0.006189098464432999 Lactobacillus gasseri (1596) 1.1366526268953332 Lactobacillus acetotolerans (1600) 0.0004440449554225579 Lactobacillus amylovorus (1604) 0.08588028296239816 Lactobaci…
Lactobacillaceae	Pediococcus	21	1.28929	Pediococcus acidilactici (1254) 0.010619804504527423 Pediococcus pentosaceus (1255) 0.0004337939132597356 Pediococcus damnosus (51663) 0.057452505269493685 Pediococcus parvulus (54062) 0.014918829822601487 Pediococcus inopinatus (114090) 0.2717820890420742 Pediococcus sp. CR-6S (176686) 0.08234018733465931 Pediococcus claussenii (187452) 0.10491085537024858 Pediococcus cellicola (319652) 0.014509…	1.76674	Pediococcus acidilactici (1254) 0.002297358701093664 Pediococcus pentosaceus (1255) 0.00016519564310441166 Pediococcus damnosus (51663) 0.00014535167108009102 Pediococcus parvulus (54062) 0.0058750655520929595 Pediococcus inopinatus (114090) 0.312916897091882 Pediococcus sp. CR-6S (176686) 0.3337723720297108 Pediococcus claussenii (187452) 0.04840901924851162 Pediococcus cellicola (319652) 0.0026…
Legionellaceae	Enterococcus	16	2.50768	Enterococcus faecalis (1351) 8.818681662019657e-05 Enterococcus faecium (1352) 0.022360411969704976 Enterococcus gallinarum (1353) 0.0021579606022576942 Enterococcus hirae (1354) 0.021483288571900454 Enterococcus avium (33945) 0.3806196884470767 Enterococcus casseliflavus (37734) 0.011169787881080903 Enterococcus cecorum (44008) 0.551637729806243 Enterococcus durans (53345) 0.09828603290203779 En…	4.51004	Enterococcus faecalis (1351) 0.011168943715588268 Enterococcus faecium (1352) 0.003200910442724889 Enterococcus gallinarum (1353) 0.018482376471161827 Enterococcus hirae (1354) 0.13288484364224304 Enterococcus avium (33945) 1.9077176070823338 Enterococcus casseliflavus (37734) 0.004689629237814364 Enterococcus cecorum (44008) 0.19635824322301682 Enterococcus durans (53345) 0.00604717020082264 Ent…
Acetobacteraceae	Komagataeibacter	6	0.0757953	Komagataeibacter hansenii (436) 0.007620660216306646 Komagataeibacter xylinus (28448) 0.004112508017445775 Komagataeibacter europaeus (33995) 0.0158173560062897 Komagataeibacter oboediens (65958) 0.0075495430717482295 Komagataeibacter rhaeticus (215221) 0.038224848323527155 Komagataeibacter saccharivorans (265959) 0.0024703370662147797	0.301374	Komagataeibacter hansenii (436) 0.0019180430422431373 Komagataeibacter xylinus (28448) 0.006212215701372121 Komagataeibacter europaeus (33995) 0.01475733972827531 Komagataeibacter oboediens (65958) 0.05969249049218082 Komagataeibacter rhaeticus (215221) 0.21761775844666834 Komagataeibacter saccharivorans (265959) 0.001175796286326957
Table 2			Individual 1. Low diversity (WGS)		Individual 2. Low diversity (WGS)
Family	Genera	#Species	Genera%abundance	SpeciesAndAbundance	Genera%abundance	SpeciesAndAbundance
Paenibacillaceae	Paenibacillus	29	0.0258943	Paenibacillus lautus (1401) 3.749503672452022e-09 Paenibacillus polymyxa (1406) 2.1180743739908154e-07 Paenibacillus larvae subsp. pulvifaciens (1477) 1.72718446733006e-07 Paenibacillus alvei (44250) 3.971169060709913e-11 Paenibacillus durus (44251) 1.2178852279526022e-10 Paenibacillus macerans (44252) 5.4140153688109235e-11 Paenibacillus thiaminolyticus (49283) 6.053507943743866e-06 Paenibacillu…	0.269073	Paenibacillus lautus (1401) 2.4846293801879034e-08 Paenibacillus polymyxa (1406) 8.234570951189144e-07 Paenibacillus larvae subsp. pulvifaciens (1477) 1.3134955837137467e-07 Paenibacillus alvei (44250) 4.865235372351215e-10 Paenibacillus durus (44251) 5.763578657828217e-10 Paenibacillus macerans (44252) 6.527459091481793e-10 Paenibacillus thiaminolyticus (49283) 2.8313042875410533e-05 Paenibacill…
Enterobacteriaceae	Enterobacter	9	5.01081e-06	Enterobacter cloacae (550) 1.0278768904603371e-09 Enterobacter asburiae (61645) 1.232448916518574e-09 Enterobacter cancerogenus (69218) 1.2268724977693307e-08 Enterobacter hormaechei (158836) 5.032860107149085e-09 Enterobacter kobei (208224) 2.4121668357707713e-12 Enterobacter hormaechei subsp. steigerwaltii (299766) 3.897365749196357e-06 Enterobacter ludwigii (299767) 9.334453059137215e-16 Enter…	0.000104019	Enterobacter cloacae (550) 2.2099016210436854e-09 Enterobacter asburiae (61645) 5.864562508766712e-10 Enterobacter cancerogenus (69218) 1.4321290363371906e-09 Enterobacter hormaechei (158836) 7.0427732562752406e-09 Enterobacter kobei (208224) 2.9430819872575305e-11 Enterobacter hormaechei subsp. steigerwaltii (299766) 8.918260032963022e-05 Enterobacter ludwigii (299767) 2.0363801582647156e-13 Ent…
Enterobacteriaceae	Citrobacter	6	0.000339112	Citrobacter koseri (545) 8.021310903659413e-09 Citrobacter freundii (546) 2.2680020169498384e-09 Citrobacter amalonaticus (35703) 0.0003390027020648419 Citrobacter braakii (57706) 1.8348996906214603e-08 Citrobacter farmeri (67824) 1.2461206263351801e-14 Citrobacter rodentium (67825) 8.057001566246091e-08	0.00619094	Citrobacter koseri (545) 7.036186308142246e-08 Citrobacter freundii (546) 1.4306883858613404e-08 Citrobacter amalonaticus (35703) 0.006190718224960127 Citrobacter braakii (57706) 5.408125356337784e-08 Citrobacter farmeri (67824) 4.3848799803177577e-13 Citrobacter rodentium (67825) 8.299102522422627e-08
Lactobacillaceae	Lactobacillus	15	0.00183621	Lactobacillus acidophilus (1579) 1.2174173422795246e-10 Lactobacillus delbrueckii (1584) 1.2668623141825468e-09 Lactobacillus delbrueckii subsp. bulgaricus (1585) 3.778342112333184e-05 Lactobacillus helveticus (1587) 0.0009956826045197733 Lactobacillus gasseri (1596) 2.069309483243849e-09 Lactobacillus acetotolerans (1600) 4.2435995888605336e-08 Lactobacillus amylovorus (1604) 7.470651114797754e-…	0.00847736	Lactobacillus acidophilus (1579) 1.8362448377195548e-09 Lactobacillus delbrueckii (1584) 2.4879540643860704e-08 Lactobacillus delbrueckii subsp. bulgaricus (1585) 0.00013193401943713417 Lactobacillus helveticus (1587) 0.0012750300469984014 Lactobacillus gasseri (1596) 3.108797745692686e-10 Lactobacillus acetotolerans (1600) 1.5308541916427703e-06 Lactobacillus amylovorus (1604) 8.170451138980258e…
Lactobacillaceae	Limosilactobacillus	10	0.000141932	Limosilactobacillus reuteri (1598) 2.7771390654610632e-05 Limosilactobacillus fermentum (1613) 7.806338407481908e-05 Limosilactobacillus vaginalis (1633) 3.56406715450513e-05 Limosilactobacillus pontis (35787) 2.486472342508948e-11 Limosilactobacillus panis (47493) 1.441614971303059e-07 Limosilactobacillus mucosae (97478) 4.382768584165509e-08 Limosilactobacillus frumenti (104955) 4.7037743045581…	0.00148435	Limosilactobacillus reuteri (1598) 9.961822418999549e-06 Limosilactobacillus fermentum (1613) 6.540469785291597e-05 Limosilactobacillus vaginalis (1633) 0.001383204193016661 Limosilactobacillus pontis (35787) 8.353879639228837e-10 Limosilactobacillus panis (47493) 2.075085193396063e-05 Limosilactobacillus mucosae (97478) 2.1957015632544232e-07 Limosilactobacillus frumenti (104955) 4.5942579092805…
Lactobacillaceae	Companilactobacillus	6	5.81558e-05	Companilactobacillus paralimentarius (83526) 5.757113338838838e-05 Companilactobacillus crustorum (392416) 2.514859963427951e-10 Companilactobacillus futsaii (938155) 1.2758138914317175e-07 Companilactobacillus ginsenosidimutans (1007676) 1.7706963435764432e-12 Companilactobacillus heilongjiangensis (1074467) 4.5683175927176843e-07 Companilactobacillus allii (1847728) 1.7744465411209442e-11	0.000377188	Companilactobacillus paralimentarius (83526) 0.00036944994559784844 Companilactobacillus crustorum (392416) 2.1043029588959775e-11 Companilactobacillus futsaii (938155) 3.475175496214055e-06 Companilactobacillus ginsenosidimutans (1007676) 3.0547483259124484e-12 Companilactobacillus heilongjiangensis (1074467) 4.263039827151624e-06 Companilactobacillus allii (1847728) 4.117825463232814e-12
Lactobacillaceae	Lentilactobacillus	12	0.114676	Lentilactobacillus kefiri (33962) 5.129683202914576e-07 Lentilactobacillus parabuchneri (152331) 1.6138933812113216e-10 Lentilactobacillus parakefiri (152332) 1.645724833013004e-09 Lentilactobacillus diolivorans (179838) 0.02537758323659058 Lentilactobacillus farraginis (390841) 0.000301976842134057 Lentilactobacillus parafarraginis (390842) 3.762071720437353e-09 Lentilactobacillus sunkii (481719…	0.0726406	Lentilactobacillus kefiri (33962) 6.760852520323378e-07 Lentilactobacillus parabuchneri (152331) 4.997667073406606e-10 Lentilactobacillus parakefiri (152332) 6.243092711975149e-11 Lentilactobacillus diolivorans (179838) 0.010643417383302491 Lentilactobacillus farraginis (390841) 0.0009521897514495887 Lentilactobacillus parafarraginis (390842) 2.580332526692145e-09 Lentilactobacillus sunkii (48171…
Lactobacillaceae	Secundilactobacillus	9	0.000385195	Secundilactobacillus collinoides (33960) 3.303538174126976e-08 Secundilactobacillus malefermentans (176292) 2.802314038378571e-09 Secundilactobacillus paracollinoides (240427) 0.0003671306999658952 Secundilactobacillus similis (414682) 1.6313360034088766e-10 Secundilactobacillus odoratitofui (480930) 7.726896983552084e-06 Secundilactobacillus kimchicus (528209) 3.44961387271748e-14 Secundilactoba…	0.000674084	Secundilactobacillus collinoides (33960) 2.1688027546975723e-07 Secundilactobacillus malefermentans (176292) 7.729508110720146e-09 Secundilactobacillus paracollinoides (240427) 0.0005628346203818465 Secundilactobacillus similis (414682) 1.5393932552946417e-09 Secundilactobacillus odoratitofui (480930) 9.412036351215951e-05 Secundilactobacillus kimchicus (528209) 6.407766130732822e-13 Secundilacto…
Lactobacillaceae	Pediococcus	17	0.03202074939951815	Pediococcus sp. KDLLL3-1 (1316446) 1.0394207599470343e-08 Pediococcus sp. enrichment culture clone HY15 (1420839) 2.5886531562469722e-08 Pediococcus sp. F3S1 (1452539) 0.022075547174586537 Pediococcus sp. 3107O2 (1459556) 0.009939087797486102 Pediococcus sp. 3109O2 (1459557) 2.621261172336371e-09 Pediococcus sp. 3110O2 (1459558) 3.6708529182796227e-07 Pediococcus sp. DS-40 (1471782) 3.36415271155…	0.506339	Pediococcus sp. KDLLL3-1 (1316446) 1.7086270034763432e-06 Pediococcus sp. enrichment culture clone HY15 (1420839) 2.373424659725431e-07 Pediococcus sp. F3S1 (1452539) 0.4782166339526274 Pediococcus sp. 3107O2 (1459556) 0.027673653257065303 Pediococcus sp. 3109O2 (1459557) 8.254047476656457e-10 Pediococcus sp. 3110O2 (1459558) 1.6232013070140435e-05 Pediococcus sp. DS-40 (1471782) 1.15821136031571…
Lactobacillaceae	Lacticaseibacillus	7	98.7978	Lacticaseibacillus casei (1582) 2.6414178172933674e-05 Lacticaseibacillus paracasei (1597) 1.651777586166099e-08 Lacticaseibacillus paracasei subsp. paracasei (47714) 3.867268844260928e-06 Lacticaseibacillus rhamnosus (47715) 98.79773685907686 Lacticaseibacillus zeae (57037) 6.658187139689383e-11 Lacticaseibacillus manihotivorans (88233) 6.0581943278220956e-05 Lacticaseibacillus paracasei subsp. …	2.23568	Lacticaseibacillus casei (1582) 0.0015347122035029807 Lacticaseibacillus paracasei (1597) 3.0779470193940754e-09 Lacticaseibacillus paracasei subsp. paracasei (47714) 1.328399827345376e-05 Lacticaseibacillus rhamnosus (47715) 2.2331071524838584 Lacticaseibacillus zeae (57037) 2.1311801506504057e-10 Lacticaseibacillus manihotivorans (88233) 0.0010225777060170467 Lacticaseibacillus paracasei subsp.…
Lactobacillaceae	Ligilactobacillus	7	0.0275069	Ligilactobacillus agilis (1601) 7.911517444628984e-08 Ligilactobacillus animalis (1605) 0.001998559692037384 Ligilactobacillus aviarius (1606) 0.02292431562441501 Ligilactobacillus murinus (1622) 0.0025050453025636534 Ligilactobacillus ruminis (1623) 1.5496633008022918e-07 Ligilactobacillus salivarius (1624) 7.877000823458834e-05 Ligilactobacillus acidipiscis (89059) 1.6328490546056176e-12	0.344305	Ligilactobacillus agilis (1601) 5.270461490501272e-05 Ligilactobacillus animalis (1605) 0.03269857958442532 Ligilactobacillus aviarius (1606) 0.2750583332897577 Ligilactobacillus murinus (1622) 0.03517573544531517 Ligilactobacillus ruminis (1623) 3.523489822931953e-08 Ligilactobacillus salivarius (1624) 0.0013194925430510395 Ligilactobacillus acidipiscis (89059) 5.8042697296799706e-11
Lactobacillaceae	Liquorilactobacillus	13	0.0169609	Liquorilactobacillus mali (1618) 1.2669275915035132e-10 Liquorilactobacillus nagelii (82688) 1.0563071621578543e-12 Liquorilactobacillus vini (238015) 2.9063533118691637e-10 Liquorilactobacillus satsumensis (259059) 1.7291807201574792e-11 Liquorilactobacillus uvarum (303240) 8.064898810125616e-12 Liquorilactobacillus oeni (303241) 1.4247827154565454e-06 Liquorilactobacillus aquaticus (392566) 5.5…	0.175431	Liquorilactobacillus mali (1618) 9.848945593111301e-10 Liquorilactobacillus nagelii (82688) 1.6306026724330306e-11 Liquorilactobacillus vini (238015) 1.8524177439104934e-09 Liquorilactobacillus satsumensis (259059) 2.7209905321393983e-10 Liquorilactobacillus uvarum (303240) 4.661367300797701e-11 Liquorilactobacillus oeni (303241) 9.297960471637588e-06 Liquorilactobacillus aquaticus (392566) 0.000…
Lactobacillaceae	Levilactobacillus	12	0.0128311	Levilactobacillus brevis (1580) 0.0065073144137498 Levilactobacillus spicheri (216463) 1.8121090245915543e-05 Levilactobacillus zymae (267363) 3.818553605857558e-08 Levilactobacillus acidifarinae (267364) 1.3439878604306105e-08 Levilactobacillus hammesii (267633) 0.00434892188153557 Levilactobacillus parabrevis (357278) 1.4369488467408734e-08 Levilactobacillus namurensis (380393) 7.97010439657594…	0.0277766	Levilactobacillus brevis (1580) 0.0030343436547182277 Levilactobacillus spicheri (216463) 0.0001528217697135948 Levilactobacillus zymae (267363) 9.672170410452617e-07 Levilactobacillus acidifarinae (267364) 2.763029920020951e-07 Levilactobacillus hammesii (267633) 0.01892135483500943 Levilactobacillus parabrevis (357278) 1.3401715810701593e-07 Levilactobacillus namurensis (380393) 1.8336702932536…
Pseudomonadaceae	Pseudomonas	140	0.969506	Pseudomonas aeruginosa (287) 1.041979719652029e-11 Pseudomonas fluorescens (294) 1.5347242816075008e-08 Pseudomonas fragi (296) 1.5303184523203004e-06 Pseudomonas mendocina (300) 3.412693907389111e-08 Pseudomonas oleovorans (301) 1.1019701517901765e-06 Pseudomonas putida (303) 1.9831412141979297e-07 Pseudomonas stutzeri (316) 4.435027734414545e-10 Pseudomonas syringae (317) 1.8507781905902452e-11…	96.3513	Pseudomonas aeruginosa (287) 5.294067110598838e-11 Pseudomonas fluorescens (294) 2.822695716702137e-07 Pseudomonas fragi (296) 1.3767549226236719e-05 Pseudomonas mendocina (300) 9.018504799304007e-08 Pseudomonas oleovorans (301) 2.730509918603075e-05 Pseudomonas putida (303) 9.539922049366525e-06 Pseudomonas stutzeri (316) 8.941395989771347e-10 Pseudomonas syringae (317) 1.2842279031581857e-10 Ps…
Pseudomonadaceae	Azotobacter	8	1.06163e-05	Azotobacter armeniacus (270345) 2.3051685780120866e-07 Azotobacter nigricans subsp. nigricans (270492) 9.13269019507606e-09 Azotobacter tropicalis (346910) 6.233376081773758e-08 Azotobacter sp. GZC24 (465749) 3.6473147854823704e-10 Azotobacter sp. RHIZO-1 (538386) 2.6816813089136585e-06 Azotobacter sp. HY1141 (544294) 7.5028721740721095e-06 Azotobacter sp. BPRIST061 (1028237) 1.2585413703470781e-…	0.000197162	Azotobacter armeniacus (270345) 1.0684488070190959e-06 Azotobacter nigricans subsp. nigricans (270492) 3.485796817799695e-07 Azotobacter tropicalis (346910) 1.1061887791819308e-07 Azotobacter sp. GZC24 (465749) 5.339925083970765e-10 Azotobacter sp. RHIZO-1 (538386) 6.121365176004087e-05 Azotobacter sp. HY1141 (544294) 0.0001340448012227679 Azotobacter sp. BPRIST061 (1028237) 1.323713489425466e-07…

## Sheet: 16S
Table 1			Individual 1. High diversity (WGS)		Individual 2. High diversity (WGS)
Family	Genera	#Species	Genera%abundance	SpeciesAndAbundance	Genera%abundance	SpeciesAndAbundance
Clostridiaceae	Clostridium	15	0.659383	Clostridium butyricum subsp. convexa (1069493) 0.15315689274333358 Clostridium ljungdahlii (1538) 0.03000828529059145 Clostridium novyi (1542) 0.0935455436164192 Clostridium sp. MF28 (1702238) 0.007426018586974128 Clostridium sp. SN20 (1776383) 0.009428623263726208 Clostridium chartatabidum (29356) 0.08833429941933361 Clostridium sp. CYP2 (381842) 0.02069252327601431 Clostridium sp. B15 (547346) …	1.26575	Clostridium butyricum subsp. convexa (1069493) 0.8191427383780869 Clostridium ljungdahlii (1538) 0.057764835631267865 Clostridium novyi (1542) 0.13559453310350741 Clostridium sp. MF28 (1702238) 0.000601427278790753 Clostridium sp. SN20 (1776383) 0.0321847566177641 Clostridium chartatabidum (29356) 0.019286357533418196 Clostridium sp. CYP2 (381842) 0.03784059328697148 Clostridium sp. B15 (547346) …
Clostridiaceae	Tindallia	6	0.362817	Tindallia sp. enrichment culture clone EC8-10-3 A6 (1519296) 0.11598296167657703 Tindallia sp. enrichment culture clone EC8-10-3 A8 (1519297) 0.009081329819646437 Tindallia sp. enrichment culture clone EC8-10-3 A9 (1519298) 0.06170728197545553 Tindallia sp. enrichment culture clone EC8-10-3 B6 (1519299) 0.0006014908039138941 Tindallia sp. enrichment culture clone EC8-10-3 C6 (1519301) 0.004081571…	0.55653	Tindallia sp. enrichment culture clone EC8-10-3 A6 (1519296) 0.3436619985817571 Tindallia sp. enrichment culture clone EC8-10-3 A8 (1519297) 0.00045365008112582545 Tindallia sp. enrichment culture clone EC8-10-3 A9 (1519298) 0.044214137332062704 Tindallia sp. enrichment culture clone EC8-10-3 B6 (1519299) 0.00045505542442381516 Tindallia sp. enrichment culture clone EC8-10-3 C6 (1519301) 0.007573…
Flavobacteriaceae	Aequorivita	6	0.5492	Aequorivita sublithincola (101385) 0.033953964604741975 Aequorivita antarctica (153266) 0.12496475004134706 Aequorivita lipolytica (153267) 0.26111071318945395 Aequorivita crocea (153268) 0.04895923231274244 Aequorivita vladivostokensis (171194) 0.05418022165728497 Aequorivita sp. BSD S2 02 (236255) 0.02603115278456583	0.796572	Aequorivita sublithincola (101385) 0.02064357687467829 Aequorivita antarctica (153266) 0.37388210988467435 Aequorivita lipolytica (153267) 0.13456628645398278 Aequorivita crocea (153268) 0.12308671721981564 Aequorivita vladivostokensis (171194) 0.0751139248680107 Aequorivita sp. BSD S2 02 (236255) 0.06927978253902713
Flavobacteriaceae	Sediminicola	11	3.11544	Sediminicola sp. NBRC 101307 (1113753) 0.019781428303425195 Sediminicola sp. YIK-SED-23 (1221370) 2.7011341268886198 Sediminicola sp. MAR 2010 181 (1250191) 0.1471564534817627 Sediminicola sp. MAR 2010 167 (1250195) 0.004096649894393461 Sediminicola sp. MAR 2010 190 (1250201) 0.016877922439084033 Sediminicola sp. MAR 2010 98 (1250210) 0.005996813160191551 Sediminicola sp. MAR 2010 189 (1250233) 0…	14.862	Sediminicola sp. NBRC 101307 (1113753) 0.07270965173106637 Sediminicola sp. YIK-SED-23 (1221370) 8.758850816220974 Sediminicola sp. MAR 2010 181 (1250191) 0.8269266775184146 Sediminicola sp. MAR 2010 167 (1250195) 0.005379857539016706 Sediminicola sp. MAR 2010 190 (1250201) 0.0005668481794219545 Sediminicola sp. MAR 2010 98 (1250210) 0.006155637584589232 Sediminicola sp. MAR 2010 189 (1250233) 0.…
Flavobacteriaceae	Nonlabens	22	5.89205	Nonlabens sp. CBA3201 (1176973) 0.12509285687298538 Nonlabens sp. Ar-121 (1247610) 0.06404272252020438 Nonlabens sp. Hel I 56 (1249977) 0.004812205384422684 Nonlabens sp. Hel1 33 55 (1336802) 0.03308910242473921 Nonlabens sp. FI 7-10 (1354759) 0.011665853812698865 Nonlabens mediterrranea (1419947) 0.3311555955193326 Nonlabens marinus S1-08 (1454201) 0.09963718117773175 Nonlabens sp. MIC269 (14769…	19.1901	Nonlabens sp. CBA3201 (1176973) 0.10643835085582139 Nonlabens sp. Ar-121 (1247610) 0.07271239432009668 Nonlabens sp. Hel I 56 (1249977) 0.0010135592264115256 Nonlabens sp. Hel1 33 55 (1336802) 0.005576851039454821 Nonlabens sp. FI 7-10 (1354759) 0.0024177447759462173 Nonlabens mediterrranea (1419947) 14.814867884797891 Nonlabens marinus S1-08 (1454201) 0.5746148803552875 Nonlabens sp. MIC269 (147…
Flavobacteriaceae	Olleya	21	4.50473	Olleya sp. USC138E (1226944) 0.774985261204542 Olleya sp. RHA 71 (1249936) 0.013068628938037395 Olleya sp. Hel I 60 (1249968) 0.04244674498522166 Olleya sp. Hel I 1 (1249986) 0.016396064904707495 Olleya sp. Hel I 2 (1249989) 5.031536351485951e-05 Olleya sp. Hel I 61 (1249995) 0.03678573702604412 Olleya sp. MAR 2010 37 (1250211) 0.03168700603712698 Olleya sp. Speyt5 (1293798) 0.0002701379041360991…	5.82094	Olleya sp. USC138E (1226944) 1.551361066576323 Olleya sp. RHA 71 (1249936) 0.040893152374324004 Olleya sp. Hel I 60 (1249968) 0.06238764480655082 Olleya sp. Hel I 1 (1249986) 0.3584674716099636 Olleya sp. Hel I 2 (1249989) 0.0007897621468015691 Olleya sp. Hel I 61 (1249995) 0.004238402190255635 Olleya sp. MAR 2010 37 (1250211) 0.02125803899779506 Olleya sp. Speyt5 (1293798) 0.003424340172801797 O…
Flavobacteriaceae	Lutimonas	14	2.32909	Lutimonas sp. 4m145 (1159373) 0.10268841598481045 Lutimonas sp. 4m155 (1159374) 0.0046226678743547306 Lutimonas sp. 5m64 (1159375) 1.4106873620534728e-05 Lutimonas sp. 5m72 (1159376) 0.030656083214365068 Lutimonas sp. 5m75 (1159377) 0.5463507259910538 Lutimonas sp. g46 (1159379) 0.002218885262633697 Lutimonas sp. r53 (1159383) 0.0719047902045829 Lutimonas halocynthiae (1446477) 0.156618478273086 …	5.37286	Lutimonas sp. 4m145 (1159373) 0.016753118028346097 Lutimonas sp. 4m155 (1159374) 0.019087606073659294 Lutimonas sp. 5m64 (1159375) 0.010916616900306594 Lutimonas sp. 5m72 (1159376) 0.3785147739815463 Lutimonas sp. 5m75 (1159377) 0.18038976295473588 Lutimonas sp. g46 (1159379) 0.1641996331956412 Lutimonas sp. r53 (1159383) 0.15047882250577554 Lutimonas halocynthiae (1446477) 1.447069363728136 Luti…
Flavobacteriaceae	Mariniflexile	7	0.281474	Mariniflexile sp. JJ020 (1133564) 0.004708748468514487 Mariniflexile jejuense (1173582) 0.0007161733061303835 Mariniflexile sp. KMM 6695 (1265703) 0.005750969036828697 Mariniflexile soesokkakense (1343160) 0.002450504222661376 Mariniflexile fucanivorans (264023) 0.26305820713790845 Mariniflexile gromovii (362523) 0.0026319200056603383 Mariniflexile aquimaris (881009) 0.0021579606022576942	0.35499	Mariniflexile sp. JJ020 (1133564) 0.0022060793944515345 Mariniflexile jejuense (1173582) 0.01912594482345816 Mariniflexile sp. KMM 6695 (1265703) 0.0012132043095025955 Mariniflexile soesokkakense (1343160) 0.0012859962949637808 Mariniflexile fucanivorans (264023) 0.2873195374676223 Mariniflexile gromovii (362523) 0.025357259466363635 Mariniflexile aquimaris (881009) 0.018482376471161827
Flavobacteriaceae	Cellulophaga	11	0.50377	Cellulophaga sp. RHA 24 (1249950) 0.09179737424072397 Cellulophaga sp. RHA 31 (1250116) 0.004923698173437048 Cellulophaga sp. UI08 (1303893) 0.00047601227427381156 Cellulophaga sp. 11B (1353401) 0.07022183052703443 Cellulophaga sp. FI 8-2 (1353404) 0.009569681613715884 Cellulophaga sp. An17 (1719879) 0.02494011946872183 Cellulophaga sp. An20 (1719892) 0.13948925637061754 Cellulophaga sp. An31 (17…	1.7213	Cellulophaga sp. RHA 24 (1249950) 0.035109434585792756 Cellulophaga sp. RHA 31 (1250116) 0.0019150533974006839 Cellulophaga sp. UI08 (1303893) 0.0026891083645350588 Cellulophaga sp. 11B (1353401) 0.2375737791758085 Cellulophaga sp. FI 8-2 (1353404) 0.10613281378858808 Cellulophaga sp. An17 (1719879) 0.03628632151123226 Cellulophaga sp. An20 (1719892) 0.30831797201477906 Cellulophaga sp. An31 (171…
Flavobacteriaceae	Lutibacter	9	0.443917	Lutibacter sp. MGE SAT 687 (1250237) 0.0028074586946587434 Lutibacter sp. MGE SAT 795 (1250249) 0.007580693317653501 Lutibacter sp. MGE SAT 715 (1250253) 0.006894362863454113 Lutibacter sp. MGE SAT 714 (1250266) 0.12061301212452281 Lutibacter sp. MGE SAT 718 (1250267) 0.15507164077627072 Lutibacter crassostreae (1639800) 0.0006891636349725656 Lutibacter sp. 16SWWE-6 (1784853) 0.08010667538965219 …	1.03575	Lutibacter sp. MGE SAT 687 (1250237) 0.006242265593915622 Lutibacter sp. MGE SAT 795 (1250249) 0.12729800004865227 Lutibacter sp. MGE SAT 715 (1250253) 6.963484239299843e-05 Lutibacter sp. MGE SAT 714 (1250266) 0.036439049797211166 Lutibacter sp. MGE SAT 718 (1250267) 0.05486483234001812 Lutibacter crassostreae (1639800) 0.001632356325566008 Lutibacter sp. 16SWWE-6 (1784853) 0.7869035985772136 Lu…
Flavobacteriaceae	Gillisia	7	1.07323	Gillisia marina (1167637) 0.004625594713996442 Gillisia sp. Hel I 29 (1249975) 0.008383778801740117 Gillisia sp. Hel I 86 (1249981) 0.029977775625095664 Gillisia sp. Hel I 18 (1249984) 0.00011035449229704194 Gillisia sandarakina (291191) 0.02528505930012379 Gillisia illustrilutea (291192) 0.9903409761659189 Gillisia sp. ZS3-9 (641672) 0.014509938328225181	0.266472	Gillisia marina (1167637) 0.00219451143278035 Gillisia sp. Hel I 29 (1249975) 0.001812663047582133 Gillisia sp. Hel I 86 (1249981) 0.11807328747107206 Gillisia sp. Hel I 18 (1249984) 0.03695692190194782 Gillisia sandarakina (291191) 0.008748744013415568 Gillisia illustrilutea (291192) 0.09603012774155868 Gillisia sp. ZS3-9 (641672) 0.0026559967766904345
Flavobacteriaceae	Eudoraea	8	5.13627	Eudoraea sp. M112 (1036126) 4.406712499815442 Eudoraea sp. 5m81 (1159359) 0.007077468264004266 Eudoraea sp. 5m83 (1159360) 0.4894902742743207 Eudoraea sp. b2 (1159361) 0.19258004269423523 Eudoraea sp. br15 (1159364) 0.0007766395728311422 Eudoraea sp. g72 (1159366) 0.009517592829281449 Eudoraea chungangensis (1481905) 0.020963451788191898 Eudoraea adriatica (446681) 0.009149126121360016	1.74095	Eudoraea sp. M112 (1036126) 0.12942757155855092 Eudoraea sp. 5m81 (1159359) 0.005634566152004467 Eudoraea sp. 5m83 (1159360) 0.9355016489704054 Eudoraea sp. b2 (1159361) 0.5962537583131515 Eudoraea sp. br15 (1159364) 0.0003086067581589177 Eudoraea sp. g72 (1159366) 0.0061234639104460085 Eudoraea chungangensis (1481905) 0.06308863791343866 Eudoraea adriatica (446681) 0.00460742667187217
Enterococcaceae	Enterococcus	137	71.8409	Enterococcus sp. enrichment culture clone PTmrs1 (1017187) 0.04509846574760081 Enterococcus sp. enrichment culture clone PTtcbs3 (1017199) 1.004022302849126e-05 Enterococcus sp. enrichment culture clone PTtcbs6 (1017201) 0.007066695181558111 Enterococcus sp. enrichment culture clone PTtcbs8 (1017203) 1.5920692634147355 Enterococcus sp. MS10 (1042948) 0.03773078044777126 Enterococcus sp. MS13 (104…	38.5692	Enterococcus sp. enrichment culture clone PTmrs1 (1017187) 0.01245475081071918 Enterococcus sp. enrichment culture clone PTtcbs3 (1017199) 0.0028519222773122424 Enterococcus sp. enrichment culture clone PTtcbs6 (1017201) 0.0801038787446144 Enterococcus sp. enrichment culture clone PTtcbs8 (1017203) 0.025219319312430724 Enterococcus sp. MS10 (1042948) 0.017797186311757814 Enterococcus sp. MS13 (10…
Enterococcaceae	Tetragenococcus	16	1.1863	Tetragenococcus halophilus subsp. halophilus DSM 20339 (1123358) 0.02861336941623355 Tetragenococcus halophilus subsp. flandriensis (1513898) 0.00025212983669783447 Tetragenococcus sp. (1993874) 0.24176076319939216 Tetragenococcus koreensis (290335) 0.3990940829581701 Tetragenococcus halophilus (51669) 0.0652151372988288 Tetragenococcus muriaticus (64642) 0.00010658482220652951 Tetragenococcus sp…	3.32294	Tetragenococcus halophilus subsp. halophilus DSM 20339 (1123358) 0.06289666818064253 Tetragenococcus halophilus subsp. flandriensis (1513898) 0.0013489103601858456 Tetragenococcus sp. (1993874) 1.7609238467906538 Tetragenococcus koreensis (290335) 0.515060933731606 Tetragenococcus halophilus (51669) 0.017665922953446368 Tetragenococcus muriaticus (64642) 0.0016378697129084373 Tetragenococcus sp. …
Pseudomonadaceae	Azotobacter	10	2.12146	Azotobacter sp. RS6Y-8 7 (1446805) 0.1191407964640009 Azotobacter sp. CM114 (1448359) 0.0345870569298733 Azotobacter sp. CM118 (1448360) 0.008998483347156949 Azotobacter sp. SBC17 (1546099) 0.00015276142669852762 Azotobacter sp. BactTSA01 (1653191) 0.23113697067711692 Azotobacter sp. Ab-HT14.2 (1708778) 0.004293114691886006 Azotobacter armeniacus (270345) 0.05416070361159525 Azotobacter tropicali…	5.12366	Azotobacter sp. RS6Y-8 7 (1446805) 0.22719096956996077 Azotobacter sp. CM114 (1448359) 0.004333687753947597 Azotobacter sp. CM118 (1448360) 0.6313506643842756 Azotobacter sp. SBC17 (1546099) 0.05091702204729177 Azotobacter sp. BactTSA01 (1653191) 1.4902061839157492 Azotobacter sp. Ab-HT14.2 (1708778) 0.0026808735900429328 Azotobacter armeniacus (270345) 0.06786395688752411 Azotobacter tropicalis …
Table 2			Individual 1. Low diversity		Individual 2. Low diversity
Family	Genera	#Species	Genera%abundance	SpeciesAndAbundance	Genera%abundance	SpeciesAndAbundance
Clostridiaceae	Clostridium	9	0.00083046	Clostridium sp. enrichment clone Ecwsrb097 (913729) 0.0007662591598097259 Clostridium sp. 2DR37.1 (1138789) 1.1361827794027319e-07 Clostridium favososporum (36838) 6.885446869911827e-09 Clostridium sp. BS-8 (887334) 8.053812468488614e-06 Clostridium thiosulfatireducens (150336) 5.607619464872822e-06 Clostridium sp. AAN14 (528050) 2.1580694018192945e-05 Clostridium sp. enrichment culture clone tps…	0.00707872	Clostridium sp. enrichment clone Ecwsrb097 (913729) 0.0045673373309406745 Clostridium sp. 2DR37.1 (1138789) 3.9309201019559115e-07 Clostridium favososporum (36838) 2.396173732367515e-07 Clostridium sp. BS-8 (887334) 0.0008728671234964416 Clostridium thiosulfatireducens (150336) 1.1351422260096404e-05 Clostridium sp. AAN14 (528050) 0.0016049028561022738 Clostridium sp. enrichment culture clone tps…
Clostridiaceae	Tindallia	6	1.03766e-05	Tindallia sp. enrichment culture clone EC8-10-3 D8 (1519302) 6.233376081773758e-08 Tindallia sp. enrichment culture clone EC8-10-3 E9 (1519303) 3.6473147854823704e-10 Tindallia sp. Mic8c12 (717655) 2.6816813089136585e-06 Tindallia sp. enrichment culture clone EC8-10-3 A9 (1519298) 7.5028721740721095e-06 Tindallia sp. enrichment culture clone EC8-10-3 A8 (1519297) 1.2585413703470781e-07 Tindallia …	0.000195745	Tindallia sp. enrichment culture clone EC8-10-3 D8 (1519302) 1.1061887791819308e-07 Tindallia sp. enrichment culture clone EC8-10-3 E9 (1519303) 5.339925083970765e-10 Tindallia sp. Mic8c12 (717655) 6.121365176004087e-05 Tindallia sp. enrichment culture clone EC8-10-3 A9 (1519298) 0.0001340448012227679 Tindallia sp. enrichment culture clone EC8-10-3 A8 (1519297) 1.323713489425466e-07 Tindallia tex…
Enterococcaceae	Enterococcus	140	99.6066	Enterococcus sp. F3(2015) (1630201) 7.806338407481908e-05 Enterococcus sp. MA3 (1382258) 3.56406715450513e-05 Enterococcus sp. S22 (641424) 2.486472342508948e-11 Enterococcus sp. 88cpy (1095532) 1.441614971303059e-07 Enterococcus sp. h50-10-m13-48 (361708) 4.382768584165509e-08 Enterococcus sp. enrichment culture clone PTmrs14 (1017189) 4.703774304558191e-10 Enterococcus sp. NBRC 107189 (1114012)…	88.9811	Enterococcus sp. F3(2015) (1630201) 6.540469785291597e-05 Enterococcus sp. MA3 (1382258) 0.001383204193016661 Enterococcus sp. S22 (641424) 8.353879639228837e-10 Enterococcus sp. 88cpy (1095532) 2.075085193396063e-05 Enterococcus sp. h50-10-m13-48 (361708) 2.1957015632544232e-07 Enterococcus sp. enrichment culture clone PTmrs14 (1017189) 4.594257909280588e-09 Enterococcus sp. NBRC 107189 (1114012…
Enterococcaceae	Tetragenococcus	8	0.058416	Tetragenococcus sp. JNURIC-D13 (650020) 1.3402312753937851e-09 Tetragenococcus sp. JNURIC-D9 (650031) 0.05836981434619444 Tetragenococcus sp. JNURIC-D10 (650017) 4.549587249283365e-05 Tetragenococcus sp. SN13 (1720301) 4.939954628771044e-07 Tetragenococcus sp. JNURIC-D7 (650029) 4.6918683745094954e-14 Tetragenococcus sp. JNURIC-D1 (650016) 7.60117811518474e-12 Tetragenococcus sp. JNURIC-D16 (6500…	0.311281	Tetragenococcus sp. JNURIC-D13 (650020) 1.9960934316833383e-08 Tetragenococcus sp. JNURIC-D9 (650031) 0.3110964771455793 Tetragenococcus sp. JNURIC-D10 (650017) 0.0001825542239797925 Tetragenococcus sp. SN13 (1720301) 3.201053182950873e-07 Tetragenococcus sp. JNURIC-D7 (650029) 1.696016732425568e-11 Tetragenococcus sp. JNURIC-D1 (650016) 5.593429926620868e-12 Tetragenococcus sp. JNURIC-D16 (65002…
Flavobacteriaceae	Cellulophaga	12	0.00103362	Cellulophaga sp. An44 (1720031) 1.8348996906214603e-08 Cellulophaga sp. PB21 (1714861) 1.2461206263351801e-14 Cellulophaga sp. CC12 (368419) 8.057001566246091e-08 Cellulophaga sp. M5 (1262661) 1.2174173422795246e-10 Cellulophaga sp. An66 (1719854) 1.2668623141825468e-09 Cellulophaga sp. M8-3 (1262660) 3.778342112333184e-05 Cellulophaga sp. RHA 35 (1249942) 0.0009956826045197733 Cellulophaga sp. A…	0.00140874	Cellulophaga sp. An44 (1720031) 5.408125356337784e-08 Cellulophaga sp. PB21 (1714861) 4.3848799803177577e-13 Cellulophaga sp. CC12 (368419) 8.299102522422627e-08 Cellulophaga sp. M5 (1262661) 1.8362448377195548e-09 Cellulophaga sp. An66 (1719854) 2.4879540643860704e-08 Cellulophaga sp. M8-3 (1262660) 0.00013193401943713417 Cellulophaga sp. RHA 35 (1249942) 0.0012750300469984014 Cellulophaga sp. A…
Flavobacteriaceae	Eudoraea	10	5.90541e-05	Eudoraea sp. M112 (1036126) 2.8981551580859795e-09 Eudoraea sp. MOLA 359 (510343) 1.4501117762251651e-06 Eudoraea sp. br14 (1159363) 1.2070348156342047e-06 Eudoraea sp. 5m83 (1159360) 5.639401466367766e-05 Eudoraea chungangensis (1481905) 9.313814835261333e-12 Eudoraea sp. g72 (1159366) 1.592844765161693e-12 Eudoraea adriatica (446681) 2.804553604577913e-11	0.000991868	Eudoraea sp. M112 (1036126) 5.387798895400243e-09 Eudoraea sp. MOLA 359 (510343) 7.571349954108618e-06 Eudoraea sp. br14 (1159363) 7.08492785815991e-05 Eudoraea sp. 5m83 (1159360) 0.0009134407706187285 Eudoraea chungangensis (1481905) 2.277850276102252e-10 Eudoraea sp. g72 (1159366) 4.6586755946860966e-11 Eudoraea adriatica (446681) 6.405822491865577e-10
Flavobacteriaceae	Bizionia	7	0.000344024	Bizionia sp. KJF10-2 (1180194) 1.0278768904603371e-09 Bizionia sp. NF1-21 (641661) 1.232448916518574e-09 Bizionia sp. (1954480) 1.2268724977693307e-08 Bizionia paragorgiae (283786) 5.032860107149085e-09 Bizionia sediminis (1737064) 2.4121668357707713e-12 Bizionia sp. D102-E10 (400411) 3.897365749196357e-06 Bizionia sp. J69 (472165) 9.334453059137215e-16 Bizionia sp. JNU-L059 (1303260) 5.080447915…	0.00629482	Bizionia sp. KJF10-2 (1180194) 2.2099016210436854e-09 Bizionia sp. NF1-21 (641661) 5.864562508766712e-10 Bizionia sp. (1954480) 1.4321290363371906e-09 Bizionia paragorgiae (283786) 7.0427732562752406e-09 Bizionia sediminis (1737064) 2.9430819872575305e-11 Bizionia sp. D102-E10 (400411) 8.918260032963022e-05 Bizionia sp. J69 (472165) 2.0363801582647156e-13 Bizionia sp. JNU-L059 (1303260) 3.6720960…
Flavobacteriaceae	Gillisia	7	0.000188301	Gillisia sp. NP9 (479359) 1.0218243937456833e-09 Gillisia sp. 2EM4 (1834332) 1.560979768006469e-07 Gillisia sp. Hel I 29 (1249975) 1.3927649429937353e-07 Gillisia hiemivivida (291190) 2.7447693058874352e-05 Gillisia mitskevichiae (270921) 2.583230142636442e-07 Gillisia sp. Hel I 18 (1249984) 0.0001598015450977316 Gillisia sp. CAL648 (1055783) 4.974232857732853e-07	0.00811377	Gillisia sp. NP9 (479359) 2.3684378174682695e-08 Gillisia sp. 2EM4 (1834332) 2.5029100637713785e-06 Gillisia sp. Hel I 29 (1249975) 2.837587259113794e-07 Gillisia hiemivivida (291190) 0.00013360771906723436 Gillisia mitskevichiae (270921) 1.0958604739558093e-05 Gillisia sp. Hel I 18 (1249984) 0.007963092157561963 Gillisia sp. CAL648 (1055783) 3.300233564482612e-06
Flavobacteriaceae	Lutibacter	9	0.000362451	Lutibacter sp. 16SWWE-6 (1784853) 4.0330634091305106e-09 Lutibacter sp. MGE SAT 715 (1250253) 1.207219456000766e-05 Lutibacter sp. MGE SAT 509 1 (1250271) 5.028033429263282e-05 Lutibacter sp. UDC379 (762487) 0.00029221597058085827 Lutibacter sp. 325-18 (1720171) 1.0657049262380553e-12 Lutibacter oricola (762486) 2.902187469397797e-09 Lutibacter flavus (691689) 1.117772304608704e-11 Lutibacter hol…	0.0415541	Lutibacter sp. 16SWWE-6 (1784853) 1.4420074647690577e-08 Lutibacter sp. MGE SAT 715 (1250253) 5.389051858726539e-05 Lutibacter sp. MGE SAT 509 1 (1250271) 2.99517892192901e-06 Lutibacter sp. UDC379 (762487) 0.04118481162867558 Lutibacter sp. 325-18 (1720171) 1.3522438358923217e-11 Lutibacter oricola (762486) 1.2636595828710504e-08 Lutibacter flavus (691689) 1.332218917330851e-12 Lutibacter holmes…
Flavobacteriaceae	Lutimonas	13	0.000216627	Lutimonas sp. 5m72 (1159376) 0.00017435062377665344 Lutimonas sp. MOLA 107 (523644) 3.949737196036679e-07 Lutimonas sp. 4m155 (1159374) 3.312701165674367e-05 Lutimonas sp. 4m145 (1159373) 6.097762055940018e-08 Lutimonas sp. g66 (1159380) 2.4617846703654096e-09 Lutimonas sp. r34 (1159382) 7.743453094762607e-06 Lutimonas sp. 3m72 (1159372) 1.354420860572048e-07 Lutimonas halocynthiae (1446477) 7.81…	0.00229471	Lutimonas sp. 5m72 (1159376) 0.00015709307338241483 Lutimonas sp. MOLA 107 (523644) 7.223841925494456e-07 Lutimonas sp. 4m155 (1159374) 0.001419321509337858 Lutimonas sp. 4m145 (1159373) 3.7795078673057964e-07 Lutimonas sp. g66 (1159380) 1.3310096973860668e-07 Lutimonas sp. r34 (1159382) 0.0007132740542637096 Lutimonas sp. 3m72 (1159372) 8.578570464095438e-08 Lutimonas halocynthiae (1446477) 1.27…
Flavobacteriaceae	Mariniflexile	6	0.000294789	Mariniflexile gromovii (362523) 1.2507885053578075e-05 Mariniflexile fucanivorans (264023) 9.667854507979941e-09 Mariniflexile ostreae (1520892) 0.0002813034353145567 Mariniflexile aquimaris (881009) 1.1074990257763633e-11 Mariniflexile soesokkakense (1343160) 4.1818317744934565e-09 Mariniflexile jejuense (1173582) 9.634049092888531e-07	0.0125876	Mariniflexile gromovii (362523) 0.00011913907977376688 Mariniflexile fucanivorans (264023) 1.1575232282902605e-06 Mariniflexile ostreae (1520892) 0.012452702363067399 Mariniflexile aquimaris (881009) 2.144087639302917e-10 Mariniflexile soesokkakense (1343160) 7.875618917255213e-08 Mariniflexile jejuense (1173582) 1.4565220390944407e-05
Flavobacteriaceae	Nonlabens	15	0.0836297	Nonlabens dokdonensis (328515) 3.020885277043407e-08 Nonlabens sp. JC2678 (858598) 0.00016307083049331303 Nonlabens spongiae (331648) 7.3944100261974955e-06 Nonlabens sp. CBA3201 (1176973) 3.3624750002647983e-12 Nonlabens xylanidelens (191564) 3.4724754228616055e-08 Nonlabens sp. SW 2 6 (1942466) 3.1708997866925603e-10 Nonlabens tegetincola (323273) 9.560333533144066e-09 Nonlabens sp. MOLA 369 (5…	1.61602	Nonlabens dokdonensis (328515) 2.562425232228691e-05 Nonlabens sp. JC2678 (858598) 0.000734842335513657 Nonlabens spongiae (331648) 0.000246120209209111 Nonlabens sp. CBA3201 (1176973) 4.159917669062126e-11 Nonlabens xylanidelens (191564) 3.127772100524856e-07 Nonlabens sp. SW 2 6 (1942466) 3.460448270928051e-09 Nonlabens tegetincola (323273) 6.320700116780817e-10 Nonlabens sp. MOLA 369 (523767) …
Flavobacteriaceae	Olleya	17	0.0976464	Olleya marilimosa (272164) 1.9719017664477539e-07 Olleya sp. G402 (1395140) 8.431363004294884e-07 Olleya sp. 2EP4 (1354969) 5.536322174136918e-05 Olleya sp. AB233d (983795) 2.1356927499372027e-08 Olleya sp. KC73B (1859429) 0.09757867955462153 Olleya sp. ECSMB38 (1578938) 6.617600581865826e-09 Olleya sp. AB429f (983796) 4.010772680831231e-09 Olleya sp. 204Z-30 (744199) 6.21317869710108e-08 Olleya …	0.301529	Olleya marilimosa (272164) 3.7495124247590686e-06 Olleya sp. G402 (1395140) 6.060581652334414e-06 Olleya sp. 2EP4 (1354969) 5.161305910418749e-05 Olleya sp. AB233d (983795) 3.4203796456605053e-06 Olleya sp. KC73B (1859429) 0.3013005283029167 Olleya sp. ECSMB38 (1578938) 2.3183568285944745e-09 Olleya sp. AB429f (983796) 1.5810400588283133e-07 Olleya sp. 204Z-30 (744199) 2.537535395462081e-05 Olley…
Flavobacteriaceae	Sediminicola	12	0.124505	Sediminicola sp. MAR 2010 181 (1250191) 0.02295837465802707 Sediminicola sp. MAR 2010 189 (1250233) 4.993016695105147e-07 Sediminicola luteus (319238) 1.252409379181128e-06 Sediminicola arcticus (1574308) 0.00011131950143768984 Sediminicola sp. NBRC 101307 (1113753) 0.0794387761764627 Sediminicola sp. MAR 2010 190 (1250201) 0.0002822028657317839 Sediminicola sp. MAR 2010 98 (1250210) 1.2727769541…	8.4405	Sediminicola sp. MAR 2010 181 (1250191) 6.054006975182189 Sediminicola sp. MAR 2010 189 (1250233) 1.7983298112255717e-06 Sediminicola luteus (319238) 2.708191617553662e-07 Sediminicola arcticus (1574308) 0.0005759960587533993 Sediminicola sp. NBRC 101307 (1113753) 1.7350840785252213 Sediminicola sp. MAR 2010 190 (1250201) 0.011382257470794134 Sediminicola sp. MAR 2010 98 (1250210) 2.1209993346545…
Pseudomonadaceae	Azotobacter	29	0.0258943	Azotobacter sp. RHIZO-1 (538386) 3.749503672452022e-09 Azotobacter sp. jogii (1364967) 2.1180743739908154e-07 Azotobacter sp. RA2 (1573447) 1.72718446733006e-07 Azotobacter sp. HMS1 (1580603) 3.971169060709913e-11 Azotobacter sp. BC93 (1579296) 1.2178852279526022e-10 Azotobacter sp. SBC17 (1546099) 5.4140153688109235e-11 Azotobacter sp. Az15 (1094367) 6.053507943743866e-06 Azotobacter sp. TH-N-17…	0.269073	Azotobacter sp. RHIZO-1 (538386) 2.4846293801879034e-08 Azotobacter sp. jogii (1364967) 8.234570951189144e-07 Azotobacter sp. RA2 (1573447) 1.3134955837137467e-07 Azotobacter sp. HMS1 (1580603) 4.865235372351215e-10 Azotobacter sp. BC93 (1579296) 5.763578657828217e-10 Azotobacter sp. SBC17 (1546099) 6.527459091481793e-10 Azotobacter sp. Az15 (1094367) 2.8313042875410533e-05 Azotobacter sp. TH-N-1…
