# Supplementary material for: The virtual microbiome: A computational framework to evaluate microbiome analyses
Source: PLoS One. 2023 Feb 8;18(2):e0280391. doi: 10.1371/journal.pone.0280391 (PMC9907852; doi:10.1371/journal.pone.0280391)
Supplement: S2 Appendix — S1 Data: Complete and incomplete databases used in the analyses of virtual microbiomes with GAIA. S2–S4 Data: Virtual microbiomes analyzed with GAIA. S5 Data: Raw data of the amplicon analysis of G. mellonella microbiome with GAIA. S6 Data: Raw data of the WGS analysis of G. mellonella microbiome with GAIA. S7 Data: Significant changes of abundance in G. mellonella microbiome detected by 16S analysis with GAIA. S8 Data: Significant changes of abundance in G. mellonella microbiome detected by WGS analysis with GAIA. S9 Data: Virtual microbiomes analyzed with Kraken2. S10 Data: Raw data of the analysis of G. mellonella gut microbiome with Kraken2. (ZIP) [file pone.0280391.s002.zip › S10_Data.xlsx]

## Sheet: Phylum WGS Kraken
Phylum	ControlGut3-R1	%
p__Proteobacteria	111699	39.9026
p__Firmicutes	72599	25.9348
p__Actinobacteria	51059	18.24
p__Bacteroidetes	23804	8.50358
p__Fusobacteria	6401	2.28665
p__Cyanobacteria	3984	1.42322
p__Euryarchaeota	3134	1.11957
p__Tenericutes	2340	0.835926
p__Spirochaetes	1229	0.43904
p__Candidatus Lokiarchaeota	568	0.202909
p__Crenarchaeota	534	0.190763
p__Planctomycetes	530	0.189334
p__Thermotogae	290	0.103598
p__Thaumarchaeota	235	0.0839499
p__Chlamydiae	192	0.0685888
p__Chloroflexi	152	0.0542995
p__Verrucomicrobia	149	0.0532278
p__Acidobacteria	133	0.047512
p__Deinococcus-Thermus	124	0.0442969
p__Gemmatimonadetes	113	0.0403674
p__Candidatus Thermoplasmatota	100	0.0357233
p__Nitrospirae	66	0.0235774
p__Chlorobi	64	0.0228629
p__Aquificae	62	0.0221485
p__Ignavibacteriae	59	0.0210768
p__Deferribacteres	55	0.0196478
p__Dictyoglomi	35	0.0125032
p__Calditrichaeota	29	0.0103598
p__Elusimicrobia	28	0.0100025
p__Synergistetes	27	0.0096453
p__Thermodesulfobacteria	24	0.0085736
p__Balneolaeota	20	0.00714467
p__Caldiserica	15	0.0053585
p__Candidatus Absconditabacteria	12	0.0042868
p__Atribacterota	10	0.00357233
p__Candidatus Micrarchaeota	10	0.00357233
p__Candidatus Korarchaeota	7	0.00250063
p__Rhodothermaeota	6	0.0021434
p__Candidatus Cloacimonetes	6	0.0021434
p__Candidatus Saccharibacteria	6	0.0021434
p__Coprothermobacterota	5	0.00178617
p__Kiritimatiellaeota	4	0.00142893
p__Chrysiogenetes	4	0.00142893
p__Armatimonadetes	3	0.0010717
p__Candidatus Nanohaloarchaeota	2	0.000714467
p__Fibrobacteres	1	0.000357233

## Sheet: Genus WGS Kraken
Genus	ControlGut3-R1	%
g__Homo	1486222	98.6089
g__Bacillus	7183	0.476583
g__Lysinibacillus	359	0.0238192
g__Priestia	275	0.0182459
g__Virgibacillus	213	0.0141323
g__Metabacillus	146	0.00968691
g__Cytobacillus	122	0.00809454
g__Peribacillus	116	0.00769645
g__Alkalihalobacillus	96	0.00636947
g__Psychrobacillus	88	0.00583868
g__Niallia	82	0.00544059
g__Heyndrickxia	72	0.0047771
g__Oceanobacillus	62	0.00411362
g__Geobacillus	59	0.00391457
g__Anoxybacillus	54	0.00358283
g__Sutcliffiella	53	0.00351648
g__Parageobacillus	49	0.00325109
g__Lederbergia	48	0.00318474
g__Neobacillus	48	0.00318474
g__Halobacillus	44	0.00291934
g__Terribacillus	42	0.00278664
g__Radiobacillus	41	0.0027203
g__Paraliobacillus	39	0.0025876
g__Rossellomorea	36	0.00238855
g__Anaerobacillus	35	0.0023222
g__Fictibacillus	29	0.00192411
g__Lentibacillus	28	0.00185776
g__Caldibacillus	26	0.00172507
g__Pontibacillus	25	0.00165872
g__Gracilibacillus	24	0.00159237
g__Pradoshia	23	0.00152602
g__Evansella	23	0.00152602
g__Mesobacillus	22	0.00145967
g__Weizmannia	17	0.00112793
g__Salicibibacter	16	0.00106158
g__Aeribacillus	13	0.000862533
g__Alkalihalophilus	11	0.000729835
g__Salisediminibacterium	11	0.000729835
g__Sediminibacillus	9	0.000597138
g__Amphibacillus	8	0.000530789
g__Mangrovibacillus	6	0.000398092
g__Caldalkalibacillus	3	0.000199046
g__Salimicrobium	1	6.63487e-05
g__Gemella	6507	0.431731
g__Exiguobacterium	51	0.00338378
g__Staphylococcus	4752	0.315289
g__Mammaliicoccus	200	0.0132697
g__Macrococcus	173	0.0114783
g__Abyssicoccus	27	0.00179141
g__Jeotgalicoccus	11	0.000729835
g__Nosocomiicoccus	6	0.000398092
g__Salinicoccus	2	0.000132697
g__Sporosarcina	959	0.0636284
g__Planococcus	123	0.00816089
g__Viridibacillus	60	0.00398092
g__Rummeliibacillus	31	0.00205681
g__Kurthia	17	0.00112793
g__Solibacillus	17	0.00112793
g__Paenisporosarcina	16	0.00106158
g__Ureibacillus	13	0.000862533
g__Jeotgalibacillus	12	0.000796184
g__Paenibacillus	945	0.0626995
g__Brevibacillus	163	0.0108148
g__Cohnella	60	0.00398092
g__Aneurinibacillus	16	0.00106158
g__Saccharibacillus	7	0.000464441
g__Thermobacillus	1	6.63487e-05
g__Listeria	201	0.0133361
g__Brochothrix	12	0.000796184
g__Alicyclobacillus	50	0.00331743
g__Kyrpidia	36	0.00238855
g__Tumebacillus	7	0.000464441
g__Effusibacillus	5	0.000331743
g__Thermoactinomyces	33	0.00218951
g__Kroppenstedtia	22	0.00145967
g__Staphylospora	4	0.000265395
g__Novibacillus	3	0.000199046
g__Laceyella	1	6.63487e-05
g__Polycladomyces	1	6.63487e-05
g__Sporolactobacillus	11	0.000729835
g__Streptococcus	18195	1.20721
g__Lactococcus	229	0.0151938
g__Lactobacillus	531	0.0352311
g__Leuconostoc	201	0.0133361
g__Companilactobacillus	182	0.0120755
g__Limosilactobacillus	170	0.0112793
g__Ligilactobacillus	111	0.0073647
g__Lacticaseibacillus	76	0.0050425
g__Lactiplantibacillus	76	0.0050425
g__Weissella	74	0.0049098
g__Amylolactobacillus	70	0.00464441
g__Liquorilactobacillus	68	0.00451171
g__Pediococcus	67	0.00444536
g__Latilactobacillus	55	0.00364918
g__Oenococcus	48	0.00318474
g__Lentilactobacillus	43	0.00285299
g__Furfurilactobacillus	40	0.00265395
g__Paucilactobacillus	39	0.0025876
g__Loigolactobacillus	38	0.00252125
g__Apilactobacillus	35	0.0023222
g__Levilactobacillus	32	0.00212316
g__Lapidilactobacillus	27	0.00179141
g__Bombilactobacillus	20	0.00132697
g__Fructilactobacillus	18	0.00119428
g__Schleiferilactobacillus	9	0.000597138
g__Secundilactobacillus	6	0.000398092
g__Acetilactobacillus	5	0.000331743
g__Granulicatella	1184	0.0785568
g__Carnobacterium	248	0.0164545
g__Jeotgalibaca	129	0.00855898
g__Dolosigranulum	17	0.00112793
g__Marinilactibacillus	13	0.000862533
g__Enterococcus	508	0.0337051
g__Vagococcus	149	0.00988595
g__Tetragenococcus	59	0.00391457
g__Melissococcus	31	0.00205681
g__Aerococcus	119	0.00789549
g__Suicoccus	6	0.000398092
g__Veillonella	11811	0.783644
g__Megasphaera	33	0.00218951
g__Dialister	10	0.000663487
g__Selenomonas	208	0.0138005
g__Megamonas	68	0.00451171
g__Pectinatus	11	0.000729835
g__Pelosinus	42	0.00278664
g__Methylomusa	25	0.00165872
g__Sporomusa	17	0.00112793
g__Phascolarctobacterium	36	0.00238855
g__Acidaminococcus	5	0.000331743
g__Clostridium	4878	0.323649
g__Crassaminicella	168	0.0111466
g__Paraclostridium	121	0.00802819
g__Alkaliphilus	106	0.00703296
g__Candidatus Arthromitus	83	0.00550694
g__Hathewaya	73	0.00484345
g__Sarcina	40	0.00265395
g__Caloramator	27	0.00179141
g__Serpentinicella	27	0.00179141
g__Hungatella	14	0.000928882
g__Geosporobacter	13	0.000862533
g__Lachnoanaerobaculum	1691	0.112196
g__Anaerocolumna	95	0.00630312
g__Blautia	71	0.00471076
g__Anaerobutyricum	65	0.00431266
g__Cellulosilyticum	56	0.00371553
g__Lachnoclostridium	52	0.00345013
g__Butyrivibrio	35	0.0023222
g__Anaerostipes	33	0.00218951
g__Anaerotignum	28	0.00185776
g__Lacrimispora	20	0.00132697
g__Roseburia	18	0.00119428
g__Lachnospira	18	0.00119428
g__Novisyntrophococcus	16	0.00106158
g__Coprococcus	14	0.000928882
g__Enterocloster	13	0.000862533
g__Mediterraneibacter	11	0.000729835
g__Herbinix	9	0.000597138
g__Faecalicatena	9	0.000597138
g__Pseudobutyrivibrio	2	0.000132697
g__Clostridioides	432	0.0286626
g__Romboutsia	136	0.00902342
g__Paeniclostridium	117	0.0077628
g__Terrisporobacter	92	0.00610408
g__Peptacetobacter	32	0.00212316
g__Acetoanaerobium	25	0.00165872
g__Filifactor	7	0.000464441
g__Peptoclostridium	1	6.63487e-05
g__Acetivibrio	95	0.00630312
g__Ruminococcus	79	0.00524155
g__Ruminiclostridium	48	0.00318474
g__Monoglobus	36	0.00238855
g__Faecalibacterium	33	0.00218951
g__Thermoclostridium	19	0.00126062
g__Caproicibacterium	14	0.000928882
g__Pseudoclostridium	12	0.000796184
g__Fastidiosipila	10	0.000663487
g__Dysosmobacter	10	0.000663487
g__Ethanoligenens	8	0.000530789
g__Acutalibacter	5	0.000331743
g__Flavonifractor	4	0.000265395
g__Mageeibacillus	3	0.000199046
g__Caproiciproducens	3	0.000199046
g__Pusillimonas (ex Kitahara et al. 2021)	2	0.000132697
g__Caproicibacter	2	0.000132697
g__Ruthenibacterium	1	6.63487e-05
g__Vescimonas	1	6.63487e-05
g__Oscillibacter	1	6.63487e-05
g__Desulfitobacterium	96	0.00636947
g__Desulfosporosinus	31	0.00205681
g__Desulforamulus	30	0.00199046
g__Desulfotomaculum	24	0.00159237
g__Dehalobacter	20	0.00132697
g__Thermincola	18	0.00119428
g__Syntrophobotulus	12	0.000796184
g__Desulfofarcimen	11	0.000729835
g__Dehalobacterium	7	0.000464441
g__Candidatus Formimonas	2	0.000132697
g__Acididesulfobacillus	2	0.000132697
g__Thermanaerosceptrum	1	6.63487e-05
g__Eubacterium	92	0.00610408
g__Acetobacterium	15	0.00099523
g__Alkalibacter	4	0.000265395
g__Aminipila	41	0.0027203
g__Mogibacterium	18	0.00119428
g__Thermaerobacter	22	0.00145967
g__Carboxydocella	22	0.00145967
g__Intestinimonas	3	0.000199046
g__Flintibacter	2	0.000132697
g__Massilistercora	1	6.63487e-05
g__Vallitalea	81	0.00537424
g__Petrocella	13	0.000862533
g__Candidatus Syntrophocurvum	42	0.00278664
g__Candidatus Contubernalis	30	0.00199046
g__Syntrophothermus	4	0.000265395
g__Syntrophomonas	2	0.000132697
g__Caloranaerobacter	40	0.00265395
g__Desulfoscipio	29	0.00192411
g__Alkalicella	21	0.00139332
g__Christensenella	9	0.000597138
g__Heliorestis	6	0.000398092
g__Heliomicrobium	1	6.63487e-05
g__Symbiobacterium	3	0.000199046
g__Caldicellulosiruptor	134	0.00889072
g__Thermoanaerobacterium	119	0.00789549
g__Thermoanaerobacter	78	0.0051752
g__Moorella	28	0.00185776
g__Ammonifex	1	6.63487e-05
g__Caldanaerobacter	10	0.000663487
g__Carboxydothermus	3	0.000199046
g__Thermacetogenium	2	0.000132697
g__Gelria	2	0.000132697
g__Thermanaeromonas	2	0.000132697
g__Thermodesulfobium	26	0.00172507
g__Zhaonella	4	0.000265395
g__Mahella	3	0.000199046
g__Halanaerobium	77	0.00510885
g__Halothermothrix	45	0.00298569
g__Iocasia	16	0.00106158
g__Acetohalobium	14	0.000928882
g__Halobacteroides	11	0.000729835
g__Anoxybacter	14	0.000928882
g__Natranaerobius	54	0.00358283
g__Natranaerofaba	35	0.0023222
g__Tepidanaerobacter	20	0.00132697
g__Biomaibacter	12	0.000796184
g__Thermosediminibacter	3	0.000199046
g__Koleobacter	11	0.000729835
g__Anaerococcus	142	0.00942151
g__Parvimonas	114	0.00756375
g__Peptoniphilus	38	0.00252125
g__Helcococcus	28	0.00185776
g__Finegoldia	26	0.00172507
g__Schnuerera	57	0.00378187
g__Tissierella	40	0.00265395
g__Keratinibaculum	35	0.0023222
g__Gudongella	2	0.000132697
g__Gottschalkia	57	0.00378187
g__Sedimentibacter	39	0.0025876
g__Ezakiella	36	0.00238855
g__Erysipelatoclostridium	70	0.00464441
g__Erysipelothrix	58	0.00384822
g__Amedibacterium	39	0.0025876
g__Faecalibacillus	22	0.00145967
g__Longicatena	13	0.000862533
g__Bulleidia	10	0.000663487
g__Faecalibaculum	9	0.000597138
g__Faecalitalea	6	0.000398092
g__Intestinibaculum	3	0.000199046
g__Turicibacter	50	0.00331743
g__Limnochorda	3	0.000199046
g__Ndongobacter	2	0.000132697
g__Mycobacterium	24946	1.65513
g__Mycolicibacterium	281	0.018644
g__Mycobacteroides	30	0.00199046
g__Mycolicibacter	14	0.000928882
g__Hoyosella	4	0.000265395
g__Mycolicibacillus	4	0.000265395
g__Nocardia	390	0.025876
g__Rhodococcus	295	0.0195729
g__Corynebacterium	612	0.0406054
g__Gordonia	82	0.00544059
g__Skermania	3	0.000199046
g__Tsukamurella	24	0.00159237
g__Dietzia	22	0.00145967
g__Tomitella	8	0.000530789
g__Segniliparus	2	0.000132697
g__Rothia	9107	0.604237
g__Arthrobacter	215	0.014265
g__Kocuria	57	0.00378187
g__Glutamicibacter	43	0.00285299
g__Micrococcus	27	0.00179141
g__Paenarthrobacter	23	0.00152602
g__Pseudarthrobacter	21	0.00139332
g__Neomicrococcus	9	0.000597138
g__Auritidibacter	7	0.000464441
g__Renibacterium	6	0.000398092
g__Sinomonas	5	0.000331743
g__Nesterenkonia	4	0.000265395
g__Paeniglutamicibacter	3	0.000199046
g__Citricoccus	2	0.000132697
g__Microbacterium	339	0.0224922
g__Clavibacter	88	0.00583868
g__Salinibacterium	80	0.00530789
g__Curtobacterium	77	0.00510885
g__Agromyces	68	0.00451171
g__Leifsonia	52	0.00345013
g__Rathayibacter	43	0.00285299
g__Humibacter	40	0.00265395
g__Leucobacter	34	0.00225586
g__Cryobacterium	19	0.00126062
g__Agrococcus	18	0.00119428
g__Protaetiibacter	17	0.00112793
g__Aquiluna	12	0.000796184
g__Marisediminicola	12	0.000796184
g__Mycetocola	11	0.000729835
g__Aurantimicrobium	11	0.000729835
g__Chryseoglobus	11	0.000729835
g__Herbiconiux	9	0.000597138
g__Frondihabitans	8	0.000530789
g__Frigoribacterium	5	0.000331743
g__Gryllotalpicola	4	0.000265395
g__Cnuibacter	4	0.000265395
g__Subtercola	4	0.000265395
g__Microcella	4	0.000265395
g__Microterricola	2	0.000132697
g__Pseudoclavibacter	2	0.000132697
g__Agreia	2	0.000132697
g__Plantibacter	2	0.000132697
g__Diaminobutyricimonas	1	6.63487e-05
g__Cellulomonas	204	0.0135351
g__Actinotalea	4	0.000265395
g__Pseudactinotalea	4	0.000265395
g__Oerskovia	1	6.63487e-05
g__Paraoerskovia	1	6.63487e-05
g__Cellulosimicrobium	28	0.00185776
g__Xylanimicrobium	22	0.00145967
g__Xylanimonas	14	0.000928882
g__Isoptericola	10	0.000663487
g__Brevibacterium	72	0.0047771
g__Arsenicicoccus	35	0.0023222
g__Janibacter	24	0.00159237
g__Intrasporangium	5	0.000331743
g__Phycicoccus	2	0.000132697
g__Tetrasphaera	1	6.63487e-05
g__Pedococcus	1	6.63487e-05
g__Ornithinimicrobium	24	0.00159237
g__Serinicoccus	23	0.00152602
g__Brachybacterium	31	0.00205681
g__Dermabacter	13	0.000862533
g__Devriesea	2	0.000132697
g__Luteimicrobium	32	0.00212316
g__Pengzhenrongella	6	0.000398092
g__Georgenia	33	0.00218951
g__Ruania	30	0.00199046
g__Dermacoccus	18	0.00119428
g__Yimella	4	0.000265395
g__Luteipulveratus	3	0.000199046
g__Allobranchiibius	1	6.63487e-05
g__Gephyromycinifex	10	0.000663487
g__Dermatophilus	8	0.000530789
g__Austwickia	5	0.000331743
g__Jonesia	13	0.000862533
g__Sanguibacter	11	0.000729835
g__Beutenbergia	4	0.000265395
g__Miniimonas	2	0.000132697
g__Kytococcus	7	0.000464441
g__Tropheryma	1	6.63487e-05
g__Streptomyces	5440	0.360937
g__Kitasatospora	97	0.00643582
g__Streptacidiphilus	24	0.00159237
g__Yinghuangia	8	0.000530789
g__Cutibacterium	260	0.0172507
g__Auraticoccus	46	0.00305204
g__Tessaracoccus	40	0.00265395
g__Microlunatus	22	0.00145967
g__Brevilactibacter	16	0.00106158
g__Acidipropionibacterium	15	0.00099523
g__Raineyella	13	0.000862533
g__Propionibacterium	8	0.000530789
g__Arachnia	8	0.000530789
g__Vaginimicrobium	3	0.000199046
g__Nocardioides	309	0.0205017
g__Aeromicrobium	37	0.0024549
g__Marmoricola	30	0.00199046
g__Pimelobacter	9	0.000597138
g__Mumia	9	0.000597138
g__Friedmanniella	3	0.000199046
g__Micropruina	1	6.63487e-05
g__Kribbella	14	0.000928882
g__Actinopolymorpha	9	0.000597138
g__Schaalia	392	0.0260087
g__Actinomyces	292	0.0193738
g__Mobiluncus	11	0.000729835
g__Arcanobacterium	9	0.000597138
g__Trueperella	4	0.000265395
g__Boudabousia	4	0.000265395
g__Nanchangia	3	0.000199046
g__Actinobaculum	2	0.000132697
g__Flaviflexus	2	0.000132697
g__Pauljensenia	2	0.000132697
g__Changpingibacter	2	0.000132697
g__Fannyhessea	1	6.63487e-05
g__Micromonospora	236	0.0156583
g__Polymorphospora	114	0.00756375
g__Actinoplanes	87	0.00577234
g__Phytohabitans	38	0.00252125
g__Catellatospora	25	0.00165872
g__Plantactinospora	25	0.00165872
g__Dactylosporangium	24	0.00159237
g__Natronosporangium	20	0.00132697
g__Salinispora	14	0.000928882
g__Actinocatenispora	14	0.000928882
g__Verrucosispora	8	0.000530789
g__Amycolatopsis	176	0.0116774
g__Pseudonocardia	131	0.00869168
g__Saccharothrix	59	0.00391457
g__Kutzneria	54	0.00358283
g__Saccharomonospora	33	0.00218951
g__Saccharopolyspora	32	0.00212316
g__Kibdelosporangium	28	0.00185776
g__Actinoalloteichus	24	0.00159237
g__Actinosynnema	21	0.00139332
g__Lentzea	12	0.000796184
g__Prauserella	10	0.000663487
g__Alloactinosynnema	9	0.000597138
g__Allokutzneria	9	0.000597138
g__Allosaccharopolyspora	6	0.000398092
g__Actinomadura	102	0.00676757
g__Thermomonospora	44	0.00291934
g__Nonomuraea	74	0.0049098
g__Streptosporangium	50	0.00331743
g__Thermobispora	4	0.000265395
g__Nocardiopsis	97	0.00643582
g__Streptomonospora	11	0.000729835
g__Spiractinospora	6	0.000398092
g__Thermobifida	2	0.000132697
g__Bifidobacterium	257	0.0170516
g__Parascardovia	8	0.000530789
g__Gardnerella	5	0.000331743
g__Scardovia	5	0.000331743
g__Frankia	49	0.00325109
g__Catenulispora	42	0.00278664
g__Candidatus Planktophila	22	0.00145967
g__Candidatus Nanopelagicus	18	0.00119428
g__Jiangella	30	0.00199046
g__Epidermidibacterium	26	0.00172507
g__Nakamurella	25	0.00165872
g__Geodermatophilus	9	0.000597138
g__Modestobacter	8	0.000530789
g__Blastococcus	3	0.000199046
g__Actinopolyspora	12	0.000796184
g__Stackebrandtia	9	0.000597138
g__Natronoglycomyces	2	0.000132697
g__Kineococcus	5	0.000331743
g__Jatrophihabitans	3	0.000199046
g__Lancefieldella	68	0.00451171
g__Thermophilibacter	21	0.00139332
g__Olsenella	18	0.00119428
g__Atopobium	7	0.000464441
g__Collinsella	19	0.00126062
g__Coriobacterium	2	0.000132697
g__Denitrobacterium	19	0.00126062
g__Eggerthella	11	0.000729835
g__Arabiibacter	11	0.000729835
g__Gordonibacter	6	0.000398092
g__Phoenicibacter	4	0.000265395
g__Berryella	2	0.000132697
g__Adlercreutzia	1	6.63487e-05
g__Aquihabitans	27	0.00179141
g__Iamia	7	0.000464441
g__Actinomarinicola	6	0.000398092
g__Ilumatobacter	17	0.00112793
g__Rubrobacter	36	0.00238855
g__Baekduia	15	0.00099523
g__Conexibacter	34	0.00225586
g__Miltoncostaea	4	0.000265395
g__Euzebya	10	0.000663487
g__Egicoccus	10	0.000663487
g__Egibacter	3	0.000199046
g__Nostoc	569	0.0377524
g__Cylindrospermum	93	0.00617043
g__Anabaena	60	0.00398092
g__Trichormus	40	0.00265395
g__Richelia	11	0.000729835
g__Calothrix	343	0.0227576
g__Anabaenopsis	58	0.00384822
g__Dolichospermum	34	0.00225586
g__Sphaerospermopsis	33	0.00218951
g__Nodularia	24	0.00159237
g__Cylindrospermopsis	22	0.00145967
g__Fischerella	137	0.00908977
g__Tolypothrix	130	0.00862533
g__Scytonema	69	0.00457806
g__Brasilonema	9	0.000597138
g__Rivularia	63	0.00417997
g__Synechococcus	299	0.0198383
g__Dactylococcopsis	26	0.00172507
g__Prochlorococcus	236	0.0156583
g__Cyanobium	19	0.00126062
g__Parasynechococcus	2	0.000132697
g__Synechocystis	41	0.0027203
g__Acaryochloris	32	0.00212316
g__Chamaesiphon	15	0.00099523
g__Gloeothece	83	0.00550694
g__Candidatus Atelocyanobacterium	69	0.00457806
g__Euhalothece	23	0.00152602
g__Halothece	13	0.000862533
g__Crocosphaera	17	0.00112793
g__Rippkaea	14	0.000928882
g__Geminocystis	139	0.00922247
g__Chondrocystis	34	0.00225586
g__Gloeocapsa	8	0.000530789
g__Cyanobacterium	40	0.00265395
g__Microcystis	28	0.00185776
g__Moorena	59	0.00391457
g__Oscillatoria	33	0.00218951
g__Planktothrix	15	0.00099523
g__Oxynema	14	0.000928882
g__Limnospira	6	0.000398092
g__Geitlerinema	14	0.000928882
g__Allocoleopsis	12	0.000796184
g__Crinalium	20	0.00132697
g__Koinonema	13	0.000862533
g__Leptolyngbya	73	0.00484345
g__Kovacikia	10	0.000663487
g__Leptothermofonsia	4	0.000265395
g__Leptodesmis	3	0.000199046
g__Pseudanabaena	46	0.00305204
g__Thermoleptolyngbya	21	0.00139332
g__Halomicronema	11	0.000729835
g__Thermosynechococcus	3	0.000199046
g__Gloeobacter	59	0.00391457
g__Stanieria	52	0.00345013
g__Pleurocapsa	7	0.000464441
g__Chroococcidiopsis	26	0.00172507
g__Gloeomargarita	6	0.000398092
g__Thermostichus	6	0.000398092
g__Mycoplasma	695	0.0461123
g__Mycoplasmopsis	413	0.027402
g__Mesomycoplasma	83	0.00550694
g__Ureaplasma	53	0.00351648
g__Candidatus Hepatoplasma	26	0.00172507
g__Spiroplasma	681	0.0451835
g__Mesoplasma	144	0.00955421
g__Entomoplasma	16	0.00106158
g__Williamsoniiplasma	33	0.00218951
g__Candidatus Phytoplasma	46	0.00305204
g__Haploplasma	34	0.00225586
g__Alteracholeplasma	28	0.00185776
g__Mariniplasma	17	0.00112793
g__Acholeplasma	7	0.000464441
g__Paracholeplasma	5	0.000331743
g__Malacoplasma	36	0.00238855
g__Candidatus Izimaplasma	3	0.000199046
g__Brevefilum	24	0.00159237
g__Anaerolinea	9	0.000597138
g__Pelolinea	5	0.000331743
g__Sphaerobacter	28	0.00185776
g__Candidatus Promineofilum	27	0.00179141
g__Dehalococcoides	10	0.000663487
g__Dehalogenimonas	7	0.000464441
g__Roseiflexus	6	0.000398092
g__Chloroflexus	5	0.000331743
g__Ktedonosporobacter	8	0.000530789
g__Phototrophicus	8	0.000530789
g__Tepidiforma	8	0.000530789
g__Thermobaculum	3	0.000199046
g__Caldilinea	3	0.000199046
g__Deinococcus	86	0.00570599
g__Thermus	15	0.00099523
g__Meiothermus	11	0.000729835
g__Marinithermus	4	0.000265395
g__Oceanithermus	4	0.000265395
g__Truepera	4	0.000265395
g__Chthonomonas	2	0.000132697
g__Fimbriimonas	1	6.63487e-05
g__Vibrio	32589	2.16224
g__Photobacterium	131	0.00869168
g__Aliivibrio	52	0.00345013
g__Paraphotobacterium	49	0.00325109
g__Enterovibrio	22	0.00145967
g__Salinivibrio	9	0.000597138
g__Thaumasiovibrio	3	0.000199046
g__Grimontia	1	6.63487e-05
g__Escherichia	810	0.0537424
g__Klebsiella	556	0.0368899
g__Raoultella	57	0.00378187
g__Enterobacter	471	0.0312502
g__Salmonella	313	0.0207671
g__Citrobacter	268	0.0177814
g__Candidatus Blochmannia	75	0.00497615
g__Candidatus Hamiltonella	12	0.000796184
g__Candidatus Gullanella	27	0.00179141
g__Candidatus Annandia	18	0.00119428
g__Candidatus Purcelliella	8	0.000530789
g__Candidatus Tachikawaea	6	0.000398092
g__Candidatus Symbiopectobacterium	5	0.000331743
g__Candidatus Mikella	2	0.000132697
g__Candidatus Hoaglandella	1	6.63487e-05
g__Candidatus Profftia	141	0.00935516
g__Cronobacter	56	0.00371553
g__Kosakonia	55	0.00364918
g__Leclercia	53	0.00351648
g__Cedecea	32	0.00212316
g__Lelliottia	20	0.00132697
g__Jejubacter	17	0.00112793
g__Kluyvera	15	0.00099523
g__Buttiauxella	12	0.000796184
g__Pseudescherichia	12	0.000796184
g__Candidatus Ishikawaella	10	0.000663487
g__Candidatus Riesia	9	0.000597138
g__Plesiomonas	8	0.000530789
g__Shigella	7	0.000464441
g__Candidatus Schneideria	6	0.000398092
g__Phytobacter	5	0.000331743
g__Pluralibacter	4	0.000265395
g__Pseudocitrobacter	3	0.000199046
g__Atlantibacter	3	0.000199046
g__Shimwellia	2	0.000132697
g__Metakosakonia	1	6.63487e-05
g__Candidatus Moranella	1	6.63487e-05
g__Scandinavium	1	6.63487e-05
g__Yokenella	1	6.63487e-05
g__Buchnera	563	0.0373543
g__Erwinia	227	0.0150612
g__Pantoea	223	0.0147958
g__Mixta	41	0.0027203
g__Tatumella	14	0.000928882
g__Wigglesworthia	9	0.000597138
g__Proteus	354	0.0234874
g__Providencia	311	0.0206344
g__Xenorhabdus	132	0.00875803
g__Arsenophonus	89	0.00590503
g__Morganella	67	0.00444536
g__Photorhabdus	48	0.00318474
g__Moellerella	37	0.0024549
g__Yersinia	263	0.0174497
g__Serratia	240	0.0159237
g__Rahnella	57	0.00378187
g__Rouxiella	19	0.00126062
g__Candidatus Fukatsuia	7	0.000464441
g__Gibbsiella	5	0.000331743
g__Nissabacter	4	0.000265395
g__Chania	3	0.000199046
g__Ewingella	2	0.000132697
g__Pectobacterium	119	0.00789549
g__Dickeya	102	0.00676757
g__Brenneria	28	0.00185776
g__Lonsdalea	6	0.000398092
g__Musicola	5	0.000331743
g__Hafnia	31	0.00205681
g__Edwardsiella	21	0.00139332
g__Obesumbacterium	18	0.00119428
g__Sodalis	37	0.0024549
g__Jinshanibacter	8	0.000530789
g__Limnobaculum	7	0.000464441
g__Leminorella	6	0.000398092
g__Pragia	5	0.000331743
g__Pseudomonas	7919	0.525415
g__Azotobacter	36	0.00238855
g__Entomomonas	35	0.0023222
g__Halopseudomonas	19	0.00126062
g__Thiopseudomonas	12	0.000796184
g__Permianibacter	3	0.000199046
g__Marinobacter	53	0.00351648
g__Alteromonas	1057	0.0701306
g__Salinimonas	7	0.000464441
g__Paraglaciecola	83	0.00550694
g__Paraneptunicella	20	0.00132697
g__Saccharobesus	18	0.00119428
g__Agarivorans	16	0.00106158
g__Catenovulum	15	0.00099523
g__Glaciecola	11	0.000729835
g__Lacimicrobium	4	0.000265395
g__Hydrocarboniclastica	3	0.000199046
g__Saliniradius	2	0.000132697
g__Shewanella	551	0.0365581
g__Parashewanella	27	0.00179141
g__Pseudoalteromonas	522	0.034634
g__Psychrosphaera	25	0.00165872
g__Flocculibacter	2	0.000132697
g__Colwellia	87	0.00577234
g__Thalassotalea	26	0.00172507
g__Cognaticolwellia	17	0.00112793
g__Litorilituus	8	0.000530789
g__Moritella	79	0.00524155
g__Psychromonas	43	0.00285299
g__Idiomarina	19	0.00126062
g__Ferrimonas	3	0.000199046
g__Acinetobacter	1917	0.12719
g__Moraxella	147	0.00975326
g__Psychrobacter	107	0.00709931
g__Aquirhabdus	5	0.000331743
g__Halomonas	530	0.0351648
g__Candidatus Carsonella	139	0.00922247
g__Candidatus Portiera	28	0.00185776
g__Zymobacter	1	6.63487e-05
g__Cobetia	28	0.00185776
g__Kushneria	5	0.000331743
g__Salinicola	3	0.000199046
g__Chromohalobacter	2	0.000132697
g__Halotalea	2	0.000132697
g__Pistricoccus	1	6.63487e-05
g__Marinomonas	71	0.00471076
g__Marinobacterium	20	0.00132697
g__Thalassolituus	19	0.00126062
g__Neptunomonas	13	0.000862533
g__Venatorbacter	6	0.000398092
g__Bermanella	5	0.000331743
g__Amphritea	3	0.000199046
g__Bacterioplanes	2	0.000132697
g__Nitrincola	1	6.63487e-05
g__Alcanivorax	115	0.0076301
g__Ketobacter	2	0.000132697
g__Spartinivicinus	36	0.00238855
g__Hahella	31	0.00205681
g__Reinekea	6	0.000398092
g__Saccharospirillum	4	0.000265395
g__Gynuella	1	6.63487e-05
g__Oleiphilus	7	0.000464441
g__Endozoicomonas	2	0.000132697
g__Xanthomonas	305	0.0202363
g__Stenotrophomonas	226	0.0149948
g__Lysobacter	159	0.0105494
g__Pseudoxanthomonas	78	0.0051752
g__Luteimonas	40	0.00265395
g__Thermomonas	34	0.00225586
g__Xylella	8	0.000530789
g__Pseudolysobacter	6	0.000398092
g__Dyella	26	0.00172507
g__Aerosticca	23	0.00152602
g__Luteibacter	13	0.000862533
g__Rhodanobacter	12	0.000796184
g__Ahniella	9	0.000597138
g__Frateuria	6	0.000398092
g__Dokdonella	6	0.000398092
g__Haemophilus	184	0.0122082
g__Mannheimia	165	0.0109475
g__Actinobacillus	132	0.00875803
g__Pasteurella	104	0.00690026
g__Glaesserella	35	0.0023222
g__Aggregatibacter	31	0.00205681
g__Bisgaardia	28	0.00185776
g__Avibacterium	22	0.00145967
g__Otariodibacter	20	0.00132697
g__Histophilus	19	0.00126062
g__Gallibacterium	11	0.000729835
g__Vespertiliibacter	5	0.000331743
g__Rodentibacter	4	0.000265395
g__Bibersteinia	2	0.000132697
g__Basfia	2	0.000132697
g__Francisella	339	0.0224922
g__Allofrancisella	37	0.0024549
g__Piscirickettsia	30	0.00199046
g__Thiomicrorhabdus	23	0.00152602
g__Cycloclasticus	11	0.000729835
g__Hydrogenovibrio	10	0.000663487
g__Methylophaga	9	0.000597138
g__Thiomicrospira	4	0.000265395
g__Thiosulfativibrio	2	0.000132697
g__Thiothrix	22	0.00145967
g__Beggiatoa	17	0.00112793
g__Legionella	347	0.023023
g__Fluoribacter	16	0.00106158
g__Tatlockia	5	0.000331743
g__Coxiella	45	0.00298569
g__Aquicella	40	0.00265395
g__Rickettsiella	11	0.000729835
g__Gilliamella	387	0.0256769
g__Frischella	41	0.0027203
g__Zophobihabitans	41	0.0027203
g__Aeromonas	225	0.0149285
g__Zobellella	20	0.00132697
g__Oceanisphaera	7	0.000464441
g__Dongshaea	6	0.000398092
g__Tolumonas	5	0.000331743
g__Oceanimonas	2	0.000132697
g__Succinivibrio	16	0.00106158
g__Agarilytica	24	0.00159237
g__Cellvibrio	22	0.00145967
g__Teredinibacter	21	0.00139332
g__Marinagarivorans	19	0.00126062
g__Simiduia	8	0.000530789
g__Saccharophagus	7	0.000464441
g__Microbulbifer	94	0.00623678
g__Halioglobus	8	0.000530789
g__Aequoribacter	6	0.000398092
g__Congregibacter	5	0.000331743
g__Kineobactrum	5	0.000331743
g__Oceanicoccus	3	0.000199046
g__Zhongshania	2	0.000132697
g__Spongiibacter	1	6.63487e-05
g__Nitrosococcus	14	0.000928882
g__Candidatus Nitrosoglobus	13	0.000862533
g__Rheinheimera	11	0.000729835
g__Candidatus Nitrosacidococcus	9	0.000597138
g__Thiocystis	8	0.000530789
g__Thioflavicoccus	8	0.000530789
g__Caldichromatium	8	0.000530789
g__Thermochromatium	7	0.000464441
g__Thiocapsa	5	0.000331743
g__Allochromatium	3	0.000199046
g__Thioalkalivibrio	18	0.00119428
g__Acidihalobacter	9	0.000597138
g__Halorhodospira	7	0.000464441
g__Alkalilimnicola	6	0.000398092
g__Aquisalimonas	4	0.000265395
g__Spiribacter	4	0.000265395
g__Ectothiorhodosinus	3	0.000199046
g__Ectothiorhodospira	1	6.63487e-05
g__Wenzhouxiangella	20	0.00132697
g__Granulosicoccus	7	0.000464441
g__Halothiobacillus	2	0.000132697
g__Thiohalobacter	2	0.000132697
g__Woeseia	1	6.63487e-05
g__Guyparkeria	1	6.63487e-05
g__Candidatus Methylospira	76	0.0050425
g__Methylomonas	31	0.00205681
g__Methylovulum	18	0.00119428
g__Methylococcus	15	0.00099523
g__Methylotuvimicrobium	9	0.000597138
g__Methylocaldum	7	0.000464441
g__Methylomicrobium	5	0.000331743
g__Methylomagnum	2	0.000132697
g__Candidatus Vesicomyosocius	22	0.00145967
g__Candidatus Ruthia	10	0.000663487
g__Sedimenticola	14	0.000928882
g__Candidatus Thioglobus	12	0.000796184
g__Candidatus Nardonella	10	0.000663487
g__Candidatus Steffania	6	0.000398092
g__Candidatus Reidiella	6	0.000398092
g__Celerinatantimonas	5	0.000331743
g__Candidatus Azoamicus	5	0.000331743
g__Candidatus Pseudothioglobus	4	0.000265395
g__Thiolapillus	1	6.63487e-05
g__Acidiferrobacter	14	0.000928882
g__Sulfurifustis	7	0.000464441
g__Sulfuricaulis	4	0.000265395
g__Flagellatimonas	12	0.000796184
g__Solimonas	2	0.000132697
g__Sinimarinibacterium	1	6.63487e-05
g__Steroidobacter	1	6.63487e-05
g__Kangiella	7	0.000464441
g__Suttonella	2	0.000132697
g__Dichelobacter	1	6.63487e-05
g__Cardiobacterium	1	6.63487e-05
g__Immundisolibacter	3	0.000199046
g__Phyllobacterium	5709	0.378785
g__Mesorhizobium	1571	0.104234
g__Aminobacter	79	0.00524155
g__Nitratireductor	53	0.00351648
g__Aquibium	44	0.00291934
g__Hoeflea	32	0.00212316
g__Roseitalea	16	0.00106158
g__Oricola	13	0.000862533
g__Salaquimonas	12	0.000796184
g__Lentilitoribacter	3	0.000199046
g__Bradyrhizobium	3555	0.23587
g__Rhodopseudomonas	403	0.0267385
g__Tardiphaga	258	0.017118
g__Afipia	152	0.010085
g__Nitrobacter	98	0.00650217
g__Variibacter	10	0.000663487
g__Rhizobium	1170	0.077628
g__Agrobacterium	404	0.0268049
g__Neorhizobium	77	0.00510885
g__Pseudorhizobium	16	0.00106158
g__Ensifer	209	0.0138669
g__Sinorhizobium	174	0.0115447
g__Shinella	71	0.00471076
g__Liberibacter	62	0.00411362
g__Ciceribacter	22	0.00145967
g__Georhizobium	19	0.00126062
g__Peteryoungia	10	0.000663487
g__Methylobacterium	496	0.0329089
g__Methylorubrum	177	0.0117437
g__Microvirga	93	0.00617043
g__Brucella	575	0.0381505
g__Pseudochrobactrum	49	0.00325109
g__Candidatus Hodgkinia	369	0.0244827
g__Pseudorhodoplanes	26	0.00172507
g__Terrihabitans	11	0.000729835
g__Nordella	9	0.000597138
g__Xanthobacter	66	0.00437901
g__Pseudolabrys	63	0.00417997
g__Labrys	62	0.00411362
g__Azorhizobium	41	0.0027203
g__Starkeya	31	0.00205681
g__Ancylobacter	19	0.00126062
g__Pannonibacter	129	0.00855898
g__Roseibium	30	0.00199046
g__Labrenzia	29	0.00192411
g__Stappia	18	0.00119428
g__Pseudovibrio	18	0.00119428
g__Bartonella	219	0.0145304
g__Bosea	169	0.0112129
g__Aureimonas	73	0.00484345
g__Martelella	64	0.00424632
g__Aurantimonas	8	0.000530789
g__Devosia	106	0.00703296
g__Pelagibacterium	17	0.00112793
g__Paradevosia	9	0.000597138
g__Youhaiella	5	0.000331743
g__Maritalea	1	6.63487e-05
g__Hyphomicrobium	55	0.00364918
g__Rhodoplanes	40	0.00265395
g__Methyloceanibacter	12	0.000796184
g__Aquabacter	10	0.000663487
g__Caenibius	7	0.000464441
g__Rhodomicrobium	4	0.000265395
g__Filomicrobium	3	0.000199046
g__Methyloligella	3	0.000199046
g__Methylocystis	94	0.00623678
g__Methylosinus	4	0.000265395
g__Phreatobacter	67	0.00444536
g__Methylovirgula	22	0.00145967
g__Methylocella	9	0.000597138
g__Beijerinckia	4	0.000265395
g__Blastochloris	34	0.00225586
g__Chelatococcus	30	0.00199046
g__Kaistia	21	0.00139332
g__Kaustia	9	0.000597138
g__Candidatus Phaeomarinobacter	2	0.000132697
g__Pyruvatibacter	2	0.000132697
g__Parvibaculum	1	6.63487e-05
g__Lichenihabitans	11	0.000729835
g__Cohaesibacter	8	0.000530789
g__Hartmannibacter	7	0.000464441
g__Breoghania	6	0.000398092
g__Wolbachia	3001	0.199112
g__Ehrlichia	104	0.00690026
g__Anaplasma	17	0.00112793
g__Candidatus Neoehrlichia	17	0.00112793
g__Neorickettsia	10	0.000663487
g__Rickettsia	236	0.0156583
g__Orientia	29	0.00192411
g__Candidatus Sneabacter	4	0.000265395
g__Candidatus Phycorickettsia	4	0.000265395
g__Candidatus Deianiraea	34	0.00225586
g__Candidatus Midichloria	9	0.000597138
g__Sphingomonas	698	0.0463114
g__Sphingobium	307	0.020369
g__Sphingopyxis	189	0.0125399
g__Rhizorhabdus	116	0.00769645
g__Novosphingobium	92	0.00610408
g__Sphingorhabdus	28	0.00185776
g__Tardibacter	20	0.00132697
g__Sphingosinithalassobacter	15	0.00099523
g__Blastomonas	6	0.000398092
g__Novosphingopyxis	5	0.000331743
g__Parasphingopyxis	4	0.000265395
g__Parasphingorhabdus	4	0.000265395
g__Citromicrobium	2	0.000132697
g__Hankyongella	1	6.63487e-05
g__Erythrobacter	72	0.0047771
g__Porphyrobacter	53	0.00351648
g__Altererythrobacter	82	0.00544059
g__Qipengyuania	40	0.00265395
g__Croceibacterium	22	0.00145967
g__Tsuneonella	19	0.00126062
g__Croceicoccus	15	0.00099523
g__Paraurantiacibacter	15	0.00099523
g__Aurantiacibacter	1	6.63487e-05
g__Polymorphobacter	27	0.00179141
g__Sphingosinicella	20	0.00132697
g__Sandaracinobacter	3	0.000199046
g__Zymomonas	14	0.000928882
g__Paracoccus	117	0.0077628
g__Cereibacter	67	0.00444536
g__Thioclava	35	0.0023222
g__Planktomarina	19	0.00126062
g__Paroceanicella	18	0.00119428
g__Rhodobacter	15	0.00099523
g__Roseicitreum	15	0.00099523
g__Brevirhabdus	12	0.000796184
g__Frigidibacter	12	0.000796184
g__Pontivivens	10	0.000663487
g__Pukyongiella	8	0.000530789
g__Silicimonas	8	0.000530789
g__Qingshengfaniella	8	0.000530789
g__Tritonibacter	8	0.000530789
g__Falsirhodobacter	7	0.000464441
g__Fuscovulum	7	0.000464441
g__Profundibacter	7	0.000464441
g__Haematobacter	6	0.000398092
g__Polymorphum	6	0.000398092
g__Pseudorhodobacter	6	0.000398092
g__Pseudooceanicola	6	0.000398092
g__Rhodovulum	6	0.000398092
g__Pacificitalea	5	0.000331743
g__Pikeienuella	5	0.000331743
g__Pseudohalocynthiibacter	5	0.000331743
g__Pseudopuniceibacterium	3	0.000199046
g__Parasedimentitalea	3	0.000199046
g__Cognatishimia	3	0.000199046
g__Gemmobacter	3	0.000199046
g__Rhodophyticola	2	0.000132697
g__Rhodobaca	2	0.000132697
g__Aestuarium	2	0.000132697
g__Tabrizicola	2	0.000132697
g__Monaibacterium	1	6.63487e-05
g__Sulfitobacter	64	0.00424632
g__Phaeobacter	44	0.00291934
g__Celeribacter	35	0.0023222
g__Roseovarius	28	0.00185776
g__Leisingera	21	0.00139332
g__Ruegeria	20	0.00132697
g__Octadecabacter	13	0.000862533
g__Oceanicola	11	0.000729835
g__Roseivivax	11	0.000729835
g__Tateyamaria	10	0.000663487
g__Jannaschia	9	0.000597138
g__Roseobacter	9	0.000597138
g__Salipiger	9	0.000597138
g__Ketogulonicigenium	8	0.000530789
g__Dinoroseobacter	8	0.000530789
g__Sagittula	5	0.000331743
g__Thalassococcus	5	0.000331743
g__Yangia	4	0.000265395
g__Actibacterium	4	0.000265395
g__Maribius	4	0.000265395
g__Antarctobacter	4	0.000265395
g__Thalassobius	2	0.000132697
g__Acetobacter	65	0.00431266
g__Komagataeibacter	48	0.00318474
g__Roseomonas	46	0.00305204
g__Commensalibacter	31	0.00205681
g__Novacetimonas	17	0.00112793
g__Granulibacter	16	0.00106158
g__Roseococcus	9	0.000597138
g__Acidibrevibacterium	9	0.000597138
g__Gluconobacter	8	0.000530789
g__Acidiphilium	6	0.000398092
g__Parasaccharibacter	6	0.000398092
g__Entomobacter	6	0.000398092
g__Gluconacetobacter	5	0.000331743
g__Bombella	4	0.000265395
g__Lichenicola	4	0.000265395
g__Kozakia	3	0.000199046
g__Neoasaia	2	0.000132697
g__Swingsia	2	0.000132697
g__Oecophyllibacter	2	0.000132697
g__Asaia	1	6.63487e-05
g__Neokomagataea	1	6.63487e-05
g__Azospirillum	188	0.0124736
g__Skermanella	42	0.00278664
g__Nitrospirillum	11	0.000729835
g__Niveispirillum	9	0.000597138
g__Indioceanicola	3	0.000199046
g__Hypericibacter	32	0.00212316
g__Candidatus Endolissoclinum	30	0.00199046
g__Magnetospirillum	22	0.00145967
g__Ferrovibrio	17	0.00112793
g__Defluviicoccus	7	0.000464441
g__Tistrella	7	0.000464441
g__Rhodospirillum	4	0.000265395
g__Pararhodospirillum	1	6.63487e-05
g__Thalassospira	25	0.00165872
g__Stella	20	0.00132697
g__Terasakiella	18	0.00119428
g__Elioraea	9	0.000597138
g__Caulobacter	127	0.00842628
g__Brevundimonas	95	0.00630312
g__Phenylobacterium	20	0.00132697
g__Asticcacaulis	11	0.000729835
g__Terricaulis	6	0.000398092
g__Candidatus Pelagibacter	173	0.0114783
g__Candidatus Fonsibacter	40	0.00265395
g__Candidatus Cytomitobacter	13	0.000862533
g__Candidatus Nesciobacter	9	0.000597138
g__Candidatus Hydrogenosomobacter	5	0.000331743
g__Candidatus Gromoviella	1	6.63487e-05
g__Candidatus Paracaedibacter	22	0.00145967
g__Candidatus Nucleicultrix	12	0.000796184
g__Hyphobacterium	10	0.000663487
g__Marinicauda	8	0.000530789
g__Glycocaulis	4	0.000265395
g__Maricaulis	3	0.000199046
g__Hyphomonas	10	0.000663487
g__Hirschia	10	0.000663487
g__Candidatus Viadribacter	1	6.63487e-05
g__Aquisalinus	1	6.63487e-05
g__Candidatus Puniceispirillum	7	0.000464441
g__Micavibrio	4	0.000265395
g__Kordiimonas	10	0.000663487
g__Paremcibacter	7	0.000464441
g__Luteithermobacter	3	0.000199046
g__Magnetococcus	5	0.000331743
g__Campylobacter	5236	0.347402
g__Sulfurospirillum	66	0.00437901
g__Malaciobacter	984	0.0652871
g__Aliarcobacter	332	0.0220278
g__Arcobacter	307	0.020369
g__Halarcobacter	73	0.00484345
g__Poseidonibacter	50	0.00331743
g__Pseudoarcobacter	36	0.00238855
g__Helicobacter	231	0.0153265
g__Wolinella	2	0.000132697
g__Sulfurimonas	186	0.0123409
g__Sulfuricurvum	4	0.000265395
g__Sulfurovum	20	0.00132697
g__Hydrogenimonas	1	6.63487e-05
g__Caminibacter	49	0.00325109
g__Nautilia	19	0.00126062
g__Nitrosophilus	26	0.00172507
g__Nitratiruptor	22	0.00145967
g__Archangium	155	0.010284
g__Stigmatella	7	0.000464441
g__Cystobacter	7	0.000464441
g__Melittangium	1	6.63487e-05
g__Myxococcus	71	0.00471076
g__Corallococcus	56	0.00371553
g__Pyxidicoccus	5	0.000331743
g__Anaeromyxobacter	58	0.00384822
g__Vulgatibacter	3	0.000199046
g__Sorangium	131	0.00869168
g__Chondromyces	39	0.0025876
g__Pajaroellobacter	1	6.63487e-05
g__Sandaracinus	46	0.00305204
g__Labilithrix	1	6.63487e-05
g__Haliangium	86	0.00570599
g__Desulfonema	89	0.00590503
g__Desulfosarcina	53	0.00351648
g__Desulfococcus	20	0.00132697
g__Desulfobacula	18	0.00119428
g__Desulfoluna	11	0.000729835
g__Desulfobacter	9	0.000597138
g__Desulfatibacillum	4	0.000265395
g__Desulforapulum	4	0.000265395
g__Desulfosediminicola	17	0.00112793
g__Desulfotalea	11	0.000729835
g__Desulfocapsa	7	0.000464441
g__Desulfobulbus	21	0.00139332
g__Desulfurivibrio	12	0.000796184
g__Desulfomarina	1	6.63487e-05
g__Desulfosudis	4	0.000265395
g__Desulfovibrio	59	0.00391457
g__Pseudodesulfovibrio	40	0.00265395
g__Lawsonia	12	0.000796184
g__Maridesulfovibrio	10	0.000663487
g__Desulfocurvibacter	5	0.000331743
g__Desulfolutivibrio	5	0.000331743
g__Oceanidesulfovibrio	5	0.000331743
g__Paradesulfovibrio	3	0.000199046
g__Oleidesulfovibrio	2	0.000132697
g__Solidesulfovibrio	2	0.000132697
g__Desulfohalobium	33	0.00218951
g__Desulfomicrobium	15	0.00099523
g__Geobacter	23	0.00152602
g__Geomonas	21	0.00139332
g__Citrifermentans	8	0.000530789
g__Geotalea	8	0.000530789
g__Trichlorobacter	5	0.000331743
g__Geoalkalibacter	4	0.000265395
g__Desulfuromonas	49	0.00325109
g__Pelobacter	15	0.00099523
g__Syntrophotalea	5	0.000331743
g__Syntrophobacter	15	0.00099523
g__Desulfoglaeba	2	0.000132697
g__Syntrophus	11	0.000729835
g__Desulfomonile	3	0.000199046
g__Dissulfurimicrobium	7	0.000464441
g__Candidatus Desulfofervidus	6	0.000398092
g__Bradymonas	9	0.000597138
g__Persicimonas	2	0.000132697
g__Desulfarculus	1	6.63487e-05
g__Burkholderia	894	0.0593157
g__Ralstonia	496	0.0329089
g__Cupriavidus	264	0.0175161
g__Paraburkholderia	253	0.0167862
g__Polynucleobacter	157	0.0104167
g__Pandoraea	72	0.0047771
g__Caballeronia	34	0.00225586
g__Candidatus Vallotia	28	0.00185776
g__Chitinimonas	17	0.00112793
g__Mycetohabitans	13	0.000862533
g__Mycoavidus	8	0.000530789
g__Lautropia	5	0.000331743
g__Ephemeroptericola	2	0.000132697
g__Variovorax	477	0.0316483
g__Hydrogenophaga	340	0.0225586
g__Delftia	146	0.00968691
g__Comamonas	144	0.00955421
g__Acidovorax	141	0.00935516
g__Rhodoferax	62	0.00411362
g__Ottowia	36	0.00238855
g__Serpentinimonas	28	0.00185776
g__Ramlibacter	24	0.00159237
g__Diaphorobacter	23	0.00152602
g__Schlegelella	23	0.00152602
g__Kinneretia	21	0.00139332
g__Polaromonas	19	0.00126062
g__Verminephrobacter	15	0.00099523
g__Melaminivora	14	0.000928882
g__Alicycliphilus	9	0.000597138
g__Hylemonella	5	0.000331743
g__Curvibacter	5	0.000331743
g__Limnohabitans	2	0.000132697
g__Simplicispira	2	0.000132697
g__Pulveribacter	1	6.63487e-05
g__Achromobacter	546	0.0362264
g__Bordetella	192	0.0127389
g__Advenella	53	0.00351648
g__Alcaligenes	42	0.00278664
g__Taylorella	38	0.00252125
g__Pigmentiphaga	23	0.00152602
g__Orrella	19	0.00126062
g__Kerstersia	10	0.000663487
g__Oligella	8	0.000530789
g__Pelistega	6	0.000398092
g__Pusillimonas (ex Stolz et al. 2005)	6	0.000398092
g__Castellaniella	4	0.000265395
g__Paenalcaligenes	4	0.000265395
g__Massilia	314	0.0208335
g__Duganella	19	0.00126062
g__Herbaspirillum	196	0.0130043
g__Janthinobacterium	113	0.0074974
g__Collimonas	25	0.00165872
g__Undibacterium	14	0.000928882
g__Glaciimonas	10	0.000663487
g__Herminiimonas	8	0.000530789
g__Noviherbaspirillum	3	0.000199046
g__Methylibium	78	0.0051752
g__Thiomonas	41	0.0027203
g__Sphaerotilus	30	0.00199046
g__Rubrivivax	26	0.00172507
g__Inhella	21	0.00139332
g__Aquabacterium	20	0.00132697
g__Paucibacter	15	0.00099523
g__Leptothrix	14	0.000928882
g__Mitsuaria	12	0.000796184
g__Roseateles	12	0.000796184
g__Rhizobacter	11	0.000729835
g__Tepidimonas	6	0.000398092
g__Xylophilus	2	0.000132697
g__Turicimonas	15	0.00099523
g__Sutterella	3	0.000199046
g__Neisseria	192	0.0127389
g__Snodgrassella	21	0.00139332
g__Alysiella	15	0.00099523
g__Kingella	11	0.000729835
g__Simonsiella	9	0.000597138
g__Vitreoscilla	6	0.000398092
g__Chitinolyticbacter	6	0.000398092
g__Paralysiella	6	0.000398092
g__Aquella	5	0.000331743
g__Conchiformibius	4	0.000265395
g__Eikenella	2	0.000132697
g__Crenobacter	1	6.63487e-05
g__Chromobacterium	97	0.00643582
g__Iodobacter	25	0.00165872
g__Aquitalea	18	0.00119428
g__Laribacter	17	0.00112793
g__Chitinibacter	11	0.000729835
g__Paludibacterium	9	0.000597138
g__Deefgea	9	0.000597138
g__Pseudogulbenkiania	9	0.000597138
g__Vogesella	5	0.000331743
g__Aquaspirillum	3	0.000199046
g__Jeongeupia	2	0.000132697
g__Microvirgula	1	6.63487e-05
g__Methyloversatilis	52	0.00345013
g__Denitratisoma	26	0.00172507
g__Sulfuritalea	12	0.000796184
g__Sterolibacterium	1	6.63487e-05
g__Candidatus Methylopumilus	33	0.00218951
g__Methylophilus	7	0.000464441
g__Methylotenera	7	0.000464441
g__Methylovorus	4	0.000265395
g__Methyloradius	3	0.000199046
g__Methylobacillus	2	0.000132697
g__Nitrosomonas	30	0.00199046
g__Nitrosospira	11	0.000729835
g__Candidatus Nitrotoga	13	0.000862533
g__Sideroxydans	11	0.000729835
g__Gallionella	3	0.000199046
g__Ferriphaselus	1	6.63487e-05
g__Ferrigenium	1	6.63487e-05
g__Sulfuritortus	4	0.000265395
g__Sulfuricella	3	0.000199046
g__Sulfuriferula	1	6.63487e-05
g__Usitatibacter	1	6.63487e-05
g__Thauera	49	0.00325109
g__Azoarcus	42	0.00278664
g__Nitrogeniibacter	2	0.000132697
g__Aromatoleum	16	0.00106158
g__Niveibacterium	3	0.000199046
g__Azospira	2	0.000132697
g__Rugosibacter	1	6.63487e-05
g__Dechloromonas	16	0.00106158
g__Ferribacterium	3	0.000199046
g__Candidatus Kinetoplastibacterium	87	0.00577234
g__Candidatus Profftella	8	0.000530789
g__Casimicrobium	4	0.000265395
g__Silvanigrella	46	0.00305204
g__Fluviispira	44	0.00291934
g__Halobacteriovorax	27	0.00179141
g__Bacteriovorax	7	0.000464441
g__Bdellovibrio	13	0.000862533
g__Pseudobdellovibrio	11	0.000729835
g__Acidithiobacillus	13	0.000862533
g__Mariprofundus	5	0.000331743
g__Porphyromonas	5135	0.3407
g__Prevotella	5029	0.333668
g__Pseudoprevotella	9	0.000597138
g__Paraprevotella	1	6.63487e-05
g__Bacteroides	514	0.0341032
g__Phocaeicola	118	0.00782914
g__Parabacteroides	135	0.00895707
g__Tannerella	29	0.00192411
g__Dysgonomonas	45	0.00298569
g__Proteiniphilum	34	0.00225586
g__Petrimonas	20	0.00132697
g__Muribaculum	40	0.00265395
g__Duncaniella	38	0.00252125
g__Sodaliphilus	4	0.000265395
g__Butyricimonas	29	0.00192411
g__Odoribacter	10	0.000663487
g__Alistipes	38	0.00252125
g__Coprobacter	31	0.00205681
g__Barnesiella	2	0.000132697
g__Paludibacter	27	0.00179141
g__Tenuifilum	26	0.00172507
g__Salinivirga	18	0.00119428
g__Maribellus	46	0.00305204
g__Draconibacterium	41	0.0027203
g__Labilibaculum	25	0.00165872
g__Alkalitalea	10	0.000663487
g__Flavobacterium	1513	0.100386
g__Polaribacter	789	0.0523491
g__Capnocytophaga	630	0.0417997
g__Tenacibaculum	239	0.0158573
g__Cellulophaga	228	0.0151275
g__Winogradskyella	187	0.0124072
g__Algibacter	178	0.0118101
g__Formosa	178	0.0118101
g__Aquimarina	163	0.0108148
g__Maribacter	141	0.00935516
g__Myroides	131	0.00869168
g__Nonlabens	122	0.00809454
g__Zunongwangia	120	0.00796184
g__Lacinutrix	114	0.00756375
g__Lutibacter	110	0.00729835
g__Olleya	110	0.00729835
g__Kordia	97	0.00643582
g__Dokdonia	92	0.00610408
g__Urechidicola	81	0.00537424
g__Gramella	74	0.0049098
g__Aequorivita	69	0.00457806
g__Flavivirga	61	0.00404727
g__Antarcticibacterium	60	0.00398092
g__Mesoflavibacter	58	0.00384822
g__Mariniflexile	54	0.00358283
g__Flagellimonas	49	0.00325109
g__Muricauda	48	0.00318474
g__Salegentibacter	42	0.00278664
g__Seonamhaeicola	40	0.00265395
g__Tamlana	39	0.0025876
g__Psychroflexus	36	0.00238855
g__Wenyingzhuangia	29	0.00192411
g__Psychroserpens	29	0.00192411
g__Sabulilitoribacter	26	0.00172507
g__Changchengzhania	26	0.00172507
g__Gillisia	26	0.00172507
g__Oceanihabitans	25	0.00165872
g__Sinomicrobium	22	0.00145967
g__Arenibacter	19	0.00126062
g__Euzebyella	19	0.00126062
g__Aggregatimonas	17	0.00112793
g__Amniculibacterium	16	0.00106158
g__Marixanthomonas	15	0.00099523
g__Aegicerativicinus	15	0.00099523
g__Siansivirga	13	0.000862533
g__Costertonia	13	0.000862533
g__Sediminicola	10	0.000663487
g__Leeuwenhoekiella	10	0.000663487
g__Constantimarinum	10	0.000663487
g__Muriicola	8	0.000530789
g__Galbibacter	8	0.000530789
g__Croceibacter	6	0.000398092
g__Robiginitalea	6	0.000398092
g__Gilvibacter	5	0.000331743
g__Zobellia	5	0.000331743
g__Pukyongia	5	0.000331743
g__Chryseobacterium	1195	0.0792867
g__Kaistella	107	0.00709931
g__Epilithonimonas	24	0.00159237
g__Elizabethkingia	257	0.0170516
g__Apibacter	103	0.00683391
g__Empedobacter	68	0.00451171
g__Cloacibacterium	52	0.00345013
g__Faecalibacter	50	0.00331743
g__Riemerella	42	0.00278664
g__Weeksella	21	0.00139332
g__Ornithobacterium	19	0.00126062
g__Bergeyella	8	0.000530789
g__Cruoricaptor	1	6.63487e-05
g__Blattabacterium	514	0.0341032
g__Crocinitomix	21	0.00139332
g__Fluviicola	13	0.000862533
g__Candidatus Sulcia	33	0.00218951
g__Owenweeksia	12	0.000796184
g__Croceimicrobium	11	0.000729835
g__Ichthyobacterium	7	0.000464441
g__Hymenobacter	169	0.0112129
g__Adhaeribacter	82	0.00544059
g__Pontibacter	37	0.0024549
g__Nibribacter	30	0.00199046
g__Rufibacter	20	0.00132697
g__Spirosoma	182	0.0120755
g__Rhodocytophaga	39	0.0025876
g__Cytophaga	34	0.00225586
g__Aquirufa	11	0.000729835
g__Echinicola	93	0.00617043
g__Cyclobacterium	46	0.00305204
g__Algoriphagus	30	0.00199046
g__Belliella	19	0.00126062
g__Aquiflexum	19	0.00126062
g__Mongoliitalea	16	0.00106158
g__Flammeovirga	191	0.0126726
g__Dyadobacter	58	0.00384822
g__Runella	52	0.00345013
g__Arcticibacterium	15	0.00099523
g__Fibrella	14	0.000928882
g__Leadbetterella	4	0.000265395
g__Larkinella	2	0.000132697
g__Fulvivirga	65	0.00431266
g__Chryseolinea	8	0.000530789
g__Bernardetia	67	0.00444536
g__Marivirga	37	0.0024549
g__Candidatus Cardinium	15	0.00099523
g__Candidatus Amoebophilus	12	0.000796184
g__Mangrovivirga	22	0.00145967
g__Sphingobacterium	404	0.0268049
g__Pedobacter	338	0.0224259
g__Mucilaginibacter	217	0.0143977
g__Olivibacter	43	0.00285299
g__Solitalea	27	0.00179141
g__Pseudopedobacter	20	0.00132697
g__Anseongella	3	0.000199046
g__Arachidicoccus	136	0.00902342
g__Chitinophaga	74	0.0049098
g__Lacibacter	74	0.0049098
g__Flavisolibacter	67	0.00444536
g__Niabella	29	0.00192411
g__Ferruginibacter	25	0.00165872
g__Filimonas	23	0.00152602
g__Panacibacter	21	0.00139332
g__Flavihumibacter	17	0.00112793
g__Niastella	10	0.000663487
g__Paraflavitalea	8	0.000530789
g__Pseudocnuella	6	0.000398092
g__Phnomibacter	2	0.000132697
g__Pseudobacter	1	6.63487e-05
g__Rhodothermus	10	0.000663487
g__Rhodocaloribacter	7	0.000464441
g__Salinibacter	1	6.63487e-05
g__Saprospira	11	0.000729835
g__Haliscomenobacter	4	0.000265395
g__Candidatus Sulfidibacterium	9	0.000597138
g__Pelodictyon	26	0.00172507
g__Chlorobium	5	0.000331743
g__Prosthecochloris	19	0.00126062
g__Chlorobaculum	8	0.000530789
g__Chloroherpeton	6	0.000398092
g__Melioribacter	32	0.00212316
g__Ignavibacterium	27	0.00179141
g__Candidatus Cyclonatronum	20	0.00132697
g__Roseithermus	6	0.000398092
g__Gemmatirosa	101	0.00670122
g__Gemmatimonas	12	0.000796184
g__Candidatus Cloacimonas	6	0.000398092
g__Fibrobacter	1	6.63487e-05
g__Fusobacterium	4713	0.312701
g__Ilyobacter	40	0.00265395
g__Cetobacterium	38	0.00252125
g__Leptotrichia	1437	0.0953431
g__Sebaldella	69	0.00457806
g__Streptobacillus	50	0.00331743
g__Pseudoleptotrichia	29	0.00192411
g__Sneathia	18	0.00119428
g__Borrelia	267	0.0177151
g__Borreliella	146	0.00968691
g__Treponema	195	0.012938
g__Thiospirochaeta	57	0.00378187
g__Spirochaeta	23	0.00152602
g__Oceanispirochaeta	6	0.000398092
g__Sediminispirochaeta	3	0.000199046
g__Salinispira	2	0.000132697
g__Sphaerochaeta	13	0.000862533
g__Breznakiella	5	0.000331743
g__Brachyspira	350	0.023222
g__Leptospira	136	0.00902342
g__Turneriella	3	0.000199046
g__Aureliella	27	0.00179141
g__Stieleria	17	0.00112793
g__Rosistilla	14	0.000928882
g__Rubripirellula	12	0.000796184
g__Roseimaritima	8	0.000530789
g__Bremerella	8	0.000530789
g__Lignipirellula	8	0.000530789
g__Anatilimnocola	8	0.000530789
g__Rhodopirellula	7	0.000464441
g__Pirellula	2	0.000132697
g__Mariniblastus	1	6.63487e-05
g__Lacipirellula	24	0.00159237
g__Bythopirellula	22	0.00145967
g__Botrimarina	12	0.000796184
g__Aeoliella	6	0.000398092
g__Adhaeretor	1	6.63487e-05
g__Thermogutta	3	0.000199046
g__Gimesia	71	0.00471076
g__Planctomyces	17	0.00112793
g__Polystyrenella	13	0.000862533
g__Fuerstiella	11	0.000729835
g__Crateriforma	8	0.000530789
g__Maioricimonas	8	0.000530789
g__Thalassoglobus	8	0.000530789
g__Symmachiella	6	0.000398092
g__Calycomorphotria	5	0.000331743
g__Planctopirus	3	0.000199046
g__Alienimonas	2	0.000132697
g__Caulifigura	2	0.000132697
g__Gemmata	38	0.00252125
g__Urbifossiella	17	0.00112793
g__Frigoriglobus	12	0.000796184
g__Limnoglobus	6	0.000398092
g__Tuwongella	1	6.63487e-05
g__Tautonia	7	0.000464441
g__Paludisphaera	6	0.000398092
g__Singulisphaera	3	0.000199046
g__Aquisphaera	3	0.000199046
g__Isosphaera	1	6.63487e-05
g__Poriferisphaera	16	0.00106158
g__Phycisphaera	8	0.000530789
g__Mucisphaera	3	0.000199046
g__Limihaloglobus	11	0.000729835
g__Sedimentisphaera	5	0.000331743
g__Anaerohalosphaera	1	6.63487e-05
g__Humisphaera	11	0.000729835
g__Candidatus Uabimicrobium	28	0.00185776
g__Candidatus Kuenenia	10	0.000663487
g__Parachlamydia	38	0.00252125
g__Neochlamydia	24	0.00159237
g__Candidatus Protochlamydia	12	0.000796184
g__Simkania	18	0.00119428
g__Candidatus Rhabdochlamydia	17	0.00112793
g__Waddlia	16	0.00106158
g__Chlamydia	61	0.00404727
g__Chlamydiifrater	6	0.000398092
g__Verrucomicrobium	25	0.00165872
g__Roseimicrobium	16	0.00106158
g__Luteolibacter	10	0.000663487
g__Akkermansia	33	0.00218951
g__Opitutus	18	0.00119428
g__Oleiharenicola	14	0.000928882
g__Ereboglobus	5	0.000331743
g__Nibricoccus	3	0.000199046
g__Lacunisphaera	1	6.63487e-05
g__Coraliomargarita	6	0.000398092
g__Methylacidiphilum	15	0.00099523
g__Methylacidimicrobium	3	0.000199046
g__Kiritimatiella	2	0.000132697
g__Tichowtungia	2	0.000132697
g__Tepiditoga	61	0.00404727
g__Marinitoga	36	0.00238855
g__Defluviitoga	34	0.00225586
g__Petrotoga	11	0.000729835
g__Thermosipho	68	0.00451171
g__Fervidobacterium	25	0.00165872
g__Thermotoga	12	0.000796184
g__Pseudothermotoga	10	0.000663487
g__Kosmotoga	29	0.00192411
g__Mesotoga	3	0.000199046
g__Terriglobus	34	0.00225586
g__Granulicella	15	0.00099523
g__Acidisarcina	6	0.000398092
g__Candidatus Koribacter	4	0.000265395
g__Acidobacterium	3	0.000199046
g__Edaphobacter	3	0.000199046
g__Paludibaculum	12	0.000796184
g__Thermotomaculum	15	0.00099523
g__Sulfidibacter	8	0.000530789
g__Luteitalea	22	0.00145967
g__Chloracidobacterium	11	0.000729835
g__Nitrospira	45	0.00298569
g__Leptospirillum	7	0.000464441
g__Thermodesulfovibrio	7	0.000464441
g__Dissulfurispira	7	0.000464441
g__Hydrogenobaculum	11	0.000729835
g__Hydrogenobacter	6	0.000398092
g__Aquifex	6	0.000398092
g__Persephonella	7	0.000464441
g__Sulfurihydrogenibium	2	0.000132697
g__Thermosulfidibacter	1	6.63487e-05
g__Desulfurobacterium	27	0.00179141
g__Thermovibrio	1	6.63487e-05
g__Deferribacter	32	0.00212316
g__Calditerrivibrio	11	0.000729835
g__Flexistipes	7	0.000464441
g__Geovibrio	3	0.000199046
g__Denitrovibrio	2	0.000132697
g__Candidatus Babela	35	0.0023222
g__Candidatus Absconditicoccus	12	0.000796184
g__Candidatus Nanosynbacter	4	0.000265395
g__Candidatus Saccharimonas	2	0.000132697
g__Dictyoglomus	35	0.0023222
g__Caldithrix	29	0.00192411
g__Endomicrobium	21	0.00139332
g__Elusimicrobium	7	0.000464441
g__Acetomicrobium	7	0.000464441
g__Thermovirga	7	0.000464441
g__Fretibacterium	5	0.000331743
g__Aminobacterium	2	0.000132697
g__Jonquetella	2	0.000132697
g__Thermanaerovibrio	1	6.63487e-05
g__Cloacibacillus	1	6.63487e-05
g__Thermodesulfobacterium	16	0.00106158
g__Thermodesulfatator	5	0.000331743
g__Caldimicrobium	3	0.000199046
g__Caldisericum	15	0.00099523
g__Atribacter	10	0.000663487
g__Coprothermobacter	5	0.000331743
g__Desulfurispirillum	4	0.000265395
g__Methanococcoides	1314	0.0871822
g__Methanosarcina	286	0.0189757
g__Methanomethylovorans	20	0.00132697
g__Methanohalobium	18	0.00119428
g__Methanohalophilus	14	0.000928882
g__Methanosalsum	4	0.000265395
g__Methanolobus	3	0.000199046
g__Methanospirillum	38	0.00252125
g__Methanoculleus	8	0.000530789
g__Methanoplanus	6	0.000398092
g__Methanofollis	6	0.000398092
g__Methanolacinia	4	0.000265395
g__Methanoregula	5	0.000331743
g__Methanosphaerula	1	6.63487e-05
g__Methanocorpusculum	1	6.63487e-05
g__Methanocella	26	0.00172507
g__Methanothrix	3	0.000199046
g__Halogeometricum	86	0.00570599
g__Haloferax	14	0.000928882
g__Haloplanus	10	0.000663487
g__Halobellus	5	0.000331743
g__Haloprofundus	5	0.000331743
g__Haloquadratum	4	0.000265395
g__Halorubrum	58	0.00384822
g__Halobaculum	22	0.00145967
g__Salinigranum	4	0.000265395
g__Halalkaliarchaeum	4	0.000265395
g__Halolamina	2	0.000132697
g__Halopenitus	2	0.000132697
g__Haloarcula	13	0.000862533
g__Halomicrobium	11	0.000729835
g__Halapricum	11	0.000729835
g__Halococcoides	10	0.000663487
g__Halorhabdus	6	0.000398092
g__Halosimplex	5	0.000331743
g__Natronomonas	3	0.000199046
g__Halosiccatus	1	6.63487e-05
g__Halobacterium	27	0.00179141
g__Haladaptatus	16	0.00106158
g__Halodesulfurarchaeum	7	0.000464441
g__Halorussus	5	0.000331743
g__Salarchaeum	3	0.000199046
g__Natranaeroarchaeum	2	0.000132697
g__Halalkalicoccus	1	6.63487e-05
g__Halovivax	24	0.00159237
g__Natrinema	20	0.00132697
g__Haloterrigena	18	0.00119428
g__Halobiforma	18	0.00119428
g__Natrarchaeobaculum	13	0.000862533
g__Natrialba	8	0.000530789
g__Salinarchaeum	7	0.000464441
g__Natronobacterium	3	0.000199046
g__Natronorubrum	3	0.000199046
g__Halostagnicola	3	0.000199046
g__Natronococcus	1	6.63487e-05
g__Halopiger	1	6.63487e-05
g__Methanobrevibacter	203	0.0134688
g__Methanobacterium	112	0.00743105
g__Methanosphaera	38	0.00252125
g__Methanothermobacter	10	0.000663487
g__Methanothermus	6	0.000398092
g__Methanocaldococcus	163	0.0108148
g__Methanotorris	13	0.000862533
g__Methanococcus	111	0.0073647
g__Methanothermococcus	47	0.00311839
g__Methanofervidicoccus	17	0.00112793
g__Thermococcus	73	0.00484345
g__Palaeococcus	13	0.000862533
g__Pyrococcus	9	0.000597138
g__Archaeoglobus	12	0.000796184
g__Ferroglobus	3	0.000199046
g__Candidatus Methanoliparum	6	0.000398092
g__Methanopyrus	2	0.000132697
g__Acidianus	151	0.0100187
g__Sulfolobus	80	0.00530789
g__Saccharolobus	51	0.00338378
g__Sulfurisphaera	35	0.0023222
g__Metallosphaera	27	0.00179141
g__Sulfodiicoccus	20	0.00132697
g__Stygiolobus	18	0.00119428
g__Sulfuracidifex	8	0.000530789
g__Pyrobaculum	18	0.00119428
g__Vulcanisaeta	8	0.000530789
g__Thermoproteus	7	0.000464441
g__Caldivirga	5	0.000331743
g__Caldisphaera	30	0.00199046
g__Acidilobus	6	0.000398092
g__Thermofilum	20	0.00132697
g__Infirmifilum	2	0.000132697
g__Staphylothermus	9	0.000597138
g__Desulfurococcus	5	0.000331743
g__Aeropyrum	4	0.000265395
g__Hyperthermus	2	0.000132697
g__Pyrolobus	1	6.63487e-05
g__Fervidicoccus	20	0.00132697
g__Nitrosopumilus	115	0.0076301
g__Nitrosarchaeum	17	0.00112793
g__Candidatus Nitrosomarinus	6	0.000398092
g__Candidatus Nitrosocosmicus	49	0.00325109
g__Nitrososphaera	2	0.000132697
g__Candidatus Nitrosocaldus	1	6.63487e-05
g__Candidatus Nitrosotenuis	24	0.00159237
g__Candidatus Nitrosopelagicus	13	0.000862533
g__Candidatus Nitrosotalea	3	0.000199046
g__Conexivisphaera	1	6.63487e-05
g__Candidatus Korarchaeum	7	0.000464441
g__Candidatus Prometheoarchaeum	568	0.037686
g__Ferroplasma	38	0.00252125
g__Thermoplasma	20	0.00132697
g__Picrophilus	15	0.00099523
g__Cuniculiplasma	6	0.000398092
g__Methanomassiliicoccus	2	0.000132697
g__Candidatus Methanoplasma	1	6.63487e-05
g__Aciduliprofundum	18	0.00119428
g__Candidatus Mancarchaeum	9	0.000597138
g__Candidatus Micrarchaeum	1	6.63487e-05
g__Candidatus Nanohalobium	2	0.000132697
g__Betacoronavirus	787148	52.2262
g__Gammacoronavirus	6	0.000398092
g__Alphacoronavirus	2	0.000132697
g__Hepatovirus	2	0.000132697
g__Megrivirus	1	6.63487e-05
g__Torchivirus	1	6.63487e-05
g__Salovirus	2	0.000132697
g__Sopolycivirus	2	0.000132697
g__Nepovirus	1	6.63487e-05
g__Sobemovirus	1	6.63487e-05
g__Potyvirus	2	0.000132697
g__Orthobunyavirus	14	0.000928882
g__Loanvirus	3	0.000199046
g__Agnathovirus	2	0.000132697
g__Phasivirus	3	0.000199046
g__Phlebovirus	1	6.63487e-05
g__Mammarenavirus	2	0.000132697
g__Orthonairovirus	1	6.63487e-05
g__Orthoavulavirus	3	0.000199046
g__Narmovirus	2	0.000132697
g__Ebolavirus	1	6.63487e-05
g__Hapavirus	1	6.63487e-05
g__Ilarvirus	9	0.000597138
g__Pomovirus	3	0.000199046
g__Goravirus	3	0.000199046
g__Alphaendornavirus	1	6.63487e-05
g__Carlavirus	1	6.63487e-05
g__Capillovirus	1	6.63487e-05
g__Allexivirus	1	6.63487e-05
g__Flavivirus	2	0.000132697
g__Alphanodavirus	1	6.63487e-05
g__Chrysovirus	2	0.000132697
g__Orbivirus	1	6.63487e-05
g__Rotavirus	1	6.63487e-05
g__Lentivirus	73	0.00484345
g__Caulimovirus	1	6.63487e-05
g__Badnavirus	1	6.63487e-05
g__Gorganvirus	11553	0.766526
g__Audreyjarvisvirus	14	0.000928882
g__Demosthenesvirus	9	0.000597138
g__Saphexavirus	7	0.000464441
g__Fromanvirus	6	0.000398092
g__Annadreamyvirus	6	0.000398092
g__Latrobevirus	4	0.000265395
g__Coopervirus	1	6.63487e-05
g__Colossusvirus	2	0.000132697
g__Bertelyvirus	1	6.63487e-05
g__Lidleunavirus	2	0.000132697
g__Douglaswolinvirus	1	6.63487e-05
g__Nickievirus	3	0.000199046
g__Limdunavirus	3	0.000199046
g__Lillamyvirus	3	0.000199046
g__Tandoganvirus	3	0.000199046
g__Chivirus	2	0.000132697
g__Fishburnevirus	2	0.000132697
g__Homburgvirus	1	6.63487e-05
g__Godonkavirus	1	6.63487e-05
g__Efquatrovirus	1	6.63487e-05
g__Cbastvirus	1	6.63487e-05
g__Helsingorvirus	1	6.63487e-05
g__Jerseyvirus	1	6.63487e-05
g__Quhwahvirus	1	6.63487e-05
g__Mardecavirus	1	6.63487e-05
g__Samistivirus	1	6.63487e-05
g__Sextaecvirus	1	6.63487e-05
g__Ceduovirus	1	6.63487e-05
g__Skunavirus	1	6.63487e-05
g__Rosenblumvirus	78	0.0051752
g__Andhravirus	44	0.00291934
g__Minhovirus	3	0.000199046
g__Copernicusvirus	1	6.63487e-05
g__Mosigvirus	5	0.000331743
g__Slopekvirus	5	0.000331743
g__Gaprivervirus	3	0.000199046
g__Schizotequatrovirus	2	0.000132697
g__Dhakavirus	2	0.000132697
g__Tequatrovirus	1	6.63487e-05
g__Jiaodavirus	1	6.63487e-05
g__Llyrvirus	13	0.000862533
g__Fletchervirus	10	0.000663487
g__Firehammervirus	1	6.63487e-05
g__Mimasvirus	11	0.000729835
g__Metrivirus	8	0.000530789
g__Takahashivirus	8	0.000530789
g__Kungbxnavirus	6	0.000398092
g__Alcyoneusvirus	6	0.000398092
g__Tulanevirus	6	0.000398092
g__Eneladusvirus	6	0.000398092
g__Ficleduovirus	6	0.000398092
g__Alexandravirus	5	0.000331743
g__Popoffvirus	4	0.000265395
g__Thornevirus	4	0.000265395
g__Vellamovirus	3	0.000199046
g__Obolenskvirus	3	0.000199046
g__Donellivirus	3	0.000199046
g__Polybotosvirus	3	0.000199046
g__Yoloswagvirus	2	0.000132697
g__Lazarusvirus	1	6.63487e-05
g__Zedzedvirus	1	6.63487e-05
g__Machinavirus	2	0.000132697
g__Palaemonvirus	2	0.000132697
g__Derbicusvirus	1	6.63487e-05
g__Petsuvirus	1	6.63487e-05
g__Kanaloavirus	1	6.63487e-05
g__Avunavirus	1	6.63487e-05
g__Risingsunvirus	1	6.63487e-05
g__Ahtivirus	1	6.63487e-05
g__Fipvunavirus	3	0.000199046
g__Privateervirus	1	6.63487e-05
g__Lightbulbvirus	1	6.63487e-05
g__Baoshanvirus	11	0.000729835
g__Sepunavirus	10	0.000663487
g__Harbinvirus	19	0.00126062
g__Pecentumvirus	5	0.000331743
g__Bastillevirus	2	0.000132697
g__Tsarbombavirus	2	0.000132697
g__Kochikohdavirus	2	0.000132697
g__Chatterjeevirus	2	0.000132697
g__Friunavirus	3	0.000199046
g__Foussvirus	1	6.63487e-05
g__Gutovirus	1	6.63487e-05
g__Piedvirus	1	6.63487e-05
g__Claudivirus	3	0.000199046
g__Bundooravirus	3	0.000199046
g__Cepunavirus	1	6.63487e-05
g__Kuttervirus	4	0.000265395
g__Taipeivirus	3	0.000199046
g__Litunavirus	1	6.63487e-05
g__Tunavirus	3	0.000199046
g__Hanrivervirus	1	6.63487e-05
g__Epseptimavirus	3	0.000199046
g__Roseolovirus	552	0.0366245
g__Cytomegalovirus	4	0.000265395
g__Rhadinovirus	5	0.000331743
g__Percavirus	4	0.000265395
g__Macavirus	2	0.000132697
g__Manticavirus	1	6.63487e-05
g__Varicellovirus	12	0.000796184
g__Cyprinivirus	15	0.00099523
g__Ostreavirus	1	6.63487e-05
g__Betabaculovirus	1584	0.105096
g__Alphabaculovirus	73	0.00484345
g__Gammabaculovirus	3	0.000199046
g__Alphanudivirus	15	0.00099523
g__Deltanudivirus	7	0.000464441
g__Betanudivirus	3	0.000199046
g__Glossinavirus	5	0.000331743
g__Muscavirus	1	6.63487e-05
g__Prasinovirus	30	0.00199046
g__Chlorovirus	7	0.000464441
g__Prymnesiovirus	5	0.000331743
g__Coccolithovirus	4	0.000265395
g__Raphidovirus	2	0.000132697
g__Phaeovirus	1	6.63487e-05
g__Mimivirus	57	0.00378187
g__Cafeteriavirus	15	0.00099523
g__Ascovirus	57	0.00378187
g__Lymphocystivirus	16	0.00106158
g__Megalocytivirus	1	6.63487e-05
g__Chloriridovirus	8	0.000530789
g__Iridovirus	7	0.000464441
g__Marseillevirus	4	0.000265395
g__Avipoxvirus	37	0.0024549
g__Orthopoxvirus	26	0.00172507
g__Cervidpoxvirus	8	0.000530789
g__Salmonpoxvirus	7	0.000464441
g__Centapoxvirus	7	0.000464441
g__Yatapoxvirus	6	0.000398092
g__Capripoxvirus	5	0.000331743
g__Oryzopoxvirus	4	0.000265395
g__Vespertilionpoxvirus	3	0.000199046
g__Parapoxvirus	2	0.000132697
g__Suipoxvirus	1	6.63487e-05
g__Betaentomopoxvirus	38	0.00252125
g__Alphaentomopoxvirus	8	0.000530789
g__Deltaentomopoxvirus	2	0.000132697
g__Asfivirus	8	0.000530789
g__Aviadenovirus	13	0.000862533
g__Atadenovirus	2	0.000132697
g__Mastadenovirus	1	6.63487e-05
g__Paulavirus	2	0.000132697
g__Bracovirus	66	0.00437901
g__Pandoravirus	36	0.00238855
g__Begomovirus	19	0.00126062
g__Capulavirus	1	6.63487e-05
g__Circovirus	2	0.000132697
g__Nanovirus	1	6.63487e-05
g__Gammapapillomavirus	4	0.000265395
g__Dyorhopapillomavirus	2	0.000132697
g__Gammalipothrixvirus	5	0.000331743
g__Usarudivirus	1	6.63487e-05
g__Betasatellite	4	0.000265395
g__Bottigliavirus	4	0.000265395
g__Alphafusellovirus	1	6.63487e-05
g__Dinodnavirus	1	6.63487e-05

## Sheet: Phylum 16S Kraken
Phylum	ControlGut3-R1	%
p__Proteobacteria	6659	42.0206
p__Firmicutes	5269	33.2492
p__Actinobacteriota	1946	12.2799
p__Bacteroidota	1430	9.02379
p__Cyanobacteria	489	3.08576
p__Acidobacteriota	16	0.100965
p__Planctomycetota	8	0.0504827
p__Chloroflexi	7	0.0441724
p__Campilobacterota	7	0.0441724
p__Verrucomicrobiota	4	0.0252414
p__Patescibacteria	3	0.018931
p__Myxococcota	3	0.018931
p__Armatimonadota	2	0.0126207
p__Gemmatimonadota	1	0.00631034
p__Spirochaetota	1	0.00631034
p__Elusimicrobiota	1	0.00631034
p__Desulfobacterota	1	0.00631034

## Sheet: Genus 16S Kraken
Genus	ControlGut3-R1	%
g__Staphylococcus	2284	61.0859
g__Pseudomonas	2242	59.9626
g__Acinetobacter	997	26.6649
g__Corynebacterium	837	22.3857
g__Cutibacterium	512	13.6935
g__Calothrix PCC-6303	452	12.0888
g__Tyzzerella	450	12.0353
g__Lysinibacillus	384	10.2701
g__Acidaminococcus	383	10.2434
g__Chryseobacterium	282	7.54212
g__Streptococcus	273	7.30142
g__Bacillus	225	6.01765
g__Escherichia-Shigella	165	4.41294
g__Cloacibacterium	110	2.94196
g__Empedobacter	99	2.64777
g__Allorhizobium-Neorhizobium-Pararhizobium-Rhizobium	95	2.54079
g__Enterococcus	92	2.46055
g__Micrococcus	67	1.79192
g__Moraxella	36	0.962824
g__Serratia	36	0.962824
g__Enterobacter	30	0.802354
g__Bergeyella	30	0.802354
g__Nocardioides	29	0.775608
g__uncultured	28	0.748863
g__uncultured	24	0.641883
g__Enhydrobacter	21	0.561647
g__Mesorhizobium	21	0.561647
g__Gordonia	21	0.561647
g__Aquabacterium	19	0.508157
g__Diaphorobacter	19	0.508157
g__Lactobacillus	18	0.481412
g__Klebsiella	17	0.454667
g__Pedobacter	17	0.454667
g__Delftia	16	0.427922
g__Streptomyces	16	0.427922
g__Roseovarius	15	0.401177
g__Defluviimonas	14	0.374432
g__Psychrobacter	13	0.347687
g__uncultured	13	0.347687
g__Marinobacter	13	0.347687
g__Ochrobactrum	13	0.347687
g__Sulfitobacter	12	0.320941
g__Bacteroides	11	0.294196
g__Yersinia	10	0.267451
g__Pantoea	10	0.267451
g__endosymbionts	10	0.267451
g__uncultured	10	0.267451
g__Geobacillus	10	0.267451
g__Lawsonella	10	0.267451
g__Agrococcus	10	0.267451
g__Flavobacterium	10	0.267451
g__Pelomonas	9	0.240706
g__Comamonas	9	0.240706
g__Ensifer	9	0.240706
g__Moheibacter	9	0.240706
g__Erwinia	8	0.213961
g__Aureimonas	8	0.213961
g__Kurthia	8	0.213961
g__Rhodococcus	8	0.213961
g__Acidovorax	7	0.187216
g__Ruegeria	7	0.187216
g__Roseivivax	7	0.187216
g__Paracoccus	7	0.187216
g__Lachnospiraceae UCG-008	7	0.187216
g__uncultured	7	0.187216
g__Desulfurella	7	0.187216
g__Thiopseudomonas	6	0.160471
g__Aeromonas	6	0.160471
g__Planococcus	6	0.160471
g__Anoxybacillus	6	0.160471
g__Anaerostipes	6	0.160471
g__Pseudoramibacter	6	0.160471
g__Chishuiella	6	0.160471
g__Limnohabitans	5	0.133726
g__Saccharospirillum	5	0.133726
g__Coxiella	5	0.133726
g__Cocleimonas	5	0.133726
g__Sediminimonas	5	0.133726
g__Solibacillus	5	0.133726
g__Elizabethkingia	5	0.133726
g__Ornithobacterium	5	0.133726
g__Providencia	4	0.10698
g__Ideonella	4	0.10698
g__Rhodoferax	4	0.10698
g__Burkholderia-Caballeronia-Paraburkholderia	4	0.10698
g__Neisseria	4	0.10698
g__BD1-7 clade	4	0.10698
g__Oceaniserpentilla	4	0.10698
g__Vibrio	4	0.10698
g__Brevundimonas	4	0.10698
g__Planomicrobium	4	0.10698
g__Sporosarcina	4	0.10698
g__Exiguobacterium	4	0.10698
g__Paenibacillus	4	0.10698
g__uncultured	4	0.10698
g__Lachnospiraceae NK4A136 group	4	0.10698
g__Microlunatus	4	0.10698
g__Weeksella	4	0.10698
g__Citrobacter	3	0.0802354
g__Rahnella1	3	0.0802354
g__Leptothrix	3	0.0802354
g__Herbaspirillum	3	0.0802354
g__Massilia	3	0.0802354
g__Achromobacter	3	0.0802354
g__Parasutterella	3	0.0802354
g__Rheinheimera	3	0.0802354
g__Pseudoalteromonas	3	0.0802354
g__SAR92 clade	3	0.0802354
g__uncultured	3	0.0802354
g__Neorhizobium	3	0.0802354
g__Yoonia-Loktanella	3	0.0802354
g__Halodurantibacterium	3	0.0802354
g__HIMB11	3	0.0802354
g__Marinibacterium	3	0.0802354
g__Ascidiaceihabitans	3	0.0802354
g__Lutimaribacter	3	0.0802354
g__Salinicoccus	3	0.0802354
g__Gemella	3	0.0802354
g__Psychrobacillus	3	0.0802354
g__uncultured	3	0.0802354
g__Turicibacter	3	0.0802354
g__uncultured	3	0.0802354
g__Clostridioides	3	0.0802354
g__Veillonella	3	0.0802354
g__Nocardia	3	0.0802354
g__Brevibacterium	3	0.0802354
g__Saccharothrix	3	0.0802354
g__Rikenellaceae RC9 gut group	3	0.0802354
g__Dothidea	3	0.0802354
g__Shimwellia	2	0.0534902
g__Salmonella	2	0.0534902
g__Franconibacter	2	0.0534902
g__Raoultella	2	0.0534902
g__Plesiomonas	2	0.0534902
g__Proteus	2	0.0534902
g__Sodalis	2	0.0534902
g__Rhizobacter	2	0.0534902
g__Roseateles	2	0.0534902
g__Simplicispira	2	0.0534902
g__Hydrogenophaga	2	0.0534902
g__Janthinobacterium	2	0.0534902
g__Zoogloea	2	0.0534902
g__uncultured	2	0.0534902
g__Gallionella	2	0.0534902
g__Halomonas	2	0.0534902
g__Thiomicrorhabdus	2	0.0534902
g__SUP05 cluster	2	0.0534902
g__Aquicella	2	0.0534902
g__Lysobacter	2	0.0534902
g__Stenotrophomonas	2	0.0534902
g__uncultured	2	0.0534902
g__Legionella	2	0.0534902
g__Hoeflea	2	0.0534902
g__Pseudolabrys	2	0.0534902
g__Afipia	2	0.0534902
g__Bradyrhizobium	2	0.0534902
g__uncultured	2	0.0534902
g__Seohaeicola	2	0.0534902
g__Jhaorihella	2	0.0534902
g__Limibaculum	2	0.0534902
g__Rubellimicrobium	2	0.0534902
g__Citreicella	2	0.0534902
g__Amaricoccus	2	0.0534902
g__Lacimonas	2	0.0534902
g__Caulobacter	2	0.0534902
g__Sphingomonas	2	0.0534902
g__Halolactibacillus	2	0.0534902
g__Vulcanibacillus	2	0.0534902
g__Lactococcus	2	0.0534902
g__Marinilactibacillus	2	0.0534902
g__Globicatella	2	0.0534902
g__Ignavigranum	2	0.0534902
g__Listeria	2	0.0534902
g__Faecalibaculum	2	0.0534902
g__Lachnospiraceae NK3A20 group	2	0.0534902
g__Agathobacter	2	0.0534902
g__Defluviitaleaceae UCG-011	2	0.0534902
g__Christensenellaceae R-7 group	2	0.0534902
g__uncultured	2	0.0534902
g__Phascolarctobacterium	2	0.0534902
g__Succiniclasticum	2	0.0534902
g__Actinomyces	2	0.0534902
g__Mobiluncus	2	0.0534902
g__Candidatus Ancillula	2	0.0534902
g__Bifidobacterium	2	0.0534902
g__Micromonospora	2	0.0534902
g__Actinomadura	2	0.0534902
g__Prevotella	2	0.0534902
g__Mucilaginibacter	2	0.0534902
g__Dolichospermum NIES41	2	0.0534902
g__Nostoc PCC-7107	2	0.0534902
g__RB41	2	0.0534902
g__uncultured	2	0.0534902
g__Azotobacter	1	0.0267451
g__Oblitimonas	1	0.0267451
g__Permianibacter	1	0.0267451
g__Cronobacter	1	0.0267451
g__Buchnera	1	0.0267451
g__Morganella	1	0.0267451
g__Edwardsiella	1	0.0267451
g__Ramlibacter	1	0.0267451
g__Polaromonas	1	0.0267451
g__Paucibacter	1	0.0267451
g__Sphaerotilus	1	0.0267451
g__Verminephrobacter	1	0.0267451
g__Alicycliphilus	1	0.0267451
g__Lampropedia	1	0.0267451
g__Brachymonas	1	0.0267451
g__Extensimonas	1	0.0267451
g__uncultured	1	0.0267451
g__Azonexus	1	0.0267451
g__Thauera	1	0.0267451
g__MND1	1	0.0267451
g__Nitrosomonas	1	0.0267451
g__Alteromonas	1	0.0267451
g__Colwellia	1	0.0267451
g__Idiomarina	1	0.0267451
g__uncultured	1	0.0267451
g__OM60(NOR5) clade	1	0.0267451
g__Marinobacterium	1	0.0267451
g__uncultured	1	0.0267451
g__Alcanivorax	1	0.0267451
g__Luteimonas	1	0.0267451
g__Chujaibacter	1	0.0267451
g__Pseudofulvimonas	1	0.0267451
g__Acidibacter	1	0.0267451
g__Halochromatium	1	0.0267451
g__Thiohalocapsa	1	0.0267451
g__uncultured	1	0.0267451
g__Crenothrix	1	0.0267451
g__Fulvimarina	1	0.0267451
g__Pseudahrensia	1	0.0267451
g__Paenochrobactrum	1	0.0267451
g__Nitratireductor	1	0.0267451
g__Nitrobacter	1	0.0267451
g__Hyphomicrobium	1	0.0267451
g__Nordella	1	0.0267451
g__Roseicyclus	1	0.0267451
g__Roseinatronobacter	1	0.0267451
g__Rhodovulum	1	0.0267451
g__Boseongicola	1	0.0267451
g__Oceanobacterium	1	0.0267451
g__Oceanibulbus	1	0.0267451
g__Pseudoruegeria	1	0.0267451
g__Planktomarina	1	0.0267451
g__Pseudophaeobacter	1	0.0267451
g__Mameliella	1	0.0267451
g__Vadicella	1	0.0267451
g__Cognatishimia	1	0.0267451
g__Tranquillimonas	1	0.0267451
g__Falsirhodobacter	1	0.0267451
g__Phenylobacterium	1	0.0267451
g__Litorimonas	1	0.0267451
g__uncultured	1	0.0267451
g__uncultured	1	0.0267451
g__Novosphingobium	1	0.0267451
g__Porphyrobacter	1	0.0267451
g__uncultured	1	0.0267451
g__uncultured	1	0.0267451
g__Candidatus Captivus	1	0.0267451
g__Nosocomiicoccus	1	0.0267451
g__uncultured	1	0.0267451
g__Virgibacillus	1	0.0267451
g__Geomicrobium	1	0.0267451
g__Salibacterium	1	0.0267451
g__Alkalicoccus	1	0.0267451
g__Salipaludibacillus	1	0.0267451
g__Tetragenococcus	1	0.0267451
g__Pediococcus	1	0.0267451
g__Carnobacterium	1	0.0267451
g__Desemzia	1	0.0267451
g__[Clostridium] innocuum group	1	0.0267451
g__Erysipelothrix	1	0.0267451
g__Erysipelotrichaceae UCG-007	1	0.0267451
g__Candidatus Stoquefichus	1	0.0267451
g__Erysipelatoclostridium	1	0.0267451
g__Erysipelotrichaceae UCG-003	1	0.0267451
g__Acholeplasma	1	0.0267451
g__Candidatus Phytoplasma	1	0.0267451
g__Aneurinibacillus	1	0.0267451
g__Hydrogenibacillus	1	0.0267451
g__uncultured	1	0.0267451
g__Fusicatenibacter	1	0.0267451
g__Lachnospiraceae NC2004 group	1	0.0267451
g__Lachnoclostridium	1	0.0267451
g__Roseburia	1	0.0267451
g__Shuttleworthia	1	0.0267451
g__GCA-900066575	1	0.0267451
g__Tuzzerella	1	0.0267451
g__[Eubacterium] eligens group	1	0.0267451
g__Romboutsia	1	0.0267451
g__Proteocatella	1	0.0267451
g__Family XIII AD3011 group	1	0.0267451
g__uncultured	1	0.0267451
g__Colidextribacter	1	0.0267451
g__Papillibacter	1	0.0267451
g__UCG-002	1	0.0267451
g__Incertae Sedis	1	0.0267451
g__uncultured	1	0.0267451
g__Fastidiosipila	1	0.0267451
g__Monoglobus	1	0.0267451
g__Megasphaera	1	0.0267451
g__Pelotomaculum	1	0.0267451
g__uncultured	1	0.0267451
g__Dietzia	1	0.0267451
g__Mycobacterium	1	0.0267451
g__Tessaracoccus	1	0.0267451
g__Acidipropionibacterium	1	0.0267451
g__Enteractinococcus	1	0.0267451
g__Paenarthrobacter	1	0.0267451
g__Agromyces	1	0.0267451
g__Microbacterium	1	0.0267451
g__Sanguibacter	1	0.0267451
g__Dermacoccus	1	0.0267451
g__Janibacter	1	0.0267451
g__Kitasatospora	1	0.0267451
g__F0332	1	0.0267451
g__Varibaculum	1	0.0267451
g__Aeriscardovia	1	0.0267451
g__uncultured	1	0.0267451
g__Acidothermus	1	0.0267451
g__Klenkia	1	0.0267451
g__Kineococcus	1	0.0267451
g__Solirubrobacter	1	0.0267451
g__Algoriella	1	0.0267451
g__Candidatus Hemobacterium	1	0.0267451
g__Soonwooa	1	0.0267451
g__Nonlabens	1	0.0267451
g__Alistipes	1	0.0267451
g__Alloprevotella	1	0.0267451
g__Porphyromonas	1	0.0267451
g__Parabacteroides	1	0.0267451
g__BSV13	1	0.0267451
g__Sphingobacterium	1	0.0267451
g__Chryseolinea	1	0.0267451
g__Hymenobacter	1	0.0267451
g__Niastella	1	0.0267451
g__uncultured	1	0.0267451
g__Mastigocladopsis PCC-10914	1	0.0267451
g__Tolypothrix	1	0.0267451
g__Nostoc PCC-73102	1	0.0267451
g__Cuspidothrix LMECYA 163	1	0.0267451
g__Rivularia PCC-7116	1	0.0267451
g__Scytonema UCFS19	1	0.0267451
g__Calothrix UAM 374	1	0.0267451
g__uncultured	1	0.0267451
g__Symphothece PCC-7002	1	0.0267451
g__Cephalothrix SAG 75.79	1	0.0267451
g__Synechococcus IR11	1	0.0267451
g__uncultured	1	0.0267451
g__Vicinamibacter	1	0.0267451
g__uncultured	1	0.0267451
g__uncultured	1	0.0267451
g__uncultured	1	0.0267451
g__uncultured	1	0.0267451
g__Candidatus Udaeobacter	1	0.0267451
g__Akkermansia	1	0.0267451
g__TM7a	1	0.0267451
g__Anaeromyxobacter	1	0.0267451
g__uncultured	1	0.0267451
g__uncultured	1	0.0267451
g__uncultured	1	0.0267451
g__Mycosphaerella	1	0.0267451
g__Debaryomyces	1	0.0267451
