# Supplementary material for: The virtual microbiome: A computational framework to evaluate microbiome analyses
Source: PLoS One. 2023 Feb 8;18(2):e0280391. doi: 10.1371/journal.pone.0280391 (PMC9907852; doi:10.1371/journal.pone.0280391)
Supplement: S2 Appendix — S1 Data: Complete and incomplete databases used in the analyses of virtual microbiomes with GAIA. S2–S4 Data: Virtual microbiomes analyzed with GAIA. S5 Data: Raw data of the amplicon analysis of G. mellonella microbiome with GAIA. S6 Data: Raw data of the WGS analysis of G. mellonella microbiome with GAIA. S7 Data: Significant changes of abundance in G. mellonella microbiome detected by 16S analysis with GAIA. S8 Data: Significant changes of abundance in G. mellonella microbiome detected by WGS analysis with GAIA. S9 Data: Virtual microbiomes analyzed with Kraken2. S10 Data: Raw data of the analysis of G. mellonella gut microbiome with Kraken2. (ZIP) [file pone.0280391.s002.zip › S1_Data.xlsx]

## Sheet: Resumen de exportación
	Este documento se ha exportado de Numbers. Cada tabla se ha convertido en una hoja de cálculo de Excel. Los demás objetos de las hojas de Numbers se han colocado en distintas hojas de cálculo. Recuerda que el cálculo de fórmulas puede ser diferente en Excel.
	Nombre de hoja de Numbers	Nombre de tabla de Numbers	Nombre de hoja de cálculo de Excel
	Complete database
		Tabla 1	Complete database
	Incomplete database DB1-Deleted families
		Tabla 1	Incomplete database DB1-Deleted
	Incomplete database DB2-Deleted genera
		Tabla 1	Incomplete database DB2-Deleted
	Incomplete database DB3- Deleted species
		Tabla 1	Incomplete database DB3- Delete

## Sheet: Complete database
1766203;Terrabacteria_group;Clostridiaceae;Abyssisolibacter;Abyssisolibacter_fermentans;
1720083;Terrabacteria_group;Lactobacillaceae;Acetilactobacillus;Acetilactobacillus_jinshanensis;
1006554;Proteobacteria;Acetobacteraceae;Acetobacter;Acetobacter_pasteurianus_NBRC_101655;
104097;Proteobacteria;Acetobacteraceae;Acetobacter;Acetobacter_estunensis;
104098;Proteobacteria;Acetobacteraceae;Acetobacter;Acetobacter_peroxydans;
104099;Proteobacteria;Acetobacteraceae;Acetobacter;Acetobacter_orleanensis;
104100;Proteobacteria;Acetobacteraceae;Acetobacter;Acetobacter_lovaniensis;
104101;Proteobacteria;Acetobacteraceae;Acetobacter;Acetobacter_indonesiensis;
104102;Proteobacteria;Acetobacteraceae;Acetobacter;Acetobacter_tropicalis;
1076592;Proteobacteria;Acetobacteraceae;Acetobacter;Acetobacter_papayae;
1076594;Proteobacteria;Acetobacteraceae;Acetobacter;Acetobacter_okinawensis;
1076596;Proteobacteria;Acetobacteraceae;Acetobacter;Acetobacter_persici;
1113581;Proteobacteria;Acetobacteraceae;Acetobacter;Acetobacter_sp._NBRC_3129;
1120919;Proteobacteria;Acetobacteraceae;Acetobacter;Acetobacter_nitrogenifigens_DSM_23921_=_LMG_23498;
1191703;Proteobacteria;Acetobacteraceae;Acetobacter;Acetobacter_sp._UFLA_CHD8.07;
1202671;Proteobacteria;Acetobacteraceae;Acetobacter;Acetobacter_sp._MEBE1;
1202672;Proteobacteria;Acetobacteraceae;Acetobacter;Acetobacter_sp._MEBE3;
1202673;Proteobacteria;Acetobacteraceae;Acetobacter;Acetobacter_sp._MEBE5;
1234671;Proteobacteria;Acetobacteraceae;Acetobacter;Acetobacter_papayae_JCM_25143;
1236501;Proteobacteria;Acetobacteraceae;Acetobacter;Acetobacter_okinawensis_JCM_25146;
1236503;Proteobacteria;Acetobacteraceae;Acetobacter;Acetobacter_persici_JCM_25330;
1243155;Proteobacteria;Acetobacteraceae;Acetobacter;Acetobacter_sp._SRT1;
1260984;Proteobacteria;Acetobacteraceae;Acetobacter;Acetobacter_farinalis;
1294049;Proteobacteria;Acetobacteraceae;Acetobacter;Acetobacter_sp._Oh-1;
1294051;Proteobacteria;Acetobacteraceae;Acetobacter;Acetobacter_sp._Oh-5;
1324045;Proteobacteria;Acetobacteraceae;Acetobacter;Acetobacter_sp._RP10;
1332824;Proteobacteria;Acetobacteraceae;Acetobacter;Acetobacter_lambici;
1367703;Proteobacteria;Acetobacteraceae;Acetobacter;Acetobacter_sp._Ac6274;
1391225;Proteobacteria;Acetobacteraceae;Acetobacter;Acetobacter_sp._ZYM8;
1391226;Proteobacteria;Acetobacteraceae;Acetobacter;Acetobacter_sp._ZYM9;
1424268;Proteobacteria;Acetobacteraceae;Acetobacter;Acetobacter_sp._enrichment_culture_clone_ECT.1c1;
1424269;Proteobacteria;Acetobacteraceae;Acetobacter;Acetobacter_sp._enrichment_culture_clone_ECT.2c1;
1430317;Proteobacteria;Acetobacteraceae;Acetobacter;Acetobacter_sp._SA-8;
1434074;Proteobacteria;Acetobacteraceae;Acetobacter;Acetobacter_sp._A12-7;
1434075;Proteobacteria;Acetobacteraceae;Acetobacter;Acetobacter_sp._A30-14-2;
1434077;Proteobacteria;Acetobacteraceae;Acetobacter;Acetobacter_sp._C12-4;
1434078;Proteobacteria;Acetobacteraceae;Acetobacter;Acetobacter_sp._C9-4;
1454077;Proteobacteria;Acetobacteraceae;Acetobacter;Acetobacter_sp._SKU2;
1454078;Proteobacteria;Acetobacteraceae;Acetobacter;Acetobacter_sp._SKU9;
1454079;Proteobacteria;Acetobacteraceae;Acetobacter;Acetobacter_sp._SKU17;
1454080;Proteobacteria;Acetobacteraceae;Acetobacter;Acetobacter_sp._SKU60;
1463563;Proteobacteria;Acetobacteraceae;Acetobacter;Acetobacter_sp._JDB71;
146474;Proteobacteria;Acetobacteraceae;Acetobacter;Acetobacter_orientalis;
146475;Proteobacteria;Acetobacteraceae;Acetobacter;Acetobacter_cibinongensis;
146476;Proteobacteria;Acetobacteraceae;Acetobacter;Acetobacter_syzygii;
1477733;Proteobacteria;Acetobacteraceae;Acetobacter;Acetobacter_sp._S12909;
1502841;Proteobacteria;Acetobacteraceae;Acetobacter;Acetobacter_suratthaniensis;
1502842;Proteobacteria;Acetobacteraceae;Acetobacter;Acetobacter_thailandicus;
1534505;Proteobacteria;Acetobacteraceae;Acetobacter;Acetobacter_sp._THK-12.3;
1542505;Proteobacteria;Acetobacteraceae;Acetobacter;Acetobacter_sp._AAI1;
1542506;Proteobacteria;Acetobacteraceae;Acetobacter;Acetobacter_sp._ACI1;
1542507;Proteobacteria;Acetobacteraceae;Acetobacter;Acetobacter_sp._M2C2;
1542971;Proteobacteria;Acetobacteraceae;Acetobacter;Acetobacter_sp._1.74;
1562122;Proteobacteria;Acetobacteraceae;Acetobacter;Acetobacter_sp._272;
1631935;Proteobacteria;Acetobacteraceae;Acetobacter;Acetobacter_sp._'CIFT_MFB_15295_HSA5';
1633874;Proteobacteria;Acetobacteraceae;Acetobacter;Acetobacter_oryzifermentans;
1637714;Proteobacteria;Acetobacteraceae;Acetobacter;Acetobacter_sp._SLV-202;
1637715;Proteobacteria;Acetobacteraceae;Acetobacter;Acetobacter_sp._SLV-203;
1637716;Proteobacteria;Acetobacteraceae;Acetobacter;Acetobacter_sp._SLV-205;
1645977;Proteobacteria;Acetobacteraceae;Acetobacter;Acetobacter_sp._A-C158;
1707402;Proteobacteria;Acetobacteraceae;Acetobacter;Acetobacter_sp._BN-1;
1707403;Proteobacteria;Acetobacteraceae;Acetobacter;Acetobacter_sp._BN-3;
1707404;Proteobacteria;Acetobacteraceae;Acetobacter;Acetobacter_sp._BN-4;
1707405;Proteobacteria;Acetobacteraceae;Acetobacter;Acetobacter_sp._BN-5;
1720196;Proteobacteria;Acetobacteraceae;Acetobacter;Acetobacter_sp._SN10;
1725083;Proteobacteria;Acetobacteraceae;Acetobacter;Acetobacter_sp._DS1MA.60;
1725109;Proteobacteria;Acetobacteraceae;Acetobacter;Acetobacter_sp._DS4FM.27;
1725110;Proteobacteria;Acetobacteraceae;Acetobacter;Acetobacter_sp._DS4MM.43;
1725112;Proteobacteria;Acetobacteraceae;Acetobacter;Acetobacter_sp._DS5MA.53;
1725113;Proteobacteria;Acetobacteraceae;Acetobacter;Acetobacter_sp._DS5MA.54;
1737472;Proteobacteria;Acetobacteraceae;Acetobacter;Acetobacter_conturbans;
1737473;Proteobacteria;Acetobacteraceae;Acetobacter;Acetobacter_fallax;
1769146;Proteobacteria;Acetobacteraceae;Acetobacter;Acetobacter_sp._VTH-Ai15;
1769147;Proteobacteria;Acetobacteraceae;Acetobacter;Acetobacter_sp._VTH-Ai14;
1769148;Proteobacteria;Acetobacteraceae;Acetobacter;Acetobacter_sp._VTH-AH37;
1769149;Proteobacteria;Acetobacteraceae;Acetobacter;Acetobacter_sp._VTH-AE75;
1770029;Proteobacteria;Acetobacteraceae;Acetobacter;Acetobacter_sp._D6;
178900;Proteobacteria;Acetobacteraceae;Acetobacter;Acetobacter_cerevisiae;
178901;Proteobacteria;Acetobacteraceae;Acetobacter;Acetobacter_malorum;
1794300;Proteobacteria;Acetobacteraceae;Acetobacter;Acetobacter_sp._150B7_12ER2A;
1794301;Proteobacteria;Acetobacteraceae;Acetobacter;Acetobacter_sp._207bB7_12EVRE;
1794302;Proteobacteria;Acetobacteraceae;Acetobacter;Acetobacter_sp._368B7_12EEMB;
1798718;Proteobacteria;Acetobacteraceae;Acetobacter;Acetobacter_sp._RM_22;
1798719;Proteobacteria;Acetobacteraceae;Acetobacter;Acetobacter_sp._VS_41;
1798720;Proteobacteria;Acetobacteraceae;Acetobacter;Acetobacter_sp._ZS_43;
1854501;Proteobacteria;Acetobacteraceae;Acetobacter;Acetobacter_sp._M1;
285268;Proteobacteria;Acetobacteraceae;Acetobacter;Acetobacter_nitrogenifigens;
304077;Proteobacteria;Acetobacteraceae;Acetobacter;Acetobacter_oeni;
333121;Proteobacteria;Acetobacteraceae;Acetobacter;Acetobacter_sp._A01;
399135;Proteobacteria;Acetobacteraceae;Acetobacter;Acetobacter_sp._108B;
399139;Proteobacteria;Acetobacteraceae;Acetobacter;Acetobacter_sp._406;
399142;Proteobacteria;Acetobacteraceae;Acetobacter;Acetobacter_sp._434;
416336;Proteobacteria;Acetobacteraceae;Acetobacter;Acetobacter_sp._PLY;
416337;Proteobacteria;Acetobacteraceae;Acetobacter;Acetobacter_sp._YYL;
431306;Proteobacteria;Acetobacteraceae;Acetobacter;Acetobacter_ghanensis;
435;Proteobacteria;Acetobacteraceae;Acetobacter;Acetobacter_aceti;
438;Proteobacteria;Acetobacteraceae;Acetobacter;Acetobacter_pasteurianus;
440;Proteobacteria;Acetobacteraceae;Acetobacter;Acetobacter_sp.;
446692;Proteobacteria;Acetobacteraceae;Acetobacter;Acetobacter_senegalensis;
471500;Proteobacteria;Acetobacteraceae;Acetobacter;Acetobacter_sp._B8;
479579;Proteobacteria;Acetobacteraceae;Acetobacter;Acetobacter_sp._HBB7;
481145;Proteobacteria;Acetobacteraceae;Acetobacter;Acetobacter_pasteurianus_subsp._Pasteurianus;
481146;Proteobacteria;Acetobacteraceae;Acetobacter;Acetobacter_ascendens;
483199;Proteobacteria;Acetobacteraceae;Acetobacter;Acetobacter_fabarum;
639041;Proteobacteria;Acetobacteraceae;Acetobacter;Acetobacter_sp._CCTCC_M_209061;
650352;Proteobacteria;Acetobacteraceae;Acetobacter;Acetobacter_sp._JG-2009;
65959;Proteobacteria;Acetobacteraceae;Acetobacter;Acetobacter_pomorum;
665039;Proteobacteria;Acetobacteraceae;Acetobacter;Acetobacter_sp._3-C-2;
665040;Proteobacteria;Acetobacteraceae;Acetobacter;Acetobacter_sp._3-C-3;
665041;Proteobacteria;Acetobacteraceae;Acetobacter;Acetobacter_sp._6-C-2;
667111;Proteobacteria;Acetobacteraceae;Acetobacter;Acetobacter_sp._PG-2009;
682981;Proteobacteria;Acetobacteraceae;Acetobacter;Acetobacter_sp._M1T1B2;
682982;Proteobacteria;Acetobacteraceae;Acetobacter;Acetobacter_sp._M1T2B2;
682983;Proteobacteria;Acetobacteraceae;Acetobacter;Acetobacter_sp._M1T5B1;
682984;Proteobacteria;Acetobacteraceae;Acetobacter;Acetobacter_sp._M2T5B3;
682985;Proteobacteria;Acetobacteraceae;Acetobacter;Acetobacter_sp._M3T1B3;
682986;Proteobacteria;Acetobacteraceae;Acetobacter;Acetobacter_sp._M3T3B7;
682987;Proteobacteria;Acetobacteraceae;Acetobacter;Acetobacter_sp._M3T4B5;
682988;Proteobacteria;Acetobacteraceae;Acetobacter;Acetobacter_sp._M3T9B4;
76486;Proteobacteria;Acetobacteraceae;Acetobacter;Acetobacter_sp._PA2.2;
85325;Proteobacteria;Acetobacteraceae;Acetobacter;Acetobacter_sicerae;
864732;Proteobacteria;Acetobacteraceae;Acetobacter;Acetobacter_musti;
867688;Proteobacteria;Acetobacteraceae;Acetobacter;Acetobacter_sp._9(2010);
887700;Proteobacteria;Acetobacteraceae;Acetobacter;Acetobacter_aceti_NBRC_14818;
937104;Proteobacteria;Acetobacteraceae;Acetobacter;Acetobacter_sp._H109;
940265;Proteobacteria;Acetobacteraceae;Acetobacter;Acetobacter_pasteurianus_subsp._pasteurianus_LMG_1262_=_NBRC_106471;
1156619;Proteobacteria;Acetobacteraceae;Acetobacteraceae;Acetobacteraceae_bacterium_GIMN_1.017;
1156809;Proteobacteria;Acetobacteraceae;Acetobacteraceae;Acetobacteraceae_bacterium_GIMN_1.016;
1218815;Proteobacteria;Acetobacteraceae;Acetobacteraceae;Acetobacteraceae_bacterium_SAP1007.2;
1284463;Proteobacteria;Acetobacteraceae;Acetobacteraceae;Acetobacteraceae_bacterium_DAT818;
1284464;Proteobacteria;Acetobacteraceae;Acetobacteraceae;Acetobacteraceae_bacterium_DAT819;
1341547;Proteobacteria;Acetobacteraceae;Acetobacteraceae;Acetobacteraceae_bacterium_W1.09-37;
1391514;Proteobacteria;Acetobacteraceae;Acetobacteraceae;Acetobacteraceae_bacterium_LX45;
1459166;Proteobacteria;Acetobacteraceae;Acetobacteraceae;Acetobacteraceae_bacterium_3279O2;
1459167;Proteobacteria;Acetobacteraceae;Acetobacteraceae;Acetobacteraceae_bacterium_3292O2;
1459168;Proteobacteria;Acetobacteraceae;Acetobacteraceae;Acetobacteraceae_bacterium_3293O2;
1459170;Proteobacteria;Acetobacteraceae;Acetobacteraceae;Acetobacteraceae_bacterium_3314O2;
1459171;Proteobacteria;Acetobacteraceae;Acetobacteraceae;Acetobacteraceae_bacterium_3322O2;
1459172;Proteobacteria;Acetobacteraceae;Acetobacteraceae;Acetobacteraceae_bacterium_3323O2;
1459174;Proteobacteria;Acetobacteraceae;Acetobacteraceae;Acetobacteraceae_bacterium_3339O2;
1459175;Proteobacteria;Acetobacteraceae;Acetobacteraceae;Acetobacteraceae_bacterium_3416O2;
1459176;Proteobacteria;Acetobacteraceae;Acetobacteraceae;Acetobacteraceae_bacterium_3417CO2;
1459177;Proteobacteria;Acetobacteraceae;Acetobacteraceae;Acetobacteraceae_bacterium_3418CO2;
1459178;Proteobacteria;Acetobacteraceae;Acetobacteraceae;Acetobacteraceae_bacterium_3440CO2;
1459179;Proteobacteria;Acetobacteraceae;Acetobacteraceae;Acetobacteraceae_bacterium_3441CO2;
1459180;Proteobacteria;Acetobacteraceae;Acetobacteraceae;Acetobacteraceae_bacterium_6_6_1O2;
1459181;Proteobacteria;Acetobacteraceae;Acetobacteraceae;Acetobacteraceae_bacterium_B3_1SO2;
1459182;Proteobacteria;Acetobacteraceae;Acetobacteraceae;Acetobacteraceae_bacterium_B3_1TCO2;
1459183;Proteobacteria;Acetobacteraceae;Acetobacteraceae;Acetobacteraceae_bacterium_B3_2CO2;
1459184;Proteobacteria;Acetobacteraceae;Acetobacteraceae;Acetobacteraceae_bacterium_B3_5BCO2;
1459185;Proteobacteria;Acetobacteraceae;Acetobacteraceae;Acetobacteraceae_bacterium_B3_5CO2;
1459186;Proteobacteria;Acetobacteraceae;Acetobacteraceae;Acetobacteraceae_bacterium_B7_1CO2;
1459187;Proteobacteria;Acetobacteraceae;Acetobacteraceae;Acetobacteraceae_bacterium_G5_3_1TCO2;
1459188;Proteobacteria;Acetobacteraceae;Acetobacteraceae;Acetobacteraceae_bacterium_G5_3_2BCO2;
1459189;Proteobacteria;Acetobacteraceae;Acetobacteraceae;Acetobacteraceae_bacterium_G5_3_2TCO2;
1459190;Proteobacteria;Acetobacteraceae;Acetobacteraceae;Acetobacteraceae_bacterium_G5_3_3CCO2;
1459191;Proteobacteria;Acetobacteraceae;Acetobacteraceae;Acetobacteraceae_bacterium_G5_3_3TCO2;
1459192;Proteobacteria;Acetobacteraceae;Acetobacteraceae;Acetobacteraceae_bacterium_G7_1_1CCO2;
1459193;Proteobacteria;Acetobacteraceae;Acetobacteraceae;Acetobacteraceae_bacterium_G7_1_2CCO2;
1459194;Proteobacteria;Acetobacteraceae;Acetobacteraceae;Acetobacteraceae_bacterium_G7_1_4CCO2;
1459195;Proteobacteria;Acetobacteraceae;Acetobacteraceae;Acetobacteraceae_bacterium_G7_2_2CCO2;
1459196;Proteobacteria;Acetobacteraceae;Acetobacteraceae;Acetobacteraceae_bacterium_G7_2_3CCO2;
1459197;Proteobacteria;Acetobacteraceae;Acetobacteraceae;Acetobacteraceae_bacterium_G7_2_4CCO2;
1459198;Proteobacteria;Acetobacteraceae;Acetobacteraceae;Acetobacteraceae_bacterium_G7_3_2CCO2;
1459199;Proteobacteria;Acetobacteraceae;Acetobacteraceae;Acetobacteraceae_bacterium_G7_3_3CCO2;
1459200;Proteobacteria;Acetobacteraceae;Acetobacteraceae;Acetobacteraceae_bacterium_G7_3_4CCO2;
1459201;Proteobacteria;Acetobacteraceae;Acetobacteraceae;Acetobacteraceae_bacterium_G7_4_1CCO2;
1459202;Proteobacteria;Acetobacteraceae;Acetobacteraceae;Acetobacteraceae_bacterium_G7_4_4CCO2;
1459203;Proteobacteria;Acetobacteraceae;Acetobacteraceae;Acetobacteraceae_bacterium_G7_7_2CO2;
1459204;Proteobacteria;Acetobacteraceae;Acetobacteraceae;Acetobacteraceae_bacterium_G7_7_3CO2;
1459205;Proteobacteria;Acetobacteraceae;Acetobacteraceae;Acetobacteraceae_bacterium_G7_7_4CO2;
1459206;Proteobacteria;Acetobacteraceae;Acetobacteraceae;Acetobacteraceae_bacterium_H14_4_2SCO2;
1459207;Proteobacteria;Acetobacteraceae;Acetobacteraceae;Acetobacteraceae_bacterium_H14_5_2SCO2;
1459208;Proteobacteria;Acetobacteraceae;Acetobacteraceae;Acetobacteraceae_bacterium_H14_7_2SCO2;
1459209;Proteobacteria;Acetobacteraceae;Acetobacteraceae;Acetobacteraceae_bacterium_H19_10_2SCO2;
1459210;Proteobacteria;Acetobacteraceae;Acetobacteraceae;Acetobacteraceae_bacterium_H19_7_1SCO2;
1459211;Proteobacteria;Acetobacteraceae;Acetobacteraceae;Acetobacteraceae_bacterium_H19_8_1SCO2;
1459212;Proteobacteria;Acetobacteraceae;Acetobacteraceae;Acetobacteraceae_bacterium_H20_10_1BCO2;
1459214;Proteobacteria;Acetobacteraceae;Acetobacteraceae;Acetobacteraceae_bacterium_H20_10_2SCO2;
1459215;Proteobacteria;Acetobacteraceae;Acetobacteraceae;Acetobacteraceae_bacterium_H20_1_2BCO2;
1459216;Proteobacteria;Acetobacteraceae;Acetobacteraceae;Acetobacteraceae_bacterium_H20_2_1SCO2;
1459217;Proteobacteria;Acetobacteraceae;Acetobacteraceae;Acetobacteraceae_bacterium_H20_3_1BCO2;
1459218;Proteobacteria;Acetobacteraceae;Acetobacteraceae;Acetobacteraceae_bacterium_H20_3_2SCO2;
1459219;Proteobacteria;Acetobacteraceae;Acetobacteraceae;Acetobacteraceae_bacterium_H20_4_1BCO2;
1459220;Proteobacteria;Acetobacteraceae;Acetobacteraceae;Acetobacteraceae_bacterium_H20_4_2BCO2;
1459221;Proteobacteria;Acetobacteraceae;Acetobacteraceae;Acetobacteraceae_bacterium_H20_4_2SCO2;
1459222;Proteobacteria;Acetobacteraceae;Acetobacteraceae;Acetobacteraceae_bacterium_H20_6_1SCO2;
1459223;Proteobacteria;Acetobacteraceae;Acetobacteraceae;Acetobacteraceae_bacterium_H20_7_2SCO2;
1459224;Proteobacteria;Acetobacteraceae;Acetobacteraceae;Acetobacteraceae_bacterium_H20_7_3BCO2;
1459225;Proteobacteria;Acetobacteraceae;Acetobacteraceae;Acetobacteraceae_bacterium_H2_1_21MO2;
1459228;Proteobacteria;Acetobacteraceae;Acetobacteraceae;Acetobacteraceae_bacterium_H2_6_1MO2;
1459229;Proteobacteria;Acetobacteraceae;Acetobacteraceae;Acetobacteraceae_bacterium_M3_10_1TCO2;
1484108;Proteobacteria;Acetobacteraceae;Acetobacteraceae;Acetobacteraceae_bacterium_PAMC_26568;
1542972;Proteobacteria;Acetobacteraceae;Acetobacteraceae;Acetobacteraceae_bacterium_184.22;
1560983;Proteobacteria;Acetobacteraceae;Acetobacteraceae;Acetobacteraceae_bacterium_D2B06;
1560987;Proteobacteria;Acetobacteraceae;Acetobacteraceae;Acetobacteraceae_bacterium_D2B25;
1560989;Proteobacteria;Acetobacteraceae;Acetobacteraceae;Acetobacteraceae_bacterium_L1B37;
1576443;Proteobacteria;Acetobacteraceae;Acetobacteraceae;Acetobacteraceae_bacterium_C2-6;
1576444;Proteobacteria;Acetobacteraceae;Acetobacteraceae;Acetobacteraceae_bacterium_b2-6;
1576445;Proteobacteria;Acetobacteraceae;Acetobacteraceae;Acetobacteraceae_bacterium_b3-7;
1576446;Proteobacteria;Acetobacteraceae;Acetobacteraceae;Acetobacteraceae_bacterium_c4-8;
1576447;Proteobacteria;Acetobacteraceae;Acetobacteraceae;Acetobacteraceae_bacterium_e1-5;
1633743;Proteobacteria;Acetobacteraceae;Acetobacteraceae;Acetobacteraceae_bacterium_IA_FO_13;
1909293;Proteobacteria;Acetobacteraceae;Acetobacteraceae;Acetobacteraceae_bacterium;
231523;Proteobacteria;Acetobacteraceae;Acetobacteraceae;Acetobacteraceae_bacterium_SASB-8;
231526;Proteobacteria;Acetobacteraceae;Acetobacteraceae;Acetobacteraceae_bacterium_SASB-11;
231527;Proteobacteria;Acetobacteraceae;Acetobacteraceae;Acetobacteraceae_bacterium_SASB-2;
231529;Proteobacteria;Acetobacteraceae;Acetobacteraceae;Acetobacteraceae_bacterium_SASB-15;
335588;Proteobacteria;Acetobacteraceae;Acetobacteraceae;Acetobacteraceae_bacterium_PB188;
360052;Proteobacteria;Acetobacteraceae;Acetobacteraceae;Acetobacteraceae_bacterium_MP03;
360053;Proteobacteria;Acetobacteraceae;Acetobacteraceae;Acetobacteraceae_bacterium_PN-29;
522235;Proteobacteria;Acetobacteraceae;Acetobacteraceae;Acetobacteraceae_bacterium_AKB-2008-TA7;
563381;Proteobacteria;Acetobacteraceae;Acetobacteraceae;Acetobacteraceae_bacterium_M413;
681155;Proteobacteria;Acetobacteraceae;Acetobacteraceae;Acetobacteraceae_bacterium_AaMG19;
752267;Proteobacteria;Acetobacteraceae;Acetobacteraceae;Acetobacteraceae_bacterium_M438;
752268;Proteobacteria;Acetobacteraceae;Acetobacteraceae;Acetobacteraceae_bacterium_J2;
946048;Proteobacteria;Acetobacteraceae;Acetobacteraceae;Acetobacteraceae_bacterium_SHB-3;
1969806;Proteobacteria;Acetobacteraceae;Acidibrevibacterium;Acidibrevibacterium_fodinaquatile;
1138307;Proteobacteria;Acetobacteraceae;Acidicaldus;Acidicaldus_sp._MK6;
1518503;Proteobacteria;Acetobacteraceae;Acidicaldus;Acidicaldus_sp._USBA-GBX-499;
209650;Proteobacteria;Acetobacteraceae;Acidicaldus;Acidicaldus_organivorans;
454178;Proteobacteria;Acetobacteraceae;Acidicaldus;Acidicaldus_sp._T163;
1082706;Proteobacteria;Acetobacteraceae;Acidiphilium;Acidiphilium_sp._MS-G10;
1090548;Proteobacteria;Acetobacteraceae;Acidiphilium;Acidiphilium_sp.OL10-06;
1229848;Proteobacteria;Acetobacteraceae;Acidiphilium;Acidiphilium_sp._enrichment_culture_clone_MRT19-01;
1229849;Proteobacteria;Acetobacteraceae;Acidiphilium;Acidiphilium_sp._enrichment_culture_clone_MRT19-02;
1229850;Proteobacteria;Acetobacteraceae;Acidiphilium;Acidiphilium_sp._enrichment_culture_clone_MRT19-03;
1229851;Proteobacteria;Acetobacteraceae;Acidiphilium;Acidiphilium_sp._enrichment_culture_clone_MRT19-04;
1229852;Proteobacteria;Acetobacteraceae;Acidiphilium;Acidiphilium_sp._enrichment_culture_clone_MRT19-05;
1229853;Proteobacteria;Acetobacteraceae;Acidiphilium;Acidiphilium_sp._enrichment_culture_clone_MRT19-06;
1229854;Proteobacteria;Acetobacteraceae;Acidiphilium;Acidiphilium_sp._enrichment_culture_clone_MRT19-07;
1229855;Proteobacteria;Acetobacteraceae;Acidiphilium;Acidiphilium_sp._enrichment_culture_clone_MRT19-08;
1229856;Proteobacteria;Acetobacteraceae;Acidiphilium;Acidiphilium_sp._enrichment_culture_clone_MRT19-09;
1229857;Proteobacteria;Acetobacteraceae;Acidiphilium;Acidiphilium_sp._enrichment_culture_clone_MRT19-10;
1229858;Proteobacteria;Acetobacteraceae;Acidiphilium;Acidiphilium_sp._enrichment_culture_clone_MRT19-11;
1229859;Proteobacteria;Acetobacteraceae;Acidiphilium;Acidiphilium_sp._enrichment_culture_clone_MRT19-12;
1229860;Proteobacteria;Acetobacteraceae;Acidiphilium;Acidiphilium_sp._enrichment_culture_clone_MRT19-13;
1229861;Proteobacteria;Acetobacteraceae;Acidiphilium;Acidiphilium_sp._enrichment_culture_clone_MRT19-14;
1229862;Proteobacteria;Acetobacteraceae;Acidiphilium;Acidiphilium_sp._enrichment_culture_clone_MRT19-15;
1229863;Proteobacteria;Acetobacteraceae;Acidiphilium;Acidiphilium_sp._enrichment_culture_clone_MRT19-16;
1229864;Proteobacteria;Acetobacteraceae;Acidiphilium;Acidiphilium_sp._enrichment_culture_clone_MRT19-17;
1277334;Proteobacteria;Acetobacteraceae;Acidiphilium;Acidiphilium_sp._K15;
1277348;Proteobacteria;Acetobacteraceae;Acidiphilium;Acidiphilium_sp._K1;
1280480;Proteobacteria;Acetobacteraceae;Acidiphilium;Acidiphilium_sp._Py-H3;
1336582;Proteobacteria;Acetobacteraceae;Acidiphilium;Acidiphilium_sp._Colony4;
1344392;Proteobacteria;Acetobacteraceae;Acidiphilium;Acidiphilium_sp._enrichment_culture_clone_MRSIwood-SM-12G;
1416883;Proteobacteria;Acetobacteraceae;Acidiphilium;Acidiphilium_sp._Ac-1;
1416884;Proteobacteria;Acetobacteraceae;Acidiphilium;Acidiphilium_sp._Ac-4;
1416885;Proteobacteria;Acetobacteraceae;Acidiphilium;Acidiphilium_sp._Ac-5;
1549643;Proteobacteria;Acetobacteraceae;Acidiphilium;Acidiphilium_sp._JZ-6;
159406;Proteobacteria;Acetobacteraceae;Acidiphilium;Acidiphilium_sp._MPH2;
159407;Proteobacteria;Acetobacteraceae;Acidiphilium;Acidiphilium_sp._MPH3;
160809;Proteobacteria;Acetobacteraceae;Acidiphilium;Acidiphilium_sp._NO-13;
160810;Proteobacteria;Acetobacteraceae;Acidiphilium;Acidiphilium_sp._NO-14;
160811;Proteobacteria;Acetobacteraceae;Acidiphilium;Acidiphilium_sp._NO-17;
1634539;Proteobacteria;Acetobacteraceae;Acidiphilium;Acidiphilium_sp._St1-5;
1671483;Proteobacteria;Acetobacteraceae;Acidiphilium;Acidiphilium_sp._C33;
1671485;Proteobacteria;Acetobacteraceae;Acidiphilium;Acidiphilium_sp._C61;
1671490;Proteobacteria;Acetobacteraceae;Acidiphilium;Acidiphilium_sp._N29;
1671491;Proteobacteria;Acetobacteraceae;Acidiphilium;Acidiphilium_sp._N35;
1671492;Proteobacteria;Acetobacteraceae;Acidiphilium;Acidiphilium_sp._N64;
167889;Proteobacteria;Acetobacteraceae;Acidiphilium;Acidiphilium_sp._SJH;
259695;Proteobacteria;Acetobacteraceae;Acidiphilium;Acidiphilium_sp._WJ51;
259696;Proteobacteria;Acetobacteraceae;Acidiphilium;Acidiphilium_sp._WJ52;
298610;Proteobacteria;Acetobacteraceae;Acidiphilium;Acidiphilium_sp._PK40;
298611;Proteobacteria;Acetobacteraceae;Acidiphilium;Acidiphilium_sp._PK46;
298612;Proteobacteria;Acetobacteraceae;Acidiphilium;Acidiphilium_sp._PK48;
298613;Proteobacteria;Acetobacteraceae;Acidiphilium;Acidiphilium_sp._CCP3;
33999;Proteobacteria;Acetobacteraceae;Acidiphilium;Acidiphilium_organovorum;
340726;Proteobacteria;Acetobacteraceae;Acidiphilium;Acidiphilium_sp._ML2-64;
361694;Proteobacteria;Acetobacteraceae;Acidiphilium;Acidiphilium_sp._YA-1;
361695;Proteobacteria;Acetobacteraceae;Acidiphilium;Acidiphilium_sp._YA-4;
367932;Proteobacteria;Acetobacteraceae;Acidiphilium;Acidiphilium_sp._CH3;
389489;Proteobacteria;Acetobacteraceae;Acidiphilium;Acidiphilium_sp._Teng-A;
393169;Proteobacteria;Acetobacteraceae;Acidiphilium;Acidiphilium_sp._JX1;
393610;Proteobacteria;Acetobacteraceae;Acidiphilium;Acidiphilium_sp._JX-9K;
393611;Proteobacteria;Acetobacteraceae;Acidiphilium;Acidiphilium_sp._JX-XY;
444109;Proteobacteria;Acetobacteraceae;Acidiphilium;Acidiphilium_sp._DY1-3;
445604;Proteobacteria;Acetobacteraceae;Acidiphilium;Acidiphilium_sp._DBS1;
445605;Proteobacteria;Acetobacteraceae;Acidiphilium;Acidiphilium_sp._DBS2;
445606;Proteobacteria;Acetobacteraceae;Acidiphilium;Acidiphilium_sp._DBS4;
445607;Proteobacteria;Acetobacteraceae;Acidiphilium;Acidiphilium_sp._DC1;
445608;Proteobacteria;Acetobacteraceae;Acidiphilium;Acidiphilium_sp._DC2;
445609;Proteobacteria;Acetobacteraceae;Acidiphilium;Acidiphilium_sp._DX1-1;
445610;Proteobacteria;Acetobacteraceae;Acidiphilium;Acidiphilium_sp._DX1-10;
445611;Proteobacteria;Acetobacteraceae;Acidiphilium;Acidiphilium_sp._DX1-11;
445612;Proteobacteria;Acetobacteraceae;Acidiphilium;Acidiphilium_sp._DX1-12;
445613;Proteobacteria;Acetobacteraceae;Acidiphilium;Acidiphilium_sp._DX1-13;
445614;Proteobacteria;Acetobacteraceae;Acidiphilium;Acidiphilium_sp._DX1-4;
445615;Proteobacteria;Acetobacteraceae;Acidiphilium;Acidiphilium_sp._DX1-7;
445616;Proteobacteria;Acetobacteraceae;Acidiphilium;Acidiphilium_sp._DX1-8;
445617;Proteobacteria;Acetobacteraceae;Acidiphilium;Acidiphilium_sp._DX1-9;
445618;Proteobacteria;Acetobacteraceae;Acidiphilium;Acidiphilium_sp._DX3;
445620;Proteobacteria;Acetobacteraceae;Acidiphilium;Acidiphilium_sp._DX6;
445621;Proteobacteria;Acetobacteraceae;Acidiphilium;Acidiphilium_sp._DY3;
445622;Proteobacteria;Acetobacteraceae;Acidiphilium;Acidiphilium_sp._DY4;
445623;Proteobacteria;Acetobacteraceae;Acidiphilium;Acidiphilium_sp._GF3;
445625;Proteobacteria;Acetobacteraceae;Acidiphilium;Acidiphilium_sp._SB6;
445626;Proteobacteria;Acetobacteraceae;Acidiphilium;Acidiphilium_sp._SB8;
445627;Proteobacteria;Acetobacteraceae;Acidiphilium;Acidiphilium_sp._SM1;
445628;Proteobacteria;Acetobacteraceae;Acidiphilium;Acidiphilium_sp._XTS1;
455075;Proteobacteria;Acetobacteraceae;Acidiphilium;Acidiphilium_sp._DBS4-1;
485109;Proteobacteria;Acetobacteraceae;Acidiphilium;Acidiphilium_sp._ZY-1;
523;Proteobacteria;Acetobacteraceae;Acidiphilium;Acidiphilium_angustum;
524;Proteobacteria;Acetobacteraceae;Acidiphilium;Acidiphilium_cryptum;
526;Proteobacteria;Acetobacteraceae;Acidiphilium;Acidiphilium_rubrum;
527;Proteobacteria;Acetobacteraceae;Acidiphilium;Acidiphilium_sp.;
552508;Proteobacteria;Acetobacteraceae;Acidiphilium;Acidiphilium_sp._PJH;
556477;Proteobacteria;Acetobacteraceae;Acidiphilium;Acidiphilium_sp._3.2_sup5;
556478;Proteobacteria;Acetobacteraceae;Acidiphilium;Acidiphilium_sp._3.2(1);
556479;Proteobacteria;Acetobacteraceae;Acidiphilium;Acidiphilium_sp._BER;
556480;Proteobacteria;Acetobacteraceae;Acidiphilium;Acidiphilium_sp._JL2;
556481;Proteobacteria;Acetobacteraceae;Acidiphilium;Acidiphilium_sp._JL3;
556482;Proteobacteria;Acetobacteraceae;Acidiphilium;Acidiphilium_sp._JL4;
556483;Proteobacteria;Acetobacteraceae;Acidiphilium;Acidiphilium_sp._JL5;
558185;Proteobacteria;Acetobacteraceae;Acidiphilium;Acidiphilium_sp._PJH2;
564751;Proteobacteria;Acetobacteraceae;Acidiphilium;Acidiphilium_sp._SX-F;
564752;Proteobacteria;Acetobacteraceae;Acidiphilium;Acidiphilium_sp._SX-Y;
591862;Proteobacteria;Acetobacteraceae;Acidiphilium;Acidiphilium_sp._DKAP1.1;
62140;Proteobacteria;Acetobacteraceae;Acidiphilium;Acidiphilium_multivorum;
642124;Proteobacteria;Acetobacteraceae;Acidiphilium;Acidiphilium_sp._SY23;
642125;Proteobacteria;Acetobacteraceae;Acidiphilium;Acidiphilium_sp._SY24;
642126;Proteobacteria;Acetobacteraceae;Acidiphilium;Acidiphilium_sp._SY41;
642127;Proteobacteria;Acetobacteraceae;Acidiphilium;Acidiphilium_sp._SY43;
672095;Proteobacteria;Acetobacteraceae;Acidiphilium;Acidiphilium_sp._nju-AMD1;
672096;Proteobacteria;Acetobacteraceae;Acidiphilium;Acidiphilium_sp._nju-T2;
694030;Proteobacteria;Acetobacteraceae;Acidiphilium;Acidiphilium_sp._BGR_19;
694031;Proteobacteria;Acetobacteraceae;Acidiphilium;Acidiphilium_sp._BGR_59;
694032;Proteobacteria;Acetobacteraceae;Acidiphilium;Acidiphilium_sp._BGR_71;
694033;Proteobacteria;Acetobacteraceae;Acidiphilium;Acidiphilium_sp._BGR_75;
694034;Proteobacteria;Acetobacteraceae;Acidiphilium;Acidiphilium_sp._BGR_75a;
694042;Proteobacteria;Acetobacteraceae;Acidiphilium;Acidiphilium_sp._BGR_100;
76588;Proteobacteria;Acetobacteraceae;Acidiphilium;Acidiphilium_acidophilum;
768198;Proteobacteria;Acetobacteraceae;Acidiphilium;Acidiphilium_iwatense;
915060;Proteobacteria;Acetobacteraceae;Acidiphilium;Acidiphilium_sp._Z-16;
92065;Proteobacteria;Acetobacteraceae;Acidiphilium;Acidiphilium_sp._MBIC4287;
94005;Proteobacteria;Acetobacteraceae;Acidiphilium;Acidiphilium_symbioticum;
1050368;Proteobacteria;Acetobacteraceae;Acidisoma;Acidisoma_sp._K16;
1277337;Proteobacteria;Acetobacteraceae;Acidisoma;Acidisoma_sp._I6;
1277345;Proteobacteria;Acetobacteraceae;Acidisoma;Acidisoma_sp._C4;
1365835;Proteobacteria;Acetobacteraceae;Acidisoma;Acidisoma_sp._enrichment_culture_clone_Gor-3E;
1872115;Proteobacteria;Acetobacteraceae;Acidisoma;Acidisoma_sp.;
512382;Proteobacteria;Acetobacteraceae;Acidisoma;Acidisoma_tundrae;
512383;Proteobacteria;Acetobacteraceae;Acidisoma;Acidisoma_sibiricum;
1082708;Proteobacteria;Acetobacteraceae;Acidisphaera;Acidisphaera_sp._MS-Y2;
1336772;Proteobacteria;Acetobacteraceae;Acidisphaera;Acidisphaera_sp._PS110;
160813;Proteobacteria;Acetobacteraceae;Acidisphaera;Acidisphaera_sp._NO-15;
1671484;Proteobacteria;Acetobacteraceae;Acidisphaera;Acidisphaera_sp._C37;
1872116;Proteobacteria;Acetobacteraceae;Acidisphaera;Acidisphaera_sp.;
1969807;Proteobacteria;Acetobacteraceae;Acidisphaera;Acidisphaera_sp._G45-6;
50715;Proteobacteria;Acetobacteraceae;Acidisphaera;Acidisphaera_rubrifaciens;
672097;Proteobacteria;Acetobacteraceae;Acidisphaera;Acidisphaera_sp._nju-AMD2;
672098;Proteobacteria;Acetobacteraceae;Acidisphaera;Acidisphaera_sp._nju-AMDS1;
1050354;Proteobacteria;Acetobacteraceae;Acidocella;Acidocella_sp._I10;
1082707;Proteobacteria;Acetobacteraceae;Acidocella;Acidocella_sp._MS-G3;
1277336;Proteobacteria;Acetobacteraceae;Acidocella;Acidocella_sp._Z2;
1277343;Proteobacteria;Acetobacteraceae;Acidocella;Acidocella_sp._D7;
1280481;Proteobacteria;Acetobacteraceae;Acidocella;Acidocella_sp._Py-H1;
1303579;Proteobacteria;Acetobacteraceae;Acidocella;Acidocella_aromatica;
1335630;Proteobacteria;Acetobacteraceae;Acidocella;Acidocella_sp._CFR23;
1578137;Proteobacteria;Acetobacteraceae;Acidocella;Acidocella_sp._RW11;
160812;Proteobacteria;Acetobacteraceae;Acidocella;Acidocella_sp._NO-12;
1671487;Proteobacteria;Acetobacteraceae;Acidocella;Acidocella_sp._C80;
1922313;Proteobacteria;Acetobacteraceae;Acidocella;Acidocella_aquatica;
204097;Proteobacteria;Acetobacteraceae;Acidocella;Acidocella_sp._IS10;
298614;Proteobacteria;Acetobacteraceae;Acidocella;Acidocella_sp._M21;
298615;Proteobacteria;Acetobacteraceae;Acidocella;Acidocella_sp._CCW30;
33998;Proteobacteria;Acetobacteraceae;Acidocella;Acidocella_aminolytica;
376447;Proteobacteria;Acetobacteraceae;Acidocella;Acidocella_sp._DM1;
376449;Proteobacteria;Acetobacteraceae;Acidocella;Acidocella_sp._DM3;
376450;Proteobacteria;Acetobacteraceae;Acidocella;Acidocella_sp._DM4;
455293;Proteobacteria;Acetobacteraceae;Acidocella;Acidocella_sp._MM9;
472056;Proteobacteria;Acetobacteraceae;Acidocella;Acidocella_aluminiidurans;
485193;Proteobacteria;Acetobacteraceae;Acidocella;Acidocella_sp._29;
50710;Proteobacteria;Acetobacteraceae;Acidocella;Acidocella_sp.;
525;Proteobacteria;Acetobacteraceae;Acidocella;Acidocella_facilis;
672101;Proteobacteria;Acetobacteraceae;Acidocella;Acidocella_sp._nju-AMD9;
437;Proteobacteria;Acetobacteraceae;Acidomonas;Acidomonas_methanolica;
82665;Proteobacteria;Acetobacteraceae;acidophilic;acidophilic_bacterium_SRS1;
1295005;FCB_group;Flavobacteriaceae;Actibacter;Actibacter_haliotis;
449463;FCB_group;Flavobacteriaceae;Actibacter;Actibacter_sediminis;
101385;FCB_group;Flavobacteriaceae;Aequorivita;Aequorivita_sublithincola;
1148233;FCB_group;Flavobacteriaceae;Aequorivita;Aequorivita_sp._2-4;
1156267;FCB_group;Flavobacteriaceae;Aequorivita;Aequorivita_sp._HC6-5;
1265691;FCB_group;Flavobacteriaceae;Aequorivita;Aequorivita_sp._KMM_6693;
1265692;FCB_group;Flavobacteriaceae;Aequorivita;Aequorivita_sp._KMM_6696;
1287690;FCB_group;Flavobacteriaceae;Aequorivita;Aequorivita_nionensis;
1287691;FCB_group;Flavobacteriaceae;Aequorivita;Aequorivita_sp._VBW095;
1287732;FCB_group;Flavobacteriaceae;Aequorivita;Aequorivita_sp._VBW240;
1289021;FCB_group;Flavobacteriaceae;Aequorivita;Aequorivita_sp._G01-155_VO;
1382458;FCB_group;Flavobacteriaceae;Aequorivita;Aequorivita_sinensis;
1385699;FCB_group;Flavobacteriaceae;Aequorivita;Aequorivita_soesokkakensis;
153266;FCB_group;Flavobacteriaceae;Aequorivita;Aequorivita_antarctica;
153267;FCB_group;Flavobacteriaceae;Aequorivita;Aequorivita_lipolytica;
153268;FCB_group;Flavobacteriaceae;Aequorivita;Aequorivita_crocea;
1549647;FCB_group;Flavobacteriaceae;Aequorivita;Aequorivita_echinoideorum;
171194;FCB_group;Flavobacteriaceae;Aequorivita;Aequorivita_vladivostokensis;
1822167;FCB_group;Flavobacteriaceae;Aequorivita;Aequorivita_sp._C1W-3A;
1872390;FCB_group;Flavobacteriaceae;Aequorivita;Aequorivita_sp.;
236255;FCB_group;Flavobacteriaceae;Aequorivita;Aequorivita_sp._'BSD_S2_02';
404858;FCB_group;Flavobacteriaceae;Aequorivita;Aequorivita_sp._D7-13;
487317;FCB_group;Flavobacteriaceae;Aequorivita;Aequorivita_capsosiphonis;
524290;FCB_group;Flavobacteriaceae;Aequorivita;Aequorivita_aestuarii;
610344;FCB_group;Flavobacteriaceae;Aequorivita;Aequorivita_sp._ERDBT_O;
641644;FCB_group;Flavobacteriaceae;Aequorivita;Aequorivita_sp._ZS1-6;
641645;FCB_group;Flavobacteriaceae;Aequorivita;Aequorivita_sp._ZS2-16;
692950;FCB_group;Flavobacteriaceae;Aequorivita;Aequorivita_sp._RAS52;
746697;FCB_group;Flavobacteriaceae;Aequorivita;Aequorivita_sublithincola_DSM_14238;
746863;FCB_group;Flavobacteriaceae;Aequorivita;Aequorivita_sp._enrichment_culture_clone_B3-5;
797419;FCB_group;Flavobacteriaceae;Aequorivita;Aequorivita_viscosa;
885462;FCB_group;Flavobacteriaceae;Aequorivita;Aequorivita_sp._R-36724;
1028745;FCB_group;Flavobacteriaceae;Aestuariibaculum;Aestuariibaculum_suncheonense;
1367864;FCB_group;Flavobacteriaceae;Aestuariibaculum;Aestuariibaculum_scopimerae;
1386925;FCB_group;Flavobacteriaceae;Aestuariibaculum;Aestuariibaculum_sp._KMM_6762;
1386926;FCB_group;Flavobacteriaceae;Aestuariibaculum;Aestuariibaculum_sp._KMM_6769;
1663015;FCB_group;Flavobacteriaceae;Aestuariibaculum;Aestuariibaculum_sp._MME-054;
1848089;FCB_group;Flavobacteriaceae;Aestuariibaculum;Aestuariibaculum_sp._BGMRC02045;
1872401;FCB_group;Flavobacteriaceae;Aestuariibaculum;Aestuariibaculum_sp.;
2045267;FCB_group;Flavobacteriaceae;Aestuariimonas;Aestuariimonas_insulae;
1621988;FCB_group;Flavobacteriaceae;Aestuariivivens;Aestuariivivens_insulae;
398555;Terrabacteria_group;Lactobacillaceae;Agrilactobacillus;Agrilactobacillus_composti;
1080226;FCB_group;Flavobacteriaceae;Algibacter;Algibacter_sp._sw096;
1109739;FCB_group;Flavobacteriaceae;Algibacter;Algibacter_agarilyticus;
1109741;FCB_group;Flavobacteriaceae;Algibacter;Algibacter_agarivorans;
1109742;FCB_group;Flavobacteriaceae;Algibacter;Algibacter_sp._KYW561;
1113761;FCB_group;Flavobacteriaceae;Algibacter;Algibacter_sp._NBRC_101328;
1136748;FCB_group;Flavobacteriaceae;Algibacter;Algibacter_aquimarinus;
1165259;FCB_group;Flavobacteriaceae;Algibacter;Algibacter_sp._XH116;
1209310;FCB_group;Flavobacteriaceae;Algibacter;Algibacter_sp._JJ2110;
1250246;FCB_group;Flavobacteriaceae;Algibacter;Algibacter_sp._MGE_SAT_542;
1285464;FCB_group;Flavobacteriaceae;Algibacter;Algibacter_undariae;
1293750;FCB_group;Flavobacteriaceae;Algibacter;Algibacter_sp._Norgb6;
1293751;FCB_group;Flavobacteriaceae;Algibacter;Algibacter_sp._Spedb35;
1293752;FCB_group;Flavobacteriaceae;Algibacter;Algibacter_sp._Sydgb19;
1306933;FCB_group;Flavobacteriaceae;Algibacter;Algibacter_miyuki;
1332648;FCB_group;Flavobacteriaceae;Algibacter;Algibacter_sp._GY6;
1343161;FCB_group;Flavobacteriaceae;Algibacter;Algibacter_wandonensis;
1484432;FCB_group;Flavobacteriaceae;Algibacter;Algibacter_psychrophilus;
1563678;FCB_group;Flavobacteriaceae;Algibacter;Algibacter_sp._NBRC_110219;
1563680;FCB_group;Flavobacteriaceae;Algibacter;Algibacter_sp._NBRC_110221;
1571658;FCB_group;Flavobacteriaceae;Algibacter;Algibacter_sp._R-1-R-2;
1608400;FCB_group;Flavobacteriaceae;Algibacter;Algibacter_amylolyticus;
1616798;FCB_group;Flavobacteriaceae;Algibacter;Algibacter_sp._PAORIC-10;
1616799;FCB_group;Flavobacteriaceae;Algibacter;Algibacter_sp._PAORIC-9;
1719857;FCB_group;Flavobacteriaceae;Algibacter;Algibacter_sp._An67;
1736674;FCB_group;Flavobacteriaceae;Algibacter;Algibacter_alginicilyticus;
1849968;FCB_group;Flavobacteriaceae;Algibacter;Algibacter_aquaticus;
2100723;FCB_group;Flavobacteriaceae;Algibacter;Algibacter_sp._ZY111;
221126;FCB_group;Flavobacteriaceae;Algibacter;Algibacter_lectus;
368183;FCB_group;Flavobacteriaceae;Algibacter;Algibacter_sp._Mac16;
425498;FCB_group;Flavobacteriaceae;Algibacter;Algibacter_mikhailovii;
574701;FCB_group;Flavobacteriaceae;Algibacter;Algibacter_sp._JA12;
574702;FCB_group;Flavobacteriaceae;Algibacter;Algibacter_sp._K17-8;
575530;FCB_group;Flavobacteriaceae;Algibacter;Algibacter_sp._KT9;
649150;FCB_group;Flavobacteriaceae;Algibacter;Algibacter_sp._Ld11;
649151;FCB_group;Flavobacteriaceae;Algibacter;Algibacter_sp._Ld13;
759852;FCB_group;Flavobacteriaceae;Algibacter;Algibacter_sp._J1-7;
759853;FCB_group;Flavobacteriaceae;Algibacter;Algibacter_sp._J13-26;
759854;FCB_group;Flavobacteriaceae;Algibacter;Algibacter_sp._J4-25;
858595;FCB_group;Flavobacteriaceae;Algibacter;Algibacter_sp._JC2675;
870482;FCB_group;Flavobacteriaceae;Algibacter;Algibacter_pectinivorans;
912802;FCB_group;Flavobacteriaceae;Algibacter;Algibacter_aestuarii;
934148;FCB_group;Flavobacteriaceae;Algibacter;Algibacter_sp._MAR448;
940545;FCB_group;Flavobacteriaceae;Algibacter;Algibacter_sp._CMS186;
1627873;FCB_group;Flavobacteriaceae;Algitalea;Algitalea_ulvae;
114628;Terrabacteria_group;Clostridiaceae;Alkaliphilus;Alkaliphilus_transvaalensis;
1390246;Terrabacteria_group;Clostridiaceae;Alkaliphilus;Alkaliphilus_sp._IMB;
1454184;Terrabacteria_group;Clostridiaceae;Alkaliphilus;Alkaliphilus_namsaraevii;
1468164;Terrabacteria_group;Clostridiaceae;Alkaliphilus;Alkaliphilus_sp._A1;
1468165;Terrabacteria_group;Clostridiaceae;Alkaliphilus;Alkaliphilus_sp._A2;
1482730;Terrabacteria_group;Clostridiaceae;Alkaliphilus;Alkaliphilus_hydrothermalis;
1482731;Terrabacteria_group;Clostridiaceae;Alkaliphilus;Alkaliphilus_serpentinus;
1482732;Terrabacteria_group;Clostridiaceae;Alkaliphilus;Alkaliphilus_pronyensis;
1508356;Terrabacteria_group;Clostridiaceae;Alkaliphilus;Alkaliphilus_sp._V37_03_1;
185693;Terrabacteria_group;Clostridiaceae;Alkaliphilus;Alkaliphilus_crotonatoxidans;
1872455;Terrabacteria_group;Clostridiaceae;Alkaliphilus;Alkaliphilus_sp.;
280346;Terrabacteria_group;Clostridiaceae;Alkaliphilus;Alkaliphilus_sp._1;
285931;Terrabacteria_group;Clostridiaceae;Alkaliphilus;Alkaliphilus_sp._1-IA;
293826;Terrabacteria_group;Clostridiaceae;Alkaliphilus;Alkaliphilus_metalliredigens_QYMF;
350688;Terrabacteria_group;Clostridiaceae;Alkaliphilus;Alkaliphilus_oremlandii_OhILAs;
393730;Terrabacteria_group;Clostridiaceae;Alkaliphilus;Alkaliphilus_sp._Iso-W1;
426129;Terrabacteria_group;Clostridiaceae;Alkaliphilus;Alkaliphilus_peptidifermentans;
461876;Terrabacteria_group;Clostridiaceae;Alkaliphilus;Alkaliphilus_oremlandii;
522397;Terrabacteria_group;Clostridiaceae;Alkaliphilus;Alkaliphilus_halophilus;
1223410;FCB_group;Flavobacteriaceae;Altibacter;Altibacter_lentus;
2024823;FCB_group;Flavobacteriaceae;Altibacter;Altibacter_sp.;
1548388;Proteobacteria;Acetobacteraceae;Ameyamaea;Ameyamaea_sp._Amy1;
442969;Proteobacteria;Acetobacteraceae;Ameyamaea;Ameyamaea_chiangmaiensis;
1423721;Terrabacteria_group;Lactobacillaceae;Amylolactobacillus;Amylolactobacillus_amylophilus_DSM_20533_=_JCM_1125;
1603;Terrabacteria_group;Lactobacillaceae;Amylolactobacillus;Amylolactobacillus_amylophilus;
376807;Terrabacteria_group;Lactobacillaceae;Amylolactobacillus;Amylolactobacillus_amylotrophicus;
1478221;Terrabacteria_group;Clostridiaceae;Anaeromicrobium;Anaeromicrobium_sediminis;
1417629;Terrabacteria_group;Clostridiaceae;Anaerosolibacter;Anaerosolibacter_carboniphilus;
1934318;Terrabacteria_group;Clostridiaceae;Anoxynatronum;Anoxynatronum_sp._ZLS2;
210623;Terrabacteria_group;Clostridiaceae;Anoxynatronum;Anoxynatronum_sibiricum;
489973;Terrabacteria_group;Clostridiaceae;Anoxynatronum;Anoxynatronum_buryatiense;
2058175;FCB_group;Flavobacteriaceae;Antarcticibacterium;Antarcticibacterium_flavum;
442728;FCB_group;Flavobacteriaceae;Antarcticimonas;Antarcticimonas_flava;
1218495;Terrabacteria_group;Lactobacillaceae;Apilactobacillus;Apilactobacillus_apinorum;
1423781;Terrabacteria_group;Lactobacillaceae;Apilactobacillus;Apilactobacillus_ozensis_DSM_23829_=_JCM_17196;
148814;Terrabacteria_group;Lactobacillaceae;Apilactobacillus;Apilactobacillus_kunkeei;
1899430;Terrabacteria_group;Lactobacillaceae;Apilactobacillus;Apilactobacillus_micheneri;
2008377;Terrabacteria_group;Lactobacillaceae;Apilactobacillus;Apilactobacillus_quenuiae;
2008380;Terrabacteria_group;Lactobacillaceae;Apilactobacillus;Apilactobacillus_timberlakei;
866801;Terrabacteria_group;Lactobacillaceae;Apilactobacillus;Apilactobacillus_ozensis;
64559;Proteobacteria;Enterobacteriaceae;Aquamonas;Aquamonas_haywardensis;
1247562;FCB_group;Flavobacteriaceae;Aquaticitalea;Aquaticitalea_lipolytica;
1227946;FCB_group;Flavobacteriaceae;Aquibacter;Aquibacter_zeaxanthinifaciens;
1038014;FCB_group;Flavobacteriaceae;Aquimarina;Aquimarina_amphilecti;
1071844;FCB_group;Flavobacteriaceae;Aquimarina;Aquimarina_sp._F75198;
1080400;FCB_group;Flavobacteriaceae;Aquimarina;Aquimarina_sp._IAJ9;
1109225;FCB_group;Flavobacteriaceae;Aquimarina;Aquimarina_sp._OM12;
1171527;FCB_group;Flavobacteriaceae;Aquimarina;Aquimarina_sp._U1368-101106-SW167;
1171528;FCB_group;Flavobacteriaceae;Aquimarina;Aquimarina_sp._U1369-101122-SW150;
1171529;FCB_group;Flavobacteriaceae;Aquimarina;Aquimarina_sp._U1371-101227-XH121;
1171530;FCB_group;Flavobacteriaceae;Aquimarina;Aquimarina_sp._U1371-101227-XH133;
1171531;FCB_group;Flavobacteriaceae;Aquimarina;Aquimarina_sp._U1371-101227-XH134;
1191734;FCB_group;Flavobacteriaceae;Aquimarina;Aquimarina_sp._Aq135;
1191735;FCB_group;Flavobacteriaceae;Aquimarina;Aquimarina_sp._Aq141;
1191736;FCB_group;Flavobacteriaceae;Aquimarina;Aquimarina_sp._Aq142;
1191737;FCB_group;Flavobacteriaceae;Aquimarina;Aquimarina_sp._Aq132;
1191888;FCB_group;Flavobacteriaceae;Aquimarina;Aquimarina_sp._Aq77;
1191889;FCB_group;Flavobacteriaceae;Aquimarina;Aquimarina_sp._Aq78;
1191891;FCB_group;Flavobacteriaceae;Aquimarina;Aquimarina_sp._Aq81;
1191895;FCB_group;Flavobacteriaceae;Aquimarina;Aquimarina_sp._Aq85;
1191909;FCB_group;Flavobacteriaceae;Aquimarina;Aquimarina_sp._Aq103;
1191912;FCB_group;Flavobacteriaceae;Aquimarina;Aquimarina_sp._Aq107;
1192019;FCB_group;Flavobacteriaceae;Aquimarina;Aquimarina_sp._Aq345;
1192023;FCB_group;Flavobacteriaceae;Aquimarina;Aquimarina_sp._Aq349;
1209312;FCB_group;Flavobacteriaceae;Aquimarina;Aquimarina_sp._JJ2109;
1221359;FCB_group;Flavobacteriaceae;Aquimarina;Aquimarina_sp._DIK-SED-55;
1229092;FCB_group;Flavobacteriaceae;Aquimarina;Aquimarina_sp._RKVR24;
1230701;FCB_group;Flavobacteriaceae;Aquimarina;Aquimarina_sp._Ma4;
1232273;FCB_group;Flavobacteriaceae;Aquimarina;Aquimarina_sp._46;
1247785;FCB_group;Flavobacteriaceae;Aquimarina;Aquimarina_sp._UA-AR0423;
1250020;FCB_group;Flavobacteriaceae;Aquimarina;Aquimarina_sp._MAR_2010_215;
1250026;FCB_group;Flavobacteriaceae;Aquimarina;Aquimarina_sp._MAR_2010_214;
1250109;FCB_group;Flavobacteriaceae;Aquimarina;Aquimarina_sp._TBL_2;
1296415;FCB_group;Flavobacteriaceae;Aquimarina;Aquimarina_pacifica;
1296416;FCB_group;Flavobacteriaceae;Aquimarina;Aquimarina_megaterium_XH134;
1302757;FCB_group;Flavobacteriaceae;Aquimarina;Aquimarina_sp._Fv5;
1317122;FCB_group;Flavobacteriaceae;Aquimarina;Aquimarina_atlantica;
1324641;FCB_group;Flavobacteriaceae;Aquimarina;Aquimarina_sp._EF1C-B1014;
1324642;FCB_group;Flavobacteriaceae;Aquimarina;Aquimarina_sp._PS4B-B881;
1345698;FCB_group;Flavobacteriaceae;Aquimarina;Aquimarina_sp._XH-W2;
1368534;FCB_group;Flavobacteriaceae;Aquimarina;Aquimarina_sp._TSAR36;
1379258;FCB_group;Flavobacteriaceae;Aquimarina;Aquimarina_longa_SW024;
1397446;FCB_group;Flavobacteriaceae;Aquimarina;Aquimarina_sp._BG-3-R2;
1417658;FCB_group;Flavobacteriaceae;Aquimarina;Aquimarina_versatilis;
1417659;FCB_group;Flavobacteriaceae;Aquimarina;Aquimarina_seongsanensis;
1443665;FCB_group;Flavobacteriaceae;Aquimarina;Aquimarina_macrocephali_JAMB_N27;
1443666;FCB_group;Flavobacteriaceae;Aquimarina;Aquimarina_megaterium;
1541446;FCB_group;Flavobacteriaceae;Aquimarina;Aquimarina_penaei;
1578017;FCB_group;Flavobacteriaceae;Aquimarina;Aquimarina_hainanensis;
1578018;FCB_group;Flavobacteriaceae;Aquimarina;Aquimarina_sp._M125;
1642818;FCB_group;Flavobacteriaceae;Aquimarina;Aquimarina_aggregata;
1673285;FCB_group;Flavobacteriaceae;Aquimarina;Aquimarina_sp._B915;
1714848;FCB_group;Flavobacteriaceae;Aquimarina;Aquimarina_sp._AD1;
1714849;FCB_group;Flavobacteriaceae;Aquimarina;Aquimarina_sp._AD10;
1714850;FCB_group;Flavobacteriaceae;Aquimarina;Aquimarina_sp._AD15;
1714853;FCB_group;Flavobacteriaceae;Aquimarina;Aquimarina_sp._AD27;
1714855;FCB_group;Flavobacteriaceae;Aquimarina;Aquimarina_sp._AD30;
1714856;FCB_group;Flavobacteriaceae;Aquimarina;Aquimarina_sp._AD9;
1714857;FCB_group;Flavobacteriaceae;Aquimarina;Aquimarina_sp._BL1;
1714858;FCB_group;Flavobacteriaceae;Aquimarina;Aquimarina_sp._BL15;
1714859;FCB_group;Flavobacteriaceae;Aquimarina;Aquimarina_sp._BL22;
1714860;FCB_group;Flavobacteriaceae;Aquimarina;Aquimarina_sp._BL5;
1762596;FCB_group;Flavobacteriaceae;Aquimarina;Aquimarina_sp._AU58_Ted2_MB20FF;
1762689;FCB_group;Flavobacteriaceae;Aquimarina;Aquimarina_sp._AU419_Ted2_MB20;
1762735;FCB_group;Flavobacteriaceae;Aquimarina;Aquimarina_sp._AU119_Ted3_MBdef;
1762774;FCB_group;Flavobacteriaceae;Aquimarina;Aquimarina_sp._AU469B_Ted3_MB20SE;
1762779;FCB_group;Flavobacteriaceae;Aquimarina;Aquimarina_sp._AU474_Ted3_MB20SE;
1774944;FCB_group;Flavobacteriaceae;Aquimarina;Aquimarina_sp._TP207;
1872586;FCB_group;Flavobacteriaceae;Aquimarina;Aquimarina_sp.;
1920033;FCB_group;Flavobacteriaceae;Aquimarina;Aquimarina_rubra;
1964542;FCB_group;Flavobacteriaceae;Aquimarina;Aquimarina_celericrescens;
2047982;FCB_group;Flavobacteriaceae;Aquimarina;Aquimarina_algiphila;
2093342;FCB_group;Flavobacteriaceae;Aquimarina;Aquimarina_spongiicola;
2100724;FCB_group;Flavobacteriaceae;Aquimarina;Aquimarina_sp._ZY116;
279356;FCB_group;Flavobacteriaceae;Aquimarina;Aquimarina_muelleri;
323412;FCB_group;Flavobacteriaceae;Aquimarina;Aquimarina_brevivitae;
350814;FCB_group;Flavobacteriaceae;Aquimarina;Aquimarina_intermedia;
368185;FCB_group;Flavobacteriaceae;Aquimarina;Aquimarina_sp._SW2;
368187;FCB_group;Flavobacteriaceae;Aquimarina;Aquimarina_sp._SW42;
368191;FCB_group;Flavobacteriaceae;Aquimarina;Aquimarina_sp._Pal13;
392722;FCB_group;Flavobacteriaceae;Aquimarina;Aquimarina_sp._HJ055;
523621;FCB_group;Flavobacteriaceae;Aquimarina;Aquimarina_sp._MOLA_71;
570521;FCB_group;Flavobacteriaceae;Aquimarina;Aquimarina_spongiae;
584605;FCB_group;Flavobacteriaceae;Aquimarina;Aquimarina_litoralis;
620914;FCB_group;Flavobacteriaceae;Aquimarina;Aquimarina_agarilytica_ZC1;
639859;FCB_group;Flavobacteriaceae;Aquimarina;Aquimarina_sp._HG-9F;
642114;FCB_group;Flavobacteriaceae;Aquimarina;Aquimarina_salinaria;
642249;FCB_group;Flavobacteriaceae;Aquimarina;Aquimarina_sp._antisso-38;
666563;FCB_group;Flavobacteriaceae;Aquimarina;Aquimarina_macrocephali;
858596;FCB_group;Flavobacteriaceae;Aquimarina;Aquimarina_sp._JC2680;
870485;FCB_group;Flavobacteriaceae;Aquimarina;Aquimarina_addita;
874422;FCB_group;Flavobacteriaceae;Aquimarina;Aquimarina_gracilis;
874423;FCB_group;Flavobacteriaceae;Aquimarina;Aquimarina_mytili;
944291;FCB_group;Flavobacteriaceae;Aquimarina;Aquimarina_sp._CBMAI_1205;
980584;FCB_group;Flavobacteriaceae;Aquimarina;Aquimarina_agarivorans;
987;FCB_group;Flavobacteriaceae;Aquimarina;Aquimarina_latercula;
996798;FCB_group;Flavobacteriaceae;Aquimarina;Aquimarina_sp._KMM_6369;
996799;FCB_group;Flavobacteriaceae;Aquimarina;Aquimarina_sp._KMM_6374;
196823;Proteobacteria;Pseudomonadaceae;Arctic;Arctic_sea_ice_bacterium_ARK10061;
196824;Proteobacteria;Pseudomonadaceae;Arctic;Arctic_sea_ice_associated_bacterium_ARK10142;
196825;Proteobacteria;Pseudomonadaceae;Arctic;Arctic_sea_ice_bacterium_ARK9971;
196826;Proteobacteria;Pseudomonadaceae;Arctic;Arctic_sea_ice_bacterium_ARK9995;
196842;FCB_group;Flavobacteriaceae;Arctic;Arctic_sea_ice_bacterium_ARK10004;
196843;FCB_group;Flavobacteriaceae;Arctic;Arctic_sea_ice_associated_bacterium_ARK10007;
196844;FCB_group;Flavobacteriaceae;Arctic;Arctic_sea_ice_bacterium_ARK10044;
196845;FCB_group;Flavobacteriaceae;Arctic;Arctic_sea_ice_bacterium_ARK10076;
196846;FCB_group;Flavobacteriaceae;Arctic;Arctic_sea_ice_bacterium_ARK10129;
196847;FCB_group;Flavobacteriaceae;Arctic;Arctic_sea_ice_bacterium_ARK10136;
196848;FCB_group;Flavobacteriaceae;Arctic;Arctic_sea_ice_bacterium_ARK10137;
196849;FCB_group;Flavobacteriaceae;Arctic;Arctic_sea_ice_bacterium_ARK10138;
196850;FCB_group;Flavobacteriaceae;Arctic;Arctic_sea_ice_associated_bacterium_ARK10141;
196851;FCB_group;Flavobacteriaceae;Arctic;Arctic_sea_ice_associated_bacterium_ARK10144;
196852;FCB_group;Flavobacteriaceae;Arctic;Arctic_sea_ice_associated_bacterium_ARK10146;
196853;FCB_group;Flavobacteriaceae;Arctic;Arctic_sea_ice_bacterium_ARK10217;
196854;FCB_group;Flavobacteriaceae;Arctic;Arctic_sea_ice_bacterium_ARK10223;
196855;FCB_group;Flavobacteriaceae;Arctic;Arctic_sea_ice_bacterium_ARK10267;
196857;FCB_group;Flavobacteriaceae;Arctic;Arctic_sea_ice_bacterium_ARK9985;
196859;FCB_group;Flavobacteriaceae;Arctic;Arctic_sea_ice_bacterium_ARK10048;
196860;FCB_group;Flavobacteriaceae;Arctic;Arctic_sea_ice_bacterium_ARK10105;
196861;FCB_group;Flavobacteriaceae;Arctic;Arctic_sea_ice_associated_bacterium_ARK10121;
196862;FCB_group;Flavobacteriaceae;Arctic;Arctic_sea_ice_associated_bacterium_ARK10124;
196863;FCB_group;Flavobacteriaceae;Arctic;Arctic_sea_ice_bacterium_ARK10177;
196865;FCB_group;Flavobacteriaceae;Arctic;Arctic_sea_ice_bacterium_ARK10063;
196866;FCB_group;Flavobacteriaceae;Arctic;Arctic_sea_ice_bacterium_ARK10255;
196870;FCB_group;Flavobacteriaceae;Arctic;Arctic_sea_ice_bacterium_ARK10104;
196871;FCB_group;Flavobacteriaceae;Arctic;Arctic_sea_ice_bacterium_ARK10159;
196872;FCB_group;Flavobacteriaceae;Arctic;Arctic_sea_ice_bacterium_ARK10161;
196873;FCB_group;Flavobacteriaceae;Arctic;Arctic_sea_ice_bacterium_ARK10164;
196874;FCB_group;Flavobacteriaceae;Arctic;Arctic_sea_ice_bacterium_ARK10270;
196875;FCB_group;Flavobacteriaceae;Arctic;Arctic_sea_ice_associated_bacterium_ARK10272;
196876;FCB_group;Flavobacteriaceae;Arctic;Arctic_sea_ice_bacterium_ARK10287;
1434066;FCB_group;Flavobacteriaceae;Arcticiflavibacter;Arcticiflavibacter_luteus;
1028743;FCB_group;Flavobacteriaceae;Arenibacter;Arenibacter_hampyeongensis;
1113929;FCB_group;Flavobacteriaceae;Arenibacter;Arenibacter_sp._NBRC_103722;
1190939;FCB_group;Flavobacteriaceae;Arenibacter;Arenibacter_sp._KMM_6273;
1190940;FCB_group;Flavobacteriaceae;Arenibacter;Arenibacter_sp._KMM_6684;
1190941;FCB_group;Flavobacteriaceae;Arenibacter;Arenibacter_sp._KMM_6685;
1192039;FCB_group;Flavobacteriaceae;Arenibacter;Arenibacter_sp._394;
1249930;FCB_group;Flavobacteriaceae;Arenibacter;Arenibacter_sp._RHA_47;
1249934;FCB_group;Flavobacteriaceae;Arenibacter;Arenibacter_sp._RHA_82;
1250072;FCB_group;Flavobacteriaceae;Arenibacter;Arenibacter_sp._TBL_74;
1250073;FCB_group;Flavobacteriaceae;Arenibacter;Arenibacter_sp._TBL_86;
1250083;FCB_group;Flavobacteriaceae;Arenibacter;Arenibacter_sp._SRO_210;
1250127;FCB_group;Flavobacteriaceae;Arenibacter;Arenibacter_sp._SRO_240;
1250158;FCB_group;Flavobacteriaceae;Arenibacter;Arenibacter_sp._TBL_84;
1250160;FCB_group;Flavobacteriaceae;Arenibacter;Arenibacter_sp._TBL_83;
1250230;FCB_group;Flavobacteriaceae;Arenibacter;Arenibacter_sp._MAR_2010_101;
1250263;FCB_group;Flavobacteriaceae;Arenibacter;Arenibacter_sp._MGE_SAT_544_1;
1265695;FCB_group;Flavobacteriaceae;Arenibacter;Arenibacter_sp._KMM_6724;
1343206;FCB_group;Flavobacteriaceae;Arenibacter;Arenibacter_sp._DSB3;
1343207;FCB_group;Flavobacteriaceae;Arenibacter;Arenibacter_sp._DSM3;
1343208;FCB_group;Flavobacteriaceae;Arenibacter;Arenibacter_sp._R8B6;
1343209;FCB_group;Flavobacteriaceae;Arenibacter;Arenibacter_sp._R8M2;
1386896;FCB_group;Flavobacteriaceae;Arenibacter;Arenibacter_sp._KMM_6761;
1386897;FCB_group;Flavobacteriaceae;Arenibacter;Arenibacter_sp._KMM_6765;
1392750;FCB_group;Flavobacteriaceae;Arenibacter;Arenibacter_sp._CWH016;
1406873;FCB_group;Flavobacteriaceae;Arenibacter;Arenibacter_amylolyticus;
1440163;FCB_group;Flavobacteriaceae;Arenibacter;Arenibacter_sp._MBE_61;
1509353;FCB_group;Flavobacteriaceae;Arenibacter;Arenibacter_sp._4W;
1509354;FCB_group;Flavobacteriaceae;Arenibacter;Arenibacter_sp._7w;
1509355;FCB_group;Flavobacteriaceae;Arenibacter;Arenibacter_sp._KW1;
1509356;FCB_group;Flavobacteriaceae;Arenibacter;Arenibacter_sp._KW2;
1509357;FCB_group;Flavobacteriaceae;Arenibacter;Arenibacter_sp._SUW;
1715478;FCB_group;Flavobacteriaceae;Arenibacter;Arenibacter_sp._MMRF638;
1732570;FCB_group;Flavobacteriaceae;Arenibacter;Arenibacter_sp._SwB8;
1732571;FCB_group;Flavobacteriaceae;Arenibacter;Arenibacter_sp._SwP9;
1732572;FCB_group;Flavobacteriaceae;Arenibacter;Arenibacter_sp._Tn17;
1732573;FCB_group;Flavobacteriaceae;Arenibacter;Arenibacter_sp._Tn9y;
1779854;FCB_group;Flavobacteriaceae;Arenibacter;Arenibacter_sp._M6;
1837107;FCB_group;Flavobacteriaceae;Arenibacter;Arenibacter_sp._X-1;
1872633;FCB_group;Flavobacteriaceae;Arenibacter;Arenibacter_sp.;
188872;FCB_group;Flavobacteriaceae;Arenibacter;Arenibacter_troitsensis;
2040469;FCB_group;Flavobacteriaceae;Arenibacter;Arenibacter_antarcticus;
2056779;FCB_group;Flavobacteriaceae;Arenibacter;Arenibacter_catalasegens;
228955;FCB_group;Flavobacteriaceae;Arenibacter;Arenibacter_certesii;
237373;FCB_group;Flavobacteriaceae;Arenibacter;Arenibacter_palladensis;
368416;FCB_group;Flavobacteriaceae;Arenibacter;Arenibacter_sp._CC10;
382485;FCB_group;Flavobacteriaceae;Arenibacter;Arenibacter_sp._DG1238;
387989;FCB_group;Flavobacteriaceae;Arenibacter;Arenibacter_sp._gap-e-67;
440515;FCB_group;Flavobacteriaceae;Arenibacter;Arenibacter_echinorum;
558155;FCB_group;Flavobacteriaceae;Arenibacter;Arenibacter_nanhaiticus;
616991;FCB_group;Flavobacteriaceae;Arenibacter;Arenibacter_algicola;
641654;FCB_group;Flavobacteriaceae;Arenibacter;Arenibacter_sp._S3001;
653466;FCB_group;Flavobacteriaceae;Arenibacter;Arenibacter_sp._TVGB10;
762481;FCB_group;Flavobacteriaceae;Arenibacter;Arenibacter_sp._UDC470;
86104;FCB_group;Flavobacteriaceae;Arenibacter;Arenibacter_latericius;
1178825;FCB_group;Flavobacteriaceae;Arenitalea;Arenitalea_lutea;
110479;Proteobacteria;Acetobacteraceae;Asaia;Asaia_siamensis;
1149966;Proteobacteria;Acetobacteraceae;Asaia;Asaia_sp._SAP07_2;
1149967;Proteobacteria;Acetobacteraceae;Asaia;Asaia_sp._SAP63_2;
1149968;Proteobacteria;Acetobacteraceae;Asaia;Asaia_sp._SAP64_4;
1208552;Proteobacteria;Acetobacteraceae;Asaia;Asaia_sp._107(2012);
1231624;Proteobacteria;Acetobacteraceae;Asaia;Asaia_bogorensis_NBRC_16594;
1232611;Proteobacteria;Acetobacteraceae;Asaia;Asaia_sp._F1f;
1232612;Proteobacteria;Acetobacteraceae;Asaia;Asaia_sp._F1l;
1232613;Proteobacteria;Acetobacteraceae;Asaia;Asaia_sp._F2f;
1232614;Proteobacteria;Acetobacteraceae;Asaia;Asaia_sp._F2l;
1236485;Proteobacteria;Acetobacteraceae;Asaia;Asaia_sp._LlA1;
1236500;Proteobacteria;Acetobacteraceae;Asaia;Asaia_astilbis_JCM_15831;
1236502;Proteobacteria;Acetobacteraceae;Asaia;Asaia_prunellae_JCM_25354;
1236525;Proteobacteria;Acetobacteraceae;Asaia;Asaia_platycodi_JCM_25414;
1247868;Proteobacteria;Acetobacteraceae;Asaia;Asaia_sp._BD9M;
1247870;Proteobacteria;Acetobacteraceae;Asaia;Asaia_sp._BD47So;
1307928;Proteobacteria;Acetobacteraceae;Asaia;Asaia_spathodeae_NBRC_105894;
1325338;Proteobacteria;Acetobacteraceae;Asaia;Asaia_sp._NG1;
1325339;Proteobacteria;Acetobacteraceae;Asaia;Asaia_sp._NG3;
1389344;Proteobacteria;Acetobacteraceae;Asaia;Asaia_sp._MX-MONARCH03;
1389345;Proteobacteria;Acetobacteraceae;Asaia;Asaia_sp._MX-MONARCH04;
1461092;Proteobacteria;Acetobacteraceae;Asaia;Asaia_sp._AuA1;
1638994;Proteobacteria;Acetobacteraceae;Asaia;Asaia_sp._GD01;
1792664;Proteobacteria;Acetobacteraceae;Asaia;Asaia_sp._WLS1-1;
1792665;Proteobacteria;Acetobacteraceae;Asaia;Asaia_sp._WLS1-2;
1837740;Proteobacteria;Acetobacteraceae;Asaia;Asaia_sp._PC;
1872642;Proteobacteria;Acetobacteraceae;Asaia;Asaia_sp.;
1977268;Proteobacteria;Acetobacteraceae;Asaia;Asaia_sp._SF15.14;
220990;Proteobacteria;Acetobacteraceae;Asaia;Asaia_krungthepensis;
406101;Proteobacteria;Acetobacteraceae;Asaia;Asaia_sp._SF2.1;
406102;Proteobacteria;Acetobacteraceae;Asaia;Asaia_sp._SM2.5;
406103;Proteobacteria;Acetobacteraceae;Asaia;Asaia_sp._MF1.4;
415421;Proteobacteria;Acetobacteraceae;Asaia;Asaia_lannensis;
450606;Proteobacteria;Acetobacteraceae;Asaia;Asaia_sp._Gb16;
571998;Proteobacteria;Acetobacteraceae;Asaia;Asaia_sp._I8;
571999;Proteobacteria;Acetobacteraceae;Asaia;Asaia_sp._O27;
610243;Proteobacteria;Acetobacteraceae;Asaia;Asaia_platycodi;
610244;Proteobacteria;Acetobacteraceae;Asaia;Asaia_astilbis;
610245;Proteobacteria;Acetobacteraceae;Asaia;Asaia_prunellae;
631715;Proteobacteria;Acetobacteraceae;Asaia;Asaia_sp._AE10.8;
631716;Proteobacteria;Acetobacteraceae;Asaia;Asaia_sp._AE5.2;
657016;Proteobacteria;Acetobacteraceae;Asaia;Asaia_spathodeae;
760031;Proteobacteria;Acetobacteraceae;Asaia;Asaia_sp._AG_1.5_Aa;
760032;Proteobacteria;Acetobacteraceae;Asaia;Asaia_sp._AG_2.6_Ab;
760033;Proteobacteria;Acetobacteraceae;Asaia;Asaia_sp._AG_2.7_Ab;
760034;Proteobacteria;Acetobacteraceae;Asaia;Asaia_sp._AG_3.5_Aa;
760035;Proteobacteria;Acetobacteraceae;Asaia;Asaia_sp._AG_3.7_Aa;
760036;Proteobacteria;Acetobacteraceae;Asaia;Asaia_sp._AG_4.5_Aa;
760037;Proteobacteria;Acetobacteraceae;Asaia;Asaia_sp._AG_6.6_Aa;
760038;Proteobacteria;Acetobacteraceae;Asaia;Asaia_sp._AG_7.6_Aa;
760039;Proteobacteria;Acetobacteraceae;Asaia;Asaia_sp._AG_9.5_Aa;
760040;Proteobacteria;Acetobacteraceae;Asaia;Asaia_sp._AG_10.7_Aa;
760041;Proteobacteria;Acetobacteraceae;Asaia;Asaia_sp._AA_1.5_Ab;
760044;Proteobacteria;Acetobacteraceae;Asaia;Asaia_sp._AA_4.6_Ab;
760047;Proteobacteria;Acetobacteraceae;Asaia;Asaia_sp._AA_7.5_Aa;
760051;Proteobacteria;Acetobacteraceae;Asaia;Asaia_sp._AS_1.7_Aa;
760053;Proteobacteria;Acetobacteraceae;Asaia;Asaia_sp._AS_3.6_Aa;
760054;Proteobacteria;Acetobacteraceae;Asaia;Asaia_sp._AEX_1.5_Aa;
760055;Proteobacteria;Acetobacteraceae;Asaia;Asaia_sp._AEX_1.7_Aa;
760056;Proteobacteria;Acetobacteraceae;Asaia;Asaia_sp._AEX_3.6_Aa;
761495;Proteobacteria;Acetobacteraceae;Asaia;Asaia_sp._AGF0;
761496;Proteobacteria;Acetobacteraceae;Asaia;Asaia_sp._AGF1;
761497;Proteobacteria;Acetobacteraceae;Asaia;Asaia_sp._AGL;
765733;Proteobacteria;Acetobacteraceae;Asaia;Asaia_sp._aP75;
91915;Proteobacteria;Acetobacteraceae;Asaia;Asaia_bogorensis;
91916;Proteobacteria;Acetobacteraceae;Asaia;Asaia_sp._85;
997358;Proteobacteria;Acetobacteraceae;Asaia;Asaia_sp._FMW2;
1864862;FCB_group;Flavobacteriaceae;Ascidiaceibacter;Ascidiaceibacter_salegens;
499062;FCB_group;Flavobacteriaceae;Ascidianibacter;Ascidianibacter_aurantiacus;
1685432;FCB_group;Flavobacteriaceae;Ascidiimonas;Ascidiimonas_aurantiaca;
1903473;Proteobacteria;Enterobacteriaceae;Atlantibacter;Atlantibacter_sp.;
255519;Proteobacteria;Enterobacteriaceae;Atlantibacter;Atlantibacter_subterranea;
565;Proteobacteria;Enterobacteriaceae;Atlantibacter;Atlantibacter_hermannii;
1654455;FCB_group;Flavobacteriaceae;Aurantiacicella;Aurantiacicella_marina;
1266046;FCB_group;Flavobacteriaceae;Aurantibacter;Aurantibacter_aestuarii;
1837375;FCB_group;Flavobacteriaceae;Aurantibacter;Aurantibacter_crassamenti;
1658619;FCB_group;Flavobacteriaceae;Aurantivirga;Aurantivirga_profunda;
754435;FCB_group;Flavobacteriaceae;Aureicoccus;Aureicoccus_marinus;
414368;FCB_group;Flavobacteriaceae;Aureimarina;Aureimarina_marisflavi;
1538023;FCB_group;Flavobacteriaceae;Aureisphaera;Aureisphaera_galaxeae;
1872661;FCB_group;Flavobacteriaceae;Aureitalea;Aureitalea_sp.;
930804;FCB_group;Flavobacteriaceae;Aureitalea;Aureitalea_marina;
1182451;FCB_group;Flavobacteriaceae;Aureivirga;Aureivirga_marina;
1788983;FCB_group;Flavobacteriaceae;Aureivirga;Aureivirga_sp._CE67;
1788984;FCB_group;Flavobacteriaceae;Aureivirga;Aureivirga_sp._CE78;
1788985;FCB_group;Flavobacteriaceae;Aureivirga;Aureivirga_sp._CE83;
2008672;FCB_group;Flavobacteriaceae;Avrilella;Avrilella_dinanensis;
116849;Proteobacteria;Pseudomonadaceae;Azomonas;Azomonas_agilis;
1344402;Proteobacteria;Pseudomonadaceae;Azomonas;Azomonas_sp._enrichment_culture_clone_MRBiofilm-SM-11F;
1867456;Proteobacteria;Pseudomonadaceae;Azomonas;Azomonas_sp._SS21;
1867460;Proteobacteria;Pseudomonadaceae;Azomonas;Azomonas_sp._SS48;
1867461;Proteobacteria;Pseudomonadaceae;Azomonas;Azomonas_sp._SYC16;
1867462;Proteobacteria;Pseudomonadaceae;Azomonas;Azomonas_sp._SYC20;
1867463;Proteobacteria;Pseudomonadaceae;Azomonas;Azomonas_sp._SYC22;
1867464;Proteobacteria;Pseudomonadaceae;Azomonas;Azomonas_sp._SYC47;
1867465;Proteobacteria;Pseudomonadaceae;Azomonas;Azomonas_sp._SYC48;
1867466;Proteobacteria;Pseudomonadaceae;Azomonas;Azomonas_sp._SYC69;
270343;Proteobacteria;Pseudomonadaceae;Azomonas;Azomonas_insignis;
69962;Proteobacteria;Pseudomonadaceae;Azomonas;Azomonas_macrocytogenes;
873446;Proteobacteria;Pseudomonadaceae;Azomonas;Azomonas_sp._KNT-32;
1867469;Proteobacteria;Pseudomonadaceae;Azorhizophilus;Azorhizophilus_sp._SYC37;
1872670;Proteobacteria;Pseudomonadaceae;Azorhizophilus;Azorhizophilus_sp.;
69963;Proteobacteria;Pseudomonadaceae;Azorhizophilus;Azorhizophilus_paspali;
1028237;Proteobacteria;Pseudomonadaceae;Azotobacter;Azotobacter_sp._BPRIST061;
1094367;Proteobacteria;Pseudomonadaceae;Azotobacter;Azotobacter_sp._Az15;
1094368;Proteobacteria;Pseudomonadaceae;Azotobacter;Azotobacter_sp._Az208;
1138582;Proteobacteria;Pseudomonadaceae;Azotobacter;Azotobacter_sp._TH-N-17;
1236632;Proteobacteria;Pseudomonadaceae;Azotobacter;Azotobacter_sp._Msn2;
1364967;Proteobacteria;Pseudomonadaceae;Azotobacter;Azotobacter_sp._jogii;
1432704;Proteobacteria;Pseudomonadaceae;Azotobacter;Azotobacter_sp._NP23;
1446805;Proteobacteria;Pseudomonadaceae;Azotobacter;Azotobacter_sp._RS6Y-8_7;
1448359;Proteobacteria;Pseudomonadaceae;Azotobacter;Azotobacter_sp._CM114;
1448360;Proteobacteria;Pseudomonadaceae;Azotobacter;Azotobacter_sp._CM118;
1546099;Proteobacteria;Pseudomonadaceae;Azotobacter;Azotobacter_sp._SBC17;
1573447;Proteobacteria;Pseudomonadaceae;Azotobacter;Azotobacter_sp._RA2;
1579296;Proteobacteria;Pseudomonadaceae;Azotobacter;Azotobacter_sp._BC93;
1580603;Proteobacteria;Pseudomonadaceae;Azotobacter;Azotobacter_sp._HMS1;
1653191;Proteobacteria;Pseudomonadaceae;Azotobacter;Azotobacter_sp._BactTSA01;
1653192;Proteobacteria;Pseudomonadaceae;Azotobacter;Azotobacter_sp._BactTSA03;
170623;Proteobacteria;Pseudomonadaceae;Azotobacter;Azotobacter_beijerinckii;
1708778;Proteobacteria;Pseudomonadaceae;Azotobacter;Azotobacter_sp._Ab-HT14.2;
1872672;Proteobacteria;Pseudomonadaceae;Azotobacter;Azotobacter_sp.;
1986537;Proteobacteria;Pseudomonadaceae;Azotobacter;Azotobacter_bryophylli;
2290951;Proteobacteria;Pseudomonadaceae;Azotobacter;Azotobacter_sp._enrichment_culture;
270344;Proteobacteria;Pseudomonadaceae;Azotobacter;Azotobacter_nigricans;
270345;Proteobacteria;Pseudomonadaceae;Azotobacter;Azotobacter_armeniacus;
270492;Proteobacteria;Pseudomonadaceae;Azotobacter;Azotobacter_nigricans_subsp._nigricans;
346910;Proteobacteria;Pseudomonadaceae;Azotobacter;Azotobacter_tropicalis;
353;Proteobacteria;Pseudomonadaceae;Azotobacter;Azotobacter_chroococcum;
354;Proteobacteria;Pseudomonadaceae;Azotobacter;Azotobacter_vinelandii;
465749;Proteobacteria;Pseudomonadaceae;Azotobacter;Azotobacter_sp._GZC24;
538386;Proteobacteria;Pseudomonadaceae;Azotobacter;Azotobacter_sp._RHIZO-1;
544294;Proteobacteria;Pseudomonadaceae;Azotobacter;Azotobacter_sp._HY1141;
69964;Proteobacteria;Pseudomonadaceae;Azotobacter;Azotobacter_salinestris;
1035577;Proteobacteria;Enterobacteriaceae;bacterium;bacterium_endosymbiont_of_Basilia_truncata;
1035578;Proteobacteria;Enterobacteriaceae;bacterium;bacterium_endosymbiont_of_Basilia_rybini;
1035579;Proteobacteria;Enterobacteriaceae;bacterium;bacterium_endosymbiont_of_Nycteribia_allotopa;
1035580;Proteobacteria;Enterobacteriaceae;bacterium;bacterium_endosymbiont_of_Nycteribia_pygmaea;
1035581;Proteobacteria;Enterobacteriaceae;bacterium;bacterium_endosymbiont_of_Nycteribia_pleuralis;
1035582;Proteobacteria;Enterobacteriaceae;bacterium;bacterium_endosymbiont_of_Penicillidia_jenynsii;
1035583;Proteobacteria;Enterobacteriaceae;bacterium;bacterium_endosymbiont_of_Penicillidia_monoceros;
1035584;Proteobacteria;Enterobacteriaceae;bacterium;bacterium_endosymbiont_of_Phthiridium_hindlei;
1173099;Proteobacteria;Enterobacteriaceae;bacterium;bacterium_endosymbiont_of_Rhamphus_pulicarius;
1173100;Proteobacteria;Enterobacteriaceae;bacterium;bacterium_endosymbiont_of_Ornithomya_avicularia;
1321429;Proteobacteria;Enterobacteriaceae;bacterium;bacterium_endosymbiont_of_Basilia_nattereri;
1321448;Proteobacteria;Enterobacteriaceae;bacterium;bacterium_endosymbiont_of_Penicillidia_dufourii_subsp.;
1321449;Proteobacteria;Enterobacteriaceae;bacterium;bacterium_endosymbiont_of_Penicillidia_oceanica_acuminata;
1321450;Proteobacteria;Enterobacteriaceae;bacterium;bacterium_endosymbiont_of_Phthiridium_cf._tonkinensis;
1321453;Proteobacteria;Enterobacteriaceae;bacterium;bacterium_endosymbiont_of_Phthiridium_sp._2;
215583;Proteobacteria;Pseudomonadaceae;bacterium;bacterium_G5;
416590;Proteobacteria;Acetobacteraceae;bacterium;bacterium_AO5;
91993;Terrabacteria_group;Lactobacillaceae;bacterium;bacterium_#1_from_Psoroptes_ovis;
1037;Proteobacteria;Enterobacteriaceae;Barophile;Barophile_WHB_46;
1294988;Terrabacteria_group;Enterococcaceae;Bavariicoccus;Bavariicoccus_sp._CY-31;
549685;Terrabacteria_group;Enterococcaceae;Bavariicoccus;Bavariicoccus_seileri;
1585974;Terrabacteria_group;Clostridiaceae;Beduini;Beduini_massiliensis;
1055355;Proteobacteria;Acetobacteraceae;Belnapia;Belnapia_soli;
1560980;Proteobacteria;Acetobacteraceae;Belnapia;Belnapia_sp._D1B50;
1560981;Proteobacteria;Acetobacteraceae;Belnapia;Belnapia_sp._L1D56;
1883106;Proteobacteria;Acetobacteraceae;Belnapia;Belnapia_sp.;
365533;Proteobacteria;Acetobacteraceae;Belnapia;Belnapia_moabensis;
938405;Proteobacteria;Acetobacteraceae;Belnapia;Belnapia_rosea;
1056737;FCB_group;Flavobacteriaceae;Bizionia;Bizionia_sp._COL-13;
1123757;FCB_group;Flavobacteriaceae;Bizionia;Bizionia_hallyeonensis;
1180194;FCB_group;Flavobacteriaceae;Bizionia;Bizionia_sp._KJF10-2;
1180195;FCB_group;Flavobacteriaceae;Bizionia;Bizionia_sp._KJF12-2;
1180196;FCB_group;Flavobacteriaceae;Bizionia;Bizionia_sp._KJF12-3;
1215015;FCB_group;Flavobacteriaceae;Bizionia;Bizionia_sp._SN-3-9-2;
1247561;FCB_group;Flavobacteriaceae;Bizionia;Bizionia_sp._Ar-112;
1283319;FCB_group;Flavobacteriaceae;Bizionia;Bizionia_sp._S1-28;
1283320;FCB_group;Flavobacteriaceae;Bizionia;Bizionia_sp._S1-75;
1303260;FCB_group;Flavobacteriaceae;Bizionia;Bizionia_sp._JNU-L059;
1304074;FCB_group;Flavobacteriaceae;Bizionia;Bizionia_sp._R4-Chit-T4-11-voll;
1386899;FCB_group;Flavobacteriaceae;Bizionia;Bizionia_sp._KMM_6758;
1492901;FCB_group;Flavobacteriaceae;Bizionia;Bizionia_psychrotolerans;
1495645;FCB_group;Flavobacteriaceae;Bizionia;Bizionia_arctica;
1526642;FCB_group;Flavobacteriaceae;Bizionia;Bizionia_fulviae;
1737064;FCB_group;Flavobacteriaceae;Bizionia;Bizionia_sediminis;
1822172;FCB_group;Flavobacteriaceae;Bizionia;Bizionia_sp._BS-22A;
1822173;FCB_group;Flavobacteriaceae;Bizionia;Bizionia_sp._BS-22B;
1822174;FCB_group;Flavobacteriaceae;Bizionia;Bizionia_sp._BS-24;
1822175;FCB_group;Flavobacteriaceae;Bizionia;Bizionia_sp._BS-8B;
1844781;FCB_group;Flavobacteriaceae;Bizionia;Bizionia_sp._IMCC25622;
1850243;FCB_group;Flavobacteriaceae;Bizionia;Bizionia_sp._LPB0151;
1954480;FCB_group;Flavobacteriaceae;Bizionia;Bizionia_sp.;
2036822;FCB_group;Flavobacteriaceae;Bizionia;Bizionia_berychis;
224840;FCB_group;Flavobacteriaceae;Bizionia;Bizionia_sp._UVps;
283786;FCB_group;Flavobacteriaceae;Bizionia;Bizionia_paragorgiae;
291186;FCB_group;Flavobacteriaceae;Bizionia;Bizionia_myxarmorum;
291187;FCB_group;Flavobacteriaceae;Bizionia;Bizionia_algoritergicola;
291188;FCB_group;Flavobacteriaceae;Bizionia;Bizionia_gelidisalsuginis;
291189;FCB_group;Flavobacteriaceae;Bizionia;Bizionia_saleffrena;
380399;FCB_group;Flavobacteriaceae;Bizionia;Bizionia_palithoae;
400411;FCB_group;Flavobacteriaceae;Bizionia;Bizionia_sp._D102-E10;
400413;FCB_group;Flavobacteriaceae;Bizionia;Bizionia_sp._D58-B09;
400414;FCB_group;Flavobacteriaceae;Bizionia;Bizionia_sp._D58-C09;
400415;FCB_group;Flavobacteriaceae;Bizionia;Bizionia_sp._D58-E09;
472165;FCB_group;Flavobacteriaceae;Bizionia;Bizionia_sp._J69;
564092;FCB_group;Flavobacteriaceae;Bizionia;Bizionia_sp._NF1-25;
641661;FCB_group;Flavobacteriaceae;Bizionia;Bizionia_sp._NF1-21;
649333;FCB_group;Flavobacteriaceae;Bizionia;Bizionia_echini;
661193;FCB_group;Flavobacteriaceae;Bizionia;Bizionia_sp._EM20;
754421;FCB_group;Flavobacteriaceae;Bizionia;Bizionia_sp._PZ-13;
101529;Proteobacteria;Enterobacteriaceae;Blochmannia;Blochmannia_endosymbiont_of_Camponotus_sericeiventris;
1834928;Proteobacteria;Enterobacteriaceae;Blochmannia;Blochmannia_endosymbiont_of_Rhabdoscelus_similis;
251640;Proteobacteria;Enterobacteriaceae;Blochmannia;Blochmannia_endosymbiont_of_Polyrhachis_foreli;
700199;Proteobacteria;Enterobacteriaceae;Blochmannia;Blochmannia_endosymbiont_of_Calomyrmex_albertisi;
700208;Proteobacteria;Enterobacteriaceae;Blochmannia;Blochmannia_endosymbiont_of_Camponotus_hyatti;
700222;Proteobacteria;Enterobacteriaceae;Blochmannia;Blochmannia_endosymbiont_of_Camponotus_cf._simillimus;
700224;Proteobacteria;Enterobacteriaceae;Blochmannia;Blochmannia_endosymbiont_of_Camponotus_vicinus;
700229;Proteobacteria;Enterobacteriaceae;Blochmannia;Blochmannia_endosymbiont_of_Opisthopsis_sp._PG01;
711308;Proteobacteria;Enterobacteriaceae;Blochmannia;Blochmannia_endosymbiont_of_Opisthopsis_haddoni_244;
711310;Proteobacteria;Enterobacteriaceae;Blochmannia;Blochmannia_endosymbiont_of_Polyrhachis_(Hagiomyrma)_sp._189;
711317;Proteobacteria;Enterobacteriaceae;Blochmannia;Blochmannia_endosymbiont_of_Camponotus_(Tanaemyrmex)_sp._216;
711319;Proteobacteria;Enterobacteriaceae;Blochmannia;Blochmannia_endosymbiont_of_Camponotus_atriceps_203;
1539051;Proteobacteria;Acetobacteraceae;Bombella;Bombella_intestini;
1785988;Proteobacteria;Acetobacteraceae;Bombella;Bombella_apis;
1218492;Terrabacteria_group;Lactobacillaceae;Bombilactobacillus;Bombilactobacillus_mellifer;
1218508;Terrabacteria_group;Lactobacillaceae;Bombilactobacillus;Bombilactobacillus_mellis;
1303590;Terrabacteria_group;Lactobacillaceae;Bombilactobacillus;Bombilactobacillus_bombi;
1548890;Terrabacteria_group;Clostridiaceae;Brassicibacter;Brassicibacter_thermophilus;
1812855;Terrabacteria_group;Clostridiaceae;Brassicibacter;Brassicibacter_sp._MCWD4;
745119;Terrabacteria_group;Clostridiaceae;Brassicibacter;Brassicibacter_mesophilus;
1006004;Proteobacteria;Enterobacteriaceae;Buttiauxella;Buttiauxella_agrestis_ATCC_33320;
1069997;Proteobacteria;Enterobacteriaceae;Buttiauxella;Buttiauxella_sp._V5;
1191680;Proteobacteria;Enterobacteriaceae;Buttiauxella;Buttiauxella_sp._AS49;
1217730;Proteobacteria;Enterobacteriaceae;Buttiauxella;Buttiauxella_sp._S5(2012);
1221624;Proteobacteria;Enterobacteriaceae;Buttiauxella;Buttiauxella_sp._UW21;
1235714;Proteobacteria;Enterobacteriaceae;Buttiauxella;Buttiauxella_sp._S1-1;
1316753;Proteobacteria;Enterobacteriaceae;Buttiauxella;Buttiauxella_sp._V+1;
1331377;Proteobacteria;Enterobacteriaceae;Buttiauxella;Buttiauxella_sp._W14;
134532;Proteobacteria;Enterobacteriaceae;Buttiauxella;Buttiauxella_sp._LBV_449;
1456779;Proteobacteria;Enterobacteriaceae;Buttiauxella;Buttiauxella_sp._ButC1;
1570398;Proteobacteria;Enterobacteriaceae;Buttiauxella;Buttiauxella_sp._V8R1E3;
1644268;Proteobacteria;Enterobacteriaceae;Buttiauxella;Buttiauxella_sp._UIWRF0074;
1644269;Proteobacteria;Enterobacteriaceae;Buttiauxella;Buttiauxella_sp._UIWRF0075;
1644270;Proteobacteria;Enterobacteriaceae;Buttiauxella;Buttiauxella_sp._UIWRF0103;
1644271;Proteobacteria;Enterobacteriaceae;Buttiauxella;Buttiauxella_sp._UIWRF0115;
1644272;Proteobacteria;Enterobacteriaceae;Buttiauxella;Buttiauxella_sp._UIWRF0120;
1644273;Proteobacteria;Enterobacteriaceae;Buttiauxella;Buttiauxella_sp._UIWRF0971;
1644274;Proteobacteria;Enterobacteriaceae;Buttiauxella;Buttiauxella_sp._UIWRF0978;
1644275;Proteobacteria;Enterobacteriaceae;Buttiauxella;Buttiauxella_sp._UIWRF0979;
1644276;Proteobacteria;Enterobacteriaceae;Buttiauxella;Buttiauxella_sp._UIWRF1244;
1644277;Proteobacteria;Enterobacteriaceae;Buttiauxella;Buttiauxella_sp._UIWRF1246;
1852615;Proteobacteria;Enterobacteriaceae;Buttiauxella;Buttiauxella_sp._M44;
1867476;Proteobacteria;Enterobacteriaceae;Buttiauxella;Buttiauxella_sp._SYC18;
1972222;Proteobacteria;Enterobacteriaceae;Buttiauxella;Buttiauxella_sp.;
2010264;Proteobacteria;Enterobacteriaceae;Buttiauxella;Buttiauxella_chrysanthemi;
354435;Proteobacteria;Enterobacteriaceae;Buttiauxella;Buttiauxella_sp._P5;
487309;Proteobacteria;Enterobacteriaceae;Buttiauxella;Buttiauxella_sp._GC21;
591915;Proteobacteria;Enterobacteriaceae;Buttiauxella;Buttiauxella_sp._4;
82977;Proteobacteria;Enterobacteriaceae;Buttiauxella;Buttiauxella_agrestis;
82988;Proteobacteria;Enterobacteriaceae;Buttiauxella;Buttiauxella_brennerae;
82989;Proteobacteria;Enterobacteriaceae;Buttiauxella;Buttiauxella_ferragutiae;
82990;Proteobacteria;Enterobacteriaceae;Buttiauxella;Buttiauxella_gaviniae;
82991;Proteobacteria;Enterobacteriaceae;Buttiauxella;Buttiauxella_izardii;
82992;Proteobacteria;Enterobacteriaceae;Buttiauxella;Buttiauxella_noackiae;
82993;Proteobacteria;Enterobacteriaceae;Buttiauxella;Buttiauxella_warmboldiae;
941430;Proteobacteria;Enterobacteriaceae;Buttiauxella;Buttiauxella_sp._S19-1;
1712515;Terrabacteria_group;Clostridiaceae;Butyricicoccus;Butyricicoccus_faecihominis;
1945634;Terrabacteria_group;Clostridiaceae;Butyricicoccus;Butyricicoccus_porcorum;
2049021;Terrabacteria_group;Clostridiaceae;Butyricicoccus;Butyricicoccus_sp.;
501571;Terrabacteria_group;Clostridiaceae;Butyricicoccus;Butyricicoccus_pullicaecorum;
264313;Terrabacteria_group;Clostridiaceae;Caldanaerocella;Caldanaerocella_colombiensis;
1304284;Terrabacteria_group;Clostridiaceae;Caldisalinibacter;Caldisalinibacter_kiritimatiensis;
2041189;Proteobacteria;Acetobacteraceae;Caldovatus;Caldovatus_sediminis;
1121261;Terrabacteria_group;Clostridiaceae;Caloramator;Caloramator_fervidus_DSM_5463;
1121262;Terrabacteria_group;Clostridiaceae;Caloramator;Caloramator_proteoclasticus_DSM_10124;
112729;Terrabacteria_group;Clostridiaceae;Caloramator;Caloramator_viterbiensis;
1147123;Terrabacteria_group;Clostridiaceae;Caloramator;Caloramator_quimbayensis;
1479031;Terrabacteria_group;Clostridiaceae;Caloramator;Caloramator_sp._NST1-2;
150394;Terrabacteria_group;Clostridiaceae;Caloramator;Caloramator_sp._JW/JH-1;
1871330;Terrabacteria_group;Clostridiaceae;Caloramator;Caloramator_sp.;
189866;Terrabacteria_group;Clostridiaceae;Caloramator;Caloramator_uzoniensis;
265485;Terrabacteria_group;Clostridiaceae;Caloramator;Caloramator_sp._PPf50E1;
29344;Terrabacteria_group;Clostridiaceae;Caloramator;Caloramator_fervidus;
298906;Terrabacteria_group;Clostridiaceae;Caloramator;Caloramator_sp._LSA2;
33957;Terrabacteria_group;Clostridiaceae;Caloramator;Caloramator_indicus;
459648;Terrabacteria_group;Clostridiaceae;Caloramator;Caloramator_sp._YeAs;
515264;Terrabacteria_group;Clostridiaceae;Caloramator;Caloramator_australicus;
521542;Terrabacteria_group;Clostridiaceae;Caloramator;Caloramator_sp._8;
53342;Terrabacteria_group;Clostridiaceae;Caloramator;Caloramator_proteoclasticus;
568790;Terrabacteria_group;Clostridiaceae;Caloramator;Caloramator_boliviensis;
762088;Terrabacteria_group;Clostridiaceae;Caloramator;Caloramator_sp._TC17;
762089;Terrabacteria_group;Clostridiaceae;Caloramator;Caloramator_sp._TC19;
857293;Terrabacteria_group;Clostridiaceae;Caloramator;Caloramator_australicus_RC3;
908809;Terrabacteria_group;Clostridiaceae;Caloramator;Caloramator_mitchellensis;
913741;Terrabacteria_group;Clostridiaceae;Caloramator;Caloramator_sp._PopA11;
913742;Terrabacteria_group;Clostridiaceae;Caloramator;Caloramator_sp._PopG01;
913743;Terrabacteria_group;Clostridiaceae;Caloramator;Caloramator_sp._SwgD08;
913744;Terrabacteria_group;Clostridiaceae;Caloramator;Caloramator_sp._SwgE03;
913745;Terrabacteria_group;Clostridiaceae;Caloramator;Caloramator_sp._SwgF04;
913746;Terrabacteria_group;Clostridiaceae;Caloramator;Caloramator_sp._XylG10;
95159;Terrabacteria_group;Clostridiaceae;Caloramator;Caloramator_coolhaasii;
1156416;Terrabacteria_group;Clostridiaceae;Caloranaerobacter;Caloranaerobacter_sp._H363;
1156417;Terrabacteria_group;Clostridiaceae;Caloranaerobacter;Caloranaerobacter_azorensis_H53214;
116090;Terrabacteria_group;Clostridiaceae;Caloranaerobacter;Caloranaerobacter_azorensis;
1302151;Terrabacteria_group;Clostridiaceae;Caloranaerobacter;Caloranaerobacter_sp._TR13;
1323370;Terrabacteria_group;Clostridiaceae;Caloranaerobacter;Caloranaerobacter_ferrireducens;
1605441;Terrabacteria_group;Clostridiaceae;Caloranaerobacter;Caloranaerobacter_sp._224T6GL2-2P;
1237865;Terrabacteria_group;Clostridiaceae;Caminibacillus;Caminibacillus_sp._TKM_55SO-W2;
166485;Terrabacteria_group;Clostridiaceae;Caminicella;Caminicella_sporogenes;
1008945;Proteobacteria;Enterobacteriaceae;Candidatus;Candidatus_Rohrkolberia_cinguli;
101530;Proteobacteria;Enterobacteriaceae;Candidatus;Candidatus_Blochmannia_castaneus;
101533;Proteobacteria;Enterobacteriaceae;Candidatus;Candidatus_Blochmannia_rufipes;
101534;Proteobacteria;Enterobacteriaceae;Candidatus;Candidatus_Blochmannia_pennsylvanicus;
108080;Proteobacteria;Enterobacteriaceae;Candidatus;Candidatus_Blochmannia_herculeanus;
1081631;Proteobacteria;Enterobacteriaceae;Candidatus;Candidatus_Schneideria_nysicola;
1081632;Proteobacteria;Enterobacteriaceae;Candidatus;Candidatus_Ischnodemia_utricula;
1081633;Proteobacteria;Enterobacteriaceae;Candidatus;Candidatus_Arocatia_carayoni;
1081634;Proteobacteria;Enterobacteriaceae;Candidatus;Candidatus_Rohrkolberia_belonochilicola;
1177215;Proteobacteria;Enterobacteriaceae;Candidatus;Candidatus_Profftia_virida;
1177216;Proteobacteria;Enterobacteriaceae;Candidatus;Candidatus_Profftia_tarda;
1177218;Proteobacteria;Enterobacteriaceae;Candidatus;Candidatus_Gillettellia_cooleyia;
1191161;Proteobacteria;Enterobacteriaceae;Candidatus;Candidatus_Curculioniphilus_buchneri_endosymbiont_of_Curculio_elephas;
1191162;Proteobacteria;Enterobacteriaceae;Candidatus;Candidatus_Curculioniphilus_buchneri_endosymbiont_of_Curculio_glandium;
1191164;Proteobacteria;Enterobacteriaceae;Candidatus;Candidatus_Curculioniphilus_buchneri_endosymbiont_of_Curculio_pellitus;
1191165;Proteobacteria;Enterobacteriaceae;Candidatus;Candidatus_Curculioniphilus_buchneri_endosymbiont_of_Curculio_venosus;
1294507;Terrabacteria_group;Clostridiaceae;Candidatus;Candidatus_Arthromitus_sp._SFB-human;
1302376;Proteobacteria;Pseudomonadaceae;Candidatus;Candidatus_Pseudomonas_adelgestsugas;
1302411;Proteobacteria;Enterobacteriaceae;Candidatus;Candidatus_Annandia_adelgestsuga;
1345115;Proteobacteria;Enterobacteriaceae;Candidatus;Candidatus_Hartigia_pinicola;
1345117;Proteobacteria;Enterobacteriaceae;Candidatus;Candidatus_Annandia_pinicola;
138072;Proteobacteria;Enterobacteriaceae;Candidatus;Candidatus_Hamiltonella_defensa;
138073;Proteobacteria;Enterobacteriaceae;Candidatus;Candidatus_Regiella_insecticola;
1449542;Proteobacteria;Enterobacteriaceae;Candidatus;Candidatus_Hamiltonella_sp._ZSZ-10-1;
1630653;Proteobacteria;Enterobacteriaceae;Candidatus;Candidatus_Stammerula_sp._of_Phaeogramma_sp.;
1630654;Proteobacteria;Enterobacteriaceae;Candidatus;Candidatus_Stammerula_sp._of_Phaeogramma_vittipennis;
1630655;Proteobacteria;Enterobacteriaceae;Candidatus;Candidatus_Stammerula_sp._of_Trupanea_arboreae;
1630656;Proteobacteria;Enterobacteriaceae;Candidatus;Candidatus_Stammerula_sp._of_Trupanea_artemisiae;
1630657;Proteobacteria;Enterobacteriaceae;Candidatus;Candidatus_Stammerula_sp._of_Trupanea_beardsleyi;
1630659;Proteobacteria;Enterobacteriaceae;Candidatus;Candidatus_Stammerula_sp._of_Trupanea_cratericola;
1630660;Proteobacteria;Enterobacteriaceae;Candidatus;Candidatus_Stammerula_sp._of_Trupanea_denotata;
1630661;Proteobacteria;Enterobacteriaceae;Candidatus;Candidatus_Stammerula_sp._of_Trupanea_dubautiae;
1630662;Proteobacteria;Enterobacteriaceae;Candidatus;Candidatus_Stammerula_sp._of_Trupanea_joycei;
1630663;Proteobacteria;Enterobacteriaceae;Candidatus;Candidatus_Stammerula_sp._of_Trupanea_pantosticta;
1630664;Proteobacteria;Enterobacteriaceae;Candidatus;Candidatus_Stammerula_sp._of_Trupanea_perkinsi;
1630665;Proteobacteria;Enterobacteriaceae;Candidatus;Candidatus_Stammerula_sp._of_Trupanea_'pohakuloa';
1630666;Proteobacteria;Enterobacteriaceae;Candidatus;Candidatus_Stammerula_sp._of_Trupanea_swezeyi;
1630667;Proteobacteria;Enterobacteriaceae;Candidatus;Candidatus_Stammerula_sp._of_Trupanea_waikamoi;
168169;Proteobacteria;Enterobacteriaceae;Candidatus;Candidatus_Ishikawaella_capsulata;
1987922;Proteobacteria;Enterobacteriaceae;Candidatus;Candidatus_Profftia_japonica;
203907;Proteobacteria;Enterobacteriaceae;Candidatus;Candidatus_Blochmannia_floridanus;
204091;Proteobacteria;Acetobacteraceae;Candidatus;Candidatus_Roseomonas_massiliae;
2073061;Proteobacteria;Acetobacteraceae;Candidatus;Candidatus_Roseovibrio_tepidum;
216388;FCB_group;Flavobacteriaceae;Candidatus;Candidatus_Amoebinatus_massiliensis;
223232;Proteobacteria;Enterobacteriaceae;Candidatus;Candidatus_Blochmannia_festinatus;
231951;FCB_group;Flavobacteriaceae;Candidatus;Candidatus_Hemobacterium_ranarum;
251534;Proteobacteria;Enterobacteriaceae;Candidatus;Candidatus_Blochmannia_sansabeanus;
251535;Proteobacteria;Enterobacteriaceae;Candidatus;Candidatus_Blochmannia_vafer;
251536;Proteobacteria;Enterobacteriaceae;Candidatus;Candidatus_Blochmannia_laevigatus;
251537;Proteobacteria;Enterobacteriaceae;Candidatus;Candidatus_Blochmannia_sayi;
251538;Proteobacteria;Enterobacteriaceae;Candidatus;Candidatus_Blochmannia_ocreatus;
251539;Proteobacteria;Enterobacteriaceae;Candidatus;Candidatus_Blochmannia_schaefferi;
251540;Proteobacteria;Enterobacteriaceae;Candidatus;Candidatus_Blochmannia_vicinus;
251541;Proteobacteria;Enterobacteriaceae;Candidatus;Candidatus_Blochmannia_ulcerosus;
251542;Proteobacteria;Enterobacteriaceae;Candidatus;Candidatus_Blochmannia_chromaiodes;
251543;Proteobacteria;Enterobacteriaceae;Candidatus;Candidatus_Blochmannia_novaeboracensis;
251544;Proteobacteria;Enterobacteriaceae;Candidatus;Candidatus_Blochmannia_americanus;
251545;Proteobacteria;Enterobacteriaceae;Candidatus;Candidatus_Blochmannia_nearcticus;
267852;Proteobacteria;Enterobacteriaceae;Candidatus;Candidatus_Cuticobacterium_kirbyi;
400525;Proteobacteria;Enterobacteriaceae;Candidatus;Candidatus_Macropleicola_appendiculatae;
400526;Proteobacteria;Enterobacteriaceae;Candidatus;Candidatus_Macropleicola_muticae;
401619;Proteobacteria;Enterobacteriaceae;Candidatus;Candidatus_Riesia_pediculicola;
427706;Proteobacteria;Enterobacteriaceae;Candidatus;Candidatus_Blochmannia_fellah;
428411;Proteobacteria;Enterobacteriaceae;Candidatus;Candidatus_Riesia_pediculischaeffi;
428412;Proteobacteria;Enterobacteriaceae;Candidatus;Candidatus_Riesia_pthiripubis;
442156;Proteobacteria;Enterobacteriaceae;Candidatus;Candidatus_Stammerula_tephritidis;
442161;Proteobacteria;Enterobacteriaceae;Candidatus;Candidatus_Stammerula_sp._of_Acanthiophilus_helianthi;
442162;Proteobacteria;Enterobacteriaceae;Candidatus;Candidatus_Stammerula_sp._of_Trupanea_amoena;
442163;Proteobacteria;Enterobacteriaceae;Candidatus;Candidatus_Stammerula_sp._of_Trupanea_stellata;
442165;Proteobacteria;Enterobacteriaceae;Candidatus;Candidatus_Stammerula_sp._of_Sphenella_marginata;
442166;Proteobacteria;Enterobacteriaceae;Candidatus;Candidatus_Stammerula_sp._of_Oxyna_flavipennis;
442167;Proteobacteria;Enterobacteriaceae;Candidatus;Candidatus_Stammerula_sp._of_Campiglossa_doronici;
472834;Proteobacteria;Enterobacteriaceae;Candidatus;Candidatus_Purcelliella_pentastirinorum;
485180;Proteobacteria;Enterobacteriaceae;Candidatus;Candidatus_Rosenkranzia_clausaccus;
49118;Terrabacteria_group;Clostridiaceae;Candidatus;Candidatus_Arthromitus_sp._SFB-mouse;
57963;Proteobacteria;Enterobacteriaceae;Candidatus;Candidatus_Phlomobacter_fragariae;
592379;Proteobacteria;Enterobacteriaceae;Candidatus;Candidatus_Puchtella_pedicinophila;
634117;Proteobacteria;Enterobacteriaceae;Candidatus;Candidatus_Aschnera_symbiont_of_Nycteribia_kolenatii;
634122;Proteobacteria;Enterobacteriaceae;Candidatus;Candidatus_Aschnera_symbiont_of_Penicillidia_monoceros;
634123;Proteobacteria;Enterobacteriaceae;Candidatus;Candidatus_Aschnera_symbiont_of_Penicillidia_sp.;
651563;Proteobacteria;Enterobacteriaceae;Candidatus;Candidatus_Curculioniphilus_endosymbiont_of_Curculio_sikkimensis;
651564;Proteobacteria;Enterobacteriaceae;Candidatus;Candidatus_Curculioniphilus_endosymbiont_of_Curculio_dentipes;
651565;Proteobacteria;Enterobacteriaceae;Candidatus;Candidatus_Curculioniphilus_endosymbiont_of_Curculio_robustus;
651566;Proteobacteria;Enterobacteriaceae;Candidatus;Candidatus_Curculioniphilus_endosymbiont_of_Curculio_camelliae;
672795;Proteobacteria;Enterobacteriaceae;Candidatus;Candidatus_Hamiltonella_defensa_(Bemisia_tabaci);
680363;Proteobacteria;Enterobacteriaceae;Candidatus;Candidatus_Kleidoceria_schneideri;
690594;Proteobacteria;Enterobacteriaceae;Candidatus;Candidatus_Curculioniphilus_buchneri;
700201;Proteobacteria;Enterobacteriaceae;Candidatus;Candidatus_Blochmannia_clarithorax;
728055;Proteobacteria;Enterobacteriaceae;Candidatus;Candidatus_Benitsuchiphilus_tojoi;
1004260;FCB_group;Flavobacteriaceae;Capnocytophaga;Capnocytophaga_sp._KC07084;
1017;FCB_group;Flavobacteriaceae;Capnocytophaga;Capnocytophaga_gingivalis;
1018;FCB_group;Flavobacteriaceae;Capnocytophaga;Capnocytophaga_ochracea;
1019;FCB_group;Flavobacteriaceae;Capnocytophaga;Capnocytophaga_sputigena;
1151550;FCB_group;Flavobacteriaceae;Capnocytophaga;Capnocytophaga_sp._canine_oral_taxon_295;
1151559;FCB_group;Flavobacteriaceae;Capnocytophaga;Capnocytophaga_sp._canine_oral_taxon_329;
1151562;FCB_group;Flavobacteriaceae;Capnocytophaga;Capnocytophaga_sp._canine_oral_taxon_339;
1283311;FCB_group;Flavobacteriaceae;Capnocytophaga;Capnocytophaga_sp._HS5_2W_I24;
134211;FCB_group;Flavobacteriaceae;Capnocytophaga;Capnocytophaga_sp._oral_strain_A47ROY;
134214;FCB_group;Flavobacteriaceae;Capnocytophaga;Capnocytophaga_sp._oral_clone_AA032;
134215;FCB_group;Flavobacteriaceae;Capnocytophaga;Capnocytophaga_sp._oral_clone_AH015;
134216;FCB_group;Flavobacteriaceae;Capnocytophaga;Capnocytophaga_sp._oral_clone_BB167;
134217;FCB_group;Flavobacteriaceae;Capnocytophaga;Capnocytophaga_sp._oral_clone_BM058;
134218;FCB_group;Flavobacteriaceae;Capnocytophaga;Capnocytophaga_sp._oral_clone_X066;
134219;FCB_group;Flavobacteriaceae;Capnocytophaga;Capnocytophaga_sp._oral_clone_X089;
139038;FCB_group;Flavobacteriaceae;Capnocytophaga;Capnocytophaga_sp._oral_clone_EL043;
1577251;FCB_group;Flavobacteriaceae;Capnocytophaga;Capnocytophaga_sp._feline_oral_taxon_330;
1577252;FCB_group;Flavobacteriaceae;Capnocytophaga;Capnocytophaga_sp._feline_oral_taxon_116;
1577253;FCB_group;Flavobacteriaceae;Capnocytophaga;Capnocytophaga_sp._feline_oral_taxon_168;
1577254;FCB_group;Flavobacteriaceae;Capnocytophaga;Capnocytophaga_sp._feline_oral_taxon_311;
163499;FCB_group;Flavobacteriaceae;Capnocytophaga;Capnocytophaga_sp._oral_clone_DZ074;
163571;FCB_group;Flavobacteriaceae;Capnocytophaga;Capnocytophaga_sp._oral_clone_BU084;
1827100;FCB_group;Flavobacteriaceae;Capnocytophaga;Capnocytophaga_sp._JCM_8568;
1848903;FCB_group;Flavobacteriaceae;Capnocytophaga;Capnocytophaga_canis;
207540;FCB_group;Flavobacteriaceae;Capnocytophaga;Capnocytophaga_sp._oral_clone_BR085;
207767;FCB_group;Flavobacteriaceae;Capnocytophaga;Capnocytophaga_sp._oral_strain_P4G_35_P4;
209053;FCB_group;Flavobacteriaceae;Capnocytophaga;Capnocytophaga_sp._ChDC_OS43;
209054;FCB_group;Flavobacteriaceae;Capnocytophaga;Capnocytophaga_sp._ChDC_OS44;
230130;FCB_group;Flavobacteriaceae;Capnocytophaga;Capnocytophaga_genomosp._C1;
242635;FCB_group;Flavobacteriaceae;Capnocytophaga;Capnocytophaga_sp._oral_clone_ID062;
252945;FCB_group;Flavobacteriaceae;Capnocytophaga;Capnocytophaga_sp._P2_oral_strain_P4P_12;
252947;FCB_group;Flavobacteriaceae;Capnocytophaga;Capnocytophaga_sp._P1_oral_clone_P4GA_52;
28188;FCB_group;Flavobacteriaceae;Capnocytophaga;Capnocytophaga_canimorsus;
28189;FCB_group;Flavobacteriaceae;Capnocytophaga;Capnocytophaga_cynodegmi;
305930;FCB_group;Flavobacteriaceae;Capnocytophaga;Capnocytophaga_sp._cp05.19;
310948;FCB_group;Flavobacteriaceae;Capnocytophaga;Capnocytophaga_sp._S12-14;
325822;FCB_group;Flavobacteriaceae;Capnocytophaga;Capnocytophaga_sp._oral_clone_ASCH05;
325823;FCB_group;Flavobacteriaceae;Capnocytophaga;Capnocytophaga_sp._oral_clone_ASCH04;
327574;FCB_group;Flavobacteriaceae;Capnocytophaga;Capnocytophaga_genosp._AHN8471;
327575;FCB_group;Flavobacteriaceae;Capnocytophaga;Capnocytophaga_leadbetteri;
327596;FCB_group;Flavobacteriaceae;Capnocytophaga;Capnocytophaga_sp._AHN10044;
327597;FCB_group;Flavobacteriaceae;Capnocytophaga;Capnocytophaga_sp._AHN9576;
327631;FCB_group;Flavobacteriaceae;Capnocytophaga;Capnocytophaga_sp._AHN9687;
334828;FCB_group;Flavobacteriaceae;Capnocytophaga;Capnocytophaga_sp._AHN9756;
44737;FCB_group;Flavobacteriaceae;Capnocytophaga;Capnocytophaga_sp.;
45242;FCB_group;Flavobacteriaceae;Capnocytophaga;Capnocytophaga_granulosa;
45243;FCB_group;Flavobacteriaceae;Capnocytophaga;Capnocytophaga_haemolytica;
521097;FCB_group;Flavobacteriaceae;Capnocytophaga;Capnocytophaga_ochracea_DSM_7271;
553177;FCB_group;Flavobacteriaceae;Capnocytophaga;Capnocytophaga_sputigena_ATCC_33612;
706435;FCB_group;Flavobacteriaceae;Capnocytophaga;Capnocytophaga_sp._oral_taxon_329;
710239;FCB_group;Flavobacteriaceae;Capnocytophaga;Capnocytophaga_sp._oral_taxon_338;
712212;FCB_group;Flavobacteriaceae;Capnocytophaga;Capnocytophaga_sp._oral_taxon_326;
712215;FCB_group;Flavobacteriaceae;Capnocytophaga;Capnocytophaga_sp._oral_taxon_335;
712216;FCB_group;Flavobacteriaceae;Capnocytophaga;Capnocytophaga_sp._oral_taxon_336;
712218;FCB_group;Flavobacteriaceae;Capnocytophaga;Capnocytophaga_sp._oral_taxon_412;
712227;FCB_group;Flavobacteriaceae;Capnocytophaga;Capnocytophaga_sp._oral_taxon_G34;
712228;FCB_group;Flavobacteriaceae;Capnocytophaga;Capnocytophaga_sp._oral_taxon_G66;
742458;FCB_group;Flavobacteriaceae;Capnocytophaga;Capnocytophaga_sp._GEJ8;
742459;FCB_group;Flavobacteriaceae;Capnocytophaga;Capnocytophaga_sp._MG12;
860228;FCB_group;Flavobacteriaceae;Capnocytophaga;Capnocytophaga_canimorsus_Cc5;
873517;FCB_group;Flavobacteriaceae;Capnocytophaga;Capnocytophaga_ochracea_F0287;
888059;FCB_group;Flavobacteriaceae;Capnocytophaga;Capnocytophaga_sp._oral_taxon_338_str._F0234;
926551;FCB_group;Flavobacteriaceae;Capnocytophaga;Capnocytophaga_cynodegmi_DSM_19736;
936369;FCB_group;Flavobacteriaceae;Capnocytophaga;Capnocytophaga_sp._CM51;
936370;FCB_group;Flavobacteriaceae;Capnocytophaga;Capnocytophaga_sp._CM59;
978023;FCB_group;Flavobacteriaceae;Capnocytophaga;Capnocytophaga_sp._1;
978024;FCB_group;Flavobacteriaceae;Capnocytophaga;Capnocytophaga_sp._102;
978025;FCB_group;Flavobacteriaceae;Capnocytophaga;Capnocytophaga_sp._11;
978026;FCB_group;Flavobacteriaceae;Capnocytophaga;Capnocytophaga_sp._115;
978028;FCB_group;Flavobacteriaceae;Capnocytophaga;Capnocytophaga_sp._127d;
978030;FCB_group;Flavobacteriaceae;Capnocytophaga;Capnocytophaga_sp._13f;
978031;FCB_group;Flavobacteriaceae;Capnocytophaga;Capnocytophaga_sp._15t;
978032;FCB_group;Flavobacteriaceae;Capnocytophaga;Capnocytophaga_sp._20b;
978035;FCB_group;Flavobacteriaceae;Capnocytophaga;Capnocytophaga_sp._23t;
978036;FCB_group;Flavobacteriaceae;Capnocytophaga;Capnocytophaga_sp._24c;
978039;FCB_group;Flavobacteriaceae;Capnocytophaga;Capnocytophaga_sp._2d;
978040;FCB_group;Flavobacteriaceae;Capnocytophaga;Capnocytophaga_sp._38;
978041;FCB_group;Flavobacteriaceae;Capnocytophaga;Capnocytophaga_sp._42;
978042;FCB_group;Flavobacteriaceae;Capnocytophaga;Capnocytophaga_sp._44;
978044;FCB_group;Flavobacteriaceae;Capnocytophaga;Capnocytophaga_sp._53;
978047;FCB_group;Flavobacteriaceae;Capnocytophaga;Capnocytophaga_sp._65;
978048;FCB_group;Flavobacteriaceae;Capnocytophaga;Capnocytophaga_sp._75;
978051;FCB_group;Flavobacteriaceae;Capnocytophaga;Capnocytophaga_sp._91;
978052;FCB_group;Flavobacteriaceae;Capnocytophaga;Capnocytophaga_sp._98b;
300419;Terrabacteria_group;Enterococcaceae;Catellicoccus;Catellicoccus_marimammalium;
1048696;Proteobacteria;Enterobacteriaceae;Cedecea;Cedecea_sp._A415;
1095021;Proteobacteria;Enterobacteriaceae;Cedecea;Cedecea_sp._Of24;
1126843;Proteobacteria;Enterobacteriaceae;Cedecea;Cedecea_sp._RH-17;
1447044;Proteobacteria;Enterobacteriaceae;Cedecea;Cedecea_sp._S135;
1530190;Proteobacteria;Enterobacteriaceae;Cedecea;Cedecea_sp._THK-CF217;
158484;Proteobacteria;Enterobacteriaceae;Cedecea;Cedecea_davisae;
158822;Proteobacteria;Enterobacteriaceae;Cedecea;Cedecea_neteri;
158823;Proteobacteria;Enterobacteriaceae;Cedecea;Cedecea_lapagei;
1677962;Proteobacteria;Enterobacteriaceae;Cedecea;Cedecea_sp._G12;
1678407;Proteobacteria;Enterobacteriaceae;Cedecea;Cedecea_sp._INT68-141;
1849908;Proteobacteria;Enterobacteriaceae;Cedecea;Cedecea_sp._ORG7-12;
1970739;Proteobacteria;Enterobacteriaceae;Cedecea;Cedecea_sp.;
566551;Proteobacteria;Enterobacteriaceae;Cedecea;Cedecea_davisae_DSM_4568;
1113754;FCB_group;Flavobacteriaceae;Cellulophaga;Cellulophaga_sp._NBRC_101309;
1192040;FCB_group;Flavobacteriaceae;Cellulophaga;Cellulophaga_sp._403;
1249920;FCB_group;Flavobacteriaceae;Cellulophaga;Cellulophaga_sp._MAR_2009_160_2;
1249922;FCB_group;Flavobacteriaceae;Cellulophaga;Cellulophaga_sp._RHA_28;
1249925;FCB_group;Flavobacteriaceae;Cellulophaga;Cellulophaga_sp._RHA_83;
1249926;FCB_group;Flavobacteriaceae;Cellulophaga;Cellulophaga_sp._RHA_27;
1249927;FCB_group;Flavobacteriaceae;Cellulophaga;Cellulophaga_sp._RHA_29;
1249928;FCB_group;Flavobacteriaceae;Cellulophaga;Cellulophaga_sp._RHA_30;
1249941;FCB_group;Flavobacteriaceae;Cellulophaga;Cellulophaga_sp._RHA_6;
1249942;FCB_group;Flavobacteriaceae;Cellulophaga;Cellulophaga_sp._RHA_35;
1249943;FCB_group;Flavobacteriaceae;Cellulophaga;Cellulophaga_sp._RHA_5;
1249945;FCB_group;Flavobacteriaceae;Cellulophaga;Cellulophaga_sp._RHA_22;
1249946;FCB_group;Flavobacteriaceae;Cellulophaga;Cellulophaga_sp._RHA_37;
1249950;FCB_group;Flavobacteriaceae;Cellulophaga;Cellulophaga_sp._RHA_24;
1249951;FCB_group;Flavobacteriaceae;Cellulophaga;Cellulophaga_sp._RHA_36;
1249953;FCB_group;Flavobacteriaceae;Cellulophaga;Cellulophaga_sp._RHA_65;
1249956;FCB_group;Flavobacteriaceae;Cellulophaga;Cellulophaga_sp._RHA_79;
1249957;FCB_group;Flavobacteriaceae;Cellulophaga;Cellulophaga_sp._RHA_64;
1249958;FCB_group;Flavobacteriaceae;Cellulophaga;Cellulophaga_sp._RHA_39;
1249960;FCB_group;Flavobacteriaceae;Cellulophaga;Cellulophaga_sp._RHA_38;
1249972;FCB_group;Flavobacteriaceae;Cellulophaga;Cellulophaga_sp._Hel_I_12;
1250030;FCB_group;Flavobacteriaceae;Cellulophaga;Cellulophaga_sp._MAR_2010_47;
1250034;FCB_group;Flavobacteriaceae;Cellulophaga;Cellulophaga_sp._RHA_43;
1250037;FCB_group;Flavobacteriaceae;Cellulophaga;Cellulophaga_sp._RHA_51;
1250039;FCB_group;Flavobacteriaceae;Cellulophaga;Cellulophaga_sp._RHA_44;
1250116;FCB_group;Flavobacteriaceae;Cellulophaga;Cellulophaga_sp._RHA_31;
1250121;FCB_group;Flavobacteriaceae;Cellulophaga;Cellulophaga_sp._RHA_34;
1250164;FCB_group;Flavobacteriaceae;Cellulophaga;Cellulophaga_sp._TBL_16;
1250165;FCB_group;Flavobacteriaceae;Cellulophaga;Cellulophaga_sp._TBL_17;
1250181;FCB_group;Flavobacteriaceae;Cellulophaga;Cellulophaga_sp._RHA_70;
1250192;FCB_group;Flavobacteriaceae;Cellulophaga;Cellulophaga_sp._MAR_2010_197;
1250269;FCB_group;Flavobacteriaceae;Cellulophaga;Cellulophaga_sp._MGE_SAT_694;
1262660;FCB_group;Flavobacteriaceae;Cellulophaga;Cellulophaga_sp._M8-3;
1262661;FCB_group;Flavobacteriaceae;Cellulophaga;Cellulophaga_sp._M5;
1266823;FCB_group;Flavobacteriaceae;Cellulophaga;Cellulophaga_sp._14;
1303262;FCB_group;Flavobacteriaceae;Cellulophaga;Cellulophaga_sp._USW113;
1303893;FCB_group;Flavobacteriaceae;Cellulophaga;Cellulophaga_sp._UI08;
1328003;FCB_group;Flavobacteriaceae;Cellulophaga;Cellulophaga_sp._A49;
1328004;FCB_group;Flavobacteriaceae;Cellulophaga;Cellulophaga_sp._A50;
1328005;FCB_group;Flavobacteriaceae;Cellulophaga;Cellulophaga_sp._A51;
1328006;FCB_group;Flavobacteriaceae;Cellulophaga;Cellulophaga_sp._A55;
1328007;FCB_group;Flavobacteriaceae;Cellulophaga;Cellulophaga_sp._A60;
1336185;FCB_group;Flavobacteriaceae;Cellulophaga;Cellulophaga_sp._PP_D2A.1;
1353401;FCB_group;Flavobacteriaceae;Cellulophaga;Cellulophaga_sp._11B;
1353402;FCB_group;Flavobacteriaceae;Cellulophaga;Cellulophaga_sp._FI_12-3;
1353403;FCB_group;Flavobacteriaceae;Cellulophaga;Cellulophaga_sp._FI_15C;
1353404;FCB_group;Flavobacteriaceae;Cellulophaga;Cellulophaga_sp._FI_8-2;
1353405;FCB_group;Flavobacteriaceae;Cellulophaga;Cellulophaga_sp._FI_8-6;
1353406;FCB_group;Flavobacteriaceae;Cellulophaga;Cellulophaga_sp._FI_9-1;
1353407;FCB_group;Flavobacteriaceae;Cellulophaga;Cellulophaga_sp._FI_9D;
1381725;FCB_group;Flavobacteriaceae;Cellulophaga;Cellulophaga_sp._Mc108;
1381726;FCB_group;Flavobacteriaceae;Cellulophaga;Cellulophaga_sp._Ss85;
1381727;FCB_group;Flavobacteriaceae;Cellulophaga;Cellulophaga_sp._Ss88;
1470407;FCB_group;Flavobacteriaceae;Cellulophaga;Cellulophaga_sp._KL-A;
1535690;FCB_group;Flavobacteriaceae;Cellulophaga;Cellulophaga_sp._KY2-8;
162987;FCB_group;Flavobacteriaceae;Cellulophaga;Cellulophaga_sp._ACEM20;
1673289;FCB_group;Flavobacteriaceae;Cellulophaga;Cellulophaga_sp._B909;
1673290;FCB_group;Flavobacteriaceae;Cellulophaga;Cellulophaga_sp._N701;
1714861;FCB_group;Flavobacteriaceae;Cellulophaga;Cellulophaga_sp._PB21;
1719804;FCB_group;Flavobacteriaceae;Cellulophaga;Cellulophaga_sp._An50;
1719826;FCB_group;Flavobacteriaceae;Cellulophaga;Cellulophaga_sp._An8;
1719842;FCB_group;Flavobacteriaceae;Cellulophaga;Cellulophaga_sp._An9;
1719843;FCB_group;Flavobacteriaceae;Cellulophaga;Cellulophaga_sp._An10;
1719846;FCB_group;Flavobacteriaceae;Cellulophaga;Cellulophaga_sp._An11;
1719854;FCB_group;Flavobacteriaceae;Cellulophaga;Cellulophaga_sp._An66;
1719864;FCB_group;Flavobacteriaceae;Cellulophaga;Cellulophaga_sp._An13;
1719879;FCB_group;Flavobacteriaceae;Cellulophaga;Cellulophaga_sp._An17;
1719882;FCB_group;Flavobacteriaceae;Cellulophaga;Cellulophaga_sp._An18;
1719885;FCB_group;Flavobacteriaceae;Cellulophaga;Cellulophaga_sp._An19;
1719892;FCB_group;Flavobacteriaceae;Cellulophaga;Cellulophaga_sp._An20;
1719920;FCB_group;Flavobacteriaceae;Cellulophaga;Cellulophaga_sp._An22;
1719965;FCB_group;Flavobacteriaceae;Cellulophaga;Cellulophaga_sp._An28;
1719988;FCB_group;Flavobacteriaceae;Cellulophaga;Cellulophaga_sp._An31;
1719991;FCB_group;Flavobacteriaceae;Cellulophaga;Cellulophaga_sp._An110;
1720025;FCB_group;Flavobacteriaceae;Cellulophaga;Cellulophaga_sp._An38;
1720026;FCB_group;Flavobacteriaceae;Cellulophaga;Cellulophaga_sp._An39;
1720027;FCB_group;Flavobacteriaceae;Cellulophaga;Cellulophaga_sp._An40;
1720028;FCB_group;Flavobacteriaceae;Cellulophaga;Cellulophaga_sp._An41;
1720029;FCB_group;Flavobacteriaceae;Cellulophaga;Cellulophaga_sp._An42;
1720030;FCB_group;Flavobacteriaceae;Cellulophaga;Cellulophaga_sp._An43;
1720031;FCB_group;Flavobacteriaceae;Cellulophaga;Cellulophaga_sp._An44;
1720032;FCB_group;Flavobacteriaceae;Cellulophaga;Cellulophaga_sp._An45;
1720033;FCB_group;Flavobacteriaceae;Cellulophaga;Cellulophaga_sp._An46;
1720034;FCB_group;Flavobacteriaceae;Cellulophaga;Cellulophaga_sp._An47;
1720035;FCB_group;Flavobacteriaceae;Cellulophaga;Cellulophaga_sp._An48;
1720036;FCB_group;Flavobacteriaceae;Cellulophaga;Cellulophaga_sp._An49;
1762621;FCB_group;Flavobacteriaceae;Cellulophaga;Cellulophaga_sp._AU120A_Ted2_SNAX;
1762623;FCB_group;Flavobacteriaceae;Cellulophaga;Cellulophaga_sp._AU121A_Ted2_SNAX;
1762629;FCB_group;Flavobacteriaceae;Cellulophaga;Cellulophaga_sp._AU124_Ted2_SNAX;
1762630;FCB_group;Flavobacteriaceae;Cellulophaga;Cellulophaga_sp._AU125A_Ted2_SNAX;
1762632;FCB_group;Flavobacteriaceae;Cellulophaga;Cellulophaga_sp._AU125C_Ted2_SNAX;
1762635;FCB_group;Flavobacteriaceae;Cellulophaga;Cellulophaga_sp._AU127A_Ted2_SNAX;
1762637;FCB_group;Flavobacteriaceae;Cellulophaga;Cellulophaga_sp._AU128A_Ted2_SNAX;
1762639;FCB_group;Flavobacteriaceae;Cellulophaga;Cellulophaga_sp._AU129A_Ted2_SNAX;
1762641;FCB_group;Flavobacteriaceae;Cellulophaga;Cellulophaga_sp._AU131A_Ted2_SNAX;
1762643;FCB_group;Flavobacteriaceae;Cellulophaga;Cellulophaga_sp._AU132A_Ted2_SNAX;
1762645;FCB_group;Flavobacteriaceae;Cellulophaga;Cellulophaga_sp._AU133A_Ted2_SNAX;
1762763;FCB_group;Flavobacteriaceae;Cellulophaga;Cellulophaga_sp._AU351_Ted3_R2A;
1803744;FCB_group;Flavobacteriaceae;Cellulophaga;Cellulophaga_sp._HHN-30;
1803745;FCB_group;Flavobacteriaceae;Cellulophaga;Cellulophaga_sp._HHN-44;
1812933;FCB_group;Flavobacteriaceae;Cellulophaga;Cellulophaga_sp._DAU203;
1888890;FCB_group;Flavobacteriaceae;Cellulophaga;Cellulophaga_omnivescoria;
1888965;FCB_group;Flavobacteriaceae;Cellulophaga;Cellulophaga_sp._W2C;
1888966;FCB_group;Flavobacteriaceae;Cellulophaga;Cellulophaga_sp._W4A;
1888967;FCB_group;Flavobacteriaceae;Cellulophaga;Cellulophaga_sp._W5A;
1888968;FCB_group;Flavobacteriaceae;Cellulophaga;Cellulophaga_sp._W5B;
191572;FCB_group;Flavobacteriaceae;Cellulophaga;Cellulophaga_sp._SW265;
191573;FCB_group;Flavobacteriaceae;Cellulophaga;Cellulophaga_sp._SW285;
192170;FCB_group;Flavobacteriaceae;Cellulophaga;Cellulophaga_sp._MM#3;
1942464;FCB_group;Flavobacteriaceae;Cellulophaga;Cellulophaga_sp._HaHaR_3_176;
1972202;FCB_group;Flavobacteriaceae;Cellulophaga;Cellulophaga_sp.;
206444;FCB_group;Flavobacteriaceae;Cellulophaga;Cellulophaga_sp._E14;
206445;FCB_group;Flavobacteriaceae;Cellulophaga;Cellulophaga_sp._E6;
206446;FCB_group;Flavobacteriaceae;Cellulophaga;Cellulophaga_sp._RE2-13;
206447;FCB_group;Flavobacteriaceae;Cellulophaga;Cellulophaga_sp._E26;
219707;FCB_group;Flavobacteriaceae;Cellulophaga;Cellulophaga_pacifica;
264627;FCB_group;Flavobacteriaceae;Cellulophaga;Cellulophaga_sp._WED10.8;
279706;FCB_group;Flavobacteriaceae;Cellulophaga;Cellulophaga_sp._No._62;
356661;FCB_group;Flavobacteriaceae;Cellulophaga;Cellulophaga_sp._DS3;
362829;FCB_group;Flavobacteriaceae;Cellulophaga;Cellulophaga_sp._QY3;
364311;FCB_group;Flavobacteriaceae;Cellulophaga;Cellulophaga_sp._UL16;
368186;FCB_group;Flavobacteriaceae;Cellulophaga;Cellulophaga_sp._Pal12;
368188;FCB_group;Flavobacteriaceae;Cellulophaga;Cellulophaga_sp._SED1;
368189;FCB_group;Flavobacteriaceae;Cellulophaga;Cellulophaga_sp._MAC15;
368190;FCB_group;Flavobacteriaceae;Cellulophaga;Cellulophaga_sp._SED18;
368192;FCB_group;Flavobacteriaceae;Cellulophaga;Cellulophaga_sp._SED13;
368194;FCB_group;Flavobacteriaceae;Cellulophaga;Cellulophaga_sp._SW40;
368417;FCB_group;Flavobacteriaceae;Cellulophaga;Cellulophaga_sp._CC13;
368418;FCB_group;Flavobacteriaceae;Cellulophaga;Cellulophaga_sp._CC11;
368419;FCB_group;Flavobacteriaceae;Cellulophaga;Cellulophaga_sp._CC12;
382301;FCB_group;Flavobacteriaceae;Cellulophaga;Cellulophaga_sp._D3054;
459547;FCB_group;Flavobacteriaceae;Cellulophaga;Cellulophaga_sp._#10;
459548;FCB_group;Flavobacteriaceae;Cellulophaga;Cellulophaga_sp._#12;
459549;FCB_group;Flavobacteriaceae;Cellulophaga;Cellulophaga_sp._#13;
459550;FCB_group;Flavobacteriaceae;Cellulophaga;Cellulophaga_sp._#14;
459551;FCB_group;Flavobacteriaceae;Cellulophaga;Cellulophaga_sp._#17;
459552;FCB_group;Flavobacteriaceae;Cellulophaga;Cellulophaga_sp._#18;
459553;FCB_group;Flavobacteriaceae;Cellulophaga;Cellulophaga_sp._#19;
459554;FCB_group;Flavobacteriaceae;Cellulophaga;Cellulophaga_sp._'#3_r_phiSM';
459555;FCB_group;Flavobacteriaceae;Cellulophaga;Cellulophaga_sp._'#3_r_phiST';
459556;FCB_group;Flavobacteriaceae;Cellulophaga;Cellulophaga_sp._#4;
459557;FCB_group;Flavobacteriaceae;Cellulophaga;Cellulophaga_sp._NN014845;
459558;FCB_group;Flavobacteriaceae;Cellulophaga;Cellulophaga_sp._NN014847;
459559;FCB_group;Flavobacteriaceae;Cellulophaga;Cellulophaga_sp._NN014850;
459560;FCB_group;Flavobacteriaceae;Cellulophaga;Cellulophaga_sp._NN014873;
459561;FCB_group;Flavobacteriaceae;Cellulophaga;Cellulophaga_sp._NN015839;
459562;FCB_group;Flavobacteriaceae;Cellulophaga;Cellulophaga_sp._NN016038;
459563;FCB_group;Flavobacteriaceae;Cellulophaga;Cellulophaga_sp._NN016046;
459564;FCB_group;Flavobacteriaceae;Cellulophaga;Cellulophaga_sp._NN016048;
459565;FCB_group;Flavobacteriaceae;Cellulophaga;Cellulophaga_sp._OL12a;
462993;FCB_group;Flavobacteriaceae;Cellulophaga;Cellulophaga_sp._LB05.1;
504486;FCB_group;Flavobacteriaceae;Cellulophaga;Cellulophaga_tyrosinoxydans;
575533;FCB_group;Flavobacteriaceae;Cellulophaga;Cellulophaga_sp._KT8;
59600;FCB_group;Flavobacteriaceae;Cellulophaga;Cellulophaga_algicola;
603238;FCB_group;Flavobacteriaceae;Cellulophaga;Cellulophaga_sp._D4009;
603239;FCB_group;Flavobacteriaceae;Cellulophaga;Cellulophaga_sp._D4012;
619763;FCB_group;Flavobacteriaceae;Cellulophaga;Cellulophaga_sp._BSw21403;
664415;FCB_group;Flavobacteriaceae;Cellulophaga;Cellulophaga_sp._BSw21516A;
688270;FCB_group;Flavobacteriaceae;Cellulophaga;Cellulophaga_algicola_DSM_14237;
690162;FCB_group;Flavobacteriaceae;Cellulophaga;Cellulophaga_sp._N5-2;
76594;FCB_group;Flavobacteriaceae;Cellulophaga;Cellulophaga_baltica;
76595;FCB_group;Flavobacteriaceae;Cellulophaga;Cellulophaga_fucicola;
867900;FCB_group;Flavobacteriaceae;Cellulophaga;Cellulophaga_lytica_DSM_7489;
934188;FCB_group;Flavobacteriaceae;Cellulophaga;Cellulophaga_sp._SW1-18;
934215;FCB_group;Flavobacteriaceae;Cellulophaga;Cellulophaga_sp._SW5-7;
935699;FCB_group;Flavobacteriaceae;Cellulophaga;Cellulophaga_geojensis;
979;FCB_group;Flavobacteriaceae;Cellulophaga;Cellulophaga_lytica;
983775;FCB_group;Flavobacteriaceae;Cellulophaga;Cellulophaga_sp._AB252f;
983776;FCB_group;Flavobacteriaceae;Cellulophaga;Cellulophaga_sp._AB262f;
983777;FCB_group;Flavobacteriaceae;Cellulophaga;Cellulophaga_sp._AB405d;
983778;FCB_group;Flavobacteriaceae;Cellulophaga;Cellulophaga_sp._AB420f;
983779;FCB_group;Flavobacteriaceae;Cellulophaga;Cellulophaga_sp._AB359d;
983780;FCB_group;Flavobacteriaceae;Cellulophaga;Cellulophaga_sp._AB290f;
983781;FCB_group;Flavobacteriaceae;Cellulophaga;Cellulophaga_sp._AB299d;
983782;FCB_group;Flavobacteriaceae;Cellulophaga;Cellulophaga_sp._AB261d;
983783;FCB_group;Flavobacteriaceae;Cellulophaga;Cellulophaga_sp._AB204d;
160959;Terrabacteria_group;Clostridiaceae;Clostridium;cf._Clostridium_sp._MLG055;
203254;Proteobacteria;Enterobacteriaceae;Escherichia;cf._Escherichia_coli_symbiont_1_of_Acromyrmex_octospinosus;
203255;Proteobacteria;Enterobacteriaceae;Escherichia;cf._Escherichia_coli_symbiont_2_of_Acromyrmex_octospinosus;
203256;Proteobacteria;Enterobacteriaceae;Escherichia;cf._Escherichia_coli_symbiont_3_of_Acromyrmex_octospinosus;
203257;Proteobacteria;Enterobacteriaceae;Escherichia;cf._Escherichia_coli_symbiont_4_of_Acromyrmex_octospinosus;
203258;Proteobacteria;Enterobacteriaceae;Escherichia;cf._Escherichia_coli_symbiont_5_of_Acromyrmex_octospinosus;
257992;FCB_group;Flavobacteriaceae;Chryseobacterium;cf._Chryseobacterium_sp._UOF_CM895;
257993;FCB_group;Flavobacteriaceae;Chryseobacterium;cf._Chryseobacterium_sp._SAVU_12/90;
2049305;FCB_group;Flavobacteriaceae;Changchengzhania;Changchengzhania_lutea;
110563;Terrabacteria_group;Lactobacillaceae;chicken;chicken_intestinal_bacterium_MRS_4.5;
51155;Proteobacteria;Enterobacteriaceae;Cimex;Cimex_lectularius_endosymbiont;
1938116;FCB_group;Flavobacteriaceae;Citreibacter;Citreibacter_salsisoli;
1397265;FCB_group;Flavobacteriaceae;Citreitalea;Citreitalea_marina;
1006003;Proteobacteria;Enterobacteriaceae;Citrobacter;Citrobacter_freundii_ATCC_8090_=_MTCC_1658_=_NBRC_12681;
1008214;Proteobacteria;Enterobacteriaceae;Citrobacter;Citrobacter_sp._35;
1026757;Proteobacteria;Enterobacteriaceae;Citrobacter;Citrobacter_sp._IITRBL4;
1029787;Proteobacteria;Enterobacteriaceae;Citrobacter;Citrobacter_sp._enrichment_culture_clone_BR19;
1029788;Proteobacteria;Enterobacteriaceae;Citrobacter;Citrobacter_sp._enrichment_culture_clone_BR40;
1029789;Proteobacteria;Enterobacteriaceae;Citrobacter;Citrobacter_sp._enrichment_culture_clone_BR42;
1031217;Proteobacteria;Enterobacteriaceae;Citrobacter;Citrobacter_sp._FCC134;
1031218;Proteobacteria;Enterobacteriaceae;Citrobacter;Citrobacter_sp._LRC99;
1031219;Proteobacteria;Enterobacteriaceae;Citrobacter;Citrobacter_sp._LSRC194;
1035302;Proteobacteria;Enterobacteriaceae;Citrobacter;Citrobacter_sp._CtST9.1;
1036018;Proteobacteria;Enterobacteriaceae;Citrobacter;Citrobacter_sp._36-4CPA;
1048697;Proteobacteria;Enterobacteriaceae;Citrobacter;Citrobacter_sp._A432;
1051607;Proteobacteria;Enterobacteriaceae;Citrobacter;Citrobacter_sp._Dc7;
1054063;Proteobacteria;Enterobacteriaceae;Citrobacter;Citrobacter_sp._B6.NA;
1054064;Proteobacteria;Enterobacteriaceae;Citrobacter;Citrobacter_sp._S2.NA;
1054128;Proteobacteria;Enterobacteriaceae;Citrobacter;Citrobacter_sp._VC-CS267;
1070062;Proteobacteria;Enterobacteriaceae;Citrobacter;Citrobacter_sp._11.7_KSS;
1070071;Proteobacteria;Enterobacteriaceae;Citrobacter;Citrobacter_sp._17.1_KSS;
1070075;Proteobacteria;Enterobacteriaceae;Citrobacter;Citrobacter_sp._17.6_KSS;
1071253;Proteobacteria;Enterobacteriaceae;Citrobacter;Citrobacter_sp._V97DM;
1071499;Proteobacteria;Enterobacteriaceae;Citrobacter;Citrobacter_sp._S9(2011);
1078670;Proteobacteria;Enterobacteriaceae;Citrobacter;Citrobacter_sp._SX-1;
1080067;Proteobacteria;Enterobacteriaceae;Citrobacter;Citrobacter_sp._S-77;
1087220;Proteobacteria;Enterobacteriaceae;Citrobacter;Citrobacter_sp._A7(2011);
1095020;Proteobacteria;Enterobacteriaceae;Citrobacter;Citrobacter_sp._Of6;
1096945;Proteobacteria;Enterobacteriaceae;Citrobacter;Citrobacter_sp._MEB5;
1099814;Proteobacteria;Enterobacteriaceae;Citrobacter;Citrobacter_sp._Gg8;
1104715;Proteobacteria;Enterobacteriaceae;Citrobacter;Citrobacter_sp._GDR07;
1108792;Proteobacteria;Enterobacteriaceae;Citrobacter;Citrobacter_sp._enrichment_culture_clone_DWSRK118;
1112736;Proteobacteria;Enterobacteriaceae;Citrobacter;Citrobacter_sp._F24;
1114175;Proteobacteria;Enterobacteriaceae;Citrobacter;Citrobacter_sp._NBRC_13544;
1114997;Proteobacteria;Enterobacteriaceae;Citrobacter;Citrobacter_sp._BX1;
1114998;Proteobacteria;Enterobacteriaceae;Citrobacter;Citrobacter_sp._BX2;
1114999;Proteobacteria;Enterobacteriaceae;Citrobacter;Citrobacter_sp._BX3;
1123781;Proteobacteria;Enterobacteriaceae;Citrobacter;Citrobacter_sp._CRP14;
1123782;Proteobacteria;Enterobacteriaceae;Citrobacter;Citrobacter_sp._OES8;
1123783;Proteobacteria;Enterobacteriaceae;Citrobacter;Citrobacter_sp._REC14;
1123784;Proteobacteria;Enterobacteriaceae;Citrobacter;Citrobacter_sp._STM6;
1133697;Proteobacteria;Enterobacteriaceae;Citrobacter;Citrobacter_sp._T1;
1150165;Proteobacteria;Enterobacteriaceae;Citrobacter;Citrobacter_sp._SSB1;
1150166;Proteobacteria;Enterobacteriaceae;Citrobacter;Citrobacter_sp._SSBC4;
1159602;Proteobacteria;Enterobacteriaceae;Citrobacter;Citrobacter_sp._BSLG2;
1166118;Proteobacteria;Enterobacteriaceae;Citrobacter;Citrobacter_sp._R5-325;
1176189;Proteobacteria;Enterobacteriaceae;Citrobacter;Citrobacter_sp._HPCMt3;
1176190;Proteobacteria;Enterobacteriaceae;Citrobacter;Citrobacter_sp._HPCMt5;
1184140;Proteobacteria;Enterobacteriaceae;Citrobacter;Citrobacter_sp._TSB4;
1193630;Proteobacteria;Enterobacteriaceae;Citrobacter;Citrobacter_sp._FCTS_301;
1219592;Proteobacteria;Enterobacteriaceae;Citrobacter;Citrobacter_sp._MV6;
1220161;Proteobacteria;Enterobacteriaceae;Citrobacter;Citrobacter_sp._TKF04;
1220536;Proteobacteria;Enterobacteriaceae;Citrobacter;Citrobacter_sp._Z7;
1220632;Proteobacteria;Enterobacteriaceae;Citrobacter;Citrobacter_sp._003.13;
1220633;Proteobacteria;Enterobacteriaceae;Citrobacter;Citrobacter_sp._003.8;
1231394;Proteobacteria;Enterobacteriaceae;Citrobacter;Citrobacter_sp._E131;
1241433;Proteobacteria;Enterobacteriaceae;Citrobacter;Citrobacter_sp._BAN69;
1274728;Proteobacteria;Enterobacteriaceae;Citrobacter;Citrobacter_sp._SJH-004;
1282186;Proteobacteria;Enterobacteriaceae;Citrobacter;Citrobacter_sp._DL4.2;
1282187;Proteobacteria;Enterobacteriaceae;Citrobacter;Citrobacter_sp._HD4.9;
1282188;Proteobacteria;Enterobacteriaceae;Citrobacter;Citrobacter_sp._SR4.7;
1284546;Proteobacteria;Enterobacteriaceae;Citrobacter;Citrobacter_sp._S3;
1284547;Proteobacteria;Enterobacteriaceae;Citrobacter;Citrobacter_sp._S6;
1284548;Proteobacteria;Enterobacteriaceae;Citrobacter;Citrobacter_sp._S7;
1284667;Proteobacteria;Enterobacteriaceae;Citrobacter;Citrobacter_sp._LAR-1;
1299466;Proteobacteria;Enterobacteriaceae;Citrobacter;Citrobacter_sp._C48;
1300124;Proteobacteria;Enterobacteriaceae;Citrobacter;Citrobacter_sp._enrichment_culture_clone_HCSR;
1301711;Proteobacteria;Enterobacteriaceae;Citrobacter;Citrobacter_sp._P005;
1301712;Proteobacteria;Enterobacteriaceae;Citrobacter;Citrobacter_sp._P006;
1301714;Proteobacteria;Enterobacteriaceae;Citrobacter;Citrobacter_sp._P010N;
1301715;Proteobacteria;Enterobacteriaceae;Citrobacter;Citrobacter_sp._P013N;
1301716;Proteobacteria;Enterobacteriaceae;Citrobacter;Citrobacter_sp._P014;
1301718;Proteobacteria;Enterobacteriaceae;Citrobacter;Citrobacter_sp._P019;
1301720;Proteobacteria;Enterobacteriaceae;Citrobacter;Citrobacter_sp._P023;
1301721;Proteobacteria;Enterobacteriaceae;Citrobacter;Citrobacter_sp._P024;
1301723;Proteobacteria;Enterobacteriaceae;Citrobacter;Citrobacter_sp._P035b;
1301728;Proteobacteria;Enterobacteriaceae;Citrobacter;Citrobacter_sp._P042bN;
1301729;Proteobacteria;Enterobacteriaceae;Citrobacter;Citrobacter_sp._P043N;
1301730;Proteobacteria;Enterobacteriaceae;Citrobacter;Citrobacter_sp._P046a;
1301731;Proteobacteria;Enterobacteriaceae;Citrobacter;Citrobacter_sp._P061;
1301732;Proteobacteria;Enterobacteriaceae;Citrobacter;Citrobacter_sp._P065;
1301733;Proteobacteria;Enterobacteriaceae;Citrobacter;Citrobacter_sp._P073;
1308768;Proteobacteria;Enterobacteriaceae;Citrobacter;Citrobacter_sp._enrichment_culture_clone_TB39_1;
1308769;Proteobacteria;Enterobacteriaceae;Citrobacter;Citrobacter_sp._enrichment_culture_clone_TB39_10;
1308770;Proteobacteria;Enterobacteriaceae;Citrobacter;Citrobacter_sp._enrichment_culture_clone_TB39_11;
1308771;Proteobacteria;Enterobacteriaceae;Citrobacter;Citrobacter_sp._enrichment_culture_clone_TB39_12;
1308772;Proteobacteria;Enterobacteriaceae;Citrobacter;Citrobacter_sp._enrichment_culture_clone_TB39_13;
1308773;Proteobacteria;Enterobacteriaceae;Citrobacter;Citrobacter_sp._enrichment_culture_clone_TB39_14;
1308774;Proteobacteria;Enterobacteriaceae;Citrobacter;Citrobacter_sp._enrichment_culture_clone_TB39_15;
1308775;Proteobacteria;Enterobacteriaceae;Citrobacter;Citrobacter_sp._enrichment_culture_clone_TB39_2;
1308776;Proteobacteria;Enterobacteriaceae;Citrobacter;Citrobacter_sp._enrichment_culture_clone_TB39_3;
1308778;Proteobacteria;Enterobacteriaceae;Citrobacter;Citrobacter_sp._enrichment_culture_clone_TB39_5;
1308779;Proteobacteria;Enterobacteriaceae;Citrobacter;Citrobacter_sp._enrichment_culture_clone_TB39_6;
1308780;Proteobacteria;Enterobacteriaceae;Citrobacter;Citrobacter_sp._enrichment_culture_clone_TB39_7;
1308781;Proteobacteria;Enterobacteriaceae;Citrobacter;Citrobacter_sp._enrichment_culture_clone_TB39_8;
1308782;Proteobacteria;Enterobacteriaceae;Citrobacter;Citrobacter_sp._enrichment_culture_clone_TB39_9;
1331175;Proteobacteria;Enterobacteriaceae;Citrobacter;Citrobacter_sp._cf3-E;
1331176;Proteobacteria;Enterobacteriaceae;Citrobacter;Citrobacter_sp._cf3-a;
1331178;Proteobacteria;Enterobacteriaceae;Citrobacter;Citrobacter_sp._cf3-c;
1331179;Proteobacteria;Enterobacteriaceae;Citrobacter;Citrobacter_sp._cf3-f;
1331388;Proteobacteria;Enterobacteriaceae;Citrobacter;Citrobacter_sp._Ac10;
1331389;Proteobacteria;Enterobacteriaceae;Citrobacter;Citrobacter_sp._Ac11;
1331390;Proteobacteria;Enterobacteriaceae;Citrobacter;Citrobacter_sp._AmF;
1331391;Proteobacteria;Enterobacteriaceae;Citrobacter;Citrobacter_sp._MT17;
1331392;Proteobacteria;Enterobacteriaceae;Citrobacter;Citrobacter_sp._W59;
1332265;Proteobacteria;Enterobacteriaceae;Citrobacter;Citrobacter_sp._22.1k;
133448;Proteobacteria;Enterobacteriaceae;Citrobacter;Citrobacter_youngae;
1339711;Proteobacteria;Enterobacteriaceae;Citrobacter;Citrobacter_sp._ARS018-10;
1339713;Proteobacteria;Enterobacteriaceae;Citrobacter;Citrobacter_sp._ARS042-10;
1341554;Proteobacteria;Enterobacteriaceae;Citrobacter;Citrobacter_sp._TH;
1348440;Proteobacteria;Enterobacteriaceae;Citrobacter;Citrobacter_sp._HP7;
1348795;Proteobacteria;Enterobacteriaceae;Citrobacter;Citrobacter_sp._enrichment_culture_clone_227;
1365441;Proteobacteria;Enterobacteriaceae;Citrobacter;Citrobacter_sp._TRB45;
1382989;Proteobacteria;Enterobacteriaceae;Citrobacter;Citrobacter_sp._T18;
1382990;Proteobacteria;Enterobacteriaceae;Citrobacter;Citrobacter_sp._T70;
1386491;Proteobacteria;Enterobacteriaceae;Citrobacter;Citrobacter_sp._NG5-2;
1386790;Proteobacteria;Enterobacteriaceae;Citrobacter;Citrobacter_sp._MB3;
1413787;Proteobacteria;Enterobacteriaceae;Citrobacter;Citrobacter_sp._DRM6;
1419653;Proteobacteria;Enterobacteriaceae;Citrobacter;Citrobacter_sp._2011SOCCUA2;
1419654;Proteobacteria;Enterobacteriaceae;Citrobacter;Citrobacter_sp._2011SOCCUF1;
1419655;Proteobacteria;Enterobacteriaceae;Citrobacter;Citrobacter_sp._2011SOCNI26;
1419656;Proteobacteria;Enterobacteriaceae;Citrobacter;Citrobacter_sp._2011SOCNI44;
1419657;Proteobacteria;Enterobacteriaceae;Citrobacter;Citrobacter_sp._2011SOCPBG6;
1419658;Proteobacteria;Enterobacteriaceae;Citrobacter;Citrobacter_sp._2011SOCPBI3;
1419659;Proteobacteria;Enterobacteriaceae;Citrobacter;Citrobacter_sp._2011SOCPBJ4;
1425781;Proteobacteria;Enterobacteriaceae;Citrobacter;Citrobacter_sp._Bacto41;
1427499;Proteobacteria;Enterobacteriaceae;Citrobacter;Citrobacter_sp._MKH2;
1427504;Proteobacteria;Enterobacteriaceae;Citrobacter;Citrobacter_sp._OC9;
1432425;Proteobacteria;Enterobacteriaceae;Citrobacter;Citrobacter_sp._JVSP22;
1442365;Proteobacteria;Enterobacteriaceae;Citrobacter;Citrobacter_sp._LW-3;
1444714;Proteobacteria;Enterobacteriaceae;Citrobacter;Citrobacter_sp._ChDC_B323;
1444715;Proteobacteria;Enterobacteriaceae;Citrobacter;Citrobacter_sp._ChDC_B324;
1444716;Proteobacteria;Enterobacteriaceae;Citrobacter;Citrobacter_sp._ChDC_B325;
1444717;Proteobacteria;Enterobacteriaceae;Citrobacter;Citrobacter_sp._ChDC_B327;
1444718;Proteobacteria;Enterobacteriaceae;Citrobacter;Citrobacter_sp._ChDC_B346;
1444719;Proteobacteria;Enterobacteriaceae;Citrobacter;Citrobacter_sp._ChDC_B352;
1444720;Proteobacteria;Enterobacteriaceae;Citrobacter;Citrobacter_sp._ChDC_B355;
1447691;Proteobacteria;Enterobacteriaceae;Citrobacter;Citrobacter_sp._W-137-1;
1462629;Proteobacteria;Enterobacteriaceae;Citrobacter;Citrobacter_sp._PR4_C09;
1462631;Proteobacteria;Enterobacteriaceae;Citrobacter;Citrobacter_sp._PR4_F09;
1471655;Proteobacteria;Enterobacteriaceae;Citrobacter;Citrobacter_sp._enrichment_culture_clone_MTS-3;
1472085;Proteobacteria;Enterobacteriaceae;Citrobacter;Citrobacter_sp._A3_CLW;
1477376;Proteobacteria;Enterobacteriaceae;Citrobacter;Citrobacter_sp._H.o10;
1477377;Proteobacteria;Enterobacteriaceae;Citrobacter;Citrobacter_sp._H.o2;
1477378;Proteobacteria;Enterobacteriaceae;Citrobacter;Citrobacter_sp._H.o6;
1477380;Proteobacteria;Enterobacteriaceae;Citrobacter;Citrobacter_sp._H.p1;
1477382;Proteobacteria;Enterobacteriaceae;Citrobacter;Citrobacter_sp._H.p8;
1482679;Proteobacteria;Enterobacteriaceae;Citrobacter;Citrobacter_sp._NCCP-605;
1482683;Proteobacteria;Enterobacteriaceae;Citrobacter;Citrobacter_sp._NCCP-609;
1482684;Proteobacteria;Enterobacteriaceae;Citrobacter;Citrobacter_sp._NCCP-610;
1482687;Proteobacteria;Enterobacteriaceae;Citrobacter;Citrobacter_sp._NCCP-613;
1503382;Proteobacteria;Enterobacteriaceae;Citrobacter;Citrobacter_sp._NCCP-836;
1503383;Proteobacteria;Enterobacteriaceae;Citrobacter;Citrobacter_sp._NCCP-837;
1503917;Proteobacteria;Enterobacteriaceae;Citrobacter;Citrobacter_sp._NCCP-841;
1503918;Proteobacteria;Enterobacteriaceae;Citrobacter;Citrobacter_sp._NCCP-842;
1504269;Proteobacteria;Enterobacteriaceae;Citrobacter;Citrobacter_sp._NCCP-668;
1510188;Proteobacteria;Enterobacteriaceae;Citrobacter;Citrobacter_sp._RASRB1;
1518476;Proteobacteria;Enterobacteriaceae;Citrobacter;Citrobacter_sp._ARD1;
1519902;Proteobacteria;Enterobacteriaceae;Citrobacter;Citrobacter_sp._Ls121;
1535074;Proteobacteria;Enterobacteriaceae;Citrobacter;Citrobacter_sp._511aB2_12EESBL;
1535075;Proteobacteria;Enterobacteriaceae;Citrobacter;Citrobacter_sp._575B5_12EESBL;
1535531;Proteobacteria;Enterobacteriaceae;Citrobacter;Citrobacter_sp._RFC-10;
1535664;Proteobacteria;Enterobacteriaceae;Citrobacter;Citrobacter_sp._248B4_12EESBL;
1536615;Proteobacteria;Enterobacteriaceae;Citrobacter;Citrobacter_sp._South_Africa_J;
1536616;Proteobacteria;Enterobacteriaceae;Citrobacter;Citrobacter_sp._South_Africa_L;
1540271;Proteobacteria;Enterobacteriaceae;Citrobacter;Citrobacter_sp._M.negtv.11.2;
1542932;Proteobacteria;Enterobacteriaceae;Citrobacter;Citrobacter_sp._SRMND14F;
1544457;Proteobacteria;Enterobacteriaceae;Citrobacter;Citrobacter_sp._2CMH3_Non_diabetic;
1547925;Proteobacteria;Enterobacteriaceae;Citrobacter;Citrobacter_sp._C3;
1552946;Proteobacteria;Enterobacteriaceae;Citrobacter;Citrobacter_sp._TUST-S1;
1552947;Proteobacteria;Enterobacteriaceae;Citrobacter;Citrobacter_sp._TUST-S2;
1552948;Proteobacteria;Enterobacteriaceae;Citrobacter;Citrobacter_sp._TUST-S3;
1552949;Proteobacteria;Enterobacteriaceae;Citrobacter;Citrobacter_sp._TUST-S4;
1552950;Proteobacteria;Enterobacteriaceae;Citrobacter;Citrobacter_sp._TUST-S5;
1552951;Proteobacteria;Enterobacteriaceae;Citrobacter;Citrobacter_sp._TUST-S6;
1556443;Proteobacteria;Enterobacteriaceae;Citrobacter;Citrobacter_sp._BFE50F;
1556444;Proteobacteria;Enterobacteriaceae;Citrobacter;Citrobacter_sp._CC12A1;
1563222;Proteobacteria;Enterobacteriaceae;Citrobacter;Citrobacter_pasteurii;
1565419;Proteobacteria;Enterobacteriaceae;Citrobacter;Citrobacter_sp._FPO3;
1565426;Proteobacteria;Enterobacteriaceae;Citrobacter;Citrobacter_sp._H6;
1565810;Proteobacteria;Enterobacteriaceae;Citrobacter;Citrobacter_sp._INBio_4046E;
1565811;Proteobacteria;Enterobacteriaceae;Citrobacter;Citrobacter_sp._INBio_4098Z;
1565812;Proteobacteria;Enterobacteriaceae;Citrobacter;Citrobacter_sp._INBio_4099V;
1565813;Proteobacteria;Enterobacteriaceae;Citrobacter;Citrobacter_sp._INBio_4108J;
1565814;Proteobacteria;Enterobacteriaceae;Citrobacter;Citrobacter_sp._INBio_4515A;
1567032;Proteobacteria;Enterobacteriaceae;Citrobacter;Citrobacter_sp._MN11;
1567033;Proteobacteria;Enterobacteriaceae;Citrobacter;Citrobacter_sp._MN46;
1569697;Proteobacteria;Enterobacteriaceae;Citrobacter;Citrobacter_sp._YC4;
1585982;Proteobacteria;Enterobacteriaceae;Citrobacter;Citrobacter_bitternis;
1591104;Proteobacteria;Enterobacteriaceae;Citrobacter;Citrobacter_sp._THG-SQM2;
1617281;Proteobacteria;Enterobacteriaceae;Citrobacter;Citrobacter_sp._enrichment_culture_clone;
1623508;Proteobacteria;Enterobacteriaceae;Citrobacter;Citrobacter_sp._118_24;
1623509;Proteobacteria;Enterobacteriaceae;Citrobacter;Citrobacter_sp._118_38;
1630670;Proteobacteria;Enterobacteriaceae;Citrobacter;Citrobacter_sp._FKM11;
1633657;Proteobacteria;Enterobacteriaceae;Citrobacter;Citrobacter_sp._CF-BD;
1637513;Proteobacteria;Enterobacteriaceae;Citrobacter;Citrobacter_sp._SZMC_2340;
1637516;Proteobacteria;Enterobacteriaceae;Citrobacter;Citrobacter_sp._RMC_1620;
1637694;Proteobacteria;Enterobacteriaceae;Citrobacter;Citrobacter_sp._FIRD1;
1639133;Proteobacteria;Enterobacteriaceae;Citrobacter;Citrobacter_portucalensis;
1639249;Proteobacteria;Enterobacteriaceae;Citrobacter;Citrobacter_sp._T-21;
1640990;Proteobacteria;Enterobacteriaceae;Citrobacter;Citrobacter_sp._enrichment_culture;
1644284;Proteobacteria;Enterobacteriaceae;Citrobacter;Citrobacter_sp._UIWRF0033;
1644285;Proteobacteria;Enterobacteriaceae;Citrobacter;Citrobacter_sp._UIWRF0034;
1644286;Proteobacteria;Enterobacteriaceae;Citrobacter;Citrobacter_sp._UIWRF0035;
1644287;Proteobacteria;Enterobacteriaceae;Citrobacter;Citrobacter_sp._UIWRF0060;
1644288;Proteobacteria;Enterobacteriaceae;Citrobacter;Citrobacter_sp._UIWRF0065;
1644289;Proteobacteria;Enterobacteriaceae;Citrobacter;Citrobacter_sp._UIWRF0066;
1644290;Proteobacteria;Enterobacteriaceae;Citrobacter;Citrobacter_sp._UIWRF0067;
1644291;Proteobacteria;Enterobacteriaceae;Citrobacter;Citrobacter_sp._UIWRF0076;
1644292;Proteobacteria;Enterobacteriaceae;Citrobacter;Citrobacter_sp._UIWRF0077;
1644293;Proteobacteria;Enterobacteriaceae;Citrobacter;Citrobacter_sp._UIWRF0079;
1644294;Proteobacteria;Enterobacteriaceae;Citrobacter;Citrobacter_sp._UIWRF0080;
1644295;Proteobacteria;Enterobacteriaceae;Citrobacter;Citrobacter_sp._UIWRF0105;
1644296;Proteobacteria;Enterobacteriaceae;Citrobacter;Citrobacter_sp._UIWRF0130;
1644297;Proteobacteria;Enterobacteriaceae;Citrobacter;Citrobacter_sp._UIWRF0141;
1644298;Proteobacteria;Enterobacteriaceae;Citrobacter;Citrobacter_sp._UIWRF0144;
1644299;Proteobacteria;Enterobacteriaceae;Citrobacter;Citrobacter_sp._UIWRF0159;
1644300;Proteobacteria;Enterobacteriaceae;Citrobacter;Citrobacter_sp._UIWRF0326;
1644301;Proteobacteria;Enterobacteriaceae;Citrobacter;Citrobacter_sp._UIWRF0444;
1644302;Proteobacteria;Enterobacteriaceae;Citrobacter;Citrobacter_sp._UIWRF0445;
1644303;Proteobacteria;Enterobacteriaceae;Citrobacter;Citrobacter_sp._UIWRF0446;
1644304;Proteobacteria;Enterobacteriaceae;Citrobacter;Citrobacter_sp._UIWRF0449;
1644305;Proteobacteria;Enterobacteriaceae;Citrobacter;Citrobacter_sp._UIWRF0453;
1644306;Proteobacteria;Enterobacteriaceae;Citrobacter;Citrobacter_sp._UIWRF0457;
1644307;Proteobacteria;Enterobacteriaceae;Citrobacter;Citrobacter_sp._UIWRF0458;
1644308;Proteobacteria;Enterobacteriaceae;Citrobacter;Citrobacter_sp._UIWRF0465;
1644309;Proteobacteria;Enterobacteriaceae;Citrobacter;Citrobacter_sp._UIWRF0472;
1644310;Proteobacteria;Enterobacteriaceae;Citrobacter;Citrobacter_sp._UIWRF0498;
1644311;Proteobacteria;Enterobacteriaceae;Citrobacter;Citrobacter_sp._UIWRF0510;
1644312;Proteobacteria;Enterobacteriaceae;Citrobacter;Citrobacter_sp._UIWRF0520;
1644313;Proteobacteria;Enterobacteriaceae;Citrobacter;Citrobacter_sp._UIWRF0544;
1644314;Proteobacteria;Enterobacteriaceae;Citrobacter;Citrobacter_sp._UIWRF0546;
1644315;Proteobacteria;Enterobacteriaceae;Citrobacter;Citrobacter_sp._UIWRF0547;
1644316;Proteobacteria;Enterobacteriaceae;Citrobacter;Citrobacter_sp._UIWRF0596;
1644317;Proteobacteria;Enterobacteriaceae;Citrobacter;Citrobacter_sp._UIWRF0597;
1644318;Proteobacteria;Enterobacteriaceae;Citrobacter;Citrobacter_sp._UIWRF0601;
1644319;Proteobacteria;Enterobacteriaceae;Citrobacter;Citrobacter_sp._UIWRF0609;
1644320;Proteobacteria;Enterobacteriaceae;Citrobacter;Citrobacter_sp._UIWRF0610;
1644321;Proteobacteria;Enterobacteriaceae;Citrobacter;Citrobacter_sp._UIWRF0611;
1644322;Proteobacteria;Enterobacteriaceae;Citrobacter;Citrobacter_sp._UIWRF0612;
1644323;Proteobacteria;Enterobacteriaceae;Citrobacter;Citrobacter_sp._UIWRF0672;
1644324;Proteobacteria;Enterobacteriaceae;Citrobacter;Citrobacter_sp._UIWRF0673;
1644325;Proteobacteria;Enterobacteriaceae;Citrobacter;Citrobacter_sp._UIWRF0690;
1644326;Proteobacteria;Enterobacteriaceae;Citrobacter;Citrobacter_sp._UIWRF0691;
1644327;Proteobacteria;Enterobacteriaceae;Citrobacter;Citrobacter_sp._UIWRF0693;
1644328;Proteobacteria;Enterobacteriaceae;Citrobacter;Citrobacter_sp._UIWRF0700;
1644329;Proteobacteria;Enterobacteriaceae;Citrobacter;Citrobacter_sp._UIWRF0701;
1644330;Proteobacteria;Enterobacteriaceae;Citrobacter;Citrobacter_sp._UIWRF0714;
1644331;Proteobacteria;Enterobacteriaceae;Citrobacter;Citrobacter_sp._UIWRF0717;
1644332;Proteobacteria;Enterobacteriaceae;Citrobacter;Citrobacter_sp._UIWRF0718;
1644333;Proteobacteria;Enterobacteriaceae;Citrobacter;Citrobacter_sp._UIWRF0720;
1644334;Proteobacteria;Enterobacteriaceae;Citrobacter;Citrobacter_sp._UIWRF0725;
1644335;Proteobacteria;Enterobacteriaceae;Citrobacter;Citrobacter_sp._UIWRF0726;
1644336;Proteobacteria;Enterobacteriaceae;Citrobacter;Citrobacter_sp._UIWRF0729;
1644337;Proteobacteria;Enterobacteriaceae;Citrobacter;Citrobacter_sp._UIWRF0747;
1644338;Proteobacteria;Enterobacteriaceae;Citrobacter;Citrobacter_sp._UIWRF0755;
1644339;Proteobacteria;Enterobacteriaceae;Citrobacter;Citrobacter_sp._UIWRF0756;
1644340;Proteobacteria;Enterobacteriaceae;Citrobacter;Citrobacter_sp._UIWRF0768;
1644341;Proteobacteria;Enterobacteriaceae;Citrobacter;Citrobacter_sp._UIWRF0769;
1644342;Proteobacteria;Enterobacteriaceae;Citrobacter;Citrobacter_sp._UIWRF0773;
1644343;Proteobacteria;Enterobacteriaceae;Citrobacter;Citrobacter_sp._UIWRF0777;
1644344;Proteobacteria;Enterobacteriaceae;Citrobacter;Citrobacter_sp._UIWRF0778;
1644345;Proteobacteria;Enterobacteriaceae;Citrobacter;Citrobacter_sp._UIWRF0779;
1644346;Proteobacteria;Enterobacteriaceae;Citrobacter;Citrobacter_sp._UIWRF0780;
1644347;Proteobacteria;Enterobacteriaceae;Citrobacter;Citrobacter_sp._UIWRF0785;
1644348;Proteobacteria;Enterobacteriaceae;Citrobacter;Citrobacter_sp._UIWRF0839;
1644349;Proteobacteria;Enterobacteriaceae;Citrobacter;Citrobacter_sp._UIWRF0875;
1644350;Proteobacteria;Enterobacteriaceae;Citrobacter;Citrobacter_sp._UIWRF0879;
1644351;Proteobacteria;Enterobacteriaceae;Citrobacter;Citrobacter_sp._UIWRF0893;
1644352;Proteobacteria;Enterobacteriaceae;Citrobacter;Citrobacter_sp._UIWRF0894;
1644353;Proteobacteria;Enterobacteriaceae;Citrobacter;Citrobacter_sp._UIWRF0898;
1644354;Proteobacteria;Enterobacteriaceae;Citrobacter;Citrobacter_sp._UIWRF0906;
1644355;Proteobacteria;Enterobacteriaceae;Citrobacter;Citrobacter_sp._UIWRF0908;
1644356;Proteobacteria;Enterobacteriaceae;Citrobacter;Citrobacter_sp._UIWRF0917;
1644357;Proteobacteria;Enterobacteriaceae;Citrobacter;Citrobacter_sp._UIWRF0918;
1644358;Proteobacteria;Enterobacteriaceae;Citrobacter;Citrobacter_sp._UIWRF0983;
1644359;Proteobacteria;Enterobacteriaceae;Citrobacter;Citrobacter_sp._UIWRF0984;
1644360;Proteobacteria;Enterobacteriaceae;Citrobacter;Citrobacter_sp._UIWRF0985;
1644361;Proteobacteria;Enterobacteriaceae;Citrobacter;Citrobacter_sp._UIWRF0989;
1644362;Proteobacteria;Enterobacteriaceae;Citrobacter;Citrobacter_sp._UIWRF1083;
1644363;Proteobacteria;Enterobacteriaceae;Citrobacter;Citrobacter_sp._UIWRF1188;
1644364;Proteobacteria;Enterobacteriaceae;Citrobacter;Citrobacter_sp._UIWRF1251;
1644365;Proteobacteria;Enterobacteriaceae;Citrobacter;Citrobacter_sp._UIWRF1252;
1644366;Proteobacteria;Enterobacteriaceae;Citrobacter;Citrobacter_sp._UIWRF1253;
1644367;Proteobacteria;Enterobacteriaceae;Citrobacter;Citrobacter_sp._UIWRF1254;
1644368;Proteobacteria;Enterobacteriaceae;Citrobacter;Citrobacter_sp._UIWRF1255;
1644369;Proteobacteria;Enterobacteriaceae;Citrobacter;Citrobacter_sp._UIWRF1256;
1644370;Proteobacteria;Enterobacteriaceae;Citrobacter;Citrobacter_sp._UIWRF1257;
1644371;Proteobacteria;Enterobacteriaceae;Citrobacter;Citrobacter_sp._UIWRF1258;
1644372;Proteobacteria;Enterobacteriaceae;Citrobacter;Citrobacter_sp._UIWRF1259;
1644373;Proteobacteria;Enterobacteriaceae;Citrobacter;Citrobacter_sp._UIWRF1260;
1644374;Proteobacteria;Enterobacteriaceae;Citrobacter;Citrobacter_sp._UIWRF1261;
1644375;Proteobacteria;Enterobacteriaceae;Citrobacter;Citrobacter_sp._UIWRF1262;
1644376;Proteobacteria;Enterobacteriaceae;Citrobacter;Citrobacter_sp._UIWRF1263;
1644377;Proteobacteria;Enterobacteriaceae;Citrobacter;Citrobacter_sp._UIWRF1264;
1644378;Proteobacteria;Enterobacteriaceae;Citrobacter;Citrobacter_sp._UIWRF1265;
1644379;Proteobacteria;Enterobacteriaceae;Citrobacter;Citrobacter_sp._UIWRF1266;
1644380;Proteobacteria;Enterobacteriaceae;Citrobacter;Citrobacter_sp._UIWRF1267;
1644381;Proteobacteria;Enterobacteriaceae;Citrobacter;Citrobacter_sp._UIWRF1268;
1644382;Proteobacteria;Enterobacteriaceae;Citrobacter;Citrobacter_sp._UIWRF1269;
1644383;Proteobacteria;Enterobacteriaceae;Citrobacter;Citrobacter_sp._UIWRF1270;
1644384;Proteobacteria;Enterobacteriaceae;Citrobacter;Citrobacter_sp._UIWRF1271;
1644385;Proteobacteria;Enterobacteriaceae;Citrobacter;Citrobacter_sp._UIWRF1320;
1644386;Proteobacteria;Enterobacteriaceae;Citrobacter;Citrobacter_sp._UIWRF1346;
1651274;Proteobacteria;Enterobacteriaceae;Citrobacter;Citrobacter_sp._SI-GU-1B;
1651936;Proteobacteria;Enterobacteriaceae;Citrobacter;Citrobacter_sp._322;
1661212;Proteobacteria;Enterobacteriaceae;Citrobacter;Citrobacter_sp._26;
1661213;Proteobacteria;Enterobacteriaceae;Citrobacter;Citrobacter_sp._28;
1661214;Proteobacteria;Enterobacteriaceae;Citrobacter;Citrobacter_sp._6x;
1662656;Proteobacteria;Enterobacteriaceae;Citrobacter;Citrobacter_sp._SG;
1672333;Proteobacteria;Enterobacteriaceae;Citrobacter;Citrobacter_sp._H-ESBL-24;
1672334;Proteobacteria;Enterobacteriaceae;Citrobacter;Citrobacter_sp._H-ESBL-81;
1672980;Proteobacteria;Enterobacteriaceae;Citrobacter;Citrobacter_sp._R-52910;
1673462;Proteobacteria;Enterobacteriaceae;Citrobacter;Citrobacter_sp._ia7;
1676276;Proteobacteria;Enterobacteriaceae;Citrobacter;Citrobacter_sp._TM1552;
1688535;Proteobacteria;Enterobacteriaceae;Citrobacter;Citrobacter_sp._RCB387;
1688536;Proteobacteria;Enterobacteriaceae;Citrobacter;Citrobacter_sp._RCB522;
1702035;Proteobacteria;Enterobacteriaceae;Citrobacter;Citrobacter_sp._KHL16;
1711645;Proteobacteria;Enterobacteriaceae;Citrobacter;Citrobacter_sp._ID5;
1716094;Proteobacteria;Enterobacteriaceae;Citrobacter;Citrobacter_sp._EM015;
1716137;Proteobacteria;Enterobacteriaceae;Citrobacter;Citrobacter_sp._BRRO1;
1716424;Proteobacteria;Enterobacteriaceae;Citrobacter;Citrobacter_sp._CH-51;
1716425;Proteobacteria;Enterobacteriaceae;Citrobacter;Citrobacter_sp._CH-53;
1716426;Proteobacteria;Enterobacteriaceae;Citrobacter;Citrobacter_sp._CH-63;
1716427;Proteobacteria;Enterobacteriaceae;Citrobacter;Citrobacter_sp._CH-65;
1716428;Proteobacteria;Enterobacteriaceae;Citrobacter;Citrobacter_sp._XT-10;
1716429;Proteobacteria;Enterobacteriaceae;Citrobacter;Citrobacter_sp._XT-15;
1716430;Proteobacteria;Enterobacteriaceae;Citrobacter;Citrobacter_sp._XT-16;
1716431;Proteobacteria;Enterobacteriaceae;Citrobacter;Citrobacter_sp._XT-36;
1716432;Proteobacteria;Enterobacteriaceae;Citrobacter;Citrobacter_sp._XT-37;
1716433;Proteobacteria;Enterobacteriaceae;Citrobacter;Citrobacter_sp._XT-7;
1718036;Proteobacteria;Enterobacteriaceae;Citrobacter;Citrobacter_sp._mixed_culture_J5-22;
1718037;Proteobacteria;Enterobacteriaceae;Citrobacter;Citrobacter_sp._mixed_culture_J5-32;
1728936;Proteobacteria;Enterobacteriaceae;Citrobacter;Citrobacter_sp._Wye1;
1729040;Proteobacteria;Enterobacteriaceae;Citrobacter;Citrobacter_sp._29Kp3;
1737071;Proteobacteria;Enterobacteriaceae;Citrobacter;Citrobacter_sp._veravelsponge02;
1737870;Proteobacteria;Enterobacteriaceae;Citrobacter;Citrobacter_sp._FL5;
1738472;Proteobacteria;Enterobacteriaceae;Citrobacter;Citrobacter_sp._OTU_DN11;
1748967;Proteobacteria;Enterobacteriaceae;Citrobacter;Citrobacter_cronae;
1755521;Proteobacteria;Enterobacteriaceae;Citrobacter;Citrobacter_sp._H64;
1761984;Proteobacteria;Enterobacteriaceae;Citrobacter;Citrobacter_sp._YNUTCM_YJ233;
1766859;Proteobacteria;Enterobacteriaceae;Citrobacter;Citrobacter_sp._soB4;
1770020;Proteobacteria;Enterobacteriaceae;Citrobacter;Citrobacter_sp._B1;
1770027;Proteobacteria;Enterobacteriaceae;Citrobacter;Citrobacter_sp._D1;
1773462;Proteobacteria;Enterobacteriaceae;Citrobacter;Citrobacter_sp._VH-9;
1775185;Proteobacteria;Enterobacteriaceae;Citrobacter;Citrobacter_sp._E9;
1777329;Proteobacteria;Enterobacteriaceae;Citrobacter;Citrobacter_sp._39.2;
1777330;Proteobacteria;Enterobacteriaceae;Citrobacter;Citrobacter_sp._39.3;
1777331;Proteobacteria;Enterobacteriaceae;Citrobacter;Citrobacter_sp._39B.3;
1777332;Proteobacteria;Enterobacteriaceae;Citrobacter;Citrobacter_sp._39B.4;
1777333;Proteobacteria;Enterobacteriaceae;Citrobacter;Citrobacter_sp._39C.1;
1777334;Proteobacteria;Enterobacteriaceae;Citrobacter;Citrobacter_sp._39C.3;
1777335;Proteobacteria;Enterobacteriaceae;Citrobacter;Citrobacter_sp._39C.4;
1777336;Proteobacteria;Enterobacteriaceae;Citrobacter;Citrobacter_sp._39C.5;
1777337;Proteobacteria;Enterobacteriaceae;Citrobacter;Citrobacter_sp._39C.7;
1777338;Proteobacteria;Enterobacteriaceae;Citrobacter;Citrobacter_sp._50A.1;
1777339;Proteobacteria;Enterobacteriaceae;Citrobacter;Citrobacter_sp._50A.2;
1777340;Proteobacteria;Enterobacteriaceae;Citrobacter;Citrobacter_sp._50A.3;
1777341;Proteobacteria;Enterobacteriaceae;Citrobacter;Citrobacter_sp._50A.4;
1777342;Proteobacteria;Enterobacteriaceae;Citrobacter;Citrobacter_sp._50A.5;
1777343;Proteobacteria;Enterobacteriaceae;Citrobacter;Citrobacter_sp._50A.6;
1777344;Proteobacteria;Enterobacteriaceae;Citrobacter;Citrobacter_sp._50B.1;
1777345;Proteobacteria;Enterobacteriaceae;Citrobacter;Citrobacter_sp._50B.2;
1777346;Proteobacteria;Enterobacteriaceae;Citrobacter;Citrobacter_sp._50B.3;
1777347;Proteobacteria;Enterobacteriaceae;Citrobacter;Citrobacter_sp._50B.5;
1777348;Proteobacteria;Enterobacteriaceae;Citrobacter;Citrobacter_sp._50B.6;
1777349;Proteobacteria;Enterobacteriaceae;Citrobacter;Citrobacter_sp._56.2;
1777350;Proteobacteria;Enterobacteriaceae;Citrobacter;Citrobacter_sp._70.2;
1777351;Proteobacteria;Enterobacteriaceae;Citrobacter;Citrobacter_sp._70.3;
1777353;Proteobacteria;Enterobacteriaceae;Citrobacter;Citrobacter_sp._86.6;
1777448;Proteobacteria;Enterobacteriaceae;Citrobacter;Citrobacter_sp._AR2;
1778657;Proteobacteria;Enterobacteriaceae;Citrobacter;Citrobacter_sp._ECS827F;
1784725;Proteobacteria;Enterobacteriaceae;Citrobacter;Citrobacter_sp._SB1;
1791934;Proteobacteria;Enterobacteriaceae;Citrobacter;Citrobacter_sp._WZH-F1;
1792952;Proteobacteria;Enterobacteriaceae;Citrobacter;Citrobacter_sp._RD_MOPEP_18;
1794474;Proteobacteria;Enterobacteriaceae;Citrobacter;Citrobacter_sp._646B1_12ESS;
1794475;Proteobacteria;Enterobacteriaceae;Citrobacter;Citrobacter_sp._697B5_12ESS;
1794476;Proteobacteria;Enterobacteriaceae;Citrobacter;Citrobacter_sp._965B12_12AMac;
1796659;Proteobacteria;Enterobacteriaceae;Citrobacter;Citrobacter_sp._7621;
1796771;Proteobacteria;Enterobacteriaceae;Citrobacter;Citrobacter_sp._834;
1796772;Proteobacteria;Enterobacteriaceae;Citrobacter;Citrobacter_sp._835;
1796773;Proteobacteria;Enterobacteriaceae;Citrobacter;Citrobacter_sp._842;
1803636;Proteobacteria;Enterobacteriaceae;Citrobacter;Citrobacter_sp._NIHHS166;
1804883;Proteobacteria;Enterobacteriaceae;Citrobacter;Citrobacter_sp._FDR43.B61;
1804884;Proteobacteria;Enterobacteriaceae;Citrobacter;Citrobacter_sp._FDR44.12;
1808014;Proteobacteria;Enterobacteriaceae;Citrobacter;Citrobacter_sp._519C4;
1809094;Proteobacteria;Enterobacteriaceae;Citrobacter;Citrobacter_sp._IG_22;
1809095;Proteobacteria;Enterobacteriaceae;Citrobacter;Citrobacter_sp._IG_25;
1810641;Proteobacteria;Enterobacteriaceae;Citrobacter;Citrobacter_sp._S_T_MRS_12;
1814237;Proteobacteria;Enterobacteriaceae;Citrobacter;Citrobacter_sp._Jilu_WO141;
1842654;Proteobacteria;Enterobacteriaceae;Citrobacter;Citrobacter_sp._K36;
184912;Proteobacteria;Enterobacteriaceae;Citrobacter;Citrobacter_sp._TSA-1;
1852568;Proteobacteria;Enterobacteriaceae;Citrobacter;Citrobacter_sp._WZH-F11;
1852569;Proteobacteria;Enterobacteriaceae;Citrobacter;Citrobacter_sp._WZH-F18;
1852570;Proteobacteria;Enterobacteriaceae;Citrobacter;Citrobacter_sp._WZH-F19;
1852571;Proteobacteria;Enterobacteriaceae;Citrobacter;Citrobacter_sp._WZH-F26;
1852572;Proteobacteria;Enterobacteriaceae;Citrobacter;Citrobacter_sp._WZH-F3;
1852948;Proteobacteria;Enterobacteriaceae;Citrobacter;Citrobacter_sp._FB98;
1852949;Proteobacteria;Enterobacteriaceae;Citrobacter;Citrobacter_sp._FP75;
1855329;Proteobacteria;Enterobacteriaceae;Citrobacter;Citrobacter_sp._NLAE-zl-C269;
1880652;Proteobacteria;Enterobacteriaceae;Citrobacter;Citrobacter_sp._CA-15;
1896336;Proteobacteria;Enterobacteriaceae;Citrobacter;Citrobacter_sp.;
1908519;Proteobacteria;Enterobacteriaceae;Citrobacter;Citrobacter_sp._KSUM_66;
1914243;Proteobacteria;Enterobacteriaceae;Citrobacter;Citrobacter_europaeus;
1918686;Proteobacteria;Enterobacteriaceae;Citrobacter;Citrobacter_sp._ZA21;
1927132;Proteobacteria;Enterobacteriaceae;Citrobacter;Citrobacter_sp._EX-A1;
1933887;Proteobacteria;Enterobacteriaceae;Citrobacter;Citrobacter_sp._Ammsd-4;
1937192;Proteobacteria;Enterobacteriaceae;Citrobacter;Citrobacter_sp._T56;
2003216;Proteobacteria;Enterobacteriaceae;Citrobacter;Citrobacter_sp._NCCP-1744;
2003222;Proteobacteria;Enterobacteriaceae;Citrobacter;Citrobacter_sp._NCCP-1750;
201093;Proteobacteria;Enterobacteriaceae;Citrobacter;Citrobacter_sp._VA53;
2020896;Proteobacteria;Enterobacteriaceae;Citrobacter;Citrobacter_sp._JCE_6;
203963;Proteobacteria;Enterobacteriaceae;Citrobacter;Citrobacter_sp._BinzhouCLT;
332569;Proteobacteria;Enterobacteriaceae;Citrobacter;Citrobacter_sp._TAF;
346180;Proteobacteria;Enterobacteriaceae;Citrobacter;Citrobacter_sp._HBKC_SR1;
349540;Proteobacteria;Enterobacteriaceae;Citrobacter;Citrobacter_sp._I91-1;
349541;Proteobacteria;Enterobacteriaceae;Citrobacter;Citrobacter_sp._I91-3;
349542;Proteobacteria;Enterobacteriaceae;Citrobacter;Citrobacter_sp._I91-5;
349543;Proteobacteria;Enterobacteriaceae;Citrobacter;Citrobacter_sp._I91-6;
349544;Proteobacteria;Enterobacteriaceae;Citrobacter;Citrobacter_sp._I91-10;
349545;Proteobacteria;Enterobacteriaceae;Citrobacter;Citrobacter_sp._I101-10;
352156;Proteobacteria;Enterobacteriaceae;Citrobacter;Citrobacter_sp._TNT4;
352157;Proteobacteria;Enterobacteriaceae;Citrobacter;Citrobacter_sp._TNT5;
354437;Proteobacteria;Enterobacteriaceae;Citrobacter;Citrobacter_sp._P11;
35703;Proteobacteria;Enterobacteriaceae;Citrobacter;Citrobacter_amalonaticus;
358721;Proteobacteria;Enterobacteriaceae;Citrobacter;Citrobacter_sp._AzoR-1;
358722;Proteobacteria;Enterobacteriaceae;Citrobacter;Citrobacter_sp._AzoR-2;
358724;Proteobacteria;Enterobacteriaceae;Citrobacter;Citrobacter_sp._AzoR-4;
358725;Proteobacteria;Enterobacteriaceae;Citrobacter;Citrobacter_sp._AzoR-5;
388364;Proteobacteria;Enterobacteriaceae;Citrobacter;Citrobacter_sp._NB1;
389280;Proteobacteria;Enterobacteriaceae;Citrobacter;Citrobacter_sp._DN1;
392817;Proteobacteria;Enterobacteriaceae;Citrobacter;Citrobacter_sp._T1E1C07;
404275;Proteobacteria;Enterobacteriaceae;Citrobacter;Citrobacter_sp._SVUB3;
408103;Proteobacteria;Enterobacteriaceae;Citrobacter;Citrobacter_sp._BW4;
416002;Proteobacteria;Enterobacteriaceae;Citrobacter;Citrobacter_sp._RIZO1;
430866;Proteobacteria;Enterobacteriaceae;Citrobacter;Citrobacter_sp._SRR-33;
436044;Proteobacteria;Enterobacteriaceae;Citrobacter;Citrobacter_sp._F1-1;
436045;Proteobacteria;Enterobacteriaceae;Citrobacter;Citrobacter_sp._F1-2;
436046;Proteobacteria;Enterobacteriaceae;Citrobacter;Citrobacter_sp._F1-3;
436047;Proteobacteria;Enterobacteriaceae;Citrobacter;Citrobacter_sp._F1-4;
436048;Proteobacteria;Enterobacteriaceae;Citrobacter;Citrobacter_sp._F3-1;
436049;Proteobacteria;Enterobacteriaceae;Citrobacter;Citrobacter_sp._F3-2;
436050;Proteobacteria;Enterobacteriaceae;Citrobacter;Citrobacter_sp._F3-3;
436051;Proteobacteria;Enterobacteriaceae;Citrobacter;Citrobacter_sp._F3-4;
436052;Proteobacteria;Enterobacteriaceae;Citrobacter;Citrobacter_sp._F3-5;
436053;Proteobacteria;Enterobacteriaceae;Citrobacter;Citrobacter_sp._F3-6;
436054;Proteobacteria;Enterobacteriaceae;Citrobacter;Citrobacter_sp._F3-7;
436056;Proteobacteria;Enterobacteriaceae;Citrobacter;Citrobacter_sp._F5-5;
449669;Proteobacteria;Enterobacteriaceae;Citrobacter;Citrobacter_sp._GIST-MRh35;
452832;Proteobacteria;Enterobacteriaceae;Citrobacter;Citrobacter_sp._DBM;
462354;Proteobacteria;Enterobacteriaceae;Citrobacter;Citrobacter_sp._Da-14;
493823;Proteobacteria;Enterobacteriaceae;Citrobacter;Citrobacter_sp._M-9;
497078;Proteobacteria;Enterobacteriaceae;Citrobacter;Citrobacter_sp._CDN-1;
503936;Proteobacteria;Enterobacteriaceae;Citrobacter;Citrobacter_sp._a199;
527801;Proteobacteria;Enterobacteriaceae;Citrobacter;Citrobacter_sp._PSB2;
545;Proteobacteria;Enterobacteriaceae;Citrobacter;Citrobacter_koseri;
546;Proteobacteria;Enterobacteriaceae;Citrobacter;Citrobacter_freundii;
561135;Proteobacteria;Enterobacteriaceae;Citrobacter;Citrobacter_sp._Gc-8-a;
564328;Proteobacteria;Enterobacteriaceae;Citrobacter;Citrobacter_sp._enrichment_culture_clone_W2;
570185;Proteobacteria;Enterobacteriaceae;Citrobacter;Citrobacter_sp._F41;
570186;Proteobacteria;Enterobacteriaceae;Citrobacter;Citrobacter_sp._F96;
57706;Proteobacteria;Enterobacteriaceae;Citrobacter;Citrobacter_braakii;
578933;Proteobacteria;Enterobacteriaceae;Citrobacter;Citrobacter_sp._sdy-48;
578934;Proteobacteria;Enterobacteriaceae;Citrobacter;Citrobacter_sp._yy-21;
580255;Proteobacteria;Enterobacteriaceae;Citrobacter;Citrobacter_sp._KSL_4-091;
589868;Proteobacteria;Enterobacteriaceae;Citrobacter;Citrobacter_sp._IITRSU7;
591916;Proteobacteria;Enterobacteriaceae;Citrobacter;Citrobacter_sp._57;
592056;Proteobacteria;Enterobacteriaceae;Citrobacter;Citrobacter_sp._HT_39;
596416;Proteobacteria;Enterobacteriaceae;Citrobacter;Citrobacter_sp._JEK-2009;
622756;Proteobacteria;Enterobacteriaceae;Citrobacter;Citrobacter_sp._HS_1;
627050;Proteobacteria;Enterobacteriaceae;Citrobacter;Citrobacter_sp._gx-121;
627052;Proteobacteria;Enterobacteriaceae;Citrobacter;Citrobacter_sp._gx-42;
634874;Proteobacteria;Enterobacteriaceae;Citrobacter;Citrobacter_sp._NII-31;
641451;Proteobacteria;Enterobacteriaceae;Citrobacter;Citrobacter_sp._A9IG;
644559;Proteobacteria;Enterobacteriaceae;Citrobacter;Citrobacter_sp._SR3;
647177;Proteobacteria;Enterobacteriaceae;Citrobacter;Citrobacter_sp._SL-2;
647178;Proteobacteria;Enterobacteriaceae;Citrobacter;Citrobacter_sp._SM-4;
647179;Proteobacteria;Enterobacteriaceae;Citrobacter;Citrobacter_sp._SPs-1;
655118;Proteobacteria;Enterobacteriaceae;Citrobacter;Citrobacter_sp._RF-214;
671989;Proteobacteria;Enterobacteriaceae;Citrobacter;Citrobacter_sp._JC73/SL7;
676015;Proteobacteria;Enterobacteriaceae;Citrobacter;Citrobacter_sp._JD1;
67824;Proteobacteria;Enterobacteriaceae;Citrobacter;Citrobacter_farmeri;
67825;Proteobacteria;Enterobacteriaceae;Citrobacter;Citrobacter_rodentium;
67826;Proteobacteria;Enterobacteriaceae;Citrobacter;Citrobacter_sedlakii;
67827;Proteobacteria;Enterobacteriaceae;Citrobacter;Citrobacter_werkmanii;
67828;Proteobacteria;Enterobacteriaceae;Citrobacter;Citrobacter_gillenii;
67829;Proteobacteria;Enterobacteriaceae;Citrobacter;Citrobacter_murliniae;
682317;Proteobacteria;Enterobacteriaceae;Citrobacter;Citrobacter_sp._RP24.1;
682318;Proteobacteria;Enterobacteriaceae;Citrobacter;Citrobacter_sp._RP6;
688073;Proteobacteria;Enterobacteriaceae;Citrobacter;Citrobacter_sp._SL-DB7;
702843;Proteobacteria;Enterobacteriaceae;Citrobacter;Citrobacter_sp._FN301;
703758;Proteobacteria;Enterobacteriaceae;Citrobacter;Citrobacter_sp._enrichment_culture_clone_LY2;
706549;Proteobacteria;Enterobacteriaceae;Citrobacter;Citrobacter_sp._WR22;
707198;Proteobacteria;Enterobacteriaceae;Citrobacter;Citrobacter_sp._2009I12;
720740;Proteobacteria;Enterobacteriaceae;Citrobacter;Citrobacter_sp._enrichment_culture_clone_SRC_NBB1;
720741;Proteobacteria;Enterobacteriaceae;Citrobacter;Citrobacter_sp._enrichment_culture_clone_SRC_NBB10;
720742;Proteobacteria;Enterobacteriaceae;Citrobacter;Citrobacter_sp._enrichment_culture_clone_SRC_NBB2;
720743;Proteobacteria;Enterobacteriaceae;Citrobacter;Citrobacter_sp._enrichment_culture_clone_SRC_NBB20;
720744;Proteobacteria;Enterobacteriaceae;Citrobacter;Citrobacter_sp._enrichment_culture_clone_SRC_NBB21;
720745;Proteobacteria;Enterobacteriaceae;Citrobacter;Citrobacter_sp._enrichment_culture_clone_SRC_NBB22;
720746;Proteobacteria;Enterobacteriaceae;Citrobacter;Citrobacter_sp._enrichment_culture_clone_SRC_NBB23;
720747;Proteobacteria;Enterobacteriaceae;Citrobacter;Citrobacter_sp._enrichment_culture_clone_SRC_NBB24;
720748;Proteobacteria;Enterobacteriaceae;Citrobacter;Citrobacter_sp._enrichment_culture_clone_SRC_NBB25;
720749;Proteobacteria;Enterobacteriaceae;Citrobacter;Citrobacter_sp._enrichment_culture_clone_SRC_NBB3;
720750;Proteobacteria;Enterobacteriaceae;Citrobacter;Citrobacter_sp._enrichment_culture_clone_SRC_NBB9;
722870;Proteobacteria;Enterobacteriaceae;Citrobacter;Citrobacter_sp._LT2B;
722871;Proteobacteria;Enterobacteriaceae;Citrobacter;Citrobacter_sp._PM2;
722872;Proteobacteria;Enterobacteriaceae;Citrobacter;Citrobacter_sp._PT2B;
722873;Proteobacteria;Enterobacteriaceae;Citrobacter;Citrobacter_sp._ST8D;
728224;Proteobacteria;Enterobacteriaceae;Citrobacter;Citrobacter_sp._SK-41;
744923;Proteobacteria;Enterobacteriaceae;Citrobacter;Citrobacter_sp._NG2(2010);
746539;Proteobacteria;Enterobacteriaceae;Citrobacter;Citrobacter_sp._HZ2;
752083;Proteobacteria;Enterobacteriaceae;Citrobacter;Citrobacter_sp._enrichment_culture_clone_10.1.1.1;
752085;Proteobacteria;Enterobacteriaceae;Citrobacter;Citrobacter_sp._enrichment_culture_clone_6.1.2;
752086;Proteobacteria;Enterobacteriaceae;Citrobacter;Citrobacter_sp._enrichment_culture_clone_9.2.1.2;
753539;Proteobacteria;Enterobacteriaceae;Citrobacter;Citrobacter_sp._INBio3083F;
861380;Proteobacteria;Enterobacteriaceae;Citrobacter;Citrobacter_sp._58;
867167;Proteobacteria;Enterobacteriaceae;Citrobacter;Citrobacter_sp._ZJ16;
867225;Proteobacteria;Enterobacteriaceae;Citrobacter;Citrobacter_sp._SW115;
867867;Proteobacteria;Enterobacteriaceae;Citrobacter;Citrobacter_sp._CECRI-IOC10;
875223;Proteobacteria;Enterobacteriaceae;Citrobacter;Citrobacter_sp._CST-5.1;
876468;Proteobacteria;Enterobacteriaceae;Citrobacter;Citrobacter_sp._KMSI-3;
878263;Proteobacteria;Enterobacteriaceae;Citrobacter;Citrobacter_sp._enrichment_culture_clone_VN_TX2-12;
887593;Proteobacteria;Enterobacteriaceae;Citrobacter;Citrobacter_sp._enrichment_culture_clone_HSL47;
887594;Proteobacteria;Enterobacteriaceae;Citrobacter;Citrobacter_sp._enrichment_culture_clone_HSL48B;
911051;Proteobacteria;Enterobacteriaceae;Citrobacter;Citrobacter_sp._G8_09;
941860;Proteobacteria;Enterobacteriaceae;Citrobacter;Citrobacter_sp._T7(2011);
942141;Proteobacteria;Enterobacteriaceae;Citrobacter;Citrobacter_sp._1;
971276;Proteobacteria;Enterobacteriaceae;Citrobacter;Citrobacter_sp._DY1981;
998194;Proteobacteria;Enterobacteriaceae;Citrobacter;Citrobacter_sp._40;
1048510;Terrabacteria_group;Clostridiaceae;Clostridiaceae;Clostridiaceae_bacterium_CP19;
1136697;Terrabacteria_group;Clostridiaceae;Clostridiaceae;Clostridiaceae_bacterium_enrichment_culture_clone_CTBE_CDB1001C04;
1162259;Terrabacteria_group;Clostridiaceae;Clostridiaceae;Clostridiaceae_bacterium_GQ12;
1162260;Terrabacteria_group;Clostridiaceae;Clostridiaceae;Clostridiaceae_bacterium_GQ18;
1162261;Terrabacteria_group;Clostridiaceae;Clostridiaceae;Clostridiaceae_bacterium_GQ19;
1162262;Terrabacteria_group;Clostridiaceae;Clostridiaceae;Clostridiaceae_bacterium_GQ5;
1162263;Terrabacteria_group;Clostridiaceae;Clostridiaceae;Clostridiaceae_bacterium_GQ6;
1162264;Terrabacteria_group;Clostridiaceae;Clostridiaceae;Clostridiaceae_bacterium_GQ8;
1172152;Terrabacteria_group;Clostridiaceae;Clostridiaceae;Clostridiaceae_bacterium_GQ13;
1289517;Terrabacteria_group;Clostridiaceae;Clostridiaceae;Clostridiaceae_bacterium_BEN9;
1318850;Terrabacteria_group;Clostridiaceae;Clostridiaceae;Clostridiaceae_bacterium_HGA0171;
1318851;Terrabacteria_group;Clostridiaceae;Clostridiaceae;Clostridiaceae_bacterium_HGA0195;
1329795;Terrabacteria_group;Clostridiaceae;Clostridiaceae;Clostridiaceae_bacterium_MS3;
1365466;Terrabacteria_group;Clostridiaceae;Clostridiaceae;Clostridiaceae_bacterium_SL-2013-8;
1424270;Terrabacteria_group;Clostridiaceae;Clostridiaceae;Clostridiaceae_bacterium_enrichment_culture_clone_ECT.2c3;
1519319;Terrabacteria_group;Clostridiaceae;Clostridiaceae;Clostridiaceae_bacterium_enrichment_culture_clone_EC8-10-3_G4;
1562328;Terrabacteria_group;Clostridiaceae;Clostridiaceae;Clostridiaceae_bacterium_SLHBact121;
179974;Terrabacteria_group;Clostridiaceae;Clostridiaceae;Clostridiaceae_bacterium_LEMV63;
179975;Terrabacteria_group;Clostridiaceae;Clostridiaceae;Clostridiaceae_bacterium_LEMV61;
179976;Terrabacteria_group;Clostridiaceae;Clostridiaceae;Clostridiaceae_bacterium_LEMV78;
185287;Terrabacteria_group;Clostridiaceae;Clostridiaceae;Clostridiaceae_bacterium_80Wc;
185288;Terrabacteria_group;Clostridiaceae;Clostridiaceae;Clostridiaceae_bacterium_80Wd;
185309;Terrabacteria_group;Clostridiaceae;Clostridiaceae;Clostridiaceae_bacterium_K10;
1874523;Terrabacteria_group;Clostridiaceae;Clostridiaceae;Clostridiaceae_bacterium_lac;
1898204;Terrabacteria_group;Clostridiaceae;Clostridiaceae;Clostridiaceae_bacterium;
189970;Terrabacteria_group;Clostridiaceae;Clostridiaceae;Clostridiaceae_bacterium_A4d;
194664;Terrabacteria_group;Clostridiaceae;Clostridiaceae;Clostridiaceae_bacterium_KB6;
194665;Terrabacteria_group;Clostridiaceae;Clostridiaceae;Clostridiaceae_bacterium_80Kb;
237671;Terrabacteria_group;Clostridiaceae;Clostridiaceae;Clostridiaceae_bacterium_rennanqilyf6;
238911;Terrabacteria_group;Clostridiaceae;Clostridiaceae;Clostridiaceae_bacterium_rennanqilyf1;
238912;Terrabacteria_group;Clostridiaceae;Clostridiaceae;Clostridiaceae_bacterium_rennanqilyf12;
392833;Terrabacteria_group;Clostridiaceae;Clostridiaceae;Clostridiaceae_bacterium_bSSV11;
392834;Terrabacteria_group;Clostridiaceae;Clostridiaceae;Clostridiaceae_bacterium_bSSV31;
393728;Terrabacteria_group;Clostridiaceae;Clostridiaceae;Clostridiaceae_bacterium_Iso-A9;
424814;Terrabacteria_group;Clostridiaceae;Clostridiaceae;Clostridiaceae_bacterium_JN18_V56_P;
431673;Terrabacteria_group;Clostridiaceae;Clostridiaceae;Clostridiaceae_bacterium_END-2;
433280;Terrabacteria_group;Clostridiaceae;Clostridiaceae;Clostridiaceae_bacterium_WR091;
433281;Terrabacteria_group;Clostridiaceae;Clostridiaceae;Clostridiaceae_bacterium_SH053;
433282;Terrabacteria_group;Clostridiaceae;Clostridiaceae;Clostridiaceae_bacterium_SR071;
433283;Terrabacteria_group;Clostridiaceae;Clostridiaceae;Clostridiaceae_bacterium_SH013;
433284;Terrabacteria_group;Clostridiaceae;Clostridiaceae;Clostridiaceae_bacterium_SK061;
433285;Terrabacteria_group;Clostridiaceae;Clostridiaceae;Clostridiaceae_bacterium_SK082;
433288;Terrabacteria_group;Clostridiaceae;Clostridiaceae;Clostridiaceae_bacterium_SR021;
433289;Terrabacteria_group;Clostridiaceae;Clostridiaceae;Clostridiaceae_bacterium_FR017;
433290;Terrabacteria_group;Clostridiaceae;Clostridiaceae;Clostridiaceae_bacterium_FR022;
433291;Terrabacteria_group;Clostridiaceae;Clostridiaceae;Clostridiaceae_bacterium_FH024;
433292;Terrabacteria_group;Clostridiaceae;Clostridiaceae;Clostridiaceae_bacterium_FR012;
433294;Terrabacteria_group;Clostridiaceae;Clostridiaceae;Clostridiaceae_bacterium_FR014;
433295;Terrabacteria_group;Clostridiaceae;Clostridiaceae;Clostridiaceae_bacterium_FN062;
433297;Terrabacteria_group;Clostridiaceae;Clostridiaceae;Clostridiaceae_bacterium_FR031;
433298;Terrabacteria_group;Clostridiaceae;Clostridiaceae;Clostridiaceae_bacterium_FH062;
475845;Terrabacteria_group;Clostridiaceae;Clostridiaceae;Clostridiaceae_bacterium_NML_061030;
476140;Terrabacteria_group;Clostridiaceae;Clostridiaceae;Clostridiaceae_bacterium_Aso1-CS308;
476141;Terrabacteria_group;Clostridiaceae;Clostridiaceae;Clostridiaceae_bacterium_Aso2-CS323;
476142;Terrabacteria_group;Clostridiaceae;Clostridiaceae;Clostridiaceae_bacterium_Aso2-CS333;
476143;Terrabacteria_group;Clostridiaceae;Clostridiaceae;Clostridiaceae_bacterium_Aso3-CS320;
476144;Terrabacteria_group;Clostridiaceae;Clostridiaceae;Clostridiaceae_bacterium_Aso3-CS325;
476145;Terrabacteria_group;Clostridiaceae;Clostridiaceae;Clostridiaceae_bacterium_Aso3-CS327;
476146;Terrabacteria_group;Clostridiaceae;Clostridiaceae;Clostridiaceae_bacterium_Aso3-CS330;
476147;Terrabacteria_group;Clostridiaceae;Clostridiaceae;Clostridiaceae_bacterium_Aso3-CS340;
476148;Terrabacteria_group;Clostridiaceae;Clostridiaceae;Clostridiaceae_bacterium_Aso3-CS341;
476149;Terrabacteria_group;Clostridiaceae;Clostridiaceae;Clostridiaceae_bacterium_Aso3-CS342;
476150;Terrabacteria_group;Clostridiaceae;Clostridiaceae;Clostridiaceae_bacterium_Aso3-CS349;
476151;Terrabacteria_group;Clostridiaceae;Clostridiaceae;Clostridiaceae_bacterium_Aso3-CS350;
476152;Terrabacteria_group;Clostridiaceae;Clostridiaceae;Clostridiaceae_bacterium_Aso3-CS351;
476153;Terrabacteria_group;Clostridiaceae;Clostridiaceae;Clostridiaceae_bacterium_Aso3-CS352;
476154;Terrabacteria_group;Clostridiaceae;Clostridiaceae;Clostridiaceae_bacterium_Aso3-CS369;
476155;Terrabacteria_group;Clostridiaceae;Clostridiaceae;Clostridiaceae_bacterium_Aso3-CS533;
476837;Terrabacteria_group;Clostridiaceae;Clostridiaceae;Clostridiaceae_bacterium_CAa338;
476838;Terrabacteria_group;Clostridiaceae;Clostridiaceae;Clostridiaceae_bacterium_CAa353;
498621;Terrabacteria_group;Clostridiaceae;Clostridiaceae;Clostridiaceae_bacterium_SH032;
512698;Terrabacteria_group;Clostridiaceae;Clostridiaceae;Clostridiaceae_bacterium_enrichment_culture_clone_16-8G;
512699;Terrabacteria_group;Clostridiaceae;Clostridiaceae;Clostridiaceae_bacterium_enrichment_culture_clone_12-14H;
537367;Terrabacteria_group;Clostridiaceae;Clostridiaceae;Clostridiaceae_bacterium_DJF_B063;
537368;Terrabacteria_group;Clostridiaceae;Clostridiaceae;Clostridiaceae_bacterium_DJF_LS13;
537369;Terrabacteria_group;Clostridiaceae;Clostridiaceae;Clostridiaceae_bacterium_DJF_LS40;
537370;Terrabacteria_group;Clostridiaceae;Clostridiaceae;Clostridiaceae_bacterium_DJF_RP49;
537371;Terrabacteria_group;Clostridiaceae;Clostridiaceae;Clostridiaceae_bacterium_DJF_VP39k1;
537372;Terrabacteria_group;Clostridiaceae;Clostridiaceae;Clostridiaceae_bacterium_DJF_VP56;
537373;Terrabacteria_group;Clostridiaceae;Clostridiaceae;Clostridiaceae_bacterium_DJF_VR07;
537374;Terrabacteria_group;Clostridiaceae;Clostridiaceae;Clostridiaceae_bacterium_DJF_VR09;
537375;Terrabacteria_group;Clostridiaceae;Clostridiaceae;Clostridiaceae_bacterium_DJF_VR76;
545499;Terrabacteria_group;Clostridiaceae;Clostridiaceae;Clostridiaceae_bacterium_NML_060002;
642740;Terrabacteria_group;Clostridiaceae;Clostridiaceae;Clostridiaceae_bacterium_37-7-2Cl;
685474;Terrabacteria_group;Clostridiaceae;Clostridiaceae;Clostridiaceae_bacterium_acetate-1;
713613;Terrabacteria_group;Clostridiaceae;Clostridiaceae;Clostridiaceae_bacterium_OCF_9;
866893;Terrabacteria_group;Clostridiaceae;Clostridiaceae;Clostridiaceae_bacterium_AN-C16-KBRB;
870624;Terrabacteria_group;Clostridiaceae;Clostridiaceae;Clostridiaceae_bacterium_enrichment_culture_RD-H/C-OTU_K;
870625;Terrabacteria_group;Clostridiaceae;Clostridiaceae;Clostridiaceae_bacterium_enrichment_culture_RD-L/C-OTU_D;
870626;Terrabacteria_group;Clostridiaceae;Clostridiaceae;Clostridiaceae_bacterium_enrichment_culture_RD-L/C-OTU_G;
870627;Terrabacteria_group;Clostridiaceae;Clostridiaceae;Clostridiaceae_bacterium_enrichment_culture_RD-L/C-OTU_H;
870628;Terrabacteria_group;Clostridiaceae;Clostridiaceae;Clostridiaceae_bacterium_enrichment_culture_RD-L/C-OTU_I;
914915;Terrabacteria_group;Clostridiaceae;Clostridiaceae;Clostridiaceae_bacterium_enrichment_culture_clone_MS_OIL_O5;
994876;Terrabacteria_group;Clostridiaceae;Clostridiaceae;Clostridiaceae_bacterium_UBM1-4;
408753;Terrabacteria_group;Clostridiaceae;Clostridiisalibacter;Clostridiisalibacter_paucivorans;
100174;Terrabacteria_group;Clostridiaceae;Clostridium;Clostridium_peptidivorans;
1001865;Terrabacteria_group;Clostridiaceae;Clostridium;Clostridium_sp._FGH;
1003343;Terrabacteria_group;Clostridiaceae;Clostridium;Clostridium_sp._Culture-1;
1003344;Terrabacteria_group;Clostridiaceae;Clostridium;Clostridium_sp._Culture-11;
1003345;Terrabacteria_group;Clostridiaceae;Clostridium;Clostridium_sp._Culture-23;
1003346;Terrabacteria_group;Clostridiaceae;Clostridium;Clostridium_sp._Culture-24;
1003347;Terrabacteria_group;Clostridiaceae;Clostridium;Clostridium_sp._Culture-27;
1003348;Terrabacteria_group;Clostridiaceae;Clostridium;Clostridium_sp._Culture-38;
[truncated: 28,297 more rows]

## Sheet: Incomplete database DB1-Deleted
Acetobacteraceae
Lactobacillaceae
Enterobacteriaceae
Streptococcaceae

## Sheet: Incomplete database DB2-Deleted
Enterococcaceae;Vagococcus,						Number of deleted species: 18664
Lactobacillaceae;Lacticaseibacillus,
Lactobacillaceae;Levilactobacillus,
Flavobacteriaceae;Gaetbulibacter,
Enterobacteriaceae;Kosakonia,
Enterobacteriaceae;symbiont,
Streptococcaceae;Lactococcus,
Clostridiaceae;Tindallia,
Flavobacteriaceae;Flagellimonas,
Enterobacteriaceae;Kluyvera,
Flavobacteriaceae;Capnocytophaga,
Lactobacillaceae;Liquorilactobacillus,
Flavobacteriaceae;Flaviramulus,
Lactobacillaceae;Secundilactobacillus,
Enterobacteriaceae;bacterium,
Acetobacteraceae;Acidocella,
Flavobacteriaceae;Psychroserpens,
Flavobacteriaceae;Ulvibacter,
Lactobacillaceae;Limosilactobacillus,
Flavobacteriaceae;Gillisia,
Flavobacteriaceae;Mangrovimonas,
Flavobacteriaceae;Psychroflexus,
Clostridiaceae;Geosporobacter,
Flavobacteriaceae;Arctic,
Flavobacteriaceae;Formosa,
Flavobacteriaceae;Aestuariibaculum,
Flavobacteriaceae;Mariniflexile,
Flavobacteriaceae;Bizionia,
Flavobacteriaceae;Cellulophaga,
Pseudomonadaceae;Pseudomonas,
Enterobacteriaceae;Enterobacteriaceae,
Acetobacteraceae;Roseomonas,
Enterobacteriaceae;secondary,
Flavobacteriaceae;Algibacter,
Flavobacteriaceae;Muricauda,
Flavobacteriaceae;Gramella,
Flavobacteriaceae;Tenacibaculum,
Flavobacteriaceae;Mesoflavibacter,
Enterobacteriaceae;Mangrovibacter,
Flavobacteriaceae;Olleya,
Lactobacillaceae;Pediococcus,
Lactobacillaceae;Lactiplantibacillus,
Lactobacillaceae;Fructilactobacillus,
Clostridiaceae;Clostridiaceae,
Flavobacteriaceae;Joostella,
Flavobacteriaceae;Myroides,
Enterobacteriaceae;Leclercia,
Enterococcaceae;Tetragenococcus,
Enterobacteriaceae;Klebsiella,
Enterobacteriaceae;Cedecea,
Clostridiaceae;Clostridium,
Flavobacteriaceae;Wenyingzhuangia,
Flavobacteriaceae;Meridianimaribacter,
Enterobacteriaceae;primary,
Flavobacteriaceae;Croceibacter,
Flavobacteriaceae;Aquimarina,
Enterobacteriaceae;Lelliottia,
Flavobacteriaceae;Zunongwangia,
Flavobacteriaceae;Arenibacter,
Flavobacteriaceae;Lacinutrix,
Flavobacteriaceae;Nonlabens,
Enterobacteriaceae;Buttiauxella,
Flavobacteriaceae;Eudoraea,
Streptococcaceae;rumen,
Lactobacillaceae;Ligilactobacillus

## Sheet: Incomplete database DB3- Delete
1720083;Terrabacteria_group;Lactobacillaceae;Acetilactobacillus;Acetilactobacillus_jinshanensis;											Number of deleted species per genera
1006554;Proteobacteria;Acetobacteraceae;Acetobacter;Acetobacter_pasteurianus_NBRC_101655;											Acetobacteraceae;Acetobacter;71;
104097;Proteobacteria;Acetobacteraceae;Acetobacter;Acetobacter_estunensis;											Acetobacteraceae;Acetobacteraceae;43;
104100;Proteobacteria;Acetobacteraceae;Acetobacter;Acetobacter_lovaniensis;											Acetobacteraceae;Acidicaldus;1;
104101;Proteobacteria;Acetobacteraceae;Acetobacter;Acetobacter_indonesiensis;											Acetobacteraceae;Acidiphilium;58;
104102;Proteobacteria;Acetobacteraceae;Acetobacter;Acetobacter_tropicalis;											Acetobacteraceae;Acidisoma;2;
1076596;Proteobacteria;Acetobacteraceae;Acetobacter;Acetobacter_persici;											Acetobacteraceae;Acidisphaera;3;
1120919;Proteobacteria;Acetobacteraceae;Acetobacter;Acetobacter_nitrogenifigens_DSM_23921_=_LMG_23498;											Acetobacteraceae;Acidocella;11;
1191703;Proteobacteria;Acetobacteraceae;Acetobacter;Acetobacter_sp._UFLA_CHD8.07;											Acetobacteraceae;Acidomonas;1;
1202671;Proteobacteria;Acetobacteraceae;Acetobacter;Acetobacter_sp._MEBE1;											Acetobacteraceae;Asaia;33;
1202673;Proteobacteria;Acetobacteraceae;Acetobacter;Acetobacter_sp._MEBE5;											Acetobacteraceae;Belnapia;2;
1234671;Proteobacteria;Acetobacteraceae;Acetobacter;Acetobacter_papayae_JCM_25143;											Acetobacteraceae;Bombella;1;
1260984;Proteobacteria;Acetobacteraceae;Acetobacter;Acetobacter_farinalis;											Acetobacteraceae;Candidatus;1;
1294049;Proteobacteria;Acetobacteraceae;Acetobacter;Acetobacter_sp._Oh-1;											Acetobacteraceae;Commensalibacter;3;
1294051;Proteobacteria;Acetobacteraceae;Acetobacter;Acetobacter_sp._Oh-5;											Acetobacteraceae;Craurococcus;2;
1324045;Proteobacteria;Acetobacteraceae;Acetobacter;Acetobacter_sp._RP10;											Acetobacteraceae;Endobacter;1;
1367703;Proteobacteria;Acetobacteraceae;Acetobacter;Acetobacter_sp._Ac6274;											Acetobacteraceae;Gluconacetobacter;26;
1391226;Proteobacteria;Acetobacteraceae;Acetobacter;Acetobacter_sp._ZYM9;											Acetobacteraceae;Gluconobacter;26;
1424269;Proteobacteria;Acetobacteraceae;Acetobacter;Acetobacter_sp._enrichment_culture_clone_ECT.2c1;											Acetobacteraceae;Granulibacter;2;
1430317;Proteobacteria;Acetobacteraceae;Acetobacter;Acetobacter_sp._SA-8;											Acetobacteraceae;Humitalea;1;
1434078;Proteobacteria;Acetobacteraceae;Acetobacter;Acetobacter_sp._C9-4;											Acetobacteraceae;Komagataeibacter;33;
1454078;Proteobacteria;Acetobacteraceae;Acetobacter;Acetobacter_sp._SKU9;											Acetobacteraceae;Kozakia;1;
1454079;Proteobacteria;Acetobacteraceae;Acetobacter;Acetobacter_sp._SKU17;											Acetobacteraceae;Neoasaia;1;
146474;Proteobacteria;Acetobacteraceae;Acetobacter;Acetobacter_orientalis;											Acetobacteraceae;Neokomagataea;4;
146475;Proteobacteria;Acetobacteraceae;Acetobacter;Acetobacter_cibinongensis;											Acetobacteraceae;Nguyenibacter;1;
1502842;Proteobacteria;Acetobacteraceae;Acetobacter;Acetobacter_thailandicus;											Acetobacteraceae;Oleomonas;1;
1534505;Proteobacteria;Acetobacteraceae;Acetobacter;Acetobacter_sp._THK-12.3;											Acetobacteraceae;Paracraurococcus;4;
1542505;Proteobacteria;Acetobacteraceae;Acetobacter;Acetobacter_sp._AAI1;											Acetobacteraceae;Parasaccharibacter;1;
1542506;Proteobacteria;Acetobacteraceae;Acetobacter;Acetobacter_sp._ACI1;											Acetobacteraceae;Rhodovarius;1;
1542507;Proteobacteria;Acetobacteraceae;Acetobacter;Acetobacter_sp._M2C2;											Acetobacteraceae;Roseococcus;3;
1562122;Proteobacteria;Acetobacteraceae;Acetobacter;Acetobacter_sp._272;											Acetobacteraceae;Roseomonas;69;
1631935;Proteobacteria;Acetobacteraceae;Acetobacter;Acetobacter_sp._'CIFT_MFB_15295_HSA5';											Acetobacteraceae;Rubritepida;1;
1637715;Proteobacteria;Acetobacteraceae;Acetobacter;Acetobacter_sp._SLV-203;											Acetobacteraceae;Saccharibacter;1;
1637716;Proteobacteria;Acetobacteraceae;Acetobacter;Acetobacter_sp._SLV-205;											Acetobacteraceae;Sediminicoccus;1;
1707404;Proteobacteria;Acetobacteraceae;Acetobacter;Acetobacter_sp._BN-4;											Acetobacteraceae;Stella;2;
1707405;Proteobacteria;Acetobacteraceae;Acetobacter;Acetobacter_sp._BN-5;											Acetobacteraceae;Swaminathania;1;
1725083;Proteobacteria;Acetobacteraceae;Acetobacter;Acetobacter_sp._DS1MA.60;											Acetobacteraceae;Tanticharoenia;2;
1725109;Proteobacteria;Acetobacteraceae;Acetobacter;Acetobacter_sp._DS4FM.27;											Clostridiaceae;Alkaliphilus;8;
1725110;Proteobacteria;Acetobacteraceae;Acetobacter;Acetobacter_sp._DS4MM.43;											Clostridiaceae;Anaeromicrobium;1;
1725112;Proteobacteria;Acetobacteraceae;Acetobacter;Acetobacter_sp._DS5MA.53;											Clostridiaceae;Anaerosolibacter;1;
1725113;Proteobacteria;Acetobacteraceae;Acetobacter;Acetobacter_sp._DS5MA.54;											Clostridiaceae;Anoxynatronum;3;
1737472;Proteobacteria;Acetobacteraceae;Acetobacter;Acetobacter_conturbans;											Clostridiaceae;Brassicibacter;1;
1769146;Proteobacteria;Acetobacteraceae;Acetobacter;Acetobacter_sp._VTH-Ai15;											Clostridiaceae;Butyricicoccus;2;
1769147;Proteobacteria;Acetobacteraceae;Acetobacter;Acetobacter_sp._VTH-Ai14;											Clostridiaceae;Caldisalinibacter;1;
1769149;Proteobacteria;Acetobacteraceae;Acetobacter;Acetobacter_sp._VTH-AE75;											Clostridiaceae;Caloramator;15;
178900;Proteobacteria;Acetobacteraceae;Acetobacter;Acetobacter_cerevisiae;											Clostridiaceae;Caloranaerobacter;2;
178901;Proteobacteria;Acetobacteraceae;Acetobacter;Acetobacter_malorum;											Clostridiaceae;Candidatus;1;
1794301;Proteobacteria;Acetobacteraceae;Acetobacter;Acetobacter_sp._207bB7_12EVRE;											Clostridiaceae;Clostridiaceae;46;
1798718;Proteobacteria;Acetobacteraceae;Acetobacter;Acetobacter_sp._RM_22;											Clostridiaceae;Clostridiisalibacter;1;
1798719;Proteobacteria;Acetobacteraceae;Acetobacter;Acetobacter_sp._VS_41;											Clostridiaceae;Clostridium;568;
1798720;Proteobacteria;Acetobacteraceae;Acetobacter;Acetobacter_sp._ZS_43;											Clostridiaceae;Desnuesiella;1;
285268;Proteobacteria;Acetobacteraceae;Acetobacter;Acetobacter_nitrogenifigens;											Clostridiaceae;Fervidicella;1;
399135;Proteobacteria;Acetobacteraceae;Acetobacter;Acetobacter_sp._108B;											Clostridiaceae;Geosporobacter;4;
399142;Proteobacteria;Acetobacteraceae;Acetobacter;Acetobacter_sp._434;											Clostridiaceae;Haloimpatiens;1;
416336;Proteobacteria;Acetobacteraceae;Acetobacter;Acetobacter_sp._PLY;											Clostridiaceae;Hathewaya;2;
416337;Proteobacteria;Acetobacteraceae;Acetobacter;Acetobacter_sp._YYL;											Clostridiaceae;Hungatella;1;
479579;Proteobacteria;Acetobacteraceae;Acetobacter;Acetobacter_sp._HBB7;											Clostridiaceae;Inediibacterium;1;
481146;Proteobacteria;Acetobacteraceae;Acetobacter;Acetobacter_ascendens;											Clostridiaceae;Lutispora;1;
483199;Proteobacteria;Acetobacteraceae;Acetobacter;Acetobacter_fabarum;											Clostridiaceae;Maledivibacter;1;
665039;Proteobacteria;Acetobacteraceae;Acetobacter;Acetobacter_sp._3-C-2;											Clostridiaceae;Marinisporobacter;1;
665040;Proteobacteria;Acetobacteraceae;Acetobacter;Acetobacter_sp._3-C-3;											Clostridiaceae;Mordavella;1;
665041;Proteobacteria;Acetobacteraceae;Acetobacter;Acetobacter_sp._6-C-2;											Clostridiaceae;Natronincola;1;
667111;Proteobacteria;Acetobacteraceae;Acetobacter;Acetobacter_sp._PG-2009;											Clostridiaceae;Oceanirhabdus;1;
682983;Proteobacteria;Acetobacteraceae;Acetobacter;Acetobacter_sp._M1T5B1;											Clostridiaceae;Oxobacter;1;
682984;Proteobacteria;Acetobacteraceae;Acetobacter;Acetobacter_sp._M2T5B3;											Clostridiaceae;Paramaledivibacter;1;
682987;Proteobacteria;Acetobacteraceae;Acetobacter;Acetobacter_sp._M3T4B5;											Clostridiaceae;Salimesophilobacter;2;
682988;Proteobacteria;Acetobacteraceae;Acetobacter;Acetobacter_sp._M3T9B4;											Clostridiaceae;Senegalia;1;
76486;Proteobacteria;Acetobacteraceae;Acetobacter;Acetobacter_sp._PA2.2;											Clostridiaceae;Serpentinicella;1;
85325;Proteobacteria;Acetobacteraceae;Acetobacter;Acetobacter_sicerae;											Clostridiaceae;Sporosalibacterium;1;
864732;Proteobacteria;Acetobacteraceae;Acetobacter;Acetobacter_musti;											Clostridiaceae;Thermohalobacter;1;
867688;Proteobacteria;Acetobacteraceae;Acetobacter;Acetobacter_sp._9(2010);											Clostridiaceae;Thermotalea;1;
940265;Proteobacteria;Acetobacteraceae;Acetobacter;Acetobacter_pasteurianus_subsp._pasteurianus_LMG_1262_=_NBRC_106471;											Clostridiaceae;Tindallia;8;
1156619;Proteobacteria;Acetobacteraceae;Acetobacteraceae;Acetobacteraceae_bacterium_GIMN_1.017;											Clostridiaceae;Wukongibacter;1;
1218815;Proteobacteria;Acetobacteraceae;Acetobacteraceae;Acetobacteraceae_bacterium_SAP1007.2;											Clostridiaceae;Youngiibacter;1;
1284463;Proteobacteria;Acetobacteraceae;Acetobacteraceae;Acetobacteraceae_bacterium_DAT818;											Clostridiaceae;thermophilic;1;
1341547;Proteobacteria;Acetobacteraceae;Acetobacteraceae;Acetobacteraceae_bacterium_W1.09-37;											Enterobacteriaceae;Aquamonas;1;
1391514;Proteobacteria;Acetobacteraceae;Acetobacteraceae;Acetobacteraceae_bacterium_LX45;											Enterobacteriaceae;Atlantibacter;2;
1459166;Proteobacteria;Acetobacteraceae;Acetobacteraceae;Acetobacteraceae_bacterium_3279O2;											Enterobacteriaceae;Blochmannia;5;
1459167;Proteobacteria;Acetobacteraceae;Acetobacteraceae;Acetobacteraceae_bacterium_3292O2;											Enterobacteriaceae;Buttiauxella;18;
1459168;Proteobacteria;Acetobacteraceae;Acetobacteraceae;Acetobacteraceae_bacterium_3293O2;											Enterobacteriaceae;Candidatus;46;
1459170;Proteobacteria;Acetobacteraceae;Acetobacteraceae;Acetobacteraceae_bacterium_3314O2;											Enterobacteriaceae;Cedecea;5;
1459171;Proteobacteria;Acetobacteraceae;Acetobacteraceae;Acetobacteraceae_bacterium_3322O2;											Enterobacteriaceae;Cimex;1;
1459174;Proteobacteria;Acetobacteraceae;Acetobacteraceae;Acetobacteraceae_bacterium_3339O2;											Enterobacteriaceae;Citrobacter;293;
1459175;Proteobacteria;Acetobacteraceae;Acetobacteraceae;Acetobacteraceae_bacterium_3416O2;											Enterobacteriaceae;Cronobacter;27;
1459177;Proteobacteria;Acetobacteraceae;Acetobacteraceae;Acetobacteraceae_bacterium_3418CO2;											Enterobacteriaceae;Elbe;1;
1459178;Proteobacteria;Acetobacteraceae;Acetobacteraceae;Acetobacteraceae_bacterium_3440CO2;											Enterobacteriaceae;Enterobacter;1388;
1459179;Proteobacteria;Acetobacteraceae;Acetobacteraceae;Acetobacteraceae_bacterium_3441CO2;											Enterobacteriaceae;Enterobacteriaceae;381;
1459182;Proteobacteria;Acetobacteraceae;Acetobacteraceae;Acetobacteraceae_bacterium_B3_1TCO2;											Enterobacteriaceae;Escherichia/Shigella;1;
1459185;Proteobacteria;Acetobacteraceae;Acetobacteraceae;Acetobacteraceae_bacterium_B3_5CO2;											Enterobacteriaceae;Escherichia;270;
1459187;Proteobacteria;Acetobacteraceae;Acetobacteraceae;Acetobacteraceae_bacterium_G5_3_1TCO2;											Enterobacteriaceae;Franconibacter;1;
1459189;Proteobacteria;Acetobacteraceae;Acetobacteraceae;Acetobacteraceae_bacterium_G5_3_2TCO2;											Enterobacteriaceae;Gram-negative;1;
1459192;Proteobacteria;Acetobacteraceae;Acetobacteraceae;Acetobacteraceae_bacterium_G7_1_1CCO2;											Enterobacteriaceae;Hamiltonella;1;
1459194;Proteobacteria;Acetobacteraceae;Acetobacteraceae;Acetobacteraceae_bacterium_G7_1_4CCO2;											Enterobacteriaceae;Ishikawaella;4;
1459195;Proteobacteria;Acetobacteraceae;Acetobacteraceae;Acetobacteraceae_bacterium_G7_2_2CCO2;											Enterobacteriaceae;Klebsiella;560;
1459196;Proteobacteria;Acetobacteraceae;Acetobacteraceae;Acetobacteraceae_bacterium_G7_2_3CCO2;											Enterobacteriaceae;Kluyvera;34;
1459198;Proteobacteria;Acetobacteraceae;Acetobacteraceae;Acetobacteraceae_bacterium_G7_3_2CCO2;											Enterobacteriaceae;Kosakonia;14;
1459200;Proteobacteria;Acetobacteraceae;Acetobacteraceae;Acetobacteraceae_bacterium_G7_3_4CCO2;											Enterobacteriaceae;Leclercia;26;
1459205;Proteobacteria;Acetobacteraceae;Acetobacteraceae;Acetobacteraceae_bacterium_G7_7_4CO2;											Enterobacteriaceae;Lelliottia;13;
1459206;Proteobacteria;Acetobacteraceae;Acetobacteraceae;Acetobacteraceae_bacterium_H14_4_2SCO2;											Enterobacteriaceae;Mangrovibacter;8;
1459207;Proteobacteria;Acetobacteraceae;Acetobacteraceae;Acetobacteraceae_bacterium_H14_5_2SCO2;											Enterobacteriaceae;Phytobacter;1;
1459208;Proteobacteria;Acetobacteraceae;Acetobacteraceae;Acetobacteraceae_bacterium_H14_7_2SCO2;											Enterobacteriaceae;Pseudocitrobacter;1;
1459209;Proteobacteria;Acetobacteraceae;Acetobacteraceae;Acetobacteraceae_bacterium_H19_10_2SCO2;											Enterobacteriaceae;Raoultella;81;
1459210;Proteobacteria;Acetobacteraceae;Acetobacteraceae;Acetobacteraceae_bacterium_H19_7_1SCO2;											Enterobacteriaceae;Salmonella;108;
1459221;Proteobacteria;Acetobacteraceae;Acetobacteraceae;Acetobacteraceae_bacterium_H20_4_2SCO2;											Enterobacteriaceae;Shigella;49;
1459222;Proteobacteria;Acetobacteraceae;Acetobacteraceae;Acetobacteraceae_bacterium_H20_6_1SCO2;											Enterobacteriaceae;Shimwellia;2;
1459224;Proteobacteria;Acetobacteraceae;Acetobacteraceae;Acetobacteraceae_bacterium_H20_7_3BCO2;											Enterobacteriaceae;Siccibacter;3;
1459225;Proteobacteria;Acetobacteraceae;Acetobacteraceae;Acetobacteraceae_bacterium_H2_1_21MO2;											Enterobacteriaceae;Trabulsiella;9;
1484108;Proteobacteria;Acetobacteraceae;Acetobacteraceae;Acetobacteraceae_bacterium_PAMC_26568;											Enterobacteriaceae;Yokenella;5;
1542972;Proteobacteria;Acetobacteraceae;Acetobacteraceae;Acetobacteraceae_bacterium_184.22;											Enterobacteriaceae;bacterium;9;
1576443;Proteobacteria;Acetobacteraceae;Acetobacteraceae;Acetobacteraceae_bacterium_C2-6;											Enterobacteriaceae;endosymbiont;26;
1576446;Proteobacteria;Acetobacteraceae;Acetobacteraceae;Acetobacteraceae_bacterium_c4-8;											Enterobacteriaceae;enterobacterium;2;
1909293;Proteobacteria;Acetobacteraceae;Acetobacteraceae;Acetobacteraceae_bacterium;											Enterobacteriaceae;fruit;2;
231529;Proteobacteria;Acetobacteraceae;Acetobacteraceae;Acetobacteraceae_bacterium_SASB-15;											Enterobacteriaceae;marine;2;
335588;Proteobacteria;Acetobacteraceae;Acetobacteraceae;Acetobacteraceae_bacterium_PB188;											Enterobacteriaceae;mycetome;1;
360052;Proteobacteria;Acetobacteraceae;Acetobacteraceae;Acetobacteraceae_bacterium_MP03;											Enterobacteriaceae;primary;4;
1518503;Proteobacteria;Acetobacteraceae;Acidicaldus;Acidicaldus_sp._USBA-GBX-499;											Enterobacteriaceae;putative;1;
1090548;Proteobacteria;Acetobacteraceae;Acidiphilium;Acidiphilium_sp.OL10-06;											Enterobacteriaceae;rainbow;3;
1229850;Proteobacteria;Acetobacteraceae;Acidiphilium;Acidiphilium_sp._enrichment_culture_clone_MRT19-03;											Enterobacteriaceae;ruminal;1;
1229851;Proteobacteria;Acetobacteraceae;Acidiphilium;Acidiphilium_sp._enrichment_culture_clone_MRT19-04;											Enterobacteriaceae;secondary;16;
1229852;Proteobacteria;Acetobacteraceae;Acidiphilium;Acidiphilium_sp._enrichment_culture_clone_MRT19-05;											Enterobacteriaceae;symbiont;7;
1229854;Proteobacteria;Acetobacteraceae;Acidiphilium;Acidiphilium_sp._enrichment_culture_clone_MRT19-07;											Enterococcaceae;Bavariicoccus;1;
1229855;Proteobacteria;Acetobacteraceae;Acidiphilium;Acidiphilium_sp._enrichment_culture_clone_MRT19-08;											Enterococcaceae;Catellicoccus;1;
1229857;Proteobacteria;Acetobacteraceae;Acidiphilium;Acidiphilium_sp._enrichment_culture_clone_MRT19-10;											Enterococcaceae;Enterococcaceae;9;
1229858;Proteobacteria;Acetobacteraceae;Acidiphilium;Acidiphilium_sp._enrichment_culture_clone_MRT19-11;											Enterococcaceae;Enterococcus;451;
1229860;Proteobacteria;Acetobacteraceae;Acidiphilium;Acidiphilium_sp._enrichment_culture_clone_MRT19-13;											Enterococcaceae;Melissococcus;2;
1229861;Proteobacteria;Acetobacteraceae;Acidiphilium;Acidiphilium_sp._enrichment_culture_clone_MRT19-14;											Enterococcaceae;Tetragenococcus;17;
1229862;Proteobacteria;Acetobacteraceae;Acidiphilium;Acidiphilium_sp._enrichment_culture_clone_MRT19-15;											Enterococcaceae;Vagococcus;44;
1277334;Proteobacteria;Acetobacteraceae;Acidiphilium;Acidiphilium_sp._K15;											Flavobacteriaceae;Actibacter;1;
1416885;Proteobacteria;Acetobacteraceae;Acidiphilium;Acidiphilium_sp._Ac-5;											Flavobacteriaceae;Aequorivita;13;
159407;Proteobacteria;Acetobacteraceae;Acidiphilium;Acidiphilium_sp._MPH3;											Flavobacteriaceae;Aestuariibaculum;3;
160811;Proteobacteria;Acetobacteraceae;Acidiphilium;Acidiphilium_sp._NO-17;											Flavobacteriaceae;Aestuariivivens;1;
1671483;Proteobacteria;Acetobacteraceae;Acidiphilium;Acidiphilium_sp._C33;											Flavobacteriaceae;Algibacter;20;
1671485;Proteobacteria;Acetobacteraceae;Acidiphilium;Acidiphilium_sp._C61;											Flavobacteriaceae;Algitalea;1;
1671492;Proteobacteria;Acetobacteraceae;Acidiphilium;Acidiphilium_sp._N64;											Flavobacteriaceae;Altibacter;1;
167889;Proteobacteria;Acetobacteraceae;Acidiphilium;Acidiphilium_sp._SJH;											Flavobacteriaceae;Aquibacter;1;
298611;Proteobacteria;Acetobacteraceae;Acidiphilium;Acidiphilium_sp._PK46;											Flavobacteriaceae;Aquimarina;40;
298613;Proteobacteria;Acetobacteraceae;Acidiphilium;Acidiphilium_sp._CCP3;											Flavobacteriaceae;Arctic;13;
33999;Proteobacteria;Acetobacteraceae;Acidiphilium;Acidiphilium_organovorum;											Flavobacteriaceae;Arenibacter;25;
361694;Proteobacteria;Acetobacteraceae;Acidiphilium;Acidiphilium_sp._YA-1;											Flavobacteriaceae;Arenitalea;1;
367932;Proteobacteria;Acetobacteraceae;Acidiphilium;Acidiphilium_sp._CH3;											Flavobacteriaceae;Aurantibacter;2;
389489;Proteobacteria;Acetobacteraceae;Acidiphilium;Acidiphilium_sp._Teng-A;											Flavobacteriaceae;Aurantivirga;1;
393611;Proteobacteria;Acetobacteraceae;Acidiphilium;Acidiphilium_sp._JX-XY;											Flavobacteriaceae;Aureisphaera;1;
444109;Proteobacteria;Acetobacteraceae;Acidiphilium;Acidiphilium_sp._DY1-3;											Flavobacteriaceae;Aureivirga;1;
445604;Proteobacteria;Acetobacteraceae;Acidiphilium;Acidiphilium_sp._DBS1;											Flavobacteriaceae;Bizionia;24;
445605;Proteobacteria;Acetobacteraceae;Acidiphilium;Acidiphilium_sp._DBS2;											Flavobacteriaceae;Capnocytophaga;47;
445607;Proteobacteria;Acetobacteraceae;Acidiphilium;Acidiphilium_sp._DC1;											Flavobacteriaceae;Cellulophaga;87;
445609;Proteobacteria;Acetobacteraceae;Acidiphilium;Acidiphilium_sp._DX1-1;											Flavobacteriaceae;Changchengzhania;1;
445611;Proteobacteria;Acetobacteraceae;Acidiphilium;Acidiphilium_sp._DX1-11;											Flavobacteriaceae;Chryseobacterium;2;
445613;Proteobacteria;Acetobacteraceae;Acidiphilium;Acidiphilium_sp._DX1-13;											Flavobacteriaceae;Coccinimonas;1;
445614;Proteobacteria;Acetobacteraceae;Acidiphilium;Acidiphilium_sp._DX1-4;											Flavobacteriaceae;Coccinistipes;1;
445616;Proteobacteria;Acetobacteraceae;Acidiphilium;Acidiphilium_sp._DX1-8;											Flavobacteriaceae;Coenonia;1;
445617;Proteobacteria;Acetobacteraceae;Acidiphilium;Acidiphilium_sp._DX1-9;											Flavobacteriaceae;Confluentibacter;2;
445620;Proteobacteria;Acetobacteraceae;Acidiphilium;Acidiphilium_sp._DX6;											Flavobacteriaceae;Coraliitalea;1;
445623;Proteobacteria;Acetobacteraceae;Acidiphilium;Acidiphilium_sp._GF3;											Flavobacteriaceae;Corallibacter;1;
445625;Proteobacteria;Acetobacteraceae;Acidiphilium;Acidiphilium_sp._SB6;											Flavobacteriaceae;Costertonia;1;
445628;Proteobacteria;Acetobacteraceae;Acidiphilium;Acidiphilium_sp._XTS1;											Flavobacteriaceae;Croceibacter;3;
455075;Proteobacteria;Acetobacteraceae;Acidiphilium;Acidiphilium_sp._DBS4-1;											Flavobacteriaceae;Croceimarina;1;
485109;Proteobacteria;Acetobacteraceae;Acidiphilium;Acidiphilium_sp._ZY-1;											Flavobacteriaceae;Croceitalea;2;
523;Proteobacteria;Acetobacteraceae;Acidiphilium;Acidiphilium_angustum;											Flavobacteriaceae;Croceivirga;2;
524;Proteobacteria;Acetobacteraceae;Acidiphilium;Acidiphilium_cryptum;											Flavobacteriaceae;Daejeonia;1;
556477;Proteobacteria;Acetobacteraceae;Acidiphilium;Acidiphilium_sp._3.2_sup5;											Flavobacteriaceae;Dokdonia;22;
556482;Proteobacteria;Acetobacteraceae;Acidiphilium;Acidiphilium_sp._JL4;											Flavobacteriaceae;Eudoraea;7;
556483;Proteobacteria;Acetobacteraceae;Acidiphilium;Acidiphilium_sp._JL5;											Flavobacteriaceae;Euzebyella;1;
564752;Proteobacteria;Acetobacteraceae;Acidiphilium;Acidiphilium_sp._SX-Y;											Flavobacteriaceae;Feifantangia;1;
591862;Proteobacteria;Acetobacteraceae;Acidiphilium;Acidiphilium_sp._DKAP1.1;											Flavobacteriaceae;Flagellimonas;2;
62140;Proteobacteria;Acetobacteraceae;Acidiphilium;Acidiphilium_multivorum;											Flavobacteriaceae;Flavimarina;1;
642124;Proteobacteria;Acetobacteraceae;Acidiphilium;Acidiphilium_sp._SY23;											Flavobacteriaceae;Flaviramulus;5;
642126;Proteobacteria;Acetobacteraceae;Acidiphilium;Acidiphilium_sp._SY41;											Flavobacteriaceae;Flavivirga;1;
642127;Proteobacteria;Acetobacteraceae;Acidiphilium;Acidiphilium_sp._SY43;											Flavobacteriaceae;Flavobacteriaceae;149;
694032;Proteobacteria;Acetobacteraceae;Acidiphilium;Acidiphilium_sp._BGR_71;											Flavobacteriaceae;Flavobacterium-like;2;
694033;Proteobacteria;Acetobacteraceae;Acidiphilium;Acidiphilium_sp._BGR_75;											Flavobacteriaceae;Flavobacterium;944;
768198;Proteobacteria;Acetobacteraceae;Acidiphilium;Acidiphilium_iwatense;											Flavobacteriaceae;Flavococcus;1;
915060;Proteobacteria;Acetobacteraceae;Acidiphilium;Acidiphilium_sp._Z-16;											Flavobacteriaceae;Formosa;29;
92065;Proteobacteria;Acetobacteraceae;Acidiphilium;Acidiphilium_sp._MBIC4287;											Flavobacteriaceae;Frondibacter;1;
1277345;Proteobacteria;Acetobacteraceae;Acidisoma;Acidisoma_sp._C4;											Flavobacteriaceae;Fulvibacter;1;
1872115;Proteobacteria;Acetobacteraceae;Acidisoma;Acidisoma_sp.;											Flavobacteriaceae;Gaetbulibacter;15;
1082708;Proteobacteria;Acetobacteraceae;Acidisphaera;Acidisphaera_sp._MS-Y2;											Flavobacteriaceae;Galbibacter;4;
1671484;Proteobacteria;Acetobacteraceae;Acidisphaera;Acidisphaera_sp._C37;											Flavobacteriaceae;Gangjinia;1;
1969807;Proteobacteria;Acetobacteraceae;Acidisphaera;Acidisphaera_sp._G45-6;											Flavobacteriaceae;Gelidibacter;10;
1050354;Proteobacteria;Acetobacteraceae;Acidocella;Acidocella_sp._I10;											Flavobacteriaceae;Gillisia;14;
1082707;Proteobacteria;Acetobacteraceae;Acidocella;Acidocella_sp._MS-G3;											Flavobacteriaceae;Gilvibacter;3;
1280481;Proteobacteria;Acetobacteraceae;Acidocella;Acidocella_sp._Py-H1;											Flavobacteriaceae;Gramella;30;
1303579;Proteobacteria;Acetobacteraceae;Acidocella;Acidocella_aromatica;											Flavobacteriaceae;Hoppeia;1;
1335630;Proteobacteria;Acetobacteraceae;Acidocella;Acidocella_sp._CFR23;											Flavobacteriaceae;Hwangdonia;2;
1578137;Proteobacteria;Acetobacteraceae;Acidocella;Acidocella_sp._RW11;											Flavobacteriaceae;Hyunsoonleella;2;
160812;Proteobacteria;Acetobacteraceae;Acidocella;Acidocella_sp._NO-12;											Flavobacteriaceae;Ilumomonas;1;
1922313;Proteobacteria;Acetobacteraceae;Acidocella;Acidocella_aquatica;											Flavobacteriaceae;Imtechella;2;
455293;Proteobacteria;Acetobacteraceae;Acidocella;Acidocella_sp._MM9;											Flavobacteriaceae;Jejudonia;1;
472056;Proteobacteria;Acetobacteraceae;Acidocella;Acidocella_aluminiidurans;											Flavobacteriaceae;Jejuia;1;
525;Proteobacteria;Acetobacteraceae;Acidocella;Acidocella_facilis;											Flavobacteriaceae;Joostella;12;
437;Proteobacteria;Acetobacteraceae;Acidomonas;Acidomonas_methanolica;											Flavobacteriaceae;Kordia;5;
1295005;FCB_group;Flavobacteriaceae;Actibacter;Actibacter_haliotis;											Flavobacteriaceae;Kriegella;2;
1265691;FCB_group;Flavobacteriaceae;Aequorivita;Aequorivita_sp._KMM_6693;											Flavobacteriaceae;Krokinobacter;1;
1265692;FCB_group;Flavobacteriaceae;Aequorivita;Aequorivita_sp._KMM_6696;											Flavobacteriaceae;Lacinutrix;18;
1287690;FCB_group;Flavobacteriaceae;Aequorivita;Aequorivita_nionensis;											Flavobacteriaceae;Leeuwenhoekiella;16;
1287691;FCB_group;Flavobacteriaceae;Aequorivita;Aequorivita_sp._VBW095;											Flavobacteriaceae;Lutibacter;18;
1385699;FCB_group;Flavobacteriaceae;Aequorivita;Aequorivita_soesokkakensis;											Flavobacteriaceae;Lutimonas;11;
153267;FCB_group;Flavobacteriaceae;Aequorivita;Aequorivita_lipolytica;											Flavobacteriaceae;Mangrovimonas;3;
1549647;FCB_group;Flavobacteriaceae;Aequorivita;Aequorivita_echinoideorum;											Flavobacteriaceae;Maribacter;73;
236255;FCB_group;Flavobacteriaceae;Aequorivita;Aequorivita_sp._'BSD_S2_02';											Flavobacteriaceae;Mariniflexile;4;
404858;FCB_group;Flavobacteriaceae;Aequorivita;Aequorivita_sp._D7-13;											Flavobacteriaceae;Maritimimonas;1;
487317;FCB_group;Flavobacteriaceae;Aequorivita;Aequorivita_capsosiphonis;											Flavobacteriaceae;Marixanthomonas;1;
641645;FCB_group;Flavobacteriaceae;Aequorivita;Aequorivita_sp._ZS2-16;											Flavobacteriaceae;Meridianimaribacter;2;
692950;FCB_group;Flavobacteriaceae;Aequorivita;Aequorivita_sp._RAS52;											Flavobacteriaceae;Mesoflavibacter;4;
797419;FCB_group;Flavobacteriaceae;Aequorivita;Aequorivita_viscosa;											Flavobacteriaceae;Mesonia;13;
1386925;FCB_group;Flavobacteriaceae;Aestuariibaculum;Aestuariibaculum_sp._KMM_6762;											Flavobacteriaceae;Muricauda;25;
1663015;FCB_group;Flavobacteriaceae;Aestuariibaculum;Aestuariibaculum_sp._MME-054;											Flavobacteriaceae;Myroides;38;
1872401;FCB_group;Flavobacteriaceae;Aestuariibaculum;Aestuariibaculum_sp.;											Flavobacteriaceae;Namhaeicola;1;
1621988;FCB_group;Flavobacteriaceae;Aestuariivivens;Aestuariivivens_insulae;											Flavobacteriaceae;Nonlabens;16;
1080226;FCB_group;Flavobacteriaceae;Algibacter;Algibacter_sp._sw096;											Flavobacteriaceae;Olleya;25;
1136748;FCB_group;Flavobacteriaceae;Algibacter;Algibacter_aquimarinus;											Flavobacteriaceae;Pibocella;3;
1250246;FCB_group;Flavobacteriaceae;Algibacter;Algibacter_sp._MGE_SAT_542;											Flavobacteriaceae;Planktosalinus;1;
1285464;FCB_group;Flavobacteriaceae;Algibacter;Algibacter_undariae;											Flavobacteriaceae;Polaribacter;78;
1293750;FCB_group;Flavobacteriaceae;Algibacter;Algibacter_sp._Norgb6;											Flavobacteriaceae;Poriferibacter;1;
1293751;FCB_group;Flavobacteriaceae;Algibacter;Algibacter_sp._Spedb35;											Flavobacteriaceae;Postechiella;1;
1306933;FCB_group;Flavobacteriaceae;Algibacter;Algibacter_miyuki;											Flavobacteriaceae;Pricia;1;
1484432;FCB_group;Flavobacteriaceae;Algibacter;Algibacter_psychrophilus;											Flavobacteriaceae;Pseudofulvibacter;2;
1563680;FCB_group;Flavobacteriaceae;Algibacter;Algibacter_sp._NBRC_110221;											Flavobacteriaceae;Psychroflexus;16;
1571658;FCB_group;Flavobacteriaceae;Algibacter;Algibacter_sp._R-1-R-2;											Flavobacteriaceae;Psychroserpens;24;
1616798;FCB_group;Flavobacteriaceae;Algibacter;Algibacter_sp._PAORIC-10;											Flavobacteriaceae;Pustulibacterium;1;
1616799;FCB_group;Flavobacteriaceae;Algibacter;Algibacter_sp._PAORIC-9;											Flavobacteriaceae;Robertkochia;1;
1719857;FCB_group;Flavobacteriaceae;Algibacter;Algibacter_sp._An67;											Flavobacteriaceae;Robiginitalea;4;
1736674;FCB_group;Flavobacteriaceae;Algibacter;Algibacter_alginicilyticus;											Flavobacteriaceae;Sabulilitoribacter;2;
1849968;FCB_group;Flavobacteriaceae;Algibacter;Algibacter_aquaticus;											Flavobacteriaceae;Salegentibacter;28;
425498;FCB_group;Flavobacteriaceae;Algibacter;Algibacter_mikhailovii;											Flavobacteriaceae;Salinimicrobium;9;
575530;FCB_group;Flavobacteriaceae;Algibacter;Algibacter_sp._KT9;											Flavobacteriaceae;Saonia;1;
649150;FCB_group;Flavobacteriaceae;Algibacter;Algibacter_sp._Ld11;											Flavobacteriaceae;Sediminibacter;2;
759854;FCB_group;Flavobacteriaceae;Algibacter;Algibacter_sp._J4-25;											Flavobacteriaceae;Sediminicola;9;
940545;FCB_group;Flavobacteriaceae;Algibacter;Algibacter_sp._CMS186;											Flavobacteriaceae;Sediminitalea;1;
1627873;FCB_group;Flavobacteriaceae;Algitalea;Algitalea_ulvae;											Flavobacteriaceae;Seonamhaeicola;1;
114628;Terrabacteria_group;Clostridiaceae;Alkaliphilus;Alkaliphilus_transvaalensis;											Flavobacteriaceae;Sinomicrobium;1;
1390246;Terrabacteria_group;Clostridiaceae;Alkaliphilus;Alkaliphilus_sp._IMB;											Flavobacteriaceae;Spongiivirga;1;
1454184;Terrabacteria_group;Clostridiaceae;Alkaliphilus;Alkaliphilus_namsaraevii;											Flavobacteriaceae;Spongitalea;1;
1468164;Terrabacteria_group;Clostridiaceae;Alkaliphilus;Alkaliphilus_sp._A1;											Flavobacteriaceae;Subsaxibacter;2;
1468165;Terrabacteria_group;Clostridiaceae;Alkaliphilus;Alkaliphilus_sp._A2;											Flavobacteriaceae;Subsaximicrobium;1;
1482730;Terrabacteria_group;Clostridiaceae;Alkaliphilus;Alkaliphilus_hydrothermalis;											Flavobacteriaceae;Sungkyunkwania;1;
280346;Terrabacteria_group;Clostridiaceae;Alkaliphilus;Alkaliphilus_sp._1;											Flavobacteriaceae;Tamlana;4;
393730;Terrabacteria_group;Clostridiaceae;Alkaliphilus;Alkaliphilus_sp._Iso-W1;											Flavobacteriaceae;Tenacibaculum;66;
2024823;FCB_group;Flavobacteriaceae;Altibacter;Altibacter_sp.;											Flavobacteriaceae;Ulvibacter;4;
376807;Terrabacteria_group;Lactobacillaceae;Amylolactobacillus;Amylolactobacillus_amylotrophicus;											Flavobacteriaceae;Urechidicola;1;
1478221;Terrabacteria_group;Clostridiaceae;Anaeromicrobium;Anaeromicrobium_sediminis;											Flavobacteriaceae;Vaginella;1;
1417629;Terrabacteria_group;Clostridiaceae;Anaerosolibacter;Anaerosolibacter_carboniphilus;											Flavobacteriaceae;Vitellibacter;1;
1934318;Terrabacteria_group;Clostridiaceae;Anoxynatronum;Anoxynatronum_sp._ZLS2;											Flavobacteriaceae;Wenyingzhuangia;3;
210623;Terrabacteria_group;Clostridiaceae;Anoxynatronum;Anoxynatronum_sibiricum;											Flavobacteriaceae;Winogradskyella;49;
489973;Terrabacteria_group;Clostridiaceae;Anoxynatronum;Anoxynatronum_buryatiense;											Flavobacteriaceae;Xanthobacillum;1;
1423781;Terrabacteria_group;Lactobacillaceae;Apilactobacillus;Apilactobacillus_ozensis_DSM_23829_=_JCM_17196;											Flavobacteriaceae;Xanthomarina;2;
148814;Terrabacteria_group;Lactobacillaceae;Apilactobacillus;Apilactobacillus_kunkeei;											Flavobacteriaceae;Yeosuana;2;
2008377;Terrabacteria_group;Lactobacillaceae;Apilactobacillus;Apilactobacillus_quenuiae;											Flavobacteriaceae;Zeaxanthinibacter;3;
866801;Terrabacteria_group;Lactobacillaceae;Apilactobacillus;Apilactobacillus_ozensis;											Flavobacteriaceae;Zhouia;3;
64559;Proteobacteria;Enterobacteriaceae;Aquamonas;Aquamonas_haywardensis;											Flavobacteriaceae;Zobellia;22;
1227946;FCB_group;Flavobacteriaceae;Aquibacter;Aquibacter_zeaxanthinifaciens;											Flavobacteriaceae;Zunongwangia;12;
1080400;FCB_group;Flavobacteriaceae;Aquimarina;Aquimarina_sp._IAJ9;											Flavobacteriaceae;endosymbiont;1;
1171527;FCB_group;Flavobacteriaceae;Aquimarina;Aquimarina_sp._U1368-101106-SW167;											Flavobacteriaceae;glacier;1;
1171528;FCB_group;Flavobacteriaceae;Aquimarina;Aquimarina_sp._U1369-101122-SW150;											Lactobacillaceae;Acetilactobacillus;1;
1171529;FCB_group;Flavobacteriaceae;Aquimarina;Aquimarina_sp._U1371-101227-XH121;											Lactobacillaceae;Amylolactobacillus;1;
1192023;FCB_group;Flavobacteriaceae;Aquimarina;Aquimarina_sp._Aq349;											Lactobacillaceae;Apilactobacillus;4;
1209312;FCB_group;Flavobacteriaceae;Aquimarina;Aquimarina_sp._JJ2109;											Lactobacillaceae;Bombilactobacillus;3;
1229092;FCB_group;Flavobacteriaceae;Aquimarina;Aquimarina_sp._RKVR24;											Lactobacillaceae;Companilactobacillus;8;
1247785;FCB_group;Flavobacteriaceae;Aquimarina;Aquimarina_sp._UA-AR0423;											Lactobacillaceae;Dellaglioa;1;
1250020;FCB_group;Flavobacteriaceae;Aquimarina;Aquimarina_sp._MAR_2010_215;											Lactobacillaceae;Fructilactobacillus;2;
1250109;FCB_group;Flavobacteriaceae;Aquimarina;Aquimarina_sp._TBL_2;											Lactobacillaceae;Furfurilactobacillus;1;
1296415;FCB_group;Flavobacteriaceae;Aquimarina;Aquimarina_pacifica;											Lactobacillaceae;Holzapfelia;1;
1296416;FCB_group;Flavobacteriaceae;Aquimarina;Aquimarina_megaterium_XH134;											Lactobacillaceae;Lacticaseibacillus;5;
1317122;FCB_group;Flavobacteriaceae;Aquimarina;Aquimarina_atlantica;											Lactobacillaceae;Lactiplantibacillus;8;
1324641;FCB_group;Flavobacteriaceae;Aquimarina;Aquimarina_sp._EF1C-B1014;											Lactobacillaceae;Lactobacillaceae;1;
1324642;FCB_group;Flavobacteriaceae;Aquimarina;Aquimarina_sp._PS4B-B881;											Lactobacillaceae;Lactobacillus;557;
1345698;FCB_group;Flavobacteriaceae;Aquimarina;Aquimarina_sp._XH-W2;											Lactobacillaceae;Lapidilactobacillus;2;
1368534;FCB_group;Flavobacteriaceae;Aquimarina;Aquimarina_sp._TSAR36;											Lactobacillaceae;Latilactobacillus;1;
1379258;FCB_group;Flavobacteriaceae;Aquimarina;Aquimarina_longa_SW024;											Lactobacillaceae;Lentilactobacillus;10;
1417658;FCB_group;Flavobacteriaceae;Aquimarina;Aquimarina_versatilis;											Lactobacillaceae;Levilactobacillus;4;
1443665;FCB_group;Flavobacteriaceae;Aquimarina;Aquimarina_macrocephali_JAMB_N27;											Lactobacillaceae;Ligilactobacillus;9;
1541446;FCB_group;Flavobacteriaceae;Aquimarina;Aquimarina_penaei;											Lactobacillaceae;Limosilactobacillus;11;
1714848;FCB_group;Flavobacteriaceae;Aquimarina;Aquimarina_sp._AD1;											Lactobacillaceae;Liquorilactobacillus;5;
1714849;FCB_group;Flavobacteriaceae;Aquimarina;Aquimarina_sp._AD10;											Lactobacillaceae;Loigolactobacillus;4;
1714855;FCB_group;Flavobacteriaceae;Aquimarina;Aquimarina_sp._AD30;											Lactobacillaceae;Paucilactobacillus;4;
1714856;FCB_group;Flavobacteriaceae;Aquimarina;Aquimarina_sp._AD9;											Lactobacillaceae;Pediococcus;47;
1762779;FCB_group;Flavobacteriaceae;Aquimarina;Aquimarina_sp._AU474_Ted3_MB20SE;											Lactobacillaceae;Schleiferilactobacillus;1;
2047982;FCB_group;Flavobacteriaceae;Aquimarina;Aquimarina_algiphila;											Lactobacillaceae;Secundilactobacillus;5;
2100724;FCB_group;Flavobacteriaceae;Aquimarina;Aquimarina_sp._ZY116;											Lactobacillaceae;soda;1;
279356;FCB_group;Flavobacteriaceae;Aquimarina;Aquimarina_muelleri;											Pseudomonadaceae;Arctic;1;
323412;FCB_group;Flavobacteriaceae;Aquimarina;Aquimarina_brevivitae;											Pseudomonadaceae;Azomonas;9;
368187;FCB_group;Flavobacteriaceae;Aquimarina;Aquimarina_sp._SW42;											Pseudomonadaceae;Azorhizophilus;2;
368191;FCB_group;Flavobacteriaceae;Aquimarina;Aquimarina_sp._Pal13;											Pseudomonadaceae;Azotobacter;15;
523621;FCB_group;Flavobacteriaceae;Aquimarina;Aquimarina_sp._MOLA_71;											Pseudomonadaceae;Candidatus;1;
639859;FCB_group;Flavobacteriaceae;Aquimarina;Aquimarina_sp._HG-9F;											Pseudomonadaceae;Pseudomonadaceae;24;
642249;FCB_group;Flavobacteriaceae;Aquimarina;Aquimarina_sp._antisso-38;											Pseudomonadaceae;Pseudomonas;6591;
666563;FCB_group;Flavobacteriaceae;Aquimarina;Aquimarina_macrocephali;											Pseudomonadaceae;Thiopseudomonas;1;
870485;FCB_group;Flavobacteriaceae;Aquimarina;Aquimarina_addita;											Pseudomonadaceae;bacterium;1;
944291;FCB_group;Flavobacteriaceae;Aquimarina;Aquimarina_sp._CBMAI_1205;											Pseudomonadaceae;fenthion-degrading;1;
980584;FCB_group;Flavobacteriaceae;Aquimarina;Aquimarina_agarivorans;											Pseudomonadaceae;gamma;1;
996799;FCB_group;Flavobacteriaceae;Aquimarina;Aquimarina_sp._KMM_6374;											Streptococcaceae;Floricoccus;1;
196823;Proteobacteria;Pseudomonadaceae;Arctic;Arctic_sea_ice_bacterium_ARK10061;											Streptococcaceae;Lactococcus;91;
196842;FCB_group;Flavobacteriaceae;Arctic;Arctic_sea_ice_bacterium_ARK10004;											Streptococcaceae;Streptococcaceae;3;
196843;FCB_group;Flavobacteriaceae;Arctic;Arctic_sea_ice_associated_bacterium_ARK10007;											Streptococcaceae;Streptococcus;429;
196844;FCB_group;Flavobacteriaceae;Arctic;Arctic_sea_ice_bacterium_ARK10044;											Streptococcaceae;rumen;4;
196847;FCB_group;Flavobacteriaceae;Arctic;Arctic_sea_ice_bacterium_ARK10136;
196851;FCB_group;Flavobacteriaceae;Arctic;Arctic_sea_ice_associated_bacterium_ARK10144;
196852;FCB_group;Flavobacteriaceae;Arctic;Arctic_sea_ice_associated_bacterium_ARK10146;
196860;FCB_group;Flavobacteriaceae;Arctic;Arctic_sea_ice_bacterium_ARK10105;
196861;FCB_group;Flavobacteriaceae;Arctic;Arctic_sea_ice_associated_bacterium_ARK10121;
196862;FCB_group;Flavobacteriaceae;Arctic;Arctic_sea_ice_associated_bacterium_ARK10124;
196865;FCB_group;Flavobacteriaceae;Arctic;Arctic_sea_ice_bacterium_ARK10063;
196871;FCB_group;Flavobacteriaceae;Arctic;Arctic_sea_ice_bacterium_ARK10159;
196873;FCB_group;Flavobacteriaceae;Arctic;Arctic_sea_ice_bacterium_ARK10164;
196875;FCB_group;Flavobacteriaceae;Arctic;Arctic_sea_ice_associated_bacterium_ARK10272;
1028743;FCB_group;Flavobacteriaceae;Arenibacter;Arenibacter_hampyeongensis;
1192039;FCB_group;Flavobacteriaceae;Arenibacter;Arenibacter_sp._394;
1249930;FCB_group;Flavobacteriaceae;Arenibacter;Arenibacter_sp._RHA_47;
1249934;FCB_group;Flavobacteriaceae;Arenibacter;Arenibacter_sp._RHA_82;
1250072;FCB_group;Flavobacteriaceae;Arenibacter;Arenibacter_sp._TBL_74;
1250127;FCB_group;Flavobacteriaceae;Arenibacter;Arenibacter_sp._SRO_240;
1250158;FCB_group;Flavobacteriaceae;Arenibacter;Arenibacter_sp._TBL_84;
1343208;FCB_group;Flavobacteriaceae;Arenibacter;Arenibacter_sp._R8B6;
1343209;FCB_group;Flavobacteriaceae;Arenibacter;Arenibacter_sp._R8M2;
1386897;FCB_group;Flavobacteriaceae;Arenibacter;Arenibacter_sp._KMM_6765;
1392750;FCB_group;Flavobacteriaceae;Arenibacter;Arenibacter_sp._CWH016;
1440163;FCB_group;Flavobacteriaceae;Arenibacter;Arenibacter_sp._MBE_61;
1509353;FCB_group;Flavobacteriaceae;Arenibacter;Arenibacter_sp._4W;
1509354;FCB_group;Flavobacteriaceae;Arenibacter;Arenibacter_sp._7w;
1509355;FCB_group;Flavobacteriaceae;Arenibacter;Arenibacter_sp._KW1;
1509356;FCB_group;Flavobacteriaceae;Arenibacter;Arenibacter_sp._KW2;
1732571;FCB_group;Flavobacteriaceae;Arenibacter;Arenibacter_sp._SwP9;
1779854;FCB_group;Flavobacteriaceae;Arenibacter;Arenibacter_sp._M6;
1837107;FCB_group;Flavobacteriaceae;Arenibacter;Arenibacter_sp._X-1;
2056779;FCB_group;Flavobacteriaceae;Arenibacter;Arenibacter_catalasegens;
228955;FCB_group;Flavobacteriaceae;Arenibacter;Arenibacter_certesii;
237373;FCB_group;Flavobacteriaceae;Arenibacter;Arenibacter_palladensis;
368416;FCB_group;Flavobacteriaceae;Arenibacter;Arenibacter_sp._CC10;
382485;FCB_group;Flavobacteriaceae;Arenibacter;Arenibacter_sp._DG1238;
440515;FCB_group;Flavobacteriaceae;Arenibacter;Arenibacter_echinorum;
1178825;FCB_group;Flavobacteriaceae;Arenitalea;Arenitalea_lutea;
110479;Proteobacteria;Acetobacteraceae;Asaia;Asaia_siamensis;
1149966;Proteobacteria;Acetobacteraceae;Asaia;Asaia_sp._SAP07_2;
1149967;Proteobacteria;Acetobacteraceae;Asaia;Asaia_sp._SAP63_2;
1149968;Proteobacteria;Acetobacteraceae;Asaia;Asaia_sp._SAP64_4;
1208552;Proteobacteria;Acetobacteraceae;Asaia;Asaia_sp._107(2012);
1232614;Proteobacteria;Acetobacteraceae;Asaia;Asaia_sp._F2l;
1236485;Proteobacteria;Acetobacteraceae;Asaia;Asaia_sp._LlA1;
1236500;Proteobacteria;Acetobacteraceae;Asaia;Asaia_astilbis_JCM_15831;
1236502;Proteobacteria;Acetobacteraceae;Asaia;Asaia_prunellae_JCM_25354;
1307928;Proteobacteria;Acetobacteraceae;Asaia;Asaia_spathodeae_NBRC_105894;
1325339;Proteobacteria;Acetobacteraceae;Asaia;Asaia_sp._NG3;
1389345;Proteobacteria;Acetobacteraceae;Asaia;Asaia_sp._MX-MONARCH04;
1461092;Proteobacteria;Acetobacteraceae;Asaia;Asaia_sp._AuA1;
1638994;Proteobacteria;Acetobacteraceae;Asaia;Asaia_sp._GD01;
1792665;Proteobacteria;Acetobacteraceae;Asaia;Asaia_sp._WLS1-2;
1977268;Proteobacteria;Acetobacteraceae;Asaia;Asaia_sp._SF15.14;
406101;Proteobacteria;Acetobacteraceae;Asaia;Asaia_sp._SF2.1;
406102;Proteobacteria;Acetobacteraceae;Asaia;Asaia_sp._SM2.5;
406103;Proteobacteria;Acetobacteraceae;Asaia;Asaia_sp._MF1.4;
571999;Proteobacteria;Acetobacteraceae;Asaia;Asaia_sp._O27;
610244;Proteobacteria;Acetobacteraceae;Asaia;Asaia_astilbis;
610245;Proteobacteria;Acetobacteraceae;Asaia;Asaia_prunellae;
631715;Proteobacteria;Acetobacteraceae;Asaia;Asaia_sp._AE10.8;
760031;Proteobacteria;Acetobacteraceae;Asaia;Asaia_sp._AG_1.5_Aa;
760033;Proteobacteria;Acetobacteraceae;Asaia;Asaia_sp._AG_2.7_Ab;
760039;Proteobacteria;Acetobacteraceae;Asaia;Asaia_sp._AG_9.5_Aa;
760041;Proteobacteria;Acetobacteraceae;Asaia;Asaia_sp._AA_1.5_Ab;
760053;Proteobacteria;Acetobacteraceae;Asaia;Asaia_sp._AS_3.6_Aa;
760055;Proteobacteria;Acetobacteraceae;Asaia;Asaia_sp._AEX_1.7_Aa;
761497;Proteobacteria;Acetobacteraceae;Asaia;Asaia_sp._AGL;
91915;Proteobacteria;Acetobacteraceae;Asaia;Asaia_bogorensis;
91916;Proteobacteria;Acetobacteraceae;Asaia;Asaia_sp._85;
997358;Proteobacteria;Acetobacteraceae;Asaia;Asaia_sp._FMW2;
255519;Proteobacteria;Enterobacteriaceae;Atlantibacter;Atlantibacter_subterranea;
565;Proteobacteria;Enterobacteriaceae;Atlantibacter;Atlantibacter_hermannii;
1266046;FCB_group;Flavobacteriaceae;Aurantibacter;Aurantibacter_aestuarii;
1837375;FCB_group;Flavobacteriaceae;Aurantibacter;Aurantibacter_crassamenti;
1658619;FCB_group;Flavobacteriaceae;Aurantivirga;Aurantivirga_profunda;
1538023;FCB_group;Flavobacteriaceae;Aureisphaera;Aureisphaera_galaxeae;
1788983;FCB_group;Flavobacteriaceae;Aureivirga;Aureivirga_sp._CE67;
116849;Proteobacteria;Pseudomonadaceae;Azomonas;Azomonas_agilis;
1867456;Proteobacteria;Pseudomonadaceae;Azomonas;Azomonas_sp._SS21;
1867461;Proteobacteria;Pseudomonadaceae;Azomonas;Azomonas_sp._SYC16;
1867462;Proteobacteria;Pseudomonadaceae;Azomonas;Azomonas_sp._SYC20;
1867463;Proteobacteria;Pseudomonadaceae;Azomonas;Azomonas_sp._SYC22;
1867465;Proteobacteria;Pseudomonadaceae;Azomonas;Azomonas_sp._SYC48;
270343;Proteobacteria;Pseudomonadaceae;Azomonas;Azomonas_insignis;
69962;Proteobacteria;Pseudomonadaceae;Azomonas;Azomonas_macrocytogenes;
873446;Proteobacteria;Pseudomonadaceae;Azomonas;Azomonas_sp._KNT-32;
1867469;Proteobacteria;Pseudomonadaceae;Azorhizophilus;Azorhizophilus_sp._SYC37;
69963;Proteobacteria;Pseudomonadaceae;Azorhizophilus;Azorhizophilus_paspali;
1236632;Proteobacteria;Pseudomonadaceae;Azotobacter;Azotobacter_sp._Msn2;
1364967;Proteobacteria;Pseudomonadaceae;Azotobacter;Azotobacter_sp._jogii;
1432704;Proteobacteria;Pseudomonadaceae;Azotobacter;Azotobacter_sp._NP23;
1446805;Proteobacteria;Pseudomonadaceae;Azotobacter;Azotobacter_sp._RS6Y-8_7;
1448360;Proteobacteria;Pseudomonadaceae;Azotobacter;Azotobacter_sp._CM118;
1573447;Proteobacteria;Pseudomonadaceae;Azotobacter;Azotobacter_sp._RA2;
1579296;Proteobacteria;Pseudomonadaceae;Azotobacter;Azotobacter_sp._BC93;
1653191;Proteobacteria;Pseudomonadaceae;Azotobacter;Azotobacter_sp._BactTSA01;
1653192;Proteobacteria;Pseudomonadaceae;Azotobacter;Azotobacter_sp._BactTSA03;
1708778;Proteobacteria;Pseudomonadaceae;Azotobacter;Azotobacter_sp._Ab-HT14.2;
2290951;Proteobacteria;Pseudomonadaceae;Azotobacter;Azotobacter_sp._enrichment_culture;
270345;Proteobacteria;Pseudomonadaceae;Azotobacter;Azotobacter_armeniacus;
270492;Proteobacteria;Pseudomonadaceae;Azotobacter;Azotobacter_nigricans_subsp._nigricans;
465749;Proteobacteria;Pseudomonadaceae;Azotobacter;Azotobacter_sp._GZC24;
538386;Proteobacteria;Pseudomonadaceae;Azotobacter;Azotobacter_sp._RHIZO-1;
1035577;Proteobacteria;Enterobacteriaceae;bacterium;bacterium_endosymbiont_of_Basilia_truncata;
1035580;Proteobacteria;Enterobacteriaceae;bacterium;bacterium_endosymbiont_of_Nycteribia_pygmaea;
1035581;Proteobacteria;Enterobacteriaceae;bacterium;bacterium_endosymbiont_of_Nycteribia_pleuralis;
1035582;Proteobacteria;Enterobacteriaceae;bacterium;bacterium_endosymbiont_of_Penicillidia_jenynsii;
1035583;Proteobacteria;Enterobacteriaceae;bacterium;bacterium_endosymbiont_of_Penicillidia_monoceros;
1035584;Proteobacteria;Enterobacteriaceae;bacterium;bacterium_endosymbiont_of_Phthiridium_hindlei;
1173100;Proteobacteria;Enterobacteriaceae;bacterium;bacterium_endosymbiont_of_Ornithomya_avicularia;
1321448;Proteobacteria;Enterobacteriaceae;bacterium;bacterium_endosymbiont_of_Penicillidia_dufourii_subsp.;
1321450;Proteobacteria;Enterobacteriaceae;bacterium;bacterium_endosymbiont_of_Phthiridium_cf._tonkinensis;
215583;Proteobacteria;Pseudomonadaceae;bacterium;bacterium_G5;
1294988;Terrabacteria_group;Enterococcaceae;Bavariicoccus;Bavariicoccus_sp._CY-31;
1560980;Proteobacteria;Acetobacteraceae;Belnapia;Belnapia_sp._D1B50;
938405;Proteobacteria;Acetobacteraceae;Belnapia;Belnapia_rosea;
1123757;FCB_group;Flavobacteriaceae;Bizionia;Bizionia_hallyeonensis;
1180194;FCB_group;Flavobacteriaceae;Bizionia;Bizionia_sp._KJF10-2;
1180195;FCB_group;Flavobacteriaceae;Bizionia;Bizionia_sp._KJF12-2;
1215015;FCB_group;Flavobacteriaceae;Bizionia;Bizionia_sp._SN-3-9-2;
1283320;FCB_group;Flavobacteriaceae;Bizionia;Bizionia_sp._S1-75;
1303260;FCB_group;Flavobacteriaceae;Bizionia;Bizionia_sp._JNU-L059;
1386899;FCB_group;Flavobacteriaceae;Bizionia;Bizionia_sp._KMM_6758;
1495645;FCB_group;Flavobacteriaceae;Bizionia;Bizionia_arctica;
1737064;FCB_group;Flavobacteriaceae;Bizionia;Bizionia_sediminis;
1822172;FCB_group;Flavobacteriaceae;Bizionia;Bizionia_sp._BS-22A;
1822173;FCB_group;Flavobacteriaceae;Bizionia;Bizionia_sp._BS-22B;
1822175;FCB_group;Flavobacteriaceae;Bizionia;Bizionia_sp._BS-8B;
1850243;FCB_group;Flavobacteriaceae;Bizionia;Bizionia_sp._LPB0151;
224840;FCB_group;Flavobacteriaceae;Bizionia;Bizionia_sp._UVps;
283786;FCB_group;Flavobacteriaceae;Bizionia;Bizionia_paragorgiae;
291188;FCB_group;Flavobacteriaceae;Bizionia;Bizionia_gelidisalsuginis;
291189;FCB_group;Flavobacteriaceae;Bizionia;Bizionia_saleffrena;
380399;FCB_group;Flavobacteriaceae;Bizionia;Bizionia_palithoae;
400413;FCB_group;Flavobacteriaceae;Bizionia;Bizionia_sp._D58-B09;
400414;FCB_group;Flavobacteriaceae;Bizionia;Bizionia_sp._D58-C09;
564092;FCB_group;Flavobacteriaceae;Bizionia;Bizionia_sp._NF1-25;
641661;FCB_group;Flavobacteriaceae;Bizionia;Bizionia_sp._NF1-21;
661193;FCB_group;Flavobacteriaceae;Bizionia;Bizionia_sp._EM20;
754421;FCB_group;Flavobacteriaceae;Bizionia;Bizionia_sp._PZ-13;
1834928;Proteobacteria;Enterobacteriaceae;Blochmannia;Blochmannia_endosymbiont_of_Rhabdoscelus_similis;
700224;Proteobacteria;Enterobacteriaceae;Blochmannia;Blochmannia_endosymbiont_of_Camponotus_vicinus;
700229;Proteobacteria;Enterobacteriaceae;Blochmannia;Blochmannia_endosymbiont_of_Opisthopsis_sp._PG01;
711308;Proteobacteria;Enterobacteriaceae;Blochmannia;Blochmannia_endosymbiont_of_Opisthopsis_haddoni_244;
711317;Proteobacteria;Enterobacteriaceae;Blochmannia;Blochmannia_endosymbiont_of_Camponotus_(Tanaemyrmex)_sp._216;
1785988;Proteobacteria;Acetobacteraceae;Bombella;Bombella_apis;
1218492;Terrabacteria_group;Lactobacillaceae;Bombilactobacillus;Bombilactobacillus_mellifer;
1218508;Terrabacteria_group;Lactobacillaceae;Bombilactobacillus;Bombilactobacillus_mellis;
1303590;Terrabacteria_group;Lactobacillaceae;Bombilactobacillus;Bombilactobacillus_bombi;
1548890;Terrabacteria_group;Clostridiaceae;Brassicibacter;Brassicibacter_thermophilus;
1006004;Proteobacteria;Enterobacteriaceae;Buttiauxella;Buttiauxella_agrestis_ATCC_33320;
1069997;Proteobacteria;Enterobacteriaceae;Buttiauxella;Buttiauxella_sp._V5;
1217730;Proteobacteria;Enterobacteriaceae;Buttiauxella;Buttiauxella_sp._S5(2012);
134532;Proteobacteria;Enterobacteriaceae;Buttiauxella;Buttiauxella_sp._LBV_449;
1570398;Proteobacteria;Enterobacteriaceae;Buttiauxella;Buttiauxella_sp._V8R1E3;
1644269;Proteobacteria;Enterobacteriaceae;Buttiauxella;Buttiauxella_sp._UIWRF0075;
1644271;Proteobacteria;Enterobacteriaceae;Buttiauxella;Buttiauxella_sp._UIWRF0115;
1644272;Proteobacteria;Enterobacteriaceae;Buttiauxella;Buttiauxella_sp._UIWRF0120;
1644275;Proteobacteria;Enterobacteriaceae;Buttiauxella;Buttiauxella_sp._UIWRF0979;
1644276;Proteobacteria;Enterobacteriaceae;Buttiauxella;Buttiauxella_sp._UIWRF1244;
1644277;Proteobacteria;Enterobacteriaceae;Buttiauxella;Buttiauxella_sp._UIWRF1246;
2010264;Proteobacteria;Enterobacteriaceae;Buttiauxella;Buttiauxella_chrysanthemi;
487309;Proteobacteria;Enterobacteriaceae;Buttiauxella;Buttiauxella_sp._GC21;
591915;Proteobacteria;Enterobacteriaceae;Buttiauxella;Buttiauxella_sp._4;
82988;Proteobacteria;Enterobacteriaceae;Buttiauxella;Buttiauxella_brennerae;
82989;Proteobacteria;Enterobacteriaceae;Buttiauxella;Buttiauxella_ferragutiae;
82991;Proteobacteria;Enterobacteriaceae;Buttiauxella;Buttiauxella_izardii;
82993;Proteobacteria;Enterobacteriaceae;Buttiauxella;Buttiauxella_warmboldiae;
1945634;Terrabacteria_group;Clostridiaceae;Butyricicoccus;Butyricicoccus_porcorum;
501571;Terrabacteria_group;Clostridiaceae;Butyricicoccus;Butyricicoccus_pullicaecorum;
1304284;Terrabacteria_group;Clostridiaceae;Caldisalinibacter;Caldisalinibacter_kiritimatiensis;
1121261;Terrabacteria_group;Clostridiaceae;Caloramator;Caloramator_fervidus_DSM_5463;
1121262;Terrabacteria_group;Clostridiaceae;Caloramator;Caloramator_proteoclasticus_DSM_10124;
1479031;Terrabacteria_group;Clostridiaceae;Caloramator;Caloramator_sp._NST1-2;
150394;Terrabacteria_group;Clostridiaceae;Caloramator;Caloramator_sp._JW/JH-1;
29344;Terrabacteria_group;Clostridiaceae;Caloramator;Caloramator_fervidus;
298906;Terrabacteria_group;Clostridiaceae;Caloramator;Caloramator_sp._LSA2;
33957;Terrabacteria_group;Clostridiaceae;Caloramator;Caloramator_indicus;
515264;Terrabacteria_group;Clostridiaceae;Caloramator;Caloramator_australicus;
568790;Terrabacteria_group;Clostridiaceae;Caloramator;Caloramator_boliviensis;
762088;Terrabacteria_group;Clostridiaceae;Caloramator;Caloramator_sp._TC17;
913741;Terrabacteria_group;Clostridiaceae;Caloramator;Caloramator_sp._PopA11;
913743;Terrabacteria_group;Clostridiaceae;Caloramator;Caloramator_sp._SwgD08;
913744;Terrabacteria_group;Clostridiaceae;Caloramator;Caloramator_sp._SwgE03;
913745;Terrabacteria_group;Clostridiaceae;Caloramator;Caloramator_sp._SwgF04;
913746;Terrabacteria_group;Clostridiaceae;Caloramator;Caloramator_sp._XylG10;
1156417;Terrabacteria_group;Clostridiaceae;Caloranaerobacter;Caloranaerobacter_azorensis_H53214;
116090;Terrabacteria_group;Clostridiaceae;Caloranaerobacter;Caloranaerobacter_azorensis;
101530;Proteobacteria;Enterobacteriaceae;Candidatus;Candidatus_Blochmannia_castaneus;
1081631;Proteobacteria;Enterobacteriaceae;Candidatus;Candidatus_Schneideria_nysicola;
1177215;Proteobacteria;Enterobacteriaceae;Candidatus;Candidatus_Profftia_virida;
1191161;Proteobacteria;Enterobacteriaceae;Candidatus;Candidatus_Curculioniphilus_buchneri_endosymbiont_of_Curculio_elephas;
1191162;Proteobacteria;Enterobacteriaceae;Candidatus;Candidatus_Curculioniphilus_buchneri_endosymbiont_of_Curculio_glandium;
1191165;Proteobacteria;Enterobacteriaceae;Candidatus;Candidatus_Curculioniphilus_buchneri_endosymbiont_of_Curculio_venosus;
1302376;Proteobacteria;Pseudomonadaceae;Candidatus;Candidatus_Pseudomonas_adelgestsugas;
1302411;Proteobacteria;Enterobacteriaceae;Candidatus;Candidatus_Annandia_adelgestsuga;
1345115;Proteobacteria;Enterobacteriaceae;Candidatus;Candidatus_Hartigia_pinicola;
138073;Proteobacteria;Enterobacteriaceae;Candidatus;Candidatus_Regiella_insecticola;
1449542;Proteobacteria;Enterobacteriaceae;Candidatus;Candidatus_Hamiltonella_sp._ZSZ-10-1;
1630657;Proteobacteria;Enterobacteriaceae;Candidatus;Candidatus_Stammerula_sp._of_Trupanea_beardsleyi;
1630659;Proteobacteria;Enterobacteriaceae;Candidatus;Candidatus_Stammerula_sp._of_Trupanea_cratericola;
1630660;Proteobacteria;Enterobacteriaceae;Candidatus;Candidatus_Stammerula_sp._of_Trupanea_denotata;
1630662;Proteobacteria;Enterobacteriaceae;Candidatus;Candidatus_Stammerula_sp._of_Trupanea_joycei;
1630663;Proteobacteria;Enterobacteriaceae;Candidatus;Candidatus_Stammerula_sp._of_Trupanea_pantosticta;
1630665;Proteobacteria;Enterobacteriaceae;Candidatus;Candidatus_Stammerula_sp._of_Trupanea_'pohakuloa';
1630667;Proteobacteria;Enterobacteriaceae;Candidatus;Candidatus_Stammerula_sp._of_Trupanea_waikamoi;
203907;Proteobacteria;Enterobacteriaceae;Candidatus;Candidatus_Blochmannia_floridanus;
204091;Proteobacteria;Acetobacteraceae;Candidatus;Candidatus_Roseomonas_massiliae;
223232;Proteobacteria;Enterobacteriaceae;Candidatus;Candidatus_Blochmannia_festinatus;
251534;Proteobacteria;Enterobacteriaceae;Candidatus;Candidatus_Blochmannia_sansabeanus;
251536;Proteobacteria;Enterobacteriaceae;Candidatus;Candidatus_Blochmannia_laevigatus;
251537;Proteobacteria;Enterobacteriaceae;Candidatus;Candidatus_Blochmannia_sayi;
251538;Proteobacteria;Enterobacteriaceae;Candidatus;Candidatus_Blochmannia_ocreatus;
251539;Proteobacteria;Enterobacteriaceae;Candidatus;Candidatus_Blochmannia_schaefferi;
251542;Proteobacteria;Enterobacteriaceae;Candidatus;Candidatus_Blochmannia_chromaiodes;
251543;Proteobacteria;Enterobacteriaceae;Candidatus;Candidatus_Blochmannia_novaeboracensis;
251544;Proteobacteria;Enterobacteriaceae;Candidatus;Candidatus_Blochmannia_americanus;
251545;Proteobacteria;Enterobacteriaceae;Candidatus;Candidatus_Blochmannia_nearcticus;
400526;Proteobacteria;Enterobacteriaceae;Candidatus;Candidatus_Macropleicola_muticae;
401619;Proteobacteria;Enterobacteriaceae;Candidatus;Candidatus_Riesia_pediculicola;
427706;Proteobacteria;Enterobacteriaceae;Candidatus;Candidatus_Blochmannia_fellah;
428411;Proteobacteria;Enterobacteriaceae;Candidatus;Candidatus_Riesia_pediculischaeffi;
442156;Proteobacteria;Enterobacteriaceae;Candidatus;Candidatus_Stammerula_tephritidis;
442165;Proteobacteria;Enterobacteriaceae;Candidatus;Candidatus_Stammerula_sp._of_Sphenella_marginata;
442166;Proteobacteria;Enterobacteriaceae;Candidatus;Candidatus_Stammerula_sp._of_Oxyna_flavipennis;
442167;Proteobacteria;Enterobacteriaceae;Candidatus;Candidatus_Stammerula_sp._of_Campiglossa_doronici;
485180;Proteobacteria;Enterobacteriaceae;Candidatus;Candidatus_Rosenkranzia_clausaccus;
49118;Terrabacteria_group;Clostridiaceae;Candidatus;Candidatus_Arthromitus_sp._SFB-mouse;
57963;Proteobacteria;Enterobacteriaceae;Candidatus;Candidatus_Phlomobacter_fragariae;
634117;Proteobacteria;Enterobacteriaceae;Candidatus;Candidatus_Aschnera_symbiont_of_Nycteribia_kolenatii;
634122;Proteobacteria;Enterobacteriaceae;Candidatus;Candidatus_Aschnera_symbiont_of_Penicillidia_monoceros;
651565;Proteobacteria;Enterobacteriaceae;Candidatus;Candidatus_Curculioniphilus_endosymbiont_of_Curculio_robustus;
651566;Proteobacteria;Enterobacteriaceae;Candidatus;Candidatus_Curculioniphilus_endosymbiont_of_Curculio_camelliae;
672795;Proteobacteria;Enterobacteriaceae;Candidatus;Candidatus_Hamiltonella_defensa_(Bemisia_tabaci);
690594;Proteobacteria;Enterobacteriaceae;Candidatus;Candidatus_Curculioniphilus_buchneri;
700201;Proteobacteria;Enterobacteriaceae;Candidatus;Candidatus_Blochmannia_clarithorax;
728055;Proteobacteria;Enterobacteriaceae;Candidatus;Candidatus_Benitsuchiphilus_tojoi;
1004260;FCB_group;Flavobacteriaceae;Capnocytophaga;Capnocytophaga_sp._KC07084;
1151559;FCB_group;Flavobacteriaceae;Capnocytophaga;Capnocytophaga_sp._canine_oral_taxon_329;
134211;FCB_group;Flavobacteriaceae;Capnocytophaga;Capnocytophaga_sp._oral_strain_A47ROY;
134218;FCB_group;Flavobacteriaceae;Capnocytophaga;Capnocytophaga_sp._oral_clone_X066;
1577251;FCB_group;Flavobacteriaceae;Capnocytophaga;Capnocytophaga_sp._feline_oral_taxon_330;
1577253;FCB_group;Flavobacteriaceae;Capnocytophaga;Capnocytophaga_sp._feline_oral_taxon_168;
163499;FCB_group;Flavobacteriaceae;Capnocytophaga;Capnocytophaga_sp._oral_clone_DZ074;
163571;FCB_group;Flavobacteriaceae;Capnocytophaga;Capnocytophaga_sp._oral_clone_BU084;
207540;FCB_group;Flavobacteriaceae;Capnocytophaga;Capnocytophaga_sp._oral_clone_BR085;
207767;FCB_group;Flavobacteriaceae;Capnocytophaga;Capnocytophaga_sp._oral_strain_P4G_35_P4;
209054;FCB_group;Flavobacteriaceae;Capnocytophaga;Capnocytophaga_sp._ChDC_OS44;
230130;FCB_group;Flavobacteriaceae;Capnocytophaga;Capnocytophaga_genomosp._C1;
252945;FCB_group;Flavobacteriaceae;Capnocytophaga;Capnocytophaga_sp._P2_oral_strain_P4P_12;
28189;FCB_group;Flavobacteriaceae;Capnocytophaga;Capnocytophaga_cynodegmi;
305930;FCB_group;Flavobacteriaceae;Capnocytophaga;Capnocytophaga_sp._cp05.19;
310948;FCB_group;Flavobacteriaceae;Capnocytophaga;Capnocytophaga_sp._S12-14;
325822;FCB_group;Flavobacteriaceae;Capnocytophaga;Capnocytophaga_sp._oral_clone_ASCH05;
325823;FCB_group;Flavobacteriaceae;Capnocytophaga;Capnocytophaga_sp._oral_clone_ASCH04;
327574;FCB_group;Flavobacteriaceae;Capnocytophaga;Capnocytophaga_genosp._AHN8471;
327575;FCB_group;Flavobacteriaceae;Capnocytophaga;Capnocytophaga_leadbetteri;
327597;FCB_group;Flavobacteriaceae;Capnocytophaga;Capnocytophaga_sp._AHN9576;
327631;FCB_group;Flavobacteriaceae;Capnocytophaga;Capnocytophaga_sp._AHN9687;
334828;FCB_group;Flavobacteriaceae;Capnocytophaga;Capnocytophaga_sp._AHN9756;
44737;FCB_group;Flavobacteriaceae;Capnocytophaga;Capnocytophaga_sp.;
553177;FCB_group;Flavobacteriaceae;Capnocytophaga;Capnocytophaga_sputigena_ATCC_33612;
706435;FCB_group;Flavobacteriaceae;Capnocytophaga;Capnocytophaga_sp._oral_taxon_329;
712212;FCB_group;Flavobacteriaceae;Capnocytophaga;Capnocytophaga_sp._oral_taxon_326;
712216;FCB_group;Flavobacteriaceae;Capnocytophaga;Capnocytophaga_sp._oral_taxon_336;
712218;FCB_group;Flavobacteriaceae;Capnocytophaga;Capnocytophaga_sp._oral_taxon_412;
742458;FCB_group;Flavobacteriaceae;Capnocytophaga;Capnocytophaga_sp._GEJ8;
860228;FCB_group;Flavobacteriaceae;Capnocytophaga;Capnocytophaga_canimorsus_Cc5;
873517;FCB_group;Flavobacteriaceae;Capnocytophaga;Capnocytophaga_ochracea_F0287;
888059;FCB_group;Flavobacteriaceae;Capnocytophaga;Capnocytophaga_sp._oral_taxon_338_str._F0234;
978023;FCB_group;Flavobacteriaceae;Capnocytophaga;Capnocytophaga_sp._1;
978024;FCB_group;Flavobacteriaceae;Capnocytophaga;Capnocytophaga_sp._102;
978026;FCB_group;Flavobacteriaceae;Capnocytophaga;Capnocytophaga_sp._115;
978028;FCB_group;Flavobacteriaceae;Capnocytophaga;Capnocytophaga_sp._127d;
978030;FCB_group;Flavobacteriaceae;Capnocytophaga;Capnocytophaga_sp._13f;
978031;FCB_group;Flavobacteriaceae;Capnocytophaga;Capnocytophaga_sp._15t;
978035;FCB_group;Flavobacteriaceae;Capnocytophaga;Capnocytophaga_sp._23t;
978036;FCB_group;Flavobacteriaceae;Capnocytophaga;Capnocytophaga_sp._24c;
978039;FCB_group;Flavobacteriaceae;Capnocytophaga;Capnocytophaga_sp._2d;
978041;FCB_group;Flavobacteriaceae;Capnocytophaga;Capnocytophaga_sp._42;
978044;FCB_group;Flavobacteriaceae;Capnocytophaga;Capnocytophaga_sp._53;
978047;FCB_group;Flavobacteriaceae;Capnocytophaga;Capnocytophaga_sp._65;
978051;FCB_group;Flavobacteriaceae;Capnocytophaga;Capnocytophaga_sp._91;
978052;FCB_group;Flavobacteriaceae;Capnocytophaga;Capnocytophaga_sp._98b;
300419;Terrabacteria_group;Enterococcaceae;Catellicoccus;Catellicoccus_marimammalium;
1447044;Proteobacteria;Enterobacteriaceae;Cedecea;Cedecea_sp._S135;
158484;Proteobacteria;Enterobacteriaceae;Cedecea;Cedecea_davisae;
1678407;Proteobacteria;Enterobacteriaceae;Cedecea;Cedecea_sp._INT68-141;
1849908;Proteobacteria;Enterobacteriaceae;Cedecea;Cedecea_sp._ORG7-12;
566551;Proteobacteria;Enterobacteriaceae;Cedecea;Cedecea_davisae_DSM_4568;
1192040;FCB_group;Flavobacteriaceae;Cellulophaga;Cellulophaga_sp._403;
1249920;FCB_group;Flavobacteriaceae;Cellulophaga;Cellulophaga_sp._MAR_2009_160_2;
1249925;FCB_group;Flavobacteriaceae;Cellulophaga;Cellulophaga_sp._RHA_83;
1249927;FCB_group;Flavobacteriaceae;Cellulophaga;Cellulophaga_sp._RHA_29;
1249941;FCB_group;Flavobacteriaceae;Cellulophaga;Cellulophaga_sp._RHA_6;
1249942;FCB_group;Flavobacteriaceae;Cellulophaga;Cellulophaga_sp._RHA_35;
1249945;FCB_group;Flavobacteriaceae;Cellulophaga;Cellulophaga_sp._RHA_22;
1249951;FCB_group;Flavobacteriaceae;Cellulophaga;Cellulophaga_sp._RHA_36;
1249957;FCB_group;Flavobacteriaceae;Cellulophaga;Cellulophaga_sp._RHA_64;
1249960;FCB_group;Flavobacteriaceae;Cellulophaga;Cellulophaga_sp._RHA_38;
1249972;FCB_group;Flavobacteriaceae;Cellulophaga;Cellulophaga_sp._Hel_I_12;
1250037;FCB_group;Flavobacteriaceae;Cellulophaga;Cellulophaga_sp._RHA_51;
1250039;FCB_group;Flavobacteriaceae;Cellulophaga;Cellulophaga_sp._RHA_44;
1250116;FCB_group;Flavobacteriaceae;Cellulophaga;Cellulophaga_sp._RHA_31;
1250121;FCB_group;Flavobacteriaceae;Cellulophaga;Cellulophaga_sp._RHA_34;
1250165;FCB_group;Flavobacteriaceae;Cellulophaga;Cellulophaga_sp._TBL_17;
1250181;FCB_group;Flavobacteriaceae;Cellulophaga;Cellulophaga_sp._RHA_70;
1328005;FCB_group;Flavobacteriaceae;Cellulophaga;Cellulophaga_sp._A51;
1328006;FCB_group;Flavobacteriaceae;Cellulophaga;Cellulophaga_sp._A55;
1328007;FCB_group;Flavobacteriaceae;Cellulophaga;Cellulophaga_sp._A60;
1336185;FCB_group;Flavobacteriaceae;Cellulophaga;Cellulophaga_sp._PP_D2A.1;
1353401;FCB_group;Flavobacteriaceae;Cellulophaga;Cellulophaga_sp._11B;
1353402;FCB_group;Flavobacteriaceae;Cellulophaga;Cellulophaga_sp._FI_12-3;
1353404;FCB_group;Flavobacteriaceae;Cellulophaga;Cellulophaga_sp._FI_8-2;
1353405;FCB_group;Flavobacteriaceae;Cellulophaga;Cellulophaga_sp._FI_8-6;
1381725;FCB_group;Flavobacteriaceae;Cellulophaga;Cellulophaga_sp._Mc108;
1470407;FCB_group;Flavobacteriaceae;Cellulophaga;Cellulophaga_sp._KL-A;
1535690;FCB_group;Flavobacteriaceae;Cellulophaga;Cellulophaga_sp._KY2-8;
1673290;FCB_group;Flavobacteriaceae;Cellulophaga;Cellulophaga_sp._N701;
1719842;FCB_group;Flavobacteriaceae;Cellulophaga;Cellulophaga_sp._An9;
1719843;FCB_group;Flavobacteriaceae;Cellulophaga;Cellulophaga_sp._An10;
1719846;FCB_group;Flavobacteriaceae;Cellulophaga;Cellulophaga_sp._An11;
1719854;FCB_group;Flavobacteriaceae;Cellulophaga;Cellulophaga_sp._An66;
1719864;FCB_group;Flavobacteriaceae;Cellulophaga;Cellulophaga_sp._An13;
1719879;FCB_group;Flavobacteriaceae;Cellulophaga;Cellulophaga_sp._An17;
1719882;FCB_group;Flavobacteriaceae;Cellulophaga;Cellulophaga_sp._An18;
1719892;FCB_group;Flavobacteriaceae;Cellulophaga;Cellulophaga_sp._An20;
1719920;FCB_group;Flavobacteriaceae;Cellulophaga;Cellulophaga_sp._An22;
1719965;FCB_group;Flavobacteriaceae;Cellulophaga;Cellulophaga_sp._An28;
1720025;FCB_group;Flavobacteriaceae;Cellulophaga;Cellulophaga_sp._An38;
1720027;FCB_group;Flavobacteriaceae;Cellulophaga;Cellulophaga_sp._An40;
1720030;FCB_group;Flavobacteriaceae;Cellulophaga;Cellulophaga_sp._An43;
1720031;FCB_group;Flavobacteriaceae;Cellulophaga;Cellulophaga_sp._An44;
1720036;FCB_group;Flavobacteriaceae;Cellulophaga;Cellulophaga_sp._An49;
1762623;FCB_group;Flavobacteriaceae;Cellulophaga;Cellulophaga_sp._AU121A_Ted2_SNAX;
1762629;FCB_group;Flavobacteriaceae;Cellulophaga;Cellulophaga_sp._AU124_Ted2_SNAX;
1762637;FCB_group;Flavobacteriaceae;Cellulophaga;Cellulophaga_sp._AU128A_Ted2_SNAX;
1762639;FCB_group;Flavobacteriaceae;Cellulophaga;Cellulophaga_sp._AU129A_Ted2_SNAX;
1762641;FCB_group;Flavobacteriaceae;Cellulophaga;Cellulophaga_sp._AU131A_Ted2_SNAX;
1762643;FCB_group;Flavobacteriaceae;Cellulophaga;Cellulophaga_sp._AU132A_Ted2_SNAX;
1762645;FCB_group;Flavobacteriaceae;Cellulophaga;Cellulophaga_sp._AU133A_Ted2_SNAX;
1762763;FCB_group;Flavobacteriaceae;Cellulophaga;Cellulophaga_sp._AU351_Ted3_R2A;
1803744;FCB_group;Flavobacteriaceae;Cellulophaga;Cellulophaga_sp._HHN-30;
1803745;FCB_group;Flavobacteriaceae;Cellulophaga;Cellulophaga_sp._HHN-44;
1888965;FCB_group;Flavobacteriaceae;Cellulophaga;Cellulophaga_sp._W2C;
1888966;FCB_group;Flavobacteriaceae;Cellulophaga;Cellulophaga_sp._W4A;
1888967;FCB_group;Flavobacteriaceae;Cellulophaga;Cellulophaga_sp._W5A;
1888968;FCB_group;Flavobacteriaceae;Cellulophaga;Cellulophaga_sp._W5B;
191572;FCB_group;Flavobacteriaceae;Cellulophaga;Cellulophaga_sp._SW265;
191573;FCB_group;Flavobacteriaceae;Cellulophaga;Cellulophaga_sp._SW285;
1972202;FCB_group;Flavobacteriaceae;Cellulophaga;Cellulophaga_sp.;
206444;FCB_group;Flavobacteriaceae;Cellulophaga;Cellulophaga_sp._E14;
206445;FCB_group;Flavobacteriaceae;Cellulophaga;Cellulophaga_sp._E6;
206447;FCB_group;Flavobacteriaceae;Cellulophaga;Cellulophaga_sp._E26;
219707;FCB_group;Flavobacteriaceae;Cellulophaga;Cellulophaga_pacifica;
279706;FCB_group;Flavobacteriaceae;Cellulophaga;Cellulophaga_sp._No._62;
368417;FCB_group;Flavobacteriaceae;Cellulophaga;Cellulophaga_sp._CC13;
368418;FCB_group;Flavobacteriaceae;Cellulophaga;Cellulophaga_sp._CC11;
459547;FCB_group;Flavobacteriaceae;Cellulophaga;Cellulophaga_sp._#10;
459548;FCB_group;Flavobacteriaceae;Cellulophaga;Cellulophaga_sp._#12;
459555;FCB_group;Flavobacteriaceae;Cellulophaga;Cellulophaga_sp._'#3_r_phiST';
459560;FCB_group;Flavobacteriaceae;Cellulophaga;Cellulophaga_sp._NN014873;
459563;FCB_group;Flavobacteriaceae;Cellulophaga;Cellulophaga_sp._NN016046;
575533;FCB_group;Flavobacteriaceae;Cellulophaga;Cellulophaga_sp._KT8;
59600;FCB_group;Flavobacteriaceae;Cellulophaga;Cellulophaga_algicola;
603238;FCB_group;Flavobacteriaceae;Cellulophaga;Cellulophaga_sp._D4009;
603239;FCB_group;Flavobacteriaceae;Cellulophaga;Cellulophaga_sp._D4012;
664415;FCB_group;Flavobacteriaceae;Cellulophaga;Cellulophaga_sp._BSw21516A;
688270;FCB_group;Flavobacteriaceae;Cellulophaga;Cellulophaga_algicola_DSM_14237;
76595;FCB_group;Flavobacteriaceae;Cellulophaga;Cellulophaga_fucicola;
934188;FCB_group;Flavobacteriaceae;Cellulophaga;Cellulophaga_sp._SW1-18;
935699;FCB_group;Flavobacteriaceae;Cellulophaga;Cellulophaga_geojensis;
983775;FCB_group;Flavobacteriaceae;Cellulophaga;Cellulophaga_sp._AB252f;
983777;FCB_group;Flavobacteriaceae;Cellulophaga;Cellulophaga_sp._AB405d;
983781;FCB_group;Flavobacteriaceae;Cellulophaga;Cellulophaga_sp._AB299d;
983782;FCB_group;Flavobacteriaceae;Cellulophaga;Cellulophaga_sp._AB261d;
983783;FCB_group;Flavobacteriaceae;Cellulophaga;Cellulophaga_sp._AB204d;
160959;Terrabacteria_group;Clostridiaceae;Clostridium;cf._Clostridium_sp._MLG055;
203254;Proteobacteria;Enterobacteriaceae;Escherichia;cf._Escherichia_coli_symbiont_1_of_Acromyrmex_octospinosus;
203257;Proteobacteria;Enterobacteriaceae;Escherichia;cf._Escherichia_coli_symbiont_4_of_Acromyrmex_octospinosus;
257992;FCB_group;Flavobacteriaceae;Chryseobacterium;cf._Chryseobacterium_sp._UOF_CM895;
257993;FCB_group;Flavobacteriaceae;Chryseobacterium;cf._Chryseobacterium_sp._SAVU_12/90;
2049305;FCB_group;Flavobacteriaceae;Changchengzhania;Changchengzhania_lutea;
51155;Proteobacteria;Enterobacteriaceae;Cimex;Cimex_lectularius_endosymbiont;
1008214;Proteobacteria;Enterobacteriaceae;Citrobacter;Citrobacter_sp._35;
1029787;Proteobacteria;Enterobacteriaceae;Citrobacter;Citrobacter_sp._enrichment_culture_clone_BR19;
1031217;Proteobacteria;Enterobacteriaceae;Citrobacter;Citrobacter_sp._FCC134;
1031218;Proteobacteria;Enterobacteriaceae;Citrobacter;Citrobacter_sp._LRC99;
1070071;Proteobacteria;Enterobacteriaceae;Citrobacter;Citrobacter_sp._17.1_KSS;
1071253;Proteobacteria;Enterobacteriaceae;Citrobacter;Citrobacter_sp._V97DM;
1080067;Proteobacteria;Enterobacteriaceae;Citrobacter;Citrobacter_sp._S-77;
1095020;Proteobacteria;Enterobacteriaceae;Citrobacter;Citrobacter_sp._Of6;
1099814;Proteobacteria;Enterobacteriaceae;Citrobacter;Citrobacter_sp._Gg8;
1104715;Proteobacteria;Enterobacteriaceae;Citrobacter;Citrobacter_sp._GDR07;
1108792;Proteobacteria;Enterobacteriaceae;Citrobacter;Citrobacter_sp._enrichment_culture_clone_DWSRK118;
1112736;Proteobacteria;Enterobacteriaceae;Citrobacter;Citrobacter_sp._F24;
1114998;Proteobacteria;Enterobacteriaceae;Citrobacter;Citrobacter_sp._BX2;
1123782;Proteobacteria;Enterobacteriaceae;Citrobacter;Citrobacter_sp._OES8;
1123783;Proteobacteria;Enterobacteriaceae;Citrobacter;Citrobacter_sp._REC14;
1123784;Proteobacteria;Enterobacteriaceae;Citrobacter;Citrobacter_sp._STM6;
1150165;Proteobacteria;Enterobacteriaceae;Citrobacter;Citrobacter_sp._SSB1;
1150166;Proteobacteria;Enterobacteriaceae;Citrobacter;Citrobacter_sp._SSBC4;
1159602;Proteobacteria;Enterobacteriaceae;Citrobacter;Citrobacter_sp._BSLG2;
1166118;Proteobacteria;Enterobacteriaceae;Citrobacter;Citrobacter_sp._R5-325;
1176189;Proteobacteria;Enterobacteriaceae;Citrobacter;Citrobacter_sp._HPCMt3;
1176190;Proteobacteria;Enterobacteriaceae;Citrobacter;Citrobacter_sp._HPCMt5;
1184140;Proteobacteria;Enterobacteriaceae;Citrobacter;Citrobacter_sp._TSB4;
1220161;Proteobacteria;Enterobacteriaceae;Citrobacter;Citrobacter_sp._TKF04;
1220536;Proteobacteria;Enterobacteriaceae;Citrobacter;Citrobacter_sp._Z7;
1220632;Proteobacteria;Enterobacteriaceae;Citrobacter;Citrobacter_sp._003.13;
1241433;Proteobacteria;Enterobacteriaceae;Citrobacter;Citrobacter_sp._BAN69;
1282187;Proteobacteria;Enterobacteriaceae;Citrobacter;Citrobacter_sp._HD4.9;
1284547;Proteobacteria;Enterobacteriaceae;Citrobacter;Citrobacter_sp._S6;
1284667;Proteobacteria;Enterobacteriaceae;Citrobacter;Citrobacter_sp._LAR-1;
1299466;Proteobacteria;Enterobacteriaceae;Citrobacter;Citrobacter_sp._C48;
1301711;Proteobacteria;Enterobacteriaceae;Citrobacter;Citrobacter_sp._P005;
1301712;Proteobacteria;Enterobacteriaceae;Citrobacter;Citrobacter_sp._P006;
1301714;Proteobacteria;Enterobacteriaceae;Citrobacter;Citrobacter_sp._P010N;
1301716;Proteobacteria;Enterobacteriaceae;Citrobacter;Citrobacter_sp._P014;
1301718;Proteobacteria;Enterobacteriaceae;Citrobacter;Citrobacter_sp._P019;
1301721;Proteobacteria;Enterobacteriaceae;Citrobacter;Citrobacter_sp._P024;
1301728;Proteobacteria;Enterobacteriaceae;Citrobacter;Citrobacter_sp._P042bN;
1301733;Proteobacteria;Enterobacteriaceae;Citrobacter;Citrobacter_sp._P073;
1308770;Proteobacteria;Enterobacteriaceae;Citrobacter;Citrobacter_sp._enrichment_culture_clone_TB39_11;
1308771;Proteobacteria;Enterobacteriaceae;Citrobacter;Citrobacter_sp._enrichment_culture_clone_TB39_12;
1308773;Proteobacteria;Enterobacteriaceae;Citrobacter;Citrobacter_sp._enrichment_culture_clone_TB39_14;
1308774;Proteobacteria;Enterobacteriaceae;Citrobacter;Citrobacter_sp._enrichment_culture_clone_TB39_15;
1308775;Proteobacteria;Enterobacteriaceae;Citrobacter;Citrobacter_sp._enrichment_culture_clone_TB39_2;
1308778;Proteobacteria;Enterobacteriaceae;Citrobacter;Citrobacter_sp._enrichment_culture_clone_TB39_5;
1308780;Proteobacteria;Enterobacteriaceae;Citrobacter;Citrobacter_sp._enrichment_culture_clone_TB39_7;
1308781;Proteobacteria;Enterobacteriaceae;Citrobacter;Citrobacter_sp._enrichment_culture_clone_TB39_8;
1308782;Proteobacteria;Enterobacteriaceae;Citrobacter;Citrobacter_sp._enrichment_culture_clone_TB39_9;
1331175;Proteobacteria;Enterobacteriaceae;Citrobacter;Citrobacter_sp._cf3-E;
1331176;Proteobacteria;Enterobacteriaceae;Citrobacter;Citrobacter_sp._cf3-a;
1331179;Proteobacteria;Enterobacteriaceae;Citrobacter;Citrobacter_sp._cf3-f;
1331388;Proteobacteria;Enterobacteriaceae;Citrobacter;Citrobacter_sp._Ac10;
1331389;Proteobacteria;Enterobacteriaceae;Citrobacter;Citrobacter_sp._Ac11;
1331390;Proteobacteria;Enterobacteriaceae;Citrobacter;Citrobacter_sp._AmF;
1331391;Proteobacteria;Enterobacteriaceae;Citrobacter;Citrobacter_sp._MT17;
1331392;Proteobacteria;Enterobacteriaceae;Citrobacter;Citrobacter_sp._W59;
1332265;Proteobacteria;Enterobacteriaceae;Citrobacter;Citrobacter_sp._22.1k;
133448;Proteobacteria;Enterobacteriaceae;Citrobacter;Citrobacter_youngae;
1339713;Proteobacteria;Enterobacteriaceae;Citrobacter;Citrobacter_sp._ARS042-10;
1365441;Proteobacteria;Enterobacteriaceae;Citrobacter;Citrobacter_sp._TRB45;
1382990;Proteobacteria;Enterobacteriaceae;Citrobacter;Citrobacter_sp._T70;
1386491;Proteobacteria;Enterobacteriaceae;Citrobacter;Citrobacter_sp._NG5-2;
1413787;Proteobacteria;Enterobacteriaceae;Citrobacter;Citrobacter_sp._DRM6;
1419653;Proteobacteria;Enterobacteriaceae;Citrobacter;Citrobacter_sp._2011SOCCUA2;
1419655;Proteobacteria;Enterobacteriaceae;Citrobacter;Citrobacter_sp._2011SOCNI26;
1419656;Proteobacteria;Enterobacteriaceae;Citrobacter;Citrobacter_sp._2011SOCNI44;
1419658;Proteobacteria;Enterobacteriaceae;Citrobacter;Citrobacter_sp._2011SOCPBI3;
1425781;Proteobacteria;Enterobacteriaceae;Citrobacter;Citrobacter_sp._Bacto41;
1427499;Proteobacteria;Enterobacteriaceae;Citrobacter;Citrobacter_sp._MKH2;
1432425;Proteobacteria;Enterobacteriaceae;Citrobacter;Citrobacter_sp._JVSP22;
1444715;Proteobacteria;Enterobacteriaceae;Citrobacter;Citrobacter_sp._ChDC_B324;
1444717;Proteobacteria;Enterobacteriaceae;Citrobacter;Citrobacter_sp._ChDC_B327;
1447691;Proteobacteria;Enterobacteriaceae;Citrobacter;Citrobacter_sp._W-137-1;
1462629;Proteobacteria;Enterobacteriaceae;Citrobacter;Citrobacter_sp._PR4_C09;
1471655;Proteobacteria;Enterobacteriaceae;Citrobacter;Citrobacter_sp._enrichment_culture_clone_MTS-3;
1472085;Proteobacteria;Enterobacteriaceae;Citrobacter;Citrobacter_sp._A3_CLW;
1477380;Proteobacteria;Enterobacteriaceae;Citrobacter;Citrobacter_sp._H.p1;
1477382;Proteobacteria;Enterobacteriaceae;Citrobacter;Citrobacter_sp._H.p8;
1482679;Proteobacteria;Enterobacteriaceae;Citrobacter;Citrobacter_sp._NCCP-605;
1482684;Proteobacteria;Enterobacteriaceae;Citrobacter;Citrobacter_sp._NCCP-610;
1503383;Proteobacteria;Enterobacteriaceae;Citrobacter;Citrobacter_sp._NCCP-837;
1503917;Proteobacteria;Enterobacteriaceae;Citrobacter;Citrobacter_sp._NCCP-841;
1503918;Proteobacteria;Enterobacteriaceae;Citrobacter;Citrobacter_sp._NCCP-842;
1518476;Proteobacteria;Enterobacteriaceae;Citrobacter;Citrobacter_sp._ARD1;
1519902;Proteobacteria;Enterobacteriaceae;Citrobacter;Citrobacter_sp._Ls121;
1535531;Proteobacteria;Enterobacteriaceae;Citrobacter;Citrobacter_sp._RFC-10;
1535664;Proteobacteria;Enterobacteriaceae;Citrobacter;Citrobacter_sp._248B4_12EESBL;
1536615;Proteobacteria;Enterobacteriaceae;Citrobacter;Citrobacter_sp._South_Africa_J;
1540271;Proteobacteria;Enterobacteriaceae;Citrobacter;Citrobacter_sp._M.negtv.11.2;
1547925;Proteobacteria;Enterobacteriaceae;Citrobacter;Citrobacter_sp._C3;
1552947;Proteobacteria;Enterobacteriaceae;Citrobacter;Citrobacter_sp._TUST-S2;
1552948;Proteobacteria;Enterobacteriaceae;Citrobacter;Citrobacter_sp._TUST-S3;
1556443;Proteobacteria;Enterobacteriaceae;Citrobacter;Citrobacter_sp._BFE50F;
1556444;Proteobacteria;Enterobacteriaceae;Citrobacter;Citrobacter_sp._CC12A1;
1565426;Proteobacteria;Enterobacteriaceae;Citrobacter;Citrobacter_sp._H6;
1565813;Proteobacteria;Enterobacteriaceae;Citrobacter;Citrobacter_sp._INBio_4108J;
1567032;Proteobacteria;Enterobacteriaceae;Citrobacter;Citrobacter_sp._MN11;
1567033;Proteobacteria;Enterobacteriaceae;Citrobacter;Citrobacter_sp._MN46;
1585982;Proteobacteria;Enterobacteriaceae;Citrobacter;Citrobacter_bitternis;
1617281;Proteobacteria;Enterobacteriaceae;Citrobacter;Citrobacter_sp._enrichment_culture_clone;
1623508;Proteobacteria;Enterobacteriaceae;Citrobacter;Citrobacter_sp._118_24;
1637694;Proteobacteria;Enterobacteriaceae;Citrobacter;Citrobacter_sp._FIRD1;
1639133;Proteobacteria;Enterobacteriaceae;Citrobacter;Citrobacter_portucalensis;
1644284;Proteobacteria;Enterobacteriaceae;Citrobacter;Citrobacter_sp._UIWRF0033;
1644285;Proteobacteria;Enterobacteriaceae;Citrobacter;Citrobacter_sp._UIWRF0034;
1644287;Proteobacteria;Enterobacteriaceae;Citrobacter;Citrobacter_sp._UIWRF0060;
1644288;Proteobacteria;Enterobacteriaceae;Citrobacter;Citrobacter_sp._UIWRF0065;
1644290;Proteobacteria;Enterobacteriaceae;Citrobacter;Citrobacter_sp._UIWRF0067;
1644291;Proteobacteria;Enterobacteriaceae;Citrobacter;Citrobacter_sp._UIWRF0076;
1644296;Proteobacteria;Enterobacteriaceae;Citrobacter;Citrobacter_sp._UIWRF0130;
1644299;Proteobacteria;Enterobacteriaceae;Citrobacter;Citrobacter_sp._UIWRF0159;
1644300;Proteobacteria;Enterobacteriaceae;Citrobacter;Citrobacter_sp._UIWRF0326;
1644301;Proteobacteria;Enterobacteriaceae;Citrobacter;Citrobacter_sp._UIWRF0444;
1644304;Proteobacteria;Enterobacteriaceae;Citrobacter;Citrobacter_sp._UIWRF0449;
1644306;Proteobacteria;Enterobacteriaceae;Citrobacter;Citrobacter_sp._UIWRF0457;
1644311;Proteobacteria;Enterobacteriaceae;Citrobacter;Citrobacter_sp._UIWRF0510;
1644313;Proteobacteria;Enterobacteriaceae;Citrobacter;Citrobacter_sp._UIWRF0544;
1644314;Proteobacteria;Enterobacteriaceae;Citrobacter;Citrobacter_sp._UIWRF0546;
1644316;Proteobacteria;Enterobacteriaceae;Citrobacter;Citrobacter_sp._UIWRF0596;
1644317;Proteobacteria;Enterobacteriaceae;Citrobacter;Citrobacter_sp._UIWRF0597;
1644319;Proteobacteria;Enterobacteriaceae;Citrobacter;Citrobacter_sp._UIWRF0609;
1644320;Proteobacteria;Enterobacteriaceae;Citrobacter;Citrobacter_sp._UIWRF0610;
1644323;Proteobacteria;Enterobacteriaceae;Citrobacter;Citrobacter_sp._UIWRF0672;
1644325;Proteobacteria;Enterobacteriaceae;Citrobacter;Citrobacter_sp._UIWRF0690;
1644327;Proteobacteria;Enterobacteriaceae;Citrobacter;Citrobacter_sp._UIWRF0693;
1644328;Proteobacteria;Enterobacteriaceae;Citrobacter;Citrobacter_sp._UIWRF0700;
1644329;Proteobacteria;Enterobacteriaceae;Citrobacter;Citrobacter_sp._UIWRF0701;
1644330;Proteobacteria;Enterobacteriaceae;Citrobacter;Citrobacter_sp._UIWRF0714;
1644331;Proteobacteria;Enterobacteriaceae;Citrobacter;Citrobacter_sp._UIWRF0717;
1644332;Proteobacteria;Enterobacteriaceae;Citrobacter;Citrobacter_sp._UIWRF0718;
1644333;Proteobacteria;Enterobacteriaceae;Citrobacter;Citrobacter_sp._UIWRF0720;
1644339;Proteobacteria;Enterobacteriaceae;Citrobacter;Citrobacter_sp._UIWRF0756;
1644340;Proteobacteria;Enterobacteriaceae;Citrobacter;Citrobacter_sp._UIWRF0768;
1644341;Proteobacteria;Enterobacteriaceae;Citrobacter;Citrobacter_sp._UIWRF0769;
1644342;Proteobacteria;Enterobacteriaceae;Citrobacter;Citrobacter_sp._UIWRF0773;
1644343;Proteobacteria;Enterobacteriaceae;Citrobacter;Citrobacter_sp._UIWRF0777;
1644345;Proteobacteria;Enterobacteriaceae;Citrobacter;Citrobacter_sp._UIWRF0779;
1644346;Proteobacteria;Enterobacteriaceae;Citrobacter;Citrobacter_sp._UIWRF0780;
1644347;Proteobacteria;Enterobacteriaceae;Citrobacter;Citrobacter_sp._UIWRF0785;
1644348;Proteobacteria;Enterobacteriaceae;Citrobacter;Citrobacter_sp._UIWRF0839;
1644351;Proteobacteria;Enterobacteriaceae;Citrobacter;Citrobacter_sp._UIWRF0893;
1644352;Proteobacteria;Enterobacteriaceae;Citrobacter;Citrobacter_sp._UIWRF0894;
1644353;Proteobacteria;Enterobacteriaceae;Citrobacter;Citrobacter_sp._UIWRF0898;
1644354;Proteobacteria;Enterobacteriaceae;Citrobacter;Citrobacter_sp._UIWRF0906;
1644355;Proteobacteria;Enterobacteriaceae;Citrobacter;Citrobacter_sp._UIWRF0908;
1644358;Proteobacteria;Enterobacteriaceae;Citrobacter;Citrobacter_sp._UIWRF0983;
1644359;Proteobacteria;Enterobacteriaceae;Citrobacter;Citrobacter_sp._UIWRF0984;
1644360;Proteobacteria;Enterobacteriaceae;Citrobacter;Citrobacter_sp._UIWRF0985;
1644362;Proteobacteria;Enterobacteriaceae;Citrobacter;Citrobacter_sp._UIWRF1083;
1644366;Proteobacteria;Enterobacteriaceae;Citrobacter;Citrobacter_sp._UIWRF1253;
1644367;Proteobacteria;Enterobacteriaceae;Citrobacter;Citrobacter_sp._UIWRF1254;
1644368;Proteobacteria;Enterobacteriaceae;Citrobacter;Citrobacter_sp._UIWRF1255;
1644369;Proteobacteria;Enterobacteriaceae;Citrobacter;Citrobacter_sp._UIWRF1256;
1644371;Proteobacteria;Enterobacteriaceae;Citrobacter;Citrobacter_sp._UIWRF1258;
1644376;Proteobacteria;Enterobacteriaceae;Citrobacter;Citrobacter_sp._UIWRF1263;
1644377;Proteobacteria;Enterobacteriaceae;Citrobacter;Citrobacter_sp._UIWRF1264;
1644379;Proteobacteria;Enterobacteriaceae;Citrobacter;Citrobacter_sp._UIWRF1266;
1644380;Proteobacteria;Enterobacteriaceae;Citrobacter;Citrobacter_sp._UIWRF1267;
1644381;Proteobacteria;Enterobacteriaceae;Citrobacter;Citrobacter_sp._UIWRF1268;
1644383;Proteobacteria;Enterobacteriaceae;Citrobacter;Citrobacter_sp._UIWRF1270;
1644385;Proteobacteria;Enterobacteriaceae;Citrobacter;Citrobacter_sp._UIWRF1320;
1644386;Proteobacteria;Enterobacteriaceae;Citrobacter;Citrobacter_sp._UIWRF1346;
1651274;Proteobacteria;Enterobacteriaceae;Citrobacter;Citrobacter_sp._SI-GU-1B;
1651936;Proteobacteria;Enterobacteriaceae;Citrobacter;Citrobacter_sp._322;
1661213;Proteobacteria;Enterobacteriaceae;Citrobacter;Citrobacter_sp._28;
1662656;Proteobacteria;Enterobacteriaceae;Citrobacter;Citrobacter_sp._SG;
1672980;Proteobacteria;Enterobacteriaceae;Citrobacter;Citrobacter_sp._R-52910;
1673462;Proteobacteria;Enterobacteriaceae;Citrobacter;Citrobacter_sp._ia7;
1688536;Proteobacteria;Enterobacteriaceae;Citrobacter;Citrobacter_sp._RCB522;
1716431;Proteobacteria;Enterobacteriaceae;Citrobacter;Citrobacter_sp._XT-36;
1716432;Proteobacteria;Enterobacteriaceae;Citrobacter;Citrobacter_sp._XT-37;
1716433;Proteobacteria;Enterobacteriaceae;Citrobacter;Citrobacter_sp._XT-7;
1718036;Proteobacteria;Enterobacteriaceae;Citrobacter;Citrobacter_sp._mixed_culture_J5-22;
1728936;Proteobacteria;Enterobacteriaceae;Citrobacter;Citrobacter_sp._Wye1;
1729040;Proteobacteria;Enterobacteriaceae;Citrobacter;Citrobacter_sp._29Kp3;
1737071;Proteobacteria;Enterobacteriaceae;Citrobacter;Citrobacter_sp._veravelsponge02;
1737870;Proteobacteria;Enterobacteriaceae;Citrobacter;Citrobacter_sp._FL5;
1738472;Proteobacteria;Enterobacteriaceae;Citrobacter;Citrobacter_sp._OTU_DN11;
1748967;Proteobacteria;Enterobacteriaceae;Citrobacter;Citrobacter_cronae;
1755521;Proteobacteria;Enterobacteriaceae;Citrobacter;Citrobacter_sp._H64;
1761984;Proteobacteria;Enterobacteriaceae;Citrobacter;Citrobacter_sp._YNUTCM_YJ233;
1770020;Proteobacteria;Enterobacteriaceae;Citrobacter;Citrobacter_sp._B1;
1775185;Proteobacteria;Enterobacteriaceae;Citrobacter;Citrobacter_sp._E9;
1777330;Proteobacteria;Enterobacteriaceae;Citrobacter;Citrobacter_sp._39.3;
1777331;Proteobacteria;Enterobacteriaceae;Citrobacter;Citrobacter_sp._39B.3;
1777332;Proteobacteria;Enterobacteriaceae;Citrobacter;Citrobacter_sp._39B.4;
1777334;Proteobacteria;Enterobacteriaceae;Citrobacter;Citrobacter_sp._39C.3;
1777335;Proteobacteria;Enterobacteriaceae;Citrobacter;Citrobacter_sp._39C.4;
1777336;Proteobacteria;Enterobacteriaceae;Citrobacter;Citrobacter_sp._39C.5;
1777337;Proteobacteria;Enterobacteriaceae;Citrobacter;Citrobacter_sp._39C.7;
1777339;Proteobacteria;Enterobacteriaceae;Citrobacter;Citrobacter_sp._50A.2;
1777342;Proteobacteria;Enterobacteriaceae;Citrobacter;Citrobacter_sp._50A.5;
1777344;Proteobacteria;Enterobacteriaceae;Citrobacter;Citrobacter_sp._50B.1;
1777345;Proteobacteria;Enterobacteriaceae;Citrobacter;Citrobacter_sp._50B.2;
1777346;Proteobacteria;Enterobacteriaceae;Citrobacter;Citrobacter_sp._50B.3;
1777347;Proteobacteria;Enterobacteriaceae;Citrobacter;Citrobacter_sp._50B.5;
1777348;Proteobacteria;Enterobacteriaceae;Citrobacter;Citrobacter_sp._50B.6;
1777349;Proteobacteria;Enterobacteriaceae;Citrobacter;Citrobacter_sp._56.2;
1777350;Proteobacteria;Enterobacteriaceae;Citrobacter;Citrobacter_sp._70.2;
1777351;Proteobacteria;Enterobacteriaceae;Citrobacter;Citrobacter_sp._70.3;
1777353;Proteobacteria;Enterobacteriaceae;Citrobacter;Citrobacter_sp._86.6;
1778657;Proteobacteria;Enterobacteriaceae;Citrobacter;Citrobacter_sp._ECS827F;
1784725;Proteobacteria;Enterobacteriaceae;Citrobacter;Citrobacter_sp._SB1;
1791934;Proteobacteria;Enterobacteriaceae;Citrobacter;Citrobacter_sp._WZH-F1;
1792952;Proteobacteria;Enterobacteriaceae;Citrobacter;Citrobacter_sp._RD_MOPEP_18;
1794474;Proteobacteria;Enterobacteriaceae;Citrobacter;Citrobacter_sp._646B1_12ESS;
1794475;Proteobacteria;Enterobacteriaceae;Citrobacter;Citrobacter_sp._697B5_12ESS;
1796659;Proteobacteria;Enterobacteriaceae;Citrobacter;Citrobacter_sp._7621;
1796771;Proteobacteria;Enterobacteriaceae;Citrobacter;Citrobacter_sp._834;
1804883;Proteobacteria;Enterobacteriaceae;Citrobacter;Citrobacter_sp._FDR43.B61;
1804884;Proteobacteria;Enterobacteriaceae;Citrobacter;Citrobacter_sp._FDR44.12;
1809094;Proteobacteria;Enterobacteriaceae;Citrobacter;Citrobacter_sp._IG_22;
1814237;Proteobacteria;Enterobacteriaceae;Citrobacter;Citrobacter_sp._Jilu_WO141;
1852568;Proteobacteria;Enterobacteriaceae;Citrobacter;Citrobacter_sp._WZH-F11;
1852569;Proteobacteria;Enterobacteriaceae;Citrobacter;Citrobacter_sp._WZH-F18;
1852570;Proteobacteria;Enterobacteriaceae;Citrobacter;Citrobacter_sp._WZH-F19;
1852572;Proteobacteria;Enterobacteriaceae;Citrobacter;Citrobacter_sp._WZH-F3;
1852949;Proteobacteria;Enterobacteriaceae;Citrobacter;Citrobacter_sp._FP75;
1855329;Proteobacteria;Enterobacteriaceae;Citrobacter;Citrobacter_sp._NLAE-zl-C269;
1880652;Proteobacteria;Enterobacteriaceae;Citrobacter;Citrobacter_sp._CA-15;
1918686;Proteobacteria;Enterobacteriaceae;Citrobacter;Citrobacter_sp._ZA21;
1933887;Proteobacteria;Enterobacteriaceae;Citrobacter;Citrobacter_sp._Ammsd-4;
1937192;Proteobacteria;Enterobacteriaceae;Citrobacter;Citrobacter_sp._T56;
2003216;Proteobacteria;Enterobacteriaceae;Citrobacter;Citrobacter_sp._NCCP-1744;
2003222;Proteobacteria;Enterobacteriaceae;Citrobacter;Citrobacter_sp._NCCP-1750;
201093;Proteobacteria;Enterobacteriaceae;Citrobacter;Citrobacter_sp._VA53;
2020896;Proteobacteria;Enterobacteriaceae;Citrobacter;Citrobacter_sp._JCE_6;
203963;Proteobacteria;Enterobacteriaceae;Citrobacter;Citrobacter_sp._BinzhouCLT;
332569;Proteobacteria;Enterobacteriaceae;Citrobacter;Citrobacter_sp._TAF;
349541;Proteobacteria;Enterobacteriaceae;Citrobacter;Citrobacter_sp._I91-3;
349542;Proteobacteria;Enterobacteriaceae;Citrobacter;Citrobacter_sp._I91-5;
349543;Proteobacteria;Enterobacteriaceae;Citrobacter;Citrobacter_sp._I91-6;
349544;Proteobacteria;Enterobacteriaceae;Citrobacter;Citrobacter_sp._I91-10;
349545;Proteobacteria;Enterobacteriaceae;Citrobacter;Citrobacter_sp._I101-10;
352157;Proteobacteria;Enterobacteriaceae;Citrobacter;Citrobacter_sp._TNT5;
358721;Proteobacteria;Enterobacteriaceae;Citrobacter;Citrobacter_sp._AzoR-1;
358725;Proteobacteria;Enterobacteriaceae;Citrobacter;Citrobacter_sp._AzoR-5;
388364;Proteobacteria;Enterobacteriaceae;Citrobacter;Citrobacter_sp._NB1;
389280;Proteobacteria;Enterobacteriaceae;Citrobacter;Citrobacter_sp._DN1;
408103;Proteobacteria;Enterobacteriaceae;Citrobacter;Citrobacter_sp._BW4;
436044;Proteobacteria;Enterobacteriaceae;Citrobacter;Citrobacter_sp._F1-1;
436045;Proteobacteria;Enterobacteriaceae;Citrobacter;Citrobacter_sp._F1-2;
436047;Proteobacteria;Enterobacteriaceae;Citrobacter;Citrobacter_sp._F1-4;
436048;Proteobacteria;Enterobacteriaceae;Citrobacter;Citrobacter_sp._F3-1;
436051;Proteobacteria;Enterobacteriaceae;Citrobacter;Citrobacter_sp._F3-4;
436052;Proteobacteria;Enterobacteriaceae;Citrobacter;Citrobacter_sp._F3-5;
436053;Proteobacteria;Enterobacteriaceae;Citrobacter;Citrobacter_sp._F3-6;
436054;Proteobacteria;Enterobacteriaceae;Citrobacter;Citrobacter_sp._F3-7;
436056;Proteobacteria;Enterobacteriaceae;Citrobacter;Citrobacter_sp._F5-5;
449669;Proteobacteria;Enterobacteriaceae;Citrobacter;Citrobacter_sp._GIST-MRh35;
452832;Proteobacteria;Enterobacteriaceae;Citrobacter;Citrobacter_sp._DBM;
462354;Proteobacteria;Enterobacteriaceae;Citrobacter;Citrobacter_sp._Da-14;
564328;Proteobacteria;Enterobacteriaceae;Citrobacter;Citrobacter_sp._enrichment_culture_clone_W2;
589868;Proteobacteria;Enterobacteriaceae;Citrobacter;Citrobacter_sp._IITRSU7;
591916;Proteobacteria;Enterobacteriaceae;Citrobacter;Citrobacter_sp._57;
592056;Proteobacteria;Enterobacteriaceae;Citrobacter;Citrobacter_sp._HT_39;
596416;Proteobacteria;Enterobacteriaceae;Citrobacter;Citrobacter_sp._JEK-2009;
634874;Proteobacteria;Enterobacteriaceae;Citrobacter;Citrobacter_sp._NII-31;
641451;Proteobacteria;Enterobacteriaceae;Citrobacter;Citrobacter_sp._A9IG;
644559;Proteobacteria;Enterobacteriaceae;Citrobacter;Citrobacter_sp._SR3;
647177;Proteobacteria;Enterobacteriaceae;Citrobacter;Citrobacter_sp._SL-2;
647178;Proteobacteria;Enterobacteriaceae;Citrobacter;Citrobacter_sp._SM-4;
647179;Proteobacteria;Enterobacteriaceae;Citrobacter;Citrobacter_sp._SPs-1;
676015;Proteobacteria;Enterobacteriaceae;Citrobacter;Citrobacter_sp._JD1;
67824;Proteobacteria;Enterobacteriaceae;Citrobacter;Citrobacter_farmeri;
67826;Proteobacteria;Enterobacteriaceae;Citrobacter;Citrobacter_sedlakii;
67827;Proteobacteria;Enterobacteriaceae;Citrobacter;Citrobacter_werkmanii;
67828;Proteobacteria;Enterobacteriaceae;Citrobacter;Citrobacter_gillenii;
67829;Proteobacteria;Enterobacteriaceae;Citrobacter;Citrobacter_murliniae;
682317;Proteobacteria;Enterobacteriaceae;Citrobacter;Citrobacter_sp._RP24.1;
682318;Proteobacteria;Enterobacteriaceae;Citrobacter;Citrobacter_sp._RP6;
688073;Proteobacteria;Enterobacteriaceae;Citrobacter;Citrobacter_sp._SL-DB7;
703758;Proteobacteria;Enterobacteriaceae;Citrobacter;Citrobacter_sp._enrichment_culture_clone_LY2;
707198;Proteobacteria;Enterobacteriaceae;Citrobacter;Citrobacter_sp._2009I12;
720741;Proteobacteria;Enterobacteriaceae;Citrobacter;Citrobacter_sp._enrichment_culture_clone_SRC_NBB10;
720744;Proteobacteria;Enterobacteriaceae;Citrobacter;Citrobacter_sp._enrichment_culture_clone_SRC_NBB21;
720745;Proteobacteria;Enterobacteriaceae;Citrobacter;Citrobacter_sp._enrichment_culture_clone_SRC_NBB22;
720747;Proteobacteria;Enterobacteriaceae;Citrobacter;Citrobacter_sp._enrichment_culture_clone_SRC_NBB24;
720749;Proteobacteria;Enterobacteriaceae;Citrobacter;Citrobacter_sp._enrichment_culture_clone_SRC_NBB3;
720750;Proteobacteria;Enterobacteriaceae;Citrobacter;Citrobacter_sp._enrichment_culture_clone_SRC_NBB9;
722871;Proteobacteria;Enterobacteriaceae;Citrobacter;Citrobacter_sp._PM2;
722872;Proteobacteria;Enterobacteriaceae;Citrobacter;Citrobacter_sp._PT2B;
722873;Proteobacteria;Enterobacteriaceae;Citrobacter;Citrobacter_sp._ST8D;
744923;Proteobacteria;Enterobacteriaceae;Citrobacter;Citrobacter_sp._NG2(2010);
752085;Proteobacteria;Enterobacteriaceae;Citrobacter;Citrobacter_sp._enrichment_culture_clone_6.1.2;
753539;Proteobacteria;Enterobacteriaceae;Citrobacter;Citrobacter_sp._INBio3083F;
861380;Proteobacteria;Enterobacteriaceae;Citrobacter;Citrobacter_sp._58;
867167;Proteobacteria;Enterobacteriaceae;Citrobacter;Citrobacter_sp._ZJ16;
867867;Proteobacteria;Enterobacteriaceae;Citrobacter;Citrobacter_sp._CECRI-IOC10;
875223;Proteobacteria;Enterobacteriaceae;Citrobacter;Citrobacter_sp._CST-5.1;
876468;Proteobacteria;Enterobacteriaceae;Citrobacter;Citrobacter_sp._KMSI-3;
911051;Proteobacteria;Enterobacteriaceae;Citrobacter;Citrobacter_sp._G8_09;
971276;Proteobacteria;Enterobacteriaceae;Citrobacter;Citrobacter_sp._DY1981;
1162259;Terrabacteria_group;Clostridiaceae;Clostridiaceae;Clostridiaceae_bacterium_GQ12;
1162260;Terrabacteria_group;Clostridiaceae;Clostridiaceae;Clostridiaceae_bacterium_GQ18;
1162261;Terrabacteria_group;Clostridiaceae;Clostridiaceae;Clostridiaceae_bacterium_GQ19;
1162263;Terrabacteria_group;Clostridiaceae;Clostridiaceae;Clostridiaceae_bacterium_GQ6;
1162264;Terrabacteria_group;Clostridiaceae;Clostridiaceae;Clostridiaceae_bacterium_GQ8;
1318850;Terrabacteria_group;Clostridiaceae;Clostridiaceae;Clostridiaceae_bacterium_HGA0171;
1329795;Terrabacteria_group;Clostridiaceae;Clostridiaceae;Clostridiaceae_bacterium_MS3;
1365466;Terrabacteria_group;Clostridiaceae;Clostridiaceae;Clostridiaceae_bacterium_SL-2013-8;
1424270;Terrabacteria_group;Clostridiaceae;Clostridiaceae;Clostridiaceae_bacterium_enrichment_culture_clone_ECT.2c3;
1562328;Terrabacteria_group;Clostridiaceae;Clostridiaceae;Clostridiaceae_bacterium_SLHBact121;
179975;Terrabacteria_group;Clostridiaceae;Clostridiaceae;Clostridiaceae_bacterium_LEMV61;
179976;Terrabacteria_group;Clostridiaceae;Clostridiaceae;Clostridiaceae_bacterium_LEMV78;
185287;Terrabacteria_group;Clostridiaceae;Clostridiaceae;Clostridiaceae_bacterium_80Wc;
185309;Terrabacteria_group;Clostridiaceae;Clostridiaceae;Clostridiaceae_bacterium_K10;
1898204;Terrabacteria_group;Clostridiaceae;Clostridiaceae;Clostridiaceae_bacterium;
194664;Terrabacteria_group;Clostridiaceae;Clostridiaceae;Clostridiaceae_bacterium_KB6;
237671;Terrabacteria_group;Clostridiaceae;Clostridiaceae;Clostridiaceae_bacterium_rennanqilyf6;
238911;Terrabacteria_group;Clostridiaceae;Clostridiaceae;Clostridiaceae_bacterium_rennanqilyf1;
392833;Terrabacteria_group;Clostridiaceae;Clostridiaceae;Clostridiaceae_bacterium_bSSV11;
392834;Terrabacteria_group;Clostridiaceae;Clostridiaceae;Clostridiaceae_bacterium_bSSV31;
424814;Terrabacteria_group;Clostridiaceae;Clostridiaceae;Clostridiaceae_bacterium_JN18_V56_P;
431673;Terrabacteria_group;Clostridiaceae;Clostridiaceae;Clostridiaceae_bacterium_END-2;
433280;Terrabacteria_group;Clostridiaceae;Clostridiaceae;Clostridiaceae_bacterium_WR091;
433284;Terrabacteria_group;Clostridiaceae;Clostridiaceae;Clostridiaceae_bacterium_SK061;
433285;Terrabacteria_group;Clostridiaceae;Clostridiaceae;Clostridiaceae_bacterium_SK082;
433289;Terrabacteria_group;Clostridiaceae;Clostridiaceae;Clostridiaceae_bacterium_FR017;
433290;Terrabacteria_group;Clostridiaceae;Clostridiaceae;Clostridiaceae_bacterium_FR022;
433295;Terrabacteria_group;Clostridiaceae;Clostridiaceae;Clostridiaceae_bacterium_FN062;
475845;Terrabacteria_group;Clostridiaceae;Clostridiaceae;Clostridiaceae_bacterium_NML_061030;
476141;Terrabacteria_group;Clostridiaceae;Clostridiaceae;Clostridiaceae_bacterium_Aso2-CS323;
476144;Terrabacteria_group;Clostridiaceae;Clostridiaceae;Clostridiaceae_bacterium_Aso3-CS325;
476149;Terrabacteria_group;Clostridiaceae;Clostridiaceae;Clostridiaceae_bacterium_Aso3-CS342;
476150;Terrabacteria_group;Clostridiaceae;Clostridiaceae;Clostridiaceae_bacterium_Aso3-CS349;
476152;Terrabacteria_group;Clostridiaceae;Clostridiaceae;Clostridiaceae_bacterium_Aso3-CS351;
476837;Terrabacteria_group;Clostridiaceae;Clostridiaceae;Clostridiaceae_bacterium_CAa338;
476838;Terrabacteria_group;Clostridiaceae;Clostridiaceae;Clostridiaceae_bacterium_CAa353;
498621;Terrabacteria_group;Clostridiaceae;Clostridiaceae;Clostridiaceae_bacterium_SH032;
512699;Terrabacteria_group;Clostridiaceae;Clostridiaceae;Clostridiaceae_bacterium_enrichment_culture_clone_12-14H;
537367;Terrabacteria_group;Clostridiaceae;Clostridiaceae;Clostridiaceae_bacterium_DJF_B063;
537371;Terrabacteria_group;Clostridiaceae;Clostridiaceae;Clostridiaceae_bacterium_DJF_VP39k1;
537373;Terrabacteria_group;Clostridiaceae;Clostridiaceae;Clostridiaceae_bacterium_DJF_VR07;
537375;Terrabacteria_group;Clostridiaceae;Clostridiaceae;Clostridiaceae_bacterium_DJF_VR76;
685474;Terrabacteria_group;Clostridiaceae;Clostridiaceae;Clostridiaceae_bacterium_acetate-1;
870624;Terrabacteria_group;Clostridiaceae;Clostridiaceae;Clostridiaceae_bacterium_enrichment_culture_RD-H/C-OTU_K;
870626;Terrabacteria_group;Clostridiaceae;Clostridiaceae;Clostridiaceae_bacterium_enrichment_culture_RD-L/C-OTU_G;
870627;Terrabacteria_group;Clostridiaceae;Clostridiaceae;Clostridiaceae_bacterium_enrichment_culture_RD-L/C-OTU_H;
408753;Terrabacteria_group;Clostridiaceae;Clostridiisalibacter;Clostridiisalibacter_paucivorans;
1003345;Terrabacteria_group;Clostridiaceae;Clostridium;Clostridium_sp._Culture-23;
1003347;Terrabacteria_group;Clostridiaceae;Clostridium;Clostridium_sp._Culture-27;
1003348;Terrabacteria_group;Clostridiaceae;Clostridium;Clostridium_sp._Culture-38;
1003353;Terrabacteria_group;Clostridiaceae;Clostridium;Clostridium_sp._Culture-57;
1003354;Terrabacteria_group;Clostridiaceae;Clostridium;Clostridium_sp._Culture_Jar-8;
1003355;Terrabacteria_group;Clostridiaceae;Clostridium;Clostridium_sp._Culture_Jar-13;
1003356;Terrabacteria_group;Clostridiaceae;Clostridium;Clostridium_sp._Culture_Jar-15;
1003358;Terrabacteria_group;Clostridiaceae;Clostridium;Clostridium_sp._Culture_Jar-19;
1003359;Terrabacteria_group;Clostridiaceae;Clostridium;Clostridium_sp._Culture_Jar-44;
1003360;Terrabacteria_group;Clostridiaceae;Clostridium;Clostridium_sp._Culture_Jar-56;
1003361;Terrabacteria_group;Clostridiaceae;Clostridium;Clostridium_sp._Clone-1;
1003362;Terrabacteria_group;Clostridiaceae;Clostridium;Clostridium_sp._Clone-3;
1003363;Terrabacteria_group;Clostridiaceae;Clostridium;Clostridium_sp._Clone-7;
1003368;Terrabacteria_group;Clostridiaceae;Clostridium;Clostridium_sp._Clone-25;
1003369;Terrabacteria_group;Clostridiaceae;Clostridium;Clostridium_sp._Clone-26;
1003373;Terrabacteria_group;Clostridiaceae;Clostridium;Clostridium_sp._Clone-40;
1003374;Terrabacteria_group;Clostridiaceae;Clostridium;Clostridium_sp._Clone-44;
1003378;Terrabacteria_group;Clostridiaceae;Clostridium;Clostridium_sp._Clone-49;
1007492;Terrabacteria_group;Clostridiaceae;Clostridium;Clostridium_sp._A3LF_68;
1007494;Terrabacteria_group;Clostridiaceae;Clostridium;Clostridium_sp._A3LF_105b;
1008352;Terrabacteria_group;Clostridiaceae;Clostridium;Clostridium_sp._SR1;
1008353;Terrabacteria_group;Clostridiaceae;Clostridium;Clostridium_sp._SR2;
102741;Terrabacteria_group;Clostridiaceae;Clostridium;Clostridium_sp._NT-1;
102742;Terrabacteria_group;Clostridiaceae;Clostridium;Clostridium_sp._NT-2;
1027905;Terrabacteria_group;Clostridiaceae;Clostridium;Clostridium_sp._IY1(2011);
1030131;Terrabacteria_group;Clostridiaceae;Clostridium;Clostridium_sp._AbxANB1;
1033737;Terrabacteria_group;Clostridiaceae;Clostridium;Clostridium_senegalense_JC122;
1038694;Terrabacteria_group;Clostridiaceae;Clostridium;Clostridium_sp._BF;
1042549;Terrabacteria_group;Clostridiaceae;Clostridium;Clostridium_sp._AN-AS6C;
1042550;Terrabacteria_group;Clostridiaceae;Clostridium;Clostridium_sp._AN-AS6E;
1042551;Terrabacteria_group;Clostridiaceae;Clostridium;Clostridium_sp._AN-AS8;
1042552;Terrabacteria_group;Clostridiaceae;Clostridium;Clostridium_sp._AN-AS17;
1042553;Terrabacteria_group;Clostridiaceae;Clostridium;Clostridium_sp._AN-BS1C;
105335;Terrabacteria_group;Clostridiaceae;Clostridium;Clostridium_sp._6;
1053553;Terrabacteria_group;Clostridiaceae;Clostridium;Clostridium_sp._BXM;
1054298;Terrabacteria_group;Clostridiaceae;Clostridium;Clostridium_sp._NMBHI-1;
1071484;Terrabacteria_group;Clostridiaceae;Clostridium;Clostridium_sp._C71;
107711;Terrabacteria_group;Clostridiaceae;Clostridium;Clostridium_sp._FCB45;
107712;Terrabacteria_group;Clostridiaceae;Clostridium;Clostridium_sp._FCB90-3;
107715;Terrabacteria_group;Clostridiaceae;Clostridium;Clostridium_sp._XB90;
107716;Terrabacteria_group;Clostridiaceae;Clostridium;Clostridium_sp._FCB90-2;
107819;Terrabacteria_group;Clostridiaceae;Clostridium;Clostridium_perfringens_D;
108029;Terrabacteria_group;Clostridiaceae;Clostridium;Clostridium_sp._'CCUG_42741';
108081;Terrabacteria_group;Clostridiaceae;Clostridium;Clostridium_sp._FCB90-1;
1084262;Terrabacteria_group;Clostridiaceae;Clostridium;Clostridium_sp._T60B2;
1084267;Terrabacteria_group;Clostridiaceae;Clostridium;Clostridium_sp._T60C212;
1084268;Terrabacteria_group;Clostridiaceae;Clostridium;Clostridium_sp._T60C337;
1084276;Terrabacteria_group;Clostridiaceae;Clostridium;Clostridium_sp._T80C1;
1084280;Terrabacteria_group;Clostridiaceae;Clostridium;Clostridium_sp._T80C5;
1095013;Terrabacteria_group;Clostridiaceae;Clostridium;Clostridium_sp._CfU-1;
110320;Terrabacteria_group;Clostridiaceae;Clostridium;Clostridium_sp._TO-931;
1107315;Terrabacteria_group;Clostridiaceae;Clostridium;Clostridium_sp._JCM_8022;
1111962;Terrabacteria_group;Clostridiaceae;Clostridium;Clostridium_sp._KOPRI80152;
1111963;Terrabacteria_group;Clostridiaceae;Clostridium;Clostridium_sp._KOPRI80182;
1121298;Terrabacteria_group;Clostridiaceae;Clostridium;Clostridium_amylolyticum;
1121302;Terrabacteria_group;Clostridiaceae;Clostridium;Clostridium_cavendishii_DSM_21758;
1121326;Terrabacteria_group;Clostridiaceae;Clostridium;Clostridium_magnum_DSM_2767;
113235;Terrabacteria_group;Clostridiaceae;Clostridium;Clostridium_bogorii;
1138790;Terrabacteria_group;Clostridiaceae;Clostridium;Clostridium_sp._2DR37.2;
1138792;Terrabacteria_group;Clostridiaceae;Clostridium;Clostridium_sp._2MR375.1;
1141701;Terrabacteria_group;Clostridiaceae;Clostridium;Clostridium_sp._WSC-9-B;
1143338;Terrabacteria_group;Clostridiaceae;Clostridium;Clostridium_sp._SN2_H;
1155388;Terrabacteria_group;Clostridiaceae;Clostridium;Clostridium_sp._C1;
1155389;Terrabacteria_group;Clostridiaceae;Clostridium;Clostridium_sp._E2;
1156936;Terrabacteria_group;Clostridiaceae;Clostridium;Clostridium_sp._WSC-9-7;
1157315;Terrabacteria_group;Clostridiaceae;Clostridium;Clostridium_kogasensis;
1158061;Terrabacteria_group;Clostridiaceae;Clostridium;Clostridium_thermophilus;
116111;Terrabacteria_group;Clostridiaceae;Clostridium;Clostridium_sp._FL4;
1162266;Terrabacteria_group;Clostridiaceae;Clostridium;Clostridium_sp._GQ27;
1165546;Terrabacteria_group;Clostridiaceae;Clostridium;Clostridium_sp._enrichment_culture_clone_N8;
1165547;Terrabacteria_group;Clostridiaceae;Clostridium;Clostridium_sp._enrichment_culture_clone_I7;
1188779;Terrabacteria_group;Clostridiaceae;Clostridium;Clostridium_sp._enrichment_culture_clone_KME55-4;
119641;Terrabacteria_group;Clostridiaceae;Clostridium;Clostridium_uliginosum;
1200987;Terrabacteria_group;Clostridiaceae;Clostridium;Clostridium_sp._K13-19;
1208708;Terrabacteria_group;Clostridiaceae;Clostridium;Clostridium_sp._JMY1;
1216932;Terrabacteria_group;Clostridiaceae;Clostridium;Clostridium_bornimense;
1222364;Terrabacteria_group;Clostridiaceae;Clostridium;Clostridium_sp._enrichment_culture_clone_L35B_161;
1222365;Terrabacteria_group;Clostridiaceae;Clostridium;Clostridium_sp._enrichment_culture_clone_L35B_25;
1223624;Terrabacteria_group;Clostridiaceae;Clostridium;Clostridium_sp._LSU_B1;
1223625;Terrabacteria_group;Clostridiaceae;Clostridium;Clostridium_sp._LSU_B7;
1230342;Terrabacteria_group;Clostridiaceae;Clostridium;Clostridium_tetanomorphum_DSM_665;
1231396;Terrabacteria_group;Clostridiaceae;Clostridium;Clostridium_sp._E004;
1231398;Terrabacteria_group;Clostridiaceae;Clostridium;Clostridium_sp._E024;
1231399;Terrabacteria_group;Clostridiaceae;Clostridium;Clostridium_sp._E025;
1231402;Terrabacteria_group;Clostridiaceae;Clostridium;Clostridium_sp._E029;
1231404;Terrabacteria_group;Clostridiaceae;Clostridium;Clostridium_sp._E032;
1231405;Terrabacteria_group;Clostridiaceae;Clostridium;Clostridium_sp._E033;
1235739;Terrabacteria_group;Clostridiaceae;Clostridium;Clostridium_sp._AB1;
1235742;Terrabacteria_group;Clostridiaceae;Clostridium;Clostridium_sp._GH4;
1235743;Terrabacteria_group;Clostridiaceae;Clostridium;Clostridium_sp._IJ5;
1236198;Terrabacteria_group;Clostridiaceae;Clostridium;Clostridium_sp._NMBHI-8;
1246367;Terrabacteria_group;Clostridiaceae;Clostridium;Clostridium_sp._T28_5;
1248334;Terrabacteria_group;Clostridiaceae;Clostridium;Clostridium_sp._BT10-6;
1250314;Terrabacteria_group;Clostridiaceae;Clostridium;Clostridium_sp._enrichment_culture_clone_AP-FeEnrich8;
1267189;Terrabacteria_group;Clostridiaceae;Clostridium;Clostridium_sp._MCF105;
1273328;Terrabacteria_group;Clostridiaceae;Clostridium;Clostridium_sp._SC12;
1273333;Terrabacteria_group;Clostridiaceae;Clostridium;Clostridium_sp._SB27;
1273336;Terrabacteria_group;Clostridiaceae;Clostridium;Clostridium_sp._SC14;
1279074;Terrabacteria_group;Clostridiaceae;Clostridium;Clostridium_sp._P1;
1288876;Terrabacteria_group;Clostridiaceae;Clostridium;Clostridium_sp._CFPA-20;
1289522;Terrabacteria_group;Clostridiaceae;Clostridium;Clostridium_sp._BTY5;
1289523;Terrabacteria_group;Clostridiaceae;Clostridium;Clostridium_sp._DEY2;
1289525;Terrabacteria_group;Clostridiaceae;Clostridium;Clostridium_sp._DSN11;
1295567;Terrabacteria_group;Clostridiaceae;Clostridium;Clostridium_sp._T30;
1301473;Terrabacteria_group;Clostridiaceae;Clostridium;Clostridium_sp._S15-868-B0919353-4-8F;
1323371;Terrabacteria_group;Clostridiaceae;Clostridium;Clostridium_sp._DY2632;
1324074;Terrabacteria_group;Clostridiaceae;Clostridium;Clostridium_sp._AT32;
1325933;Terrabacteria_group;Clostridiaceae;Clostridium;Clostridium_polynesiense;
1335065;Terrabacteria_group;Clostridiaceae;Clostridium;Clostridium_huakuii;
133846;Terrabacteria_group;Clostridiaceae;Clostridium;Clostridium_sp._Irt-JG1-54;
1341692;Terrabacteria_group;Clostridiaceae;Clostridium;Clostridium_autoethanogenum_DSM_10061;
1344409;Terrabacteria_group;Clostridiaceae;Clostridium;Clostridium_sp._enrichment_culture_clone_MRHull-S-08H;
1346895;Terrabacteria_group;Clostridiaceae;Clostridium;Clostridium_sp._BLD36;
1352934;Terrabacteria_group;Clostridiaceae;Clostridium;Clostridium_sp._AUH-JLC39;
1355532;Terrabacteria_group;Clostridiaceae;Clostridium;Clostridium_sp._AIP981.10;
1368539;Terrabacteria_group;Clostridiaceae;Clostridium;Clostridium_sp._TSAR19;
1368540;Terrabacteria_group;Clostridiaceae;Clostridium;Clostridium_sp._TSAR39;
137838;Terrabacteria_group;Clostridiaceae;Clostridium;Clostridium_neonatale;
1382252;Terrabacteria_group;Clostridiaceae;Clostridium;Clostridium_sp._MA11;
1382253;Terrabacteria_group;Clostridiaceae;Clostridium;Clostridium_sp._MA14;
1382254;Terrabacteria_group;Clostridiaceae;Clostridium;Clostridium_sp._MA7;
1385725;Terrabacteria_group;Clostridiaceae;Clostridium;Clostridium_sp._enrichment_culture_clone_CS-3-2;
1385726;Terrabacteria_group;Clostridiaceae;Clostridium;Clostridium_sp._enrichment_culture_clone_CS-4-4;
1391856;Terrabacteria_group;Clostridiaceae;Clostridium;Clostridium_sp._HUD-1;
1406904;Terrabacteria_group;Clostridiaceae;Clostridium;Clostridium_sp._BIP1;
1414721;Terrabacteria_group;Clostridiaceae;Clostridium;Clostridium_jeddahense;
1417847;Terrabacteria_group;Clostridiaceae;Clostridium;Clostridium_sp._33B;
1417851;Terrabacteria_group;Clostridiaceae;Clostridium;Clostridium_sp._13WB;
1460446;Terrabacteria_group;Clostridiaceae;Clostridium;Clostridium_sp._LAM00C9;
1461576;Terrabacteria_group;Clostridiaceae;Clostridium;Clostridium_sp._BMD1;
1463602;Terrabacteria_group;Clostridiaceae;Clostridium;Clostridium_sp._PWL-L16;
1472040;Terrabacteria_group;Clostridiaceae;Clostridium;Clostridium_algifaecis;
1480691;Terrabacteria_group;Clostridiaceae;Clostridium;Clostridium_sp._JC242;
1480881;Terrabacteria_group;Clostridiaceae;Clostridium;Clostridium_sp._Pao32;
1484894;Terrabacteria_group;Clostridiaceae;Clostridium;Clostridium_sp._CAB_1115;
1484895;Terrabacteria_group;Clostridiaceae;Clostridium;Clostridium_sp._CAB_1116;
1488;Terrabacteria_group;Clostridiaceae;Clostridium;Clostridium_acetobutylicum;
1490071;Terrabacteria_group;Clostridiaceae;Clostridium;Clostridium_sp._14AAG2-ana7-2;
1490077;Terrabacteria_group;Clostridiaceae;Clostridium;Clostridium_sp._H3.5-ana1;
1490078;Terrabacteria_group;Clostridiaceae;Clostridium;Clostridium_sp._Nesulana2;
1490079;Terrabacteria_group;Clostridiaceae;Clostridium;Clostridium_sp._Nesulana3-1;
1494;Terrabacteria_group;Clostridiaceae;Clostridium;Clostridium_cochlearium;
1495;Terrabacteria_group;Clostridiaceae;Clostridium;Clostridium_cylindrosporum;
1497;Terrabacteria_group;Clostridiaceae;Clostridium;Clostridium_formicaceticum;
1498035;Terrabacteria_group;Clostridiaceae;Clostridium;Clostridium_sp._BAB-4185;
1499683;Terrabacteria_group;Clostridiaceae;Clostridium;Clostridium_sp._CL-6;
1499684;Terrabacteria_group;Clostridiaceae;Clostridium;Clostridium_sp._CL-2;
1499691;Terrabacteria_group;Clostridiaceae;Clostridium;Clostridium_sp._MT1;
1504;Terrabacteria_group;Clostridiaceae;Clostridium;Clostridium_septicum;
1505929;Terrabacteria_group;Clostridiaceae;Clostridium;Clostridium_sp._MG4;
1509;Terrabacteria_group;Clostridiaceae;Clostridium;Clostridium_sporogenes;
1518477;Terrabacteria_group;Clostridiaceae;Clostridium;Clostridium_sp._ARIT1;
1518479;Terrabacteria_group;Clostridiaceae;Clostridium;Clostridium_sp._ARIT3V;
1518480;Terrabacteria_group;Clostridiaceae;Clostridium;Clostridium_sp._ARIT6;
1520673;Terrabacteria_group;Clostridiaceae;Clostridium;Clostridium_sp._C11;
1520677;Terrabacteria_group;Clostridiaceae;Clostridium;Clostridium_sp._C47;
1520680;Terrabacteria_group;Clostridiaceae;Clostridium;Clostridium_sp._C54;
1520682;Terrabacteria_group;Clostridiaceae;Clostridium;Clostridium_sp._C114;
1520683;Terrabacteria_group;Clostridiaceae;Clostridium;Clostridium_sp._C116;
1520686;Terrabacteria_group;Clostridiaceae;Clostridium;Clostridium_sp._C122;
1520688;Terrabacteria_group;Clostridiaceae;Clostridium;Clostridium_sp._R21;
1520692;Terrabacteria_group;Clostridiaceae;Clostridium;Clostridium_sp._R40;
1520694;Terrabacteria_group;Clostridiaceae;Clostridium;Clostridium_sp._R51;
1520695;Terrabacteria_group;Clostridiaceae;Clostridium;Clostridium_sp._R60;
1520698;Terrabacteria_group;Clostridiaceae;Clostridium;Clostridium_sp._R90;
1520700;Terrabacteria_group;Clostridiaceae;Clostridium;Clostridium_sp._R96;
1520702;Terrabacteria_group;Clostridiaceae;Clostridium;Clostridium_sp._R107;
1530;Terrabacteria_group;Clostridiaceae;Clostridium;Clostridium_carnis;
1536697;Terrabacteria_group;Clostridiaceae;Clostridium;Clostridium_sp._MR-10-3(1);
1536698;Terrabacteria_group;Clostridiaceae;Clostridium;Clostridium_sp._MR-10-5(1);
1538;Terrabacteria_group;Clostridiaceae;Clostridium;Clostridium_ljungdahlii;
1549678;Terrabacteria_group;Clostridiaceae;Clostridium;Clostridium_sp._enrichment_culture_clone_a-5;
1549680;Terrabacteria_group;Clostridiaceae;Clostridium;Clostridium_sp._enrichment_culture_clone_a-9;
1549688;Terrabacteria_group;Clostridiaceae;Clostridium;Clostridium_sp._enrichment_culture_clone_c-9;
1549689;Terrabacteria_group;Clostridiaceae;Clostridium;Clostridium_sp._enrichment_culture_clone_d-1;
1549690;Terrabacteria_group;Clostridiaceae;Clostridium;Clostridium_sp._enrichment_culture_clone_d-7;
1549691;Terrabacteria_group;Clostridiaceae;Clostridium;Clostridium_sp._enrichment_culture_clone_e-7;
1550;Terrabacteria_group;Clostridiaceae;Clostridium;Clostridium_subterminale;
1552;Terrabacteria_group;Clostridiaceae;Clostridium;Clostridium_estertheticum_subsp._estertheticum;
1553;Terrabacteria_group;Clostridiaceae;Clostridium;Clostridium_tetanomorphum;
1559;Terrabacteria_group;Clostridiaceae;Clostridium;Clostridium_tertium;
1561;Terrabacteria_group;Clostridiaceae;Clostridium;Clostridium_baratii;
1569942;Terrabacteria_group;Clostridiaceae;Clostridium;Clostridium_sp._enrichment_culture;
1572655;Terrabacteria_group;Clostridiaceae;Clostridium;Clostridium_sp._BPY5;
1604889;Terrabacteria_group;Clostridiaceae;Clostridium;Clostridium_sp._TW8;
1604893;Terrabacteria_group;Clostridiaceae;Clostridium;Clostridium_sp._H13;
1604898;Terrabacteria_group;Clostridiaceae;Clostridium;Clostridium_sp._TW14;
1604901;Terrabacteria_group;Clostridiaceae;Clostridium;Clostridium_sp._TW13;
1604902;Terrabacteria_group;Clostridiaceae;Clostridium;Clostridium_sp._E14;
1622284;Terrabacteria_group;Clostridiaceae;Clostridium;Clostridium_sp._JC305;
1622285;Terrabacteria_group;Clostridiaceae;Clostridium;Clostridium_sp._JC306;
164046;Terrabacteria_group;Clostridiaceae;Clostridium;Clostridium_sp._AB&J;
1648214;Terrabacteria_group;Clostridiaceae;Clostridium;Clostridium_amazonense;
1649183;Terrabacteria_group;Clostridiaceae;Clostridium;Clostridium_sp._J-11-117(1);
1650661;Terrabacteria_group;Clostridiaceae;Clostridium;Clostridium_phoceensis;
1662055;Terrabacteria_group;Clostridiaceae;Clostridium;Clostridium_guangxiense;
1677856;Terrabacteria_group;Clostridiaceae;Clostridium;Clostridium_sp._37hoe;
1684157;Terrabacteria_group;Clostridiaceae;Clostridium;Clostridium_sp._ASG1.4B;
169437;Terrabacteria_group;Clostridiaceae;Clostridium;Clostridium_sp._14774;
169679;Terrabacteria_group;Clostridiaceae;Clostridium;Clostridium_saccharobutylicum;
1716626;Terrabacteria_group;Clostridiaceae;Clostridium;Clostridium_sp._LZLJ0010;
1718038;Terrabacteria_group;Clostridiaceae;Clostridium;Clostridium_sp._mixed_culture_J16-18;
1729616;Terrabacteria_group;Clostridiaceae;Clostridium;Clostridium_sp._E164;
1729617;Terrabacteria_group;Clostridiaceae;Clostridium;Clostridium_sp._E246;
1755646;Terrabacteria_group;Clostridiaceae;Clostridium;Clostridium_sp._MC_40;
1776383;Terrabacteria_group;Clostridiaceae;Clostridium;Clostridium_sp._SN20;
1777227;Terrabacteria_group;Clostridiaceae;Clostridium;Clostridium_sp._E051;
1789440;Terrabacteria_group;Clostridiaceae;Clostridium;Clostridium_sp._V1;
1796625;Terrabacteria_group;Clostridiaceae;Clostridium;Clostridium_sp._G7K4R3-PYG-96;
1796626;Terrabacteria_group;Clostridiaceae;Clostridium;Clostridium_sp._MT10-315-CC-82;
1805471;Terrabacteria_group;Clostridiaceae;Clostridium;Clostridium_sp._Marseille-P2415;
1805472;Terrabacteria_group;Clostridiaceae;Clostridium;Clostridium_mediterraneense;
1809275;Terrabacteria_group;Clostridiaceae;Clostridium;Clostridium_novyi_B;
1812856;Terrabacteria_group;Clostridiaceae;Clostridium;Clostridium_sp._CLWD3;
1812857;Terrabacteria_group;Clostridiaceae;Clostridium;Clostridium_sp._HAWD1;
1816694;Terrabacteria_group;Clostridiaceae;Clostridium;Clostridium_sp._Marseille-P2538;
1826740;Terrabacteria_group;Clostridiaceae;Clostridium;Clostridium_sp._VR1;
1826741;Terrabacteria_group;Clostridiaceae;Clostridium;Clostridium_sp._VR5;
1826742;Terrabacteria_group;Clostridiaceae;Clostridium;Clostridium_sp._VR6;
1849278;Terrabacteria_group;Clostridiaceae;Clostridium;Clostridium_pabulibutyricum;
1851021;Terrabacteria_group;Clostridiaceae;Clostridium;Clostridium_sp._ACB-28;
1851022;Terrabacteria_group;Clostridiaceae;Clostridium;Clostridium_sp._ACB-29;
1854506;Terrabacteria_group;Clostridiaceae;Clostridium;Clostridium_sp._RT1(2016);
1854507;Terrabacteria_group;Clostridiaceae;Clostridium;Clostridium_sp._RT2(2016);
187069;Terrabacteria_group;Clostridiaceae;Clostridium;Clostridium_sp._Dex60-28;
187070;Terrabacteria_group;Clostridiaceae;Clostridium;Clostridium_sp._Dex60-4;
187072;Terrabacteria_group;Clostridiaceae;Clostridium;Clostridium_sp._Dex60-75;
187073;Terrabacteria_group;Clostridiaceae;Clostridium;Clostridium_sp._Dex60-92;
1870998;Terrabacteria_group;Clostridiaceae;Clostridium;Clostridium_sp._Marseille-P3122;
1871020;Terrabacteria_group;Clostridiaceae;Clostridium;Clostridium_sp._Marseille-P3244;
1876759;Terrabacteria_group;Clostridiaceae;Clostridium;Clostridium_sp._Cu-R3;
189998;Terrabacteria_group;Clostridiaceae;Clostridium;Clostridium_sp._44a-T5zd;
1913073;Terrabacteria_group;Clostridiaceae;Clostridium;Clostridium_sp._NS18-A1;
1913075;Terrabacteria_group;Clostridiaceae;Clostridium;Clostridium_sp._SP13-B2;
1913076;Terrabacteria_group;Clostridiaceae;Clostridium;Clostridium_sp._SP17-B1;
1914285;Terrabacteria_group;Clostridiaceae;Clostridium;Clostridium_sp._AY1-bA1;
1917720;Terrabacteria_group;Clostridiaceae;Clostridium;Clostridium_sp._PT168;
195103;Terrabacteria_group;Clostridiaceae;Clostridium;Clostridium_perfringens_ATCC_13124;
198347;Terrabacteria_group;Clostridiaceae;Clostridium;Clostridium_algoriphilum;
2006556;Terrabacteria_group;Clostridiaceae;Clostridium;Clostridium_sp._AY5-bB4;
2045012;Terrabacteria_group;Clostridiaceae;Clostridium;Clostridium_minihomine;
205326;Terrabacteria_group;Clostridiaceae;Clostridium;Clostridium_estertheticum_subsp._laramiense;
205328;Terrabacteria_group;Clostridiaceae;Clostridium;Clostridium_lacusfryxellense;
210830;Terrabacteria_group;Clostridiaceae;Clostridium;Clostridium_sp._JC3;
217158;Terrabacteria_group;Clostridiaceae;Clostridium;Clostridium_ragsdalei;
2184719;Terrabacteria_group;Clostridiaceae;Clostridium;Clostridium_bovifaecis;
224830;Terrabacteria_group;Clostridiaceae;Clostridium;Clostridium_sp._F7/4;
224831;Terrabacteria_group;Clostridiaceae;Clostridium;Clostridium_sp._F7/7;
224832;Terrabacteria_group;Clostridiaceae;Clostridium;Clostridium_sp._C1T/10;
225300;Terrabacteria_group;Clostridiaceae;Clostridium;Clostridium_sp._CITR8;
225345;Terrabacteria_group;Clostridiaceae;Clostridium;Clostridium_chromiireducens;
227526;Terrabacteria_group;Clostridiaceae;Clostridium;Clostridium_sp._MDA2315;
2282766;Terrabacteria_group;Clostridiaceae;Clostridium;Clostridium_beihaiense;
237491;Terrabacteria_group;Clostridiaceae;Clostridium;Clostridium_sp._Sukashi-1;
237494;Terrabacteria_group;Clostridiaceae;Clostridium;Clostridium_sp._U101-b;
237497;Terrabacteria_group;Clostridiaceae;Clostridium;Clostridium_sp._Kas107-2;
237498;Terrabacteria_group;Clostridiaceae;Clostridium;Clostridium_sp._OkiF101;
237499;Terrabacteria_group;Clostridiaceae;Clostridium;Clostridium_sp._OkiN108;
237500;Terrabacteria_group;Clostridiaceae;Clostridium;Clostridium_sp._B905-1;
237502;Terrabacteria_group;Clostridiaceae;Clostridium;Clostridium_sp._UsIt102-1;
237507;Terrabacteria_group;Clostridiaceae;Clostridium;Clostridium_sp._Kas301-1;
237508;Terrabacteria_group;Clostridiaceae;Clostridium;Clostridium_sp._Kas404-1;
237509;Terrabacteria_group;Clostridiaceae;Clostridium;Clostridium_sp._Kas303;
237513;Terrabacteria_group;Clostridiaceae;Clostridium;Clostridium_sp._B915-1;
237517;Terrabacteria_group;Clostridiaceae;Clostridium;Clostridium_sp._Kas202-1;
237518;Terrabacteria_group;Clostridiaceae;Clostridium;Clostridium_sp._UsS101-2;
237519;Terrabacteria_group;Clostridiaceae;Clostridium;Clostridium_sp._UsS102-1;
237522;Terrabacteria_group;Clostridiaceae;Clostridium;Clostridium_sp._UsIt102-2;
237523;Terrabacteria_group;Clostridiaceae;Clostridium;Clostridium_sp._Kas201-1;
237524;Terrabacteria_group;Clostridiaceae;Clostridium;Clostridium_sp._B906-1;
237525;Terrabacteria_group;Clostridiaceae;Clostridium;Clostridium_sp._UsIt102-3;
237526;Terrabacteria_group;Clostridiaceae;Clostridium;Clostridium_sp._UsS101-1;
237528;Terrabacteria_group;Clostridiaceae;Clostridium;Clostridium_sp._Kas106-4;
237529;Terrabacteria_group;Clostridiaceae;Clostridium;Clostridium_sp._B902-1b;
241411;Terrabacteria_group;Clostridiaceae;Clostridium;Clostridium_sp._GF_0803;
241412;Terrabacteria_group;Clostridiaceae;Clostridium;Clostridium_sp._GS_0803;
243635;Terrabacteria_group;Clostridiaceae;Clostridium;Clostridium_sp._rennanqilfy3;
245291;Terrabacteria_group;Clostridiaceae;Clostridium;Clostridium_sp._cTPY-12;
245292;Terrabacteria_group;Clostridiaceae;Clostridium;Clostridium_sp._cTPY-17;
245293;Terrabacteria_group;Clostridiaceae;Clostridium;Clostridium_sp._cTPY-2-4;
265480;Terrabacteria_group;Clostridiaceae;Clostridium;Clostridium_sp._PPf35E1;
265481;Terrabacteria_group;Clostridiaceae;Clostridium;Clostridium_sp._PPf35E4;
265482;Terrabacteria_group;Clostridiaceae;Clostridium;Clostridium_sp._PPf35E6;
265483;Terrabacteria_group;Clostridiaceae;Clostridium;Clostridium_sp._PPf35E8;
265944;Terrabacteria_group;Clostridiaceae;Clostridium;Clostridium_sp._17cr1;
268363;Terrabacteria_group;Clostridiaceae;Clostridium;Clostridium_sp._RR6;
268367;Terrabacteria_group;Clostridiaceae;Clostridium;Clostridium_sp._RR61;
268368;Terrabacteria_group;Clostridiaceae;Clostridium;Clostridium_sp._RR65;
268369;Terrabacteria_group;Clostridiaceae;Clostridium;Clostridium_sp._RR67;
280347;Terrabacteria_group;Clostridiaceae;Clostridium;Clostridium_sp._9B4;
29341;Terrabacteria_group;Clostridiaceae;Clostridium;Clostridium_argentinense;
29357;Terrabacteria_group;Clostridiaceae;Clostridium;Clostridium_collagenovorans;
29373;Terrabacteria_group;Clostridiaceae;Clostridium;Clostridium_thermopalmarium;
295109;Terrabacteria_group;Clostridiaceae;Clostridium;Clostridium_crotonatovorans;
301711;Terrabacteria_group;Clostridiaceae;Clostridium;Clostridium_sp._MLG392;
306138;Terrabacteria_group;Clostridiaceae;Clostridium;Clostridium_sp._BA-1;
308357;Terrabacteria_group;Clostridiaceae;Clostridium;Clostridium_sp._HPB-21;
308358;Terrabacteria_group;Clostridiaceae;Clostridium;Clostridium_sp._HPB-25;
308361;Terrabacteria_group;Clostridiaceae;Clostridium;Clostridium_sp._HPB-4;
308363;Terrabacteria_group;Clostridiaceae;Clostridium;Clostridium_sp._HPB-1;
318465;Terrabacteria_group;Clostridiaceae;Clostridium;Clostridium_boliviensis;
319464;Terrabacteria_group;Clostridiaceae;Clostridium;Clostridium_sp._FG4;
319475;Terrabacteria_group;Clostridiaceae;Clostridium;Clostridium_lundense;
319643;Terrabacteria_group;Clostridiaceae;Clostridium;Clostridium_sp._strain_P2;
319646;Terrabacteria_group;Clostridiaceae;Clostridium;Clostridium_sp._strain_Z6;
320321;Terrabacteria_group;Clostridiaceae;Clostridium;Clostridium_sp._T2;
320874;Terrabacteria_group;Clostridiaceae;Clostridium;Clostridium_sp._IE5;
320882;Terrabacteria_group;Clostridiaceae;Clostridium;Clostridium_sp._ID5;
321461;Terrabacteria_group;Clostridiaceae;Clostridium;Clostridium_sp._FRB1;
321462;Terrabacteria_group;Clostridiaceae;Clostridium;Clostridium_sp._FRJ;
330476;Terrabacteria_group;Clostridiaceae;Clostridium;Clostridium_sp._E-16;
332101;Terrabacteria_group;Clostridiaceae;Clostridium;Clostridium_drakei;
338193;Terrabacteria_group;Clostridiaceae;Clostridium;Clostridium_aestuarii;
33953;Terrabacteria_group;Clostridiaceae;Clostridium;Clostridium_aminobutyricum;
349930;Terrabacteria_group;Clostridiaceae;Clostridium;Clostridium_sp._BL-17;
349931;Terrabacteria_group;Clostridiaceae;Clostridium;Clostridium_cavendishii;
349936;Terrabacteria_group;Clostridiaceae;Clostridium;Clostridium_sp._BL-3;
349937;Terrabacteria_group;Clostridiaceae;Clostridium;Clostridium_sp._BL-21;
349938;Terrabacteria_group;Clostridiaceae;Clostridium;Clostridium_sp._BL-8;
349940;Terrabacteria_group;Clostridiaceae;Clostridium;Clostridium_sp._BL-24;
354438;Terrabacteria_group;Clostridiaceae;Clostridium;Clostridium_sp._RT8;
355244;Terrabacteria_group;Clostridiaceae;Clostridium;Clostridium_sp._RT2;
356854;Terrabacteria_group;Clostridiaceae;Clostridium;Clostridium_sp._F15;
360418;Terrabacteria_group;Clostridiaceae;Clostridium;Clostridium_sp._U523A5;
360419;Terrabacteria_group;Clostridiaceae;Clostridium;Clostridium_sp._U523B4;
36831;Terrabacteria_group;Clostridiaceae;Clostridium;Clostridium_botulinum_F;
36833;Terrabacteria_group;Clostridiaceae;Clostridium;Clostridium_caliptrosporum;
36839;Terrabacteria_group;Clostridiaceae;Clostridium;Clostridium_felsineum;
36845;Terrabacteria_group;Clostridiaceae;Clostridium;Clostridium_intestinale;
36850;Terrabacteria_group;Clostridiaceae;Clostridium;Clostridium_quinii;
371143;Terrabacteria_group;Clostridiaceae;Clostridium;Clostridium_sp._TM-40;
37659;Terrabacteria_group;Clostridiaceae;Clostridium;Clostridium_algidicarnis;
381843;Terrabacteria_group;Clostridiaceae;Clostridium;Clostridium_sp._CYP3;
381844;Terrabacteria_group;Clostridiaceae;Clostridium;Clostridium_sp._CYP4;
381845;Terrabacteria_group;Clostridiaceae;Clostridium;Clostridium_sp._CYP5;
381846;Terrabacteria_group;Clostridiaceae;Clostridium;Clostridium_sp._CYP6;
381848;Terrabacteria_group;Clostridiaceae;Clostridium;Clostridium_sp._CYP8;
393012;Terrabacteria_group;Clostridiaceae;Clostridium;Clostridium_sp._IBUN_184;
393733;Terrabacteria_group;Clostridiaceae;Clostridium;Clostridium_sp._Iso-A3;
393734;Terrabacteria_group;Clostridiaceae;Clostridium;Clostridium_sp._Iso-A7;
393735;Terrabacteria_group;Clostridiaceae;Clostridium;Clostridium_sp._Iso-W3;
393736;Terrabacteria_group;Clostridiaceae;Clostridium;Clostridium_sp._Iso-W6;
393737;Terrabacteria_group;Clostridiaceae;Clostridium;Clostridium_sp._Iso-W7;
39489;Terrabacteria_group;Clostridiaceae;Clostridium;Clostridium_moniliforme;
394958;Terrabacteria_group;Clostridiaceae;Clostridium;Clostridium_taeniosporum;
397934;Terrabacteria_group;Clostridiaceae;Clostridium;Clostridium_sp._Fanp3;
402595;Terrabacteria_group;Clostridiaceae;Clostridium;Clostridium_sp._AP81;
404574;Terrabacteria_group;Clostridiaceae;Clostridium;Clostridium_sp._MK8;
404575;Terrabacteria_group;Clostridiaceae;Clostridium;Clostridium_sp._MK11;
404576;Terrabacteria_group;Clostridiaceae;Clostridium;Clostridium_sp._MK12;
404577;Terrabacteria_group;Clostridiaceae;Clostridium;Clostridium_sp._MK31;
40575;Terrabacteria_group;Clostridiaceae;Clostridium;Clostridium_grantii;
406351;Terrabacteria_group;Clostridiaceae;Clostridium;Clostridium_sp._FF02;
406801;Terrabacteria_group;Clostridiaceae;Clostridium;Clostridium_sp._F122;
406802;Terrabacteria_group;Clostridiaceae;Clostridium;Clostridium_sp._K311;
407227;Terrabacteria_group;Clostridiaceae;Clostridium;Clostridium_sp._Kt11;
407229;Terrabacteria_group;Clostridiaceae;Clostridium;Clostridium_sp._T1'2;
407231;Terrabacteria_group;Clostridiaceae;Clostridium;Clostridium_sp._T241;
407232;Terrabacteria_group;Clostridiaceae;Clostridium;Clostridium_sp._U42;
418628;Terrabacteria_group;Clostridiaceae;Clostridium;Clostridium_sp._PML3-1;
418705;Terrabacteria_group;Clostridiaceae;Clostridium;Clostridium_sp._R6T;
431943;Terrabacteria_group;Clostridiaceae;Clostridium;Clostridium_kluyveri_DSM_555;
432307;Terrabacteria_group;Clostridiaceae;Clostridium;Clostridium_sp._'HY-129-11_T';
443253;Terrabacteria_group;Clostridiaceae;Clostridium;Clostridium_frigoriphilum;
460030;Terrabacteria_group;Clostridiaceae;Clostridium;Clostridium_sp._CSZM-6;
460031;Terrabacteria_group;Clostridiaceae;Clostridium;Clostridium_sp._CZDT-1;
460032;Terrabacteria_group;Clostridiaceae;Clostridium;Clostridium_sp._LDD-1;
460033;Terrabacteria_group;Clostridiaceae;Clostridium;Clostridium_sp._LDD-2;
460034;Terrabacteria_group;Clostridiaceae;Clostridium;Clostridium_sp._WST-8;
465979;Terrabacteria_group;Clostridiaceae;Clostridium;Clostridium_sp._TBC;
46609;Terrabacteria_group;Clostridiaceae;Clostridium;Clostridium_pascui;
46867;Terrabacteria_group;Clostridiaceae;Clostridium;Clostridium_chauvoei;
498213;Terrabacteria_group;Clostridiaceae;Clostridium;Clostridium_botulinum_B1_str._Okra;
52704;Terrabacteria_group;Clostridiaceae;Clostridium;Clostridium_vincentii;
541233;Terrabacteria_group;Clostridiaceae;Clostridium;Clostridium_sp._HT17;
545497;Terrabacteria_group;Clostridiaceae;Clostridium;Clostridium_sp._NML_04A032;
546371;Terrabacteria_group;Clostridiaceae;Clostridium;Clostridium_sp._W52;
546812;Terrabacteria_group;Clostridiaceae;Clostridium;Clostridium_sp._NB13;
546813;Terrabacteria_group;Clostridiaceae;Clostridium;Clostridium_sp._NB17;
546815;Terrabacteria_group;Clostridiaceae;Clostridium;Clostridium_sp._NB3;
546818;Terrabacteria_group;Clostridiaceae;Clostridium;Clostridium_sp._NB7;
549646;Terrabacteria_group;Clostridiaceae;Clostridium;Clostridium_sp._C9;
561186;Terrabacteria_group;Clostridiaceae;Clostridium;Clostridium_sp._JA-1;
561187;Terrabacteria_group;Clostridiaceae;Clostridium;Clostridium_sp._JB-1;
561188;Terrabacteria_group;Clostridiaceae;Clostridium;Clostridium_sp._JB-2;
561426;Terrabacteria_group;Clostridiaceae;Clostridium;Clostridium_sp._MT10-N;
561429;Terrabacteria_group;Clostridiaceae;Clostridium;Clostridium_sp._NB_21;
561433;Terrabacteria_group;Clostridiaceae;Clostridium;Clostridium_sp._NB_60;
561436;Terrabacteria_group;Clostridiaceae;Clostridium;Clostridium_sp._NB_9;
561438;Terrabacteria_group;Clostridiaceae;Clostridium;Clostridium_sp._NB_52;
571956;Terrabacteria_group;Clostridiaceae;Clostridium;Clostridium_sp._BG-C122;
571958;Terrabacteria_group;Clostridiaceae;Clostridium;Clostridium_sp._BG-C130;
571963;Terrabacteria_group;Clostridiaceae;Clostridium;Clostridium_sp._BG-C51;
571964;Terrabacteria_group;Clostridiaceae;Clostridium;Clostridium_sp._BG-C66;
571965;Terrabacteria_group;Clostridiaceae;Clostridium;Clostridium_sp._BG-C8;
573061;Terrabacteria_group;Clostridiaceae;Clostridium;Clostridium_cellulovorans_743B;
573249;Terrabacteria_group;Clostridiaceae;Clostridium;Clostridium_sp._AG02-3;
573250;Terrabacteria_group;Clostridiaceae;Clostridium;Clostridium_sp._AG03-4;
573251;Terrabacteria_group;Clostridiaceae;Clostridium;Clostridium_sp._AG04-3;
573252;Terrabacteria_group;Clostridiaceae;Clostridium;Clostridium_sp._AG07-1;
573253;Terrabacteria_group;Clostridiaceae;Clostridium;Clostridium_sp._AG07-3;
573254;Terrabacteria_group;Clostridiaceae;Clostridium;Clostridium_sp._AG07-4;
573255;Terrabacteria_group;Clostridiaceae;Clostridium;Clostridium_sp._AG07-6;
573256;Terrabacteria_group;Clostridiaceae;Clostridium;Clostridium_sp._AG07-9;
573259;Terrabacteria_group;Clostridiaceae;Clostridium;Clostridium_sp._AL05-11;
573261;Terrabacteria_group;Clostridiaceae;Clostridium;Clostridium_sp._AL05-13;
573262;Terrabacteria_group;Clostridiaceae;Clostridium;Clostridium_sp._AL05-16;
573263;Terrabacteria_group;Clostridiaceae;Clostridium;Clostridium_sp._AL05-18;
573264;Terrabacteria_group;Clostridiaceae;Clostridium;Clostridium_sp._AL05-19;
573265;Terrabacteria_group;Clostridiaceae;Clostridium;Clostridium_sp._AL06-1;
573266;Terrabacteria_group;Clostridiaceae;Clostridium;Clostridium_sp._AL08-13;
573269;Terrabacteria_group;Clostridiaceae;Clostridium;Clostridium_sp._H2-3;
573270;Terrabacteria_group;Clostridiaceae;Clostridium;Clostridium_sp._H2-11;
573271;Terrabacteria_group;Clostridiaceae;Clostridium;Clostridium_sp._H2-13;
573278;Terrabacteria_group;Clostridiaceae;Clostridium;Clostridium_sp._AG04-18;
573285;Terrabacteria_group;Clostridiaceae;Clostridium;Clostridium_sp._AL04-1;
573286;Terrabacteria_group;Clostridiaceae;Clostridium;Clostridium_sp._AL04-6;
573287;Terrabacteria_group;Clostridiaceae;Clostridium;Clostridium_sp._AL05-2;
573288;Terrabacteria_group;Clostridiaceae;Clostridium;Clostridium_sp._AL05-3;
573296;Terrabacteria_group;Clostridiaceae;Clostridium;Clostridium_sp._AL03-20;
573304;Terrabacteria_group;Clostridiaceae;Clostridium;Clostridium_sp._AG04-19;
573305;Terrabacteria_group;Clostridiaceae;Clostridium;Clostridium_sp._AG04-5;
573312;Terrabacteria_group;Clostridiaceae;Clostridium;Clostridium_sp._MU02-13;
573315;Terrabacteria_group;Clostridiaceae;Clostridium;Clostridium_sp._MU01-8;
574572;Terrabacteria_group;Clostridiaceae;Clostridium;Clostridium_sp._AL02-2;
574579;Terrabacteria_group;Clostridiaceae;Clostridium;Clostridium_sp._AG07-10;
574582;Terrabacteria_group;Clostridiaceae;Clostridium;Clostridium_sp._AL01-12;
574681;Terrabacteria_group;Clostridiaceae;Clostridium;Clostridium_sp._SH-C52;
576473;Terrabacteria_group;Clostridiaceae;Clostridium;Clostridium_sp._AL04-4;
577333;Terrabacteria_group;Clostridiaceae;Clostridium;Clostridium_sp._r53;
577335;Terrabacteria_group;Clostridiaceae;Clostridium;Clostridium_sp._r12;
583346;Terrabacteria_group;Clostridiaceae;Clostridium;Clostridium_kluyveri_NBRC_12016;
593402;Terrabacteria_group;Clostridiaceae;Clostridium;Clostridium_sp._VKM_B-2201;
593403;Terrabacteria_group;Clostridiaceae;Clostridium;Clostridium_sp._VKM_B-2202;
593404;Terrabacteria_group;Clostridiaceae;Clostridium;Clostridium_sp._VKM_B-2279;
595655;Terrabacteria_group;Clostridiaceae;Clostridium;Clostridium_sp._CS2;
61425;Terrabacteria_group;Clostridiaceae;Clostridium;Clostridium_sp._SP3;
635187;Terrabacteria_group;Clostridiaceae;Clostridium;Clostridium_sp._P1-2-1;
635190;Terrabacteria_group;Clostridiaceae;Clostridium;Clostridium_sp._P4-4;
635191;Terrabacteria_group;Clostridiaceae;Clostridium;Clostridium_sp._P4-6;
639623;Terrabacteria_group;Clostridiaceae;Clostridium;Clostridium_sp._Sc-THC;
641557;Terrabacteria_group;Clostridiaceae;Clostridium;Clostridium_sp._C3;
657023;Terrabacteria_group;Clostridiaceae;Clostridium;Clostridium_sp._KD-31;
659882;Terrabacteria_group;Clostridiaceae;Clostridium;Clostridium_sp._L1C;
670406;Terrabacteria_group;Clostridiaceae;Clostridium;Clostridium_sp._R1;
675878;Terrabacteria_group;Clostridiaceae;Clostridium;Clostridium_sp._enrichment_culture_clone_tpsrb001;
675880;Terrabacteria_group;Clostridiaceae;Clostridium;Clostridium_sp._enrichment_culture_clone_tpsrb003;
675884;Terrabacteria_group;Clostridiaceae;Clostridium;Clostridium_sp._enrichment_culture_clone_tpsrb007;
675886;Terrabacteria_group;Clostridiaceae;Clostridium;Clostridium_sp._enrichment_culture_clone_tpsrb009;
675890;Terrabacteria_group;Clostridiaceae;Clostridium;Clostridium_sp._enrichment_culture_clone_tpsrb013;
675891;Terrabacteria_group;Clostridiaceae;Clostridium;Clostridium_sp._enrichment_culture_clone_tpsrb014;
675893;Terrabacteria_group;Clostridiaceae;Clostridium;Clostridium_sp._enrichment_culture_clone_tpsrb016;
675894;Terrabacteria_group;Clostridiaceae;Clostridium;Clostridium_sp._enrichment_culture_clone_tpsrb017;
675896;Terrabacteria_group;Clostridiaceae;Clostridium;Clostridium_sp._enrichment_culture_clone_tpsrb019;
675897;Terrabacteria_group;Clostridiaceae;Clostridium;Clostridium_sp._enrichment_culture_clone_tpsrb020;
675899;Terrabacteria_group;Clostridiaceae;Clostridium;Clostridium_sp._enrichment_culture_clone_tpsrb022;
675900;Terrabacteria_group;Clostridiaceae;Clostridium;Clostridium_sp._enrichment_culture_clone_tpsrb023;
675901;Terrabacteria_group;Clostridiaceae;Clostridium;Clostridium_sp._enrichment_culture_clone_tpsrb024;
675902;Terrabacteria_group;Clostridiaceae;Clostridium;Clostridium_sp._enrichment_culture_clone_tpsrb025;
680495;Terrabacteria_group;Clostridiaceae;Clostridium;Clostridium_sp._SW003;
686920;Terrabacteria_group;Clostridiaceae;Clostridium;Clostridium_sp._enrichment_culture_clone_G-5a;
687215;Terrabacteria_group;Clostridiaceae;Clostridium;Clostridium_sp._R9;
689778;Terrabacteria_group;Clostridiaceae;Clostridium;Clostridium_sp._CA6;
691811;Terrabacteria_group;Clostridiaceae;Clostridium;Clostridium_sp._AUH-JLC235;
692051;Terrabacteria_group;Clostridiaceae;Clostridium;Clostridium_sp._4-1;
692052;Terrabacteria_group;Clostridiaceae;Clostridium;Clostridium_sp._4-2a;
692054;Terrabacteria_group;Clostridiaceae;Clostridium;Clostridium_sp._6-12;
692057;Terrabacteria_group;Clostridiaceae;Clostridium;Clostridium_sp._6-22;
692058;Terrabacteria_group;Clostridiaceae;Clostridium;Clostridium_sp._6-24;
692060;Terrabacteria_group;Clostridiaceae;Clostridium;Clostridium_sp._6-29;
692061;Terrabacteria_group;Clostridiaceae;Clostridium;Clostridium_sp._6-30;
692062;Terrabacteria_group;Clostridiaceae;Clostridium;Clostridium_sp._6-31;
698329;Terrabacteria_group;Clostridiaceae;Clostridium;Clostridium_sp._ZP3;
702342;Terrabacteria_group;Clostridiaceae;Clostridium;Clostridium_sp._enrichment_culture_clone_CS5;
702461;Terrabacteria_group;Clostridiaceae;Clostridium;Clostridium_hydrogeniproducens;
704119;Terrabacteria_group;Clostridiaceae;Clostridium;Clostridium_sp._C5S3;
704120;Terrabacteria_group;Clostridiaceae;Clostridium;Clostridium_sp._C5S7;
704122;Terrabacteria_group;Clostridiaceae;Clostridium;Clostridium_sp._C5S4;
704124;Terrabacteria_group;Clostridiaceae;Clostridium;Clostridium_sp._C5S10;
704126;Terrabacteria_group;Clostridiaceae;Clostridium;Clostridium_sp._C5S17;
717126;Terrabacteria_group;Clostridiaceae;Clostridium;Clostridium_sp._P530(1);
747602;Terrabacteria_group;Clostridiaceae;Clostridium;Clostridium_sp._TG60-81;
752259;Terrabacteria_group;Clostridiaceae;Clostridium;Clostridium_sp._BS-7;
762091;Terrabacteria_group;Clostridiaceae;Clostridium;Clostridium_sp._TC36;
768196;Terrabacteria_group;Clostridiaceae;Clostridium;Clostridium_sp._BS-5;
83340;Terrabacteria_group;Clostridiaceae;Clostridium;Clostridium_nitritogenes;
84024;Terrabacteria_group;Clostridiaceae;Clostridium;Clostridium_disporicum;
84029;Terrabacteria_group;Clostridiaceae;Clostridium;Clostridium_roseum;
84031;Terrabacteria_group;Clostridiaceae;Clostridium;Clostridium_sartagoforme;
84698;Terrabacteria_group;Clostridiaceae;Clostridium;Clostridium_frigidicarnis;
862795;Terrabacteria_group;Clostridiaceae;Clostridium;Clostridium_sp._CGP4;
871048;Terrabacteria_group;Clostridiaceae;Clostridium;Clostridium_sp._HGFM119;
871049;Terrabacteria_group;Clostridiaceae;Clostridium;Clostridium_sp._HGFM122;
871052;Terrabacteria_group;Clostridiaceae;Clostridium;Clostridium_sp._HGFM128;
871054;Terrabacteria_group;Clostridiaceae;Clostridium;Clostridium_sp._HGFM130;
871055;Terrabacteria_group;Clostridiaceae;Clostridium;Clostridium_sp._HGFM131;
871057;Terrabacteria_group;Clostridiaceae;Clostridium;Clostridium_sp._HGFM59;
871061;Terrabacteria_group;Clostridiaceae;Clostridium;Clostridium_sp._HGFM68;
871064;Terrabacteria_group;Clostridiaceae;Clostridium;Clostridium_sp._HGFM73;
871065;Terrabacteria_group;Clostridiaceae;Clostridium;Clostridium_sp._HGFM74;
871074;Terrabacteria_group;Clostridiaceae;Clostridium;Clostridium_sp._HGFM86;
871075;Terrabacteria_group;Clostridiaceae;Clostridium;Clostridium_sp._HGFM87;
871078;Terrabacteria_group;Clostridiaceae;Clostridium;Clostridium_sp._HGFM91;
871079;Terrabacteria_group;Clostridiaceae;Clostridium;Clostridium_sp._HGFM92;
875970;Terrabacteria_group;Clostridiaceae;Clostridium;Clostridium_sp._enrichment_culture_clone_DhR^2/LM-G01;
882657;Terrabacteria_group;Clostridiaceae;Clostridium;Clostridium_sp._ES1;
887333;Terrabacteria_group;Clostridiaceae;Clostridium;Clostridium_sp._BS-6;
889070;Terrabacteria_group;Clostridiaceae;Clostridium;Clostridium_sp._enrichment_culture_clone_VanCtr93;
910411;Terrabacteria_group;Clostridiaceae;Clostridium;Clostridium_sp._SW001;
913712;Terrabacteria_group;Clostridiaceae;Clostridium;Clostridium_sp._enrichment_clone_Ecwsrb078;
913713;Terrabacteria_group;Clostridiaceae;Clostridium;Clostridium_sp._enrichment_clone_Ecwsrb079;
913715;Terrabacteria_group;Clostridiaceae;Clostridium;Clostridium_sp._enrichment_clone_Ecwsrb081;
913717;Terrabacteria_group;Clostridiaceae;Clostridium;Clostridium_sp._enrichment_clone_Ecwsrb083;
913719;Terrabacteria_group;Clostridiaceae;Clostridium;Clostridium_sp._enrichment_clone_Ecwsrb086;
913721;Terrabacteria_group;Clostridiaceae;Clostridium;Clostridium_sp._enrichment_clone_Ecwsrb088;
913723;Terrabacteria_group;Clostridiaceae;Clostridium;Clostridium_sp._enrichment_clone_Ecwsrb090;
913726;Terrabacteria_group;Clostridiaceae;Clostridium;Clostridium_sp._enrichment_clone_Ecwsrb094;
913727;Terrabacteria_group;Clostridiaceae;Clostridium;Clostridium_sp._enrichment_clone_Ecwsrb095;
913729;Terrabacteria_group;Clostridiaceae;Clostridium;Clostridium_sp._enrichment_clone_Ecwsrb097;
913730;Terrabacteria_group;Clostridiaceae;Clostridium;Clostridium_sp._enrichment_clone_Ecwsrb098;
91624;Terrabacteria_group;Clostridiaceae;Clostridium;Clostridium_acidisoli;
926832;Terrabacteria_group;Clostridiaceae;Clostridium;Clostridium_sp._N56;
931276;Terrabacteria_group;Clostridiaceae;Clostridium;Clostridium_saccharoperbutylacetonicum_N1-4(HMT);
935198;Terrabacteria_group;Clostridiaceae;Clostridium;Clostridium_botulinum_B_str._Eklund_17B_(NRP);
936069;Terrabacteria_group;Clostridiaceae;Clostridium;Clostridium_sp._6-44;
936071;Terrabacteria_group;Clostridiaceae;Clostridium;Clostridium_sp._6-14;
936072;Terrabacteria_group;Clostridiaceae;Clostridium;Clostridium_sp._6-69;
948500;Terrabacteria_group;Clostridiaceae;Clostridium;Clostridium_sp._R4;
948501;Terrabacteria_group;Clostridiaceae;Clostridium;Clostridium_sp._K4;
948504;Terrabacteria_group;Clostridiaceae;Clostridium;Clostridium_sp._K8;
948507;Terrabacteria_group;Clostridiaceae;Clostridium;Clostridium_sp._K12;
948509;Terrabacteria_group;Clostridiaceae;Clostridium;Clostridium_sp._K16;
948511;Terrabacteria_group;Clostridiaceae;Clostridium;Clostridium_sp._K27;
948512;Terrabacteria_group;Clostridiaceae;Clostridium;Clostridium_sp._K31;
948513;Terrabacteria_group;Clostridiaceae;Clostridium;Clostridium_sp._K32;
948514;Terrabacteria_group;Clostridiaceae;Clostridium;Clostridium_sp._K39;
986747;Terrabacteria_group;Clostridiaceae;Clostridium;Clostridium_sp._enrichment_culture_clone_HT1;
986749;Terrabacteria_group;Clostridiaceae;Clostridium;Clostridium_sp._enrichment_culture_clone_HT11;
986752;Terrabacteria_group;Clostridiaceae;Clostridium;Clostridium_sp._enrichment_culture_clone_HT14;
986756;Terrabacteria_group;Clostridiaceae;Clostridium;Clostridium_sp._enrichment_culture_clone_HT19;
986757;Terrabacteria_group;Clostridiaceae;Clostridium;Clostridium_sp._enrichment_culture_clone_HT2;
986763;Terrabacteria_group;Clostridiaceae;Clostridium;Clostridium_sp._enrichment_culture_clone_HT25;
986766;Terrabacteria_group;Clostridiaceae;Clostridium;Clostridium_sp._enrichment_culture_clone_HT28;
986775;Terrabacteria_group;Clostridiaceae;Clostridium;Clostridium_sp._enrichment_culture_clone_HT6;
986777;Terrabacteria_group;Clostridiaceae;Clostridium;Clostridium_sp._enrichment_culture_clone_HT8;
986778;Terrabacteria_group;Clostridiaceae;Clostridium;Clostridium_sp._enrichment_culture_clone_NHT1;
986782;Terrabacteria_group;Clostridiaceae;Clostridium;Clostridium_sp._enrichment_culture_clone_NHT14;
986783;Terrabacteria_group;Clostridiaceae;Clostridium;Clostridium_sp._enrichment_culture_clone_NHT15;
986785;Terrabacteria_group;Clostridiaceae;Clostridium;Clostridium_sp._enrichment_culture_clone_NHT19;
986790;Terrabacteria_group;Clostridiaceae;Clostridium;Clostridium_sp._enrichment_culture_clone_NHT26;
986795;Terrabacteria_group;Clostridiaceae;Clostridium;Clostridium_sp._enrichment_culture_clone_NHT30;
986796;Terrabacteria_group;Clostridiaceae;Clostridium;Clostridium_sp._enrichment_culture_clone_NHT31;
986797;Terrabacteria_group;Clostridiaceae;Clostridium;Clostridium_sp._enrichment_culture_clone_NHT32;
986798;Terrabacteria_group;Clostridiaceae;Clostridium;Clostridium_sp._enrichment_culture_clone_NHT33;
986801;Terrabacteria_group;Clostridiaceae;Clostridium;Clostridium_sp._enrichment_culture_clone_NHT36;
986805;Terrabacteria_group;Clostridiaceae;Clostridium;Clostridium_sp._enrichment_culture_clone_NHT4;
986806;Terrabacteria_group;Clostridiaceae;Clostridium;Clostridium_sp._enrichment_culture_clone_NHT40;
986807;Terrabacteria_group;Clostridiaceae;Clostridium;Clostridium_sp._enrichment_culture_clone_NHT41;
986809;Terrabacteria_group;Clostridiaceae;Clostridium;Clostridium_sp._enrichment_culture_clone_NHT43;
986812;Terrabacteria_group;Clostridiaceae;Clostridium;Clostridium_sp._enrichment_culture_clone_NHT46;
986813;Terrabacteria_group;Clostridiaceae;Clostridium;Clostridium_sp._enrichment_culture_clone_NHT47;
986815;Terrabacteria_group;Clostridiaceae;Clostridium;Clostridium_sp._enrichment_culture_clone_NHT49;
986820;Terrabacteria_group;Clostridiaceae;Clostridium;Clostridium_sp._enrichment_culture_clone_NHT53;
986821;Terrabacteria_group;Clostridiaceae;Clostridium;Clostridium_sp._enrichment_culture_clone_NHT54;
986823;Terrabacteria_group;Clostridiaceae;Clostridium;Clostridium_sp._enrichment_culture_clone_NHT56;
986824;Terrabacteria_group;Clostridiaceae;Clostridium;Clostridium_sp._enrichment_culture_clone_NHT57;
986826;Terrabacteria_group;Clostridiaceae;Clostridium;Clostridium_sp._enrichment_culture_clone_NHT59;
414364;FCB_group;Flavobacteriaceae;Coccinimonas;Coccinimonas_marina;
414362;FCB_group;Flavobacteriaceae;Coccinistipes;Coccinistipes_vermicola;
78329;FCB_group;Flavobacteriaceae;Coenonia;Coenonia_anatina;
1208583;Proteobacteria;Acetobacteraceae;Commensalibacter;Commensalibacter_sp._MX01;
1519894;Proteobacteria;Acetobacteraceae;Commensalibacter;Commensalibacter_sp._MO4;
479936;Proteobacteria;Acetobacteraceae;Commensalibacter;Commensalibacter_intestini;
1462575;Terrabacteria_group;Lactobacillaceae;Companilactobacillus;Companilactobacillus_furfuricola;
1602;Terrabacteria_group;Lactobacillaceae;Companilactobacillus;Companilactobacillus_alimentarius;
1612;Terrabacteria_group;Lactobacillaceae;Companilactobacillus;Companilactobacillus_farciminis;
1617889;Terrabacteria_group;Lactobacillaceae;Companilactobacillus;Companilactobacillus_formosensis;
1909267;Terrabacteria_group;Lactobacillaceae;Companilactobacillus;Companilactobacillus_metriopterae;
194326;Terrabacteria_group;Lactobacillaceae;Companilactobacillus;Companilactobacillus_versmoldensis;
392416;Terrabacteria_group;Lactobacillaceae;Companilactobacillus;Companilactobacillus_crustorum;
993692;Terrabacteria_group;Lactobacillaceae;Companilactobacillus;Companilactobacillus_kimchiensis;
1909700;FCB_group;Flavobacteriaceae;Confluentibacter;Confluentibacter_flavum;
2007307;FCB_group;Flavobacteriaceae;Confluentibacter;Confluentibacter_citreus;
499064;FCB_group;Flavobacteriaceae;Coraliitalea;Coraliitalea_coralii;
904130;FCB_group;Flavobacteriaceae;Corallibacter;Corallibacter_vietnamensis;
343403;FCB_group;Flavobacteriaceae;Costertonia;Costertonia_aggregata;
1457542;Proteobacteria;Acetobacteraceae;Craurococcus;Craurococcus_sp._HM28-1;
1927718;Proteobacteria;Acetobacteraceae;Craurococcus;Craurococcus_sp.;
1696420;FCB_group;Flavobacteriaceae;Croceibacter;Croceibacter_sp._M05A48;
1942465;FCB_group;Flavobacteriaceae;Croceibacter;Croceibacter_sp._SW_1_38;
216432;FCB_group;Flavobacteriaceae;Croceibacter;Croceibacter_atlanticus_HTCC2559;
414366;FCB_group;Flavobacteriaceae;Croceimarina;Croceimarina_litoralis;
1775166;FCB_group;Flavobacteriaceae;Croceitalea;Croceitalea_marina;
1859382;FCB_group;Flavobacteriaceae;Croceitalea;Croceitalea_sp._KC65A;
1775167;FCB_group;Flavobacteriaceae;Croceivirga;Croceivirga_lutea;
1929488;FCB_group;Flavobacteriaceae;Croceivirga;Croceivirga_radicis;
1071807;Proteobacteria;Enterobacteriaceae;Cronobacter;Cronobacter_sp._1044(2011);
1079035;Proteobacteria;Enterobacteriaceae;Cronobacter;Cronobacter_sp._crA1;
1159496;Proteobacteria;Enterobacteriaceae;Cronobacter;Cronobacter_dublinensis_subsp._lactaridi_LMG_23825;
1162942;Proteobacteria;Enterobacteriaceae;Cronobacter;Cronobacter_sp._SaH-04;
1178453;Proteobacteria;Enterobacteriaceae;Cronobacter;Cronobacter_sp._12-20;
1178454;Proteobacteria;Enterobacteriaceae;Cronobacter;Cronobacter_sp._4-9;
1219535;Proteobacteria;Enterobacteriaceae;Cronobacter;Cronobacter_sp._sgn3;
1380756;Proteobacteria;Enterobacteriaceae;Cronobacter;Cronobacter_sp._H18;
1380759;Proteobacteria;Enterobacteriaceae;Cronobacter;Cronobacter_sp._H9;
1538359;Proteobacteria;Enterobacteriaceae;Cronobacter;Cronobacter_sp._BT1B;
1546250;Proteobacteria;Enterobacteriaceae;Cronobacter;Cronobacter_sp._AG5;
1559994;Proteobacteria;Enterobacteriaceae;Cronobacter;Cronobacter_sp._BYP;
1672674;Proteobacteria;Enterobacteriaceae;Cronobacter;Cronobacter_sp._HMC10;
1765546;Proteobacteria;Enterobacteriaceae;Cronobacter;Cronobacter_sp._RKEM_537A;
1777354;Proteobacteria;Enterobacteriaceae;Cronobacter;Cronobacter_sp._100D.1;
1777355;Proteobacteria;Enterobacteriaceae;Cronobacter;Cronobacter_sp._100D.2;
1777356;Proteobacteria;Enterobacteriaceae;Cronobacter;Cronobacter_sp._100D.3;
1777357;Proteobacteria;Enterobacteriaceae;Cronobacter;Cronobacter_sp._100D.4;
1805986;Proteobacteria;Enterobacteriaceae;Cronobacter;Cronobacter_sp._THL1;
1888169;Proteobacteria;Enterobacteriaceae;Cronobacter;Cronobacter_sp.;
28141;Proteobacteria;Enterobacteriaceae;Cronobacter;Cronobacter_sakazakii;
413497;Proteobacteria;Enterobacteriaceae;Cronobacter;Cronobacter_dublinensis;
413502;Proteobacteria;Enterobacteriaceae;Cronobacter;Cronobacter_turicensis;
535744;Proteobacteria;Enterobacteriaceae;Cronobacter;Cronobacter_universalis;
681394;Proteobacteria;Enterobacteriaceae;Cronobacter;Cronobacter_sp._SWF67639;
693216;Proteobacteria;Enterobacteriaceae;Cronobacter;Cronobacter_turicensis_z3032;
910952;Proteobacteria;Enterobacteriaceae;Cronobacter;Cronobacter_sp._C106;
1813881;FCB_group;Flavobacteriaceae;Daejeonia;Daejeonia_ginsenosidivorans;
105612;Terrabacteria_group;Lactobacillaceae;Dellaglioa;Dellaglioa_algida;
1650662;Terrabacteria_group;Clostridiaceae;Desnuesiella;Desnuesiella_massiliensis;
1113677;FCB_group;Flavobacteriaceae;Dokdonia;Dokdonia_sp._NBRC_100807;
1113678;FCB_group;Flavobacteriaceae;Dokdonia;Dokdonia_sp._NBRC_100808;
1113679;FCB_group;Flavobacteriaceae;Dokdonia;Dokdonia_sp._NBRC_100809;
1221364;FCB_group;Flavobacteriaceae;Dokdonia;Dokdonia_sp._TIK-SPO-166;
1239415;FCB_group;Flavobacteriaceae;Dokdonia;Dokdonia_sp._PRO95;
1249963;FCB_group;Flavobacteriaceae;Dokdonia;Dokdonia_sp._SRO_18;
1249993;FCB_group;Flavobacteriaceae;Dokdonia;Dokdonia_sp._Hel_I_53;
1249994;FCB_group;Flavobacteriaceae;Dokdonia;Dokdonia_sp._Hel_I_5;
1517757;FCB_group;Flavobacteriaceae;Dokdonia;Dokdonia_sp._HMF2319;
1627892;FCB_group;Flavobacteriaceae;Dokdonia;Dokdonia_pacifica;
1714863;FCB_group;Flavobacteriaceae;Dokdonia;Dokdonia_sp._BL107;
1714864;FCB_group;Flavobacteriaceae;Dokdonia;Dokdonia_sp._BL108;
1714865;FCB_group;Flavobacteriaceae;Dokdonia;Dokdonia_sp._BL11;
1714866;FCB_group;Flavobacteriaceae;Dokdonia;Dokdonia_sp._BL23;
1714867;FCB_group;Flavobacteriaceae;Dokdonia;Dokdonia_sp._BL33;
1714869;FCB_group;Flavobacteriaceae;Dokdonia;Dokdonia_sp._BL98;
1876631;FCB_group;Flavobacteriaceae;Dokdonia;Dokdonia_sp._SZ41;
2041041;FCB_group;Flavobacteriaceae;Dokdonia;Dokdonia_ponticola;
2081979;FCB_group;Flavobacteriaceae;Dokdonia;Dokdonia_flava;
308113;FCB_group;Flavobacteriaceae;Dokdonia;Dokdonia_genika;
313590;FCB_group;Flavobacteriaceae;Dokdonia;Dokdonia_sp._MED134;
478454;FCB_group;Flavobacteriaceae;Dokdonia;Dokdonia_sp._P79;
123697;Proteobacteria;Enterobacteriaceae;Elbe;Elbe_River_snow_isolate_Iso12;
1181271;Proteobacteria;Acetobacteraceae;Endobacter;Endobacter_medicaginis;
101527;Proteobacteria;Enterobacteriaceae;endosymbiont;endosymbiont_of_Camponotus_abdominalis;
101528;Proteobacteria;Enterobacteriaceae;endosymbiont;endosymbiont_of_Camponotus_silvicola;
1236874;Proteobacteria;Enterobacteriaceae;endosymbiont;endosymbiont_of_Columbicola_fortis;
1236875;Proteobacteria;Enterobacteriaceae;endosymbiont;endosymbiont_of_Columbicola_mckeani;
1236877;Proteobacteria;Enterobacteriaceae;endosymbiont;endosymbiont_of_Columbicola_macrourae;
1236878;Proteobacteria;Enterobacteriaceae;endosymbiont;endosymbiont_of_Columbicola_paradoxus;
1236879;Proteobacteria;Enterobacteriaceae;endosymbiont;endosymbiont_of_Columbicola_claytoni;
1236883;Proteobacteria;Enterobacteriaceae;endosymbiont;endosymbiont_of_Columbicola_mjoebergi;
1236885;Proteobacteria;Enterobacteriaceae;endosymbiont;endosymbiont_of_Columbicola_adamsi;
1236886;Proteobacteria;Enterobacteriaceae;endosymbiont;endosymbiont_of_Columbicola_wombeyi;
1236888;Proteobacteria;Enterobacteriaceae;endosymbiont;endosymbiont_of_Columbicola_baculoides;
1236889;Proteobacteria;Enterobacteriaceae;endosymbiont;endosymbiont_of_Physconelloides_zenaidurae;
1236891;Proteobacteria;Enterobacteriaceae;endosymbiont;endosymbiont_of_Columbicola_extinctus;
1236894;Proteobacteria;Enterobacteriaceae;endosymbiont;endosymbiont_of_Columbicola_guimaraesi;
1236896;Proteobacteria;Enterobacteriaceae;endosymbiont;endosymbiont_of_Columbicola_veigasimoni;
1236898;Proteobacteria;Enterobacteriaceae;endosymbiont;endosymbiont_of_Columbicola_rodmani;
1236899;Proteobacteria;Enterobacteriaceae;endosymbiont;endosymbiont_of_Columbicola_gracilicapitis;
1236900;Proteobacteria;Enterobacteriaceae;endosymbiont;endosymbiont_of_Columbicola_malenkeae;
1661254;Proteobacteria;Enterobacteriaceae;endosymbiont;endosymbiont_of_Graphosoma_lineatum;
203906;Proteobacteria;Enterobacteriaceae;endosymbiont;endosymbiont_of_Camponotus_ligniperdus;
239503;Proteobacteria;Enterobacteriaceae;endosymbiont;endosymbiont_of_Pediculus_capitis;
239504;Proteobacteria;Enterobacteriaceae;endosymbiont;endosymbiont_of_Haematopinus_apri;
281136;FCB_group;Flavobacteriaceae;endosymbiont;endosymbiont_of_Acanthamoeba_sp._RM-69;
337334;Proteobacteria;Enterobacteriaceae;endosymbiont;endosymbiont_of_Pediculus_humanus;
337335;Proteobacteria;Enterobacteriaceae;endosymbiont;endosymbiont_of_Haematopinus_eurysternus;
337337;Proteobacteria;Enterobacteriaceae;endosymbiont;endosymbiont_of_Haematomyzus_elephantis;
442967;Proteobacteria;Enterobacteriaceae;endosymbiont;endosymbiont_of_Columbicola_columbae;
1000032;Proteobacteria;Enterobacteriaceae;Enterobacter;Enterobacter_sp._P19-19;
1004770;Proteobacteria;Enterobacteriaceae;Enterobacter;Enterobacter_sp._BXCC-60;
1005625;Proteobacteria;Enterobacteriaceae;Enterobacter;Enterobacter_sp._IPPBC-W27;
1005631;Proteobacteria;Enterobacteriaceae;Enterobacter;Enterobacter_sp._DRSBII_10;
1005632;Proteobacteria;Enterobacteriaceae;Enterobacter;Enterobacter_sp._DRSBII_7;
1008425;Proteobacteria;Enterobacteriaceae;Enterobacter;Enterobacter_sp._A7B;
1017349;Proteobacteria;Enterobacteriaceae;Enterobacter;Enterobacter_sp._NHAH;
1026868;Proteobacteria;Enterobacteriaceae;Enterobacter;Enterobacter_sp._MZ_1;
1027284;Proteobacteria;Enterobacteriaceae;Enterobacter;Enterobacter_sp._Pt15;
1027482;Proteobacteria;Enterobacteriaceae;Enterobacter;Enterobacter_sp._HL-9;
1030124;Proteobacteria;Enterobacteriaceae;Enterobacter;Enterobacter_sp._G12;
1030125;Proteobacteria;Enterobacteriaceae;Enterobacter;Enterobacter_sp._G52;
1031221;Proteobacteria;Enterobacteriaceae;Enterobacter;Enterobacter_sp._FCC99;
1031223;Proteobacteria;Enterobacteriaceae;Enterobacter;Enterobacter_sp._LSRC69;
1034634;Proteobacteria;Enterobacteriaceae;Enterobacter;Enterobacter_sp._BIHB_1401;
1034956;Proteobacteria;Enterobacteriaceae;Enterobacter;Enterobacter_sp._EMB-65;
1034957;Proteobacteria;Enterobacteriaceae;Enterobacter;Enterobacter_sp._EMB-67;
1034958;Proteobacteria;Enterobacteriaceae;Enterobacter;Enterobacter_sp._EMB-69;
1034959;Proteobacteria;Enterobacteriaceae;Enterobacter;Enterobacter_sp._EMB-71;
1035251;Proteobacteria;Enterobacteriaceae;Enterobacter;Enterobacter_sp._Ds-1;
1036316;Proteobacteria;Enterobacteriaceae;Enterobacter;Enterobacter_sp._CIFRI_D-TSB-9-ZMA;
1036700;Proteobacteria;Enterobacteriaceae;Enterobacter;Enterobacter_sp._sw-2-1-2(2011);
1048998;Proteobacteria;Enterobacteriaceae;Enterobacter;Enterobacter_sp._lb11;
1050372;Proteobacteria;Enterobacteriaceae;Enterobacter;Enterobacter_sp._NCCP-267;
1050387;Proteobacteria;Enterobacteriaceae;Enterobacter;Enterobacter_sp._NCCP-289;
1050389;Proteobacteria;Enterobacteriaceae;Enterobacter;Enterobacter_sp._NCCP-291;
1050390;Proteobacteria;Enterobacteriaceae;Enterobacter;Enterobacter_sp._NCCP-293;
1050391;Proteobacteria;Enterobacteriaceae;Enterobacter;Enterobacter_sp._NCCP-294;
1050392;Proteobacteria;Enterobacteriaceae;Enterobacter;Enterobacter_sp._NCCP-295;
1050394;Proteobacteria;Enterobacteriaceae;Enterobacter;Enterobacter_sp._NCCP-300;
1050396;Proteobacteria;Enterobacteriaceae;Enterobacter;Enterobacter_sp._NCCP-318;
1052018;Proteobacteria;Enterobacteriaceae;Enterobacter;Enterobacter_sp._C6-6;
1052066;Proteobacteria;Enterobacteriaceae;Enterobacter;Enterobacter_sp._MDAZTIIR8b;
1054065;Proteobacteria;Enterobacteriaceae;Enterobacter;Enterobacter_sp._I5.TYA;
1054134;Proteobacteria;Enterobacteriaceae;Enterobacter;Enterobacter_sp._S57;
1054551;Proteobacteria;Enterobacteriaceae;Enterobacter;Enterobacter_sp._SB1-GLA;
1055118;Proteobacteria;Enterobacteriaceae;Enterobacter;Enterobacter_sp._GTR15;
1055314;Proteobacteria;Enterobacteriaceae;Enterobacter;Enterobacter_sp._R-10(2011);
1055724;Proteobacteria;Enterobacteriaceae;Enterobacter;Enterobacter_sp._M8;
1069998;Proteobacteria;Enterobacteriaceae;Enterobacter;Enterobacter_sp._V10;
1070987;Proteobacteria;Enterobacteriaceae;Enterobacter;Enterobacter_sp._KTSMBNL-01;
1071497;Proteobacteria;Enterobacteriaceae;Enterobacter;Enterobacter_sp._G5(2011);
1071558;Proteobacteria;Enterobacteriaceae;Enterobacter;Enterobacter_sp._M01(2011);
1071647;Proteobacteria;Enterobacteriaceae;Enterobacter;Enterobacter_sp._IPR-Pv598;
1071810;Proteobacteria;Enterobacteriaceae;Enterobacter;Enterobacter_sp._110(2011);
1071866;Proteobacteria;Enterobacteriaceae;Enterobacter;Enterobacter_sp._CCBAU_10981;
1071914;Proteobacteria;Enterobacteriaceae;Enterobacter;Enterobacter_sp._EPR4;
1072151;Proteobacteria;Enterobacteriaceae;Enterobacter;Enterobacter_sp._DG10;
1072358;Proteobacteria;Enterobacteriaceae;Enterobacter;Enterobacter_sp._MF-1;
1076585;Proteobacteria;Enterobacteriaceae;Enterobacter;Enterobacter_sp._NCCP-241;
1077590;Proteobacteria;Enterobacteriaceae;Enterobacter;Enterobacter_sp._BOD-2;
1079398;Proteobacteria;Enterobacteriaceae;Enterobacter;Enterobacter_sp._T4384;
1080064;Proteobacteria;Enterobacteriaceae;Enterobacter;Enterobacter_sp._DICP-FYB-S03-2;
1081642;Proteobacteria;Enterobacteriaceae;Enterobacter;Enterobacter_sp._OCPSB1;
1085758;Proteobacteria;Enterobacteriaceae;Enterobacter;Enterobacter_sp._HM_AR5;
1085863;Proteobacteria;Enterobacteriaceae;Enterobacter;Enterobacter_sp._juv978;
1089780;Proteobacteria;Enterobacteriaceae;Enterobacter;Enterobacter_sp._Aa3;
1089781;Proteobacteria;Enterobacteriaceae;Enterobacter;Enterobacter_sp._Aa4;
1093133;Proteobacteria;Enterobacteriaceae;Enterobacter;Enterobacter_sp._EP2a;
1093727;Proteobacteria;Enterobacteriaceae;Enterobacter;Enterobacter_sp._REICA_028;
1093734;Proteobacteria;Enterobacteriaceae;Enterobacter;Enterobacter_sp._REICA_123;
1095015;Proteobacteria;Enterobacteriaceae;Enterobacter;Enterobacter_sp._GfU-1;
1095017;Proteobacteria;Enterobacteriaceae;Enterobacter;Enterobacter_sp._Cd15a;
1095399;Proteobacteria;Enterobacteriaceae;Enterobacter;Enterobacter_sp._R-42089;
1096950;Proteobacteria;Enterobacteriaceae;Enterobacter;Enterobacter_sp._MPR13;
1096951;Proteobacteria;Enterobacteriaceae;Enterobacter;Enterobacter_sp._MPR16;
1099813;Proteobacteria;Enterobacteriaceae;Enterobacter;Enterobacter_sp._Gg10;
1104326;Proteobacteria;Enterobacteriaceae;Enterobacter;Enterobacter_cloacae_subsp._dissolvens_SDM;
1109408;Proteobacteria;Enterobacteriaceae;Enterobacter;Enterobacter_sp._AP5;
1111145;Proteobacteria;Enterobacteriaceae;Enterobacter;Enterobacter_sp._GDR05;
1115484;Proteobacteria;Enterobacteriaceae;Enterobacter;Enterobacter_sp._IICDBZ6;
1115485;Proteobacteria;Enterobacteriaceae;Enterobacter;Enterobacter_sp._IICDBZ9;
1116740;Proteobacteria;Enterobacteriaceae;Enterobacter;Enterobacter_sp._E56-PCAi-T2P21;
1116742;Proteobacteria;Enterobacteriaceae;Enterobacter;Enterobacter_sp._E6-PCAi-T2P21;
1118226;Proteobacteria;Enterobacteriaceae;Enterobacter;Enterobacter_sp._LPPA_955;
1120552;Proteobacteria;Enterobacteriaceae;Enterobacter;Enterobacter_sp._sya2;
1124013;Proteobacteria;Enterobacteriaceae;Enterobacter;Enterobacter_sp._J33;
1124790;Proteobacteria;Enterobacteriaceae;Enterobacter;Enterobacter_sp._R29;
1126517;Proteobacteria;Enterobacteriaceae;Enterobacter;Enterobacter_sp._LPPA_961;
1126613;Proteobacteria;Enterobacteriaceae;Enterobacter;Enterobacter_sp._FF3;
1126844;Proteobacteria;Enterobacteriaceae;Enterobacter;Enterobacter_sp._RH-18;
1131211;Proteobacteria;Enterobacteriaceae;Enterobacter;Enterobacter_sp._IARI-B-41;
1136474;Proteobacteria;Enterobacteriaceae;Enterobacter;Enterobacter_sp._LPPA_996;
1136485;Proteobacteria;Enterobacteriaceae;Enterobacter;Enterobacter_sp._LPPA_1483;
1138160;Proteobacteria;Enterobacteriaceae;Enterobacter;Enterobacter_sp._SRI_211;
1138161;Proteobacteria;Enterobacteriaceae;Enterobacter;Enterobacter_sp._SRI_229;
1140107;Proteobacteria;Enterobacteriaceae;Enterobacter;Enterobacter_sp._2N01;
1141216;Proteobacteria;Enterobacteriaceae;Enterobacter;Enterobacter_sp._PDN3;
1145043;Proteobacteria;Enterobacteriaceae;Enterobacter;Enterobacter_sp._S60;
1145058;Proteobacteria;Enterobacteriaceae;Enterobacter;Enterobacter_sp._X40;
1145066;Proteobacteria;Enterobacteriaceae;Enterobacter;Enterobacter_sp._X72;
1145301;Proteobacteria;Enterobacteriaceae;Enterobacter;Enterobacter_sp._VITNC1;
1150167;Proteobacteria;Enterobacteriaceae;Enterobacter;Enterobacter_sp._EPCC6;
1150168;Proteobacteria;Enterobacteriaceae;Enterobacter;Enterobacter_sp._SSBC2;
1150169;Proteobacteria;Enterobacteriaceae;Enterobacter;Enterobacter_sp._SSBC6;
1150365;Proteobacteria;Enterobacteriaceae;Enterobacter;Enterobacter_sp._PHLE-6;
1150747;Proteobacteria;Enterobacteriaceae;Enterobacter;Enterobacter_sp._UVP3;
1155960;Proteobacteria;Enterobacteriaceae;Enterobacter;Enterobacter_sp._SGB2;
1159603;Proteobacteria;Enterobacteriaceae;Enterobacter;Enterobacter_sp._BSLG1;
1159604;Proteobacteria;Enterobacteriaceae;Enterobacter;Enterobacter_sp._SSAP;
1159605;Proteobacteria;Enterobacteriaceae;Enterobacter;Enterobacter_sp._SSASP5;
1162007;Proteobacteria;Enterobacteriaceae;Enterobacter;Enterobacter_sp._1254;
1162946;Proteobacteria;Enterobacteriaceae;Enterobacter;Enterobacter_sp._SaH-10;
1162947;Proteobacteria;Enterobacteriaceae;Enterobacter;Enterobacter_sp._SaH-14;
1166129;Proteobacteria;Enterobacteriaceae;Enterobacter;Enterobacter_sp._R4-323;
1166130;Proteobacteria;Enterobacteriaceae;Enterobacter;Enterobacter_sp._R4-368;
1166131;Proteobacteria;Enterobacteriaceae;Enterobacter;Enterobacter_sp._R4-369;
1166132;Proteobacteria;Enterobacteriaceae;Enterobacter;Enterobacter_sp._R4-381;
1166133;Proteobacteria;Enterobacteriaceae;Enterobacter;Enterobacter_sp._R4-390;
1166134;Proteobacteria;Enterobacteriaceae;Enterobacter;Enterobacter_sp._R4-390-1;
1166135;Proteobacteria;Enterobacteriaceae;Enterobacter;Enterobacter_sp._R4-412;
1166136;Proteobacteria;Enterobacteriaceae;Enterobacter;Enterobacter_sp._R4-414;
1166137;Proteobacteria;Enterobacteriaceae;Enterobacter;Enterobacter_sp._R4-422;
1166138;Proteobacteria;Enterobacteriaceae;Enterobacter;Enterobacter_sp._R4-724;
1166140;Proteobacteria;Enterobacteriaceae;Enterobacter;Enterobacter_sp._S5-122;
1166468;Proteobacteria;Enterobacteriaceae;Enterobacter;Enterobacter_sp._U1PS4;
1169602;Proteobacteria;Enterobacteriaceae;Enterobacter;Enterobacter_sp._BAB1452;
1170673;Proteobacteria;Enterobacteriaceae;Enterobacter;Enterobacter_sp._JR2-1;
1172283;Proteobacteria;Enterobacteriaceae;Enterobacter;Enterobacter_sp._OVC27;
1172515;Proteobacteria;Enterobacteriaceae;Enterobacter;Enterobacter_sp._I_25-LF825D4;
1172516;Proteobacteria;Enterobacteriaceae;Enterobacter;Enterobacter_sp._I_31-J6NFB11B;
1172517;Proteobacteria;Enterobacteriaceae;Enterobacter;Enterobacter_sp._I_32-J6NFB11C;
1172607;Proteobacteria;Enterobacteriaceae;Enterobacter;Enterobacter_sp._HWE-103;
1172608;Proteobacteria;Enterobacteriaceae;Enterobacter;Enterobacter_sp._MWR-A03;
1176305;Proteobacteria;Enterobacteriaceae;Enterobacter;Enterobacter_sp._B(2012);
1177866;Proteobacteria;Enterobacteriaceae;Enterobacter;Enterobacter_sp._c111(2012);
1177873;Proteobacteria;Enterobacteriaceae;Enterobacter;Enterobacter_sp._c70(2012);
1177874;Proteobacteria;Enterobacteriaceae;Enterobacter;Enterobacter_sp._c83(2012);
1178660;Proteobacteria;Enterobacteriaceae;Enterobacter;Enterobacter_sp._5B;
1178661;Proteobacteria;Enterobacteriaceae;Enterobacter;Enterobacter_sp._6-b;
1178667;Proteobacteria;Enterobacteriaceae;Enterobacter;Enterobacter_sp._B54;
1178672;Proteobacteria;Enterobacteriaceae;Enterobacter;Enterobacter_sp._DB25;
1178673;Proteobacteria;Enterobacteriaceae;Enterobacter;Enterobacter_sp._DB32;
1178675;Proteobacteria;Enterobacteriaceae;Enterobacter;Enterobacter_sp._DB57;
1178677;Proteobacteria;Enterobacteriaceae;Enterobacter;Enterobacter_sp._b26;
1178748;Proteobacteria;Enterobacteriaceae;Enterobacter;Enterobacter_sp._B2(2012);
1179120;Proteobacteria;Enterobacteriaceae;Enterobacter;Enterobacter_sp._p45_H11;
1179127;Proteobacteria;Enterobacteriaceae;Enterobacter;Enterobacter_sp._p98_A05;
1179283;Proteobacteria;Enterobacteriaceae;Enterobacter;Enterobacter_sp._AMF3707;
1181652;Proteobacteria;Enterobacteriaceae;Enterobacter;Enterobacter_sp._NCCP-755;
1186921;Proteobacteria;Enterobacteriaceae;Enterobacter;Enterobacter_sp._FCB1;
1189090;Proteobacteria;Enterobacteriaceae;Enterobacter;Enterobacter_sp._ARPLANTPATH;
1189317;Proteobacteria;Enterobacteriaceae;Enterobacter;Enterobacter_sp._188C3;
1189322;Proteobacteria;Enterobacteriaceae;Enterobacter;Enterobacter_sp._223C6;
1193631;Proteobacteria;Enterobacteriaceae;Enterobacter;Enterobacter_sp._FCTS_303;
1195778;Proteobacteria;Enterobacteriaceae;Enterobacter;Enterobacter_sp._MLB03;
1195779;Proteobacteria;Enterobacteriaceae;Enterobacter;Enterobacter_sp._MLB05;
1195780;Proteobacteria;Enterobacteriaceae;Enterobacter;Enterobacter_sp._MLB07;
1195781;Proteobacteria;Enterobacteriaceae;Enterobacter;Enterobacter_sp._MLB27;
1198637;Proteobacteria;Enterobacteriaceae;Enterobacter;Enterobacter_sp._SL3;
1202715;Proteobacteria;Enterobacteriaceae;Enterobacter;Enterobacter_sp._A2;
1203501;Proteobacteria;Enterobacteriaceae;Enterobacter;Enterobacter_sp._JDG188;
1208557;Proteobacteria;Enterobacteriaceae;Enterobacter;Enterobacter_sp._85(2012);
1212645;Proteobacteria;Enterobacteriaceae;Enterobacter;Enterobacter_sp._mengshan07;
1212647;Proteobacteria;Enterobacteriaceae;Enterobacter;Enterobacter_sp._xuwen07;
1215683;Proteobacteria;Enterobacteriaceae;Enterobacter;Enterobacter_sp._M3(2012);
1216938;Proteobacteria;Enterobacteriaceae;Enterobacter;Enterobacter_sp._ACC30;
1217049;Proteobacteria;Enterobacteriaceae;Enterobacter;Enterobacter_sp._A11;
1217051;Proteobacteria;Enterobacteriaceae;Enterobacter;Enterobacter_sp._A7;
1219276;Proteobacteria;Enterobacteriaceae;Enterobacter;Enterobacter_sp._ECU1107;
1219536;Proteobacteria;Enterobacteriaceae;Enterobacter;Enterobacter_sp._sgn1;
1219669;Proteobacteria;Enterobacteriaceae;Enterobacter;Enterobacter_sp._RR2c-1;
1219716;Proteobacteria;Enterobacteriaceae;Enterobacter;Enterobacter_sp._2355;
1219717;Proteobacteria;Enterobacteriaceae;Enterobacter;Enterobacter_sp._2356;
1219720;Proteobacteria;Enterobacteriaceae;Enterobacter;Enterobacter_sp._2373;
1219723;Proteobacteria;Enterobacteriaceae;Enterobacter;Enterobacter_sp._2390;
1220627;Proteobacteria;Enterobacteriaceae;Enterobacter;Enterobacter_sp._006.51;
1220641;Proteobacteria;Enterobacteriaceae;Enterobacter;Enterobacter_sp._003.12;
1220642;Proteobacteria;Enterobacteriaceae;Enterobacter;Enterobacter_sp._003.15;
1220646;Proteobacteria;Enterobacteriaceae;Enterobacter;Enterobacter_sp._006.17;
1220647;Proteobacteria;Enterobacteriaceae;Enterobacter;Enterobacter_sp._006.22;
1220649;Proteobacteria;Enterobacteriaceae;Enterobacter;Enterobacter_sp._105.22;
1221371;Proteobacteria;Enterobacteriaceae;Enterobacter;Enterobacter_sp._2E2;
1221531;Proteobacteria;Enterobacteriaceae;Enterobacter;Enterobacter_sp._KDP6;
1221598;Proteobacteria;Enterobacteriaceae;Enterobacter;Enterobacter_sp._RC202;
1224415;Proteobacteria;Enterobacteriaceae;Enterobacter;Enterobacter_sp._TSB7;
1227002;Proteobacteria;Enterobacteriaceae;Enterobacter;Enterobacter_sp._S1(2012);
1229028;Proteobacteria;Enterobacteriaceae;Enterobacter;Enterobacter_sp._EAN1;
1229029;Proteobacteria;Enterobacteriaceae;Enterobacter;Enterobacter_sp._EAN15;
1229030;Proteobacteria;Enterobacteriaceae;Enterobacter;Enterobacter_sp._TFSAN3;
1229031;Proteobacteria;Enterobacteriaceae;Enterobacter;Enterobacter_sp._VTAN15;
1229032;Proteobacteria;Enterobacteriaceae;Enterobacter;Enterobacter_sp._VTAN27;
1229033;Proteobacteria;Enterobacteriaceae;Enterobacter;Enterobacter_sp._VTAN36;
1229034;Proteobacteria;Enterobacteriaceae;Enterobacter;Enterobacter_sp._VTAN51;
1229035;Proteobacteria;Enterobacteriaceae;Enterobacter;Enterobacter_sp._VTAN8;
1231419;Proteobacteria;Enterobacteriaceae;Enterobacter;Enterobacter_sp._CPSM8a;
1231456;Proteobacteria;Enterobacteriaceae;Enterobacter;Enterobacter_sp._CHK-3;
1232224;Proteobacteria;Enterobacteriaceae;Enterobacter;Enterobacter_sp._B53;
1235013;Proteobacteria;Enterobacteriaceae;Enterobacter;Enterobacter_sp._taihuN3;
1237901;Proteobacteria;Enterobacteriaceae;Enterobacter;Enterobacter_sp._NTY38;
1241706;Proteobacteria;Enterobacteriaceae;Enterobacter;Enterobacter_sp._3117;
1241707;Proteobacteria;Enterobacteriaceae;Enterobacter;Enterobacter_sp._5112;
1242716;Proteobacteria;Enterobacteriaceae;Enterobacter;Enterobacter_sp._B19(2012);
1246540;Proteobacteria;Enterobacteriaceae;Enterobacter;Enterobacter_sp._ASR10;
1249542;Proteobacteria;Enterobacteriaceae;Enterobacter;Enterobacter_sp._JN0513;
1249566;Proteobacteria;Enterobacteriaceae;Enterobacter;Enterobacter_sp._101;
1249568;Proteobacteria;Enterobacteriaceae;Enterobacter;Enterobacter_sp._28;
1249569;Proteobacteria;Enterobacteriaceae;Enterobacter;Enterobacter_sp._39;
1255283;Proteobacteria;Enterobacteriaceae;Enterobacter;Enterobacter_sp._CZS-3,3B;
1264362;Proteobacteria;Enterobacteriaceae;Enterobacter;Enterobacter_sp._1049;
1264365;Proteobacteria;Enterobacteriaceae;Enterobacter;Enterobacter_sp._1053;
1264366;Proteobacteria;Enterobacteriaceae;Enterobacter;Enterobacter_sp._1054;
1264367;Proteobacteria;Enterobacteriaceae;Enterobacter;Enterobacter_sp._1122;
1264368;Proteobacteria;Enterobacteriaceae;Enterobacter;Enterobacter_sp._1125;
1264369;Proteobacteria;Enterobacteriaceae;Enterobacter;Enterobacter_sp._2051;
1264372;Proteobacteria;Enterobacteriaceae;Enterobacter;Enterobacter_sp._2100;
1264373;Proteobacteria;Enterobacteriaceae;Enterobacter;Enterobacter_sp._2126;
1264374;Proteobacteria;Enterobacteriaceae;Enterobacter;Enterobacter_sp._2129;
1264709;Proteobacteria;Enterobacteriaceae;Enterobacter;Enterobacter_sp._FB105;
1264710;Proteobacteria;Enterobacteriaceae;Enterobacter;Enterobacter_sp._FB1701;
1267421;Proteobacteria;Enterobacteriaceae;Enterobacter;Enterobacter_sp._BN-17;
1273346;Proteobacteria;Enterobacteriaceae;Enterobacter;Enterobacter_sp._SC3;
1273455;Proteobacteria;Enterobacteriaceae;Enterobacter;Enterobacter_sp._QSxin4;
1281466;Proteobacteria;Enterobacteriaceae;Enterobacter;Enterobacter_sp._M9Z;
1282192;Proteobacteria;Enterobacteriaceae;Enterobacter;Enterobacter_sp._DL4.3;
1282194;Proteobacteria;Enterobacteriaceae;Enterobacter;Enterobacter_sp._DL4.7;
1282205;Proteobacteria;Enterobacteriaceae;Enterobacter;Enterobacter_sp._SR1.5;
1282206;Proteobacteria;Enterobacteriaceae;Enterobacter;Enterobacter_sp._SR2.2;
1282207;Proteobacteria;Enterobacteriaceae;Enterobacter;Enterobacter_sp._SR2.3;
1282208;Proteobacteria;Enterobacteriaceae;Enterobacter;Enterobacter_sp._SR2.4;
1282209;Proteobacteria;Enterobacteriaceae;Enterobacter;Enterobacter_sp._SR5.7;
1282407;Proteobacteria;Enterobacteriaceae;Enterobacter;Enterobacter_sp._ADH302;
1283125;Proteobacteria;Enterobacteriaceae;Enterobacter;Enterobacter_sp._SAUAZC1-1;
1284670;Proteobacteria;Enterobacteriaceae;Enterobacter;Enterobacter_sp._ALL-3;
1291470;Proteobacteria;Enterobacteriaceae;Enterobacter;Enterobacter_sp._CZS-1,2B;
1291471;Proteobacteria;Enterobacteriaceae;Enterobacter;Enterobacter_sp._CZS-1,B;
1293926;Proteobacteria;Enterobacteriaceae;Enterobacter;Enterobacter_sp._SGT-96;
1294284;Proteobacteria;Enterobacteriaceae;Enterobacter;Enterobacter_sp._CC-MS-1;
1296536;Proteobacteria;Enterobacteriaceae;Enterobacter;Enterobacter_hormaechei_subsp._xiangfangensis;
1298493;Proteobacteria;Enterobacteriaceae;Enterobacter;Enterobacter_sp._JC20;
1298501;Proteobacteria;Enterobacteriaceae;Enterobacter;Enterobacter_sp._JM63;
1298503;Proteobacteria;Enterobacteriaceae;Enterobacter;Enterobacter_sp._JO109;
1298508;Proteobacteria;Enterobacteriaceae;Enterobacter;Enterobacter_sp._JO32;
1298516;Proteobacteria;Enterobacteriaceae;Enterobacter;Enterobacter_sp._JS183;
1298518;Proteobacteria;Enterobacteriaceae;Enterobacter;Enterobacter_sp._JW191;
1300056;Proteobacteria;Enterobacteriaceae;Enterobacter;Enterobacter_sp._EC015;
1302160;Proteobacteria;Enterobacteriaceae;Enterobacter;Enterobacter_sp._G48;
1303377;Proteobacteria;Enterobacteriaceae;Enterobacter;Enterobacter_sp._ATA1;
1304687;Proteobacteria;Enterobacteriaceae;Enterobacter;Enterobacter_sp._RTM01;
1305682;Proteobacteria;Enterobacteriaceae;Enterobacter;Enterobacter_sp._SFK4;
1306517;Proteobacteria;Enterobacteriaceae;Enterobacter;Enterobacter_sp._CR_6-3;
1306878;Proteobacteria;Enterobacteriaceae;Enterobacter;Enterobacter_sp._DU17;
1312679;Proteobacteria;Enterobacteriaceae;Enterobacter;Enterobacter_sp._STJ11;
1318750;Proteobacteria;Enterobacteriaceae;Enterobacter;Enterobacter_sp._SWg2;
1327782;Proteobacteria;Enterobacteriaceae;Enterobacter;Enterobacter_sp._1_32;
1327817;Proteobacteria;Enterobacteriaceae;Enterobacter;Enterobacter_sp._5_28;
1327891;Proteobacteria;Enterobacteriaceae;Enterobacter;Enterobacter_sp._8_32;
1327909;Proteobacteria;Enterobacteriaceae;Enterobacter;Enterobacter_sp._8_95;
1329362;Proteobacteria;Enterobacteriaceae;Enterobacter;Enterobacter_sp._KtRA5-88;
1331405;Proteobacteria;Enterobacteriaceae;Enterobacter;Enterobacter_sp._Ac14;
1331406;Proteobacteria;Enterobacteriaceae;Enterobacter;Enterobacter_sp._AcD;
1331407;Proteobacteria;Enterobacteriaceae;Enterobacter;Enterobacter_sp._W25;
1331408;Proteobacteria;Enterobacteriaceae;Enterobacter;Enterobacter_sp._W30;
1331409;Proteobacteria;Enterobacteriaceae;Enterobacter;Enterobacter_sp._W38;
1331412;Proteobacteria;Enterobacteriaceae;Enterobacter;Enterobacter_sp._W66;
1331413;Proteobacteria;Enterobacteriaceae;Enterobacter;Enterobacter_sp._W71;
1331414;Proteobacteria;Enterobacteriaceae;Enterobacter;Enterobacter_sp._W76;
1332802;Proteobacteria;Enterobacteriaceae;Enterobacter;Enterobacter_sp._UFLA03_16;
1341605;Proteobacteria;Enterobacteriaceae;Enterobacter;Enterobacter_sp._R4(2013);
1342327;Proteobacteria;Enterobacteriaceae;Enterobacter;Enterobacter_sp._bs21;
1344382;Proteobacteria;Enterobacteriaceae;Enterobacter;Enterobacter_sp._Y3;
1345500;Proteobacteria;Enterobacteriaceae;Enterobacter;Enterobacter_sp._A4;
1346919;Proteobacteria;Enterobacteriaceae;Enterobacter;Enterobacter_sp._KtMCa1-9;
1348139;Proteobacteria;Enterobacteriaceae;Enterobacter;Enterobacter_sp._M5;
1348454;Proteobacteria;Enterobacteriaceae;Enterobacter;Enterobacter_sp._TYCF3;
1349641;Proteobacteria;Enterobacteriaceae;Enterobacter;Enterobacter_sp._B13(2013);
1349642;Proteobacteria;Enterobacteriaceae;Enterobacter;Enterobacter_sp._B15(2013);
1349648;Proteobacteria;Enterobacteriaceae;Enterobacter;Enterobacter_sp._B6(2013);
1349650;Proteobacteria;Enterobacteriaceae;Enterobacter;Enterobacter_sp._B9(2013);
1350522;Proteobacteria;Enterobacteriaceae;Enterobacter;Enterobacter_sp._enrichment_culture_clone_SRB1;
1354093;Proteobacteria;Enterobacteriaceae;Enterobacter;Enterobacter_sp._FCMC85;
1354094;Proteobacteria;Enterobacteriaceae;Enterobacter;Enterobacter_sp._SCMC36;
1354262;Proteobacteria;Enterobacteriaceae;Enterobacter;Enterobacter_soli_ATCC_BAA-2102;
1354999;Proteobacteria;Enterobacteriaceae;Enterobacter;Enterobacter_sp._WP-XY28-2;
1356331;Proteobacteria;Enterobacteriaceae;Enterobacter;Enterobacter_sp._5;
1356332;Proteobacteria;Enterobacteriaceae;Enterobacter;Enterobacter_sp._24;
1365074;Proteobacteria;Enterobacteriaceae;Enterobacter;Enterobacter_sp._A19;
1365075;Proteobacteria;Enterobacteriaceae;Enterobacter;Enterobacter_sp._A29;
1365078;Proteobacteria;Enterobacteriaceae;Enterobacter;Enterobacter_sp._AC4;
1365464;Proteobacteria;Enterobacteriaceae;Enterobacter;Enterobacter_sp._JYX7;
1366622;Proteobacteria;Enterobacteriaceae;Enterobacter;Enterobacter_sp._MW-D_2206;
1366623;Proteobacteria;Enterobacteriaceae;Enterobacter;Enterobacter_sp._MW-D_2322;
1366624;Proteobacteria;Enterobacteriaceae;Enterobacter;Enterobacter_sp._MW-D_2328;
1367866;Proteobacteria;Enterobacteriaceae;Enterobacter;Enterobacter_sp._417;
1367867;Proteobacteria;Enterobacteriaceae;Enterobacter;Enterobacter_sp._464;
1369842;Proteobacteria;Enterobacteriaceae;Enterobacter;Enterobacter_sp._RITF1204;
1369843;Proteobacteria;Enterobacteriaceae;Enterobacter;Enterobacter_sp._RITF1205;
1369845;Proteobacteria;Enterobacteriaceae;Enterobacter;Enterobacter_sp._RITF1209;
1369846;Proteobacteria;Enterobacteriaceae;Enterobacter;Enterobacter_sp._RITF1210;
1369847;Proteobacteria;Enterobacteriaceae;Enterobacter;Enterobacter_sp._RITF1211;
1370041;Proteobacteria;Enterobacteriaceae;Enterobacter;Enterobacter_sp._XB134;
137719;Proteobacteria;Enterobacteriaceae;Enterobacter;Enterobacter_sp._B509;
1378148;Proteobacteria;Enterobacteriaceae;Enterobacter;Enterobacter_sp._JUNL-1;
1379315;Proteobacteria;Enterobacteriaceae;Enterobacter;Enterobacter_sp._09-A1;
1380238;Proteobacteria;Enterobacteriaceae;Enterobacter;Enterobacter_sp._LB-Z-FJ-1;
1380323;Proteobacteria;Enterobacteriaceae;Enterobacter;Enterobacter_sp._MBTD_CMFRI_Eb02;
1381573;Proteobacteria;Enterobacteriaceae;Enterobacter;Enterobacter_sp._cemb05;
1382271;Proteobacteria;Enterobacteriaceae;Enterobacter;Enterobacter_sp._BSP12;
1382284;Proteobacteria;Enterobacteriaceae;Enterobacter;Enterobacter_sp._T15;
1387236;Proteobacteria;Enterobacteriaceae;Enterobacter;Enterobacter_sp._AcI;
1389347;Proteobacteria;Enterobacteriaceae;Enterobacter;Enterobacter_sp._MX-MONARCH12;
1392795;Proteobacteria;Enterobacteriaceae;Enterobacter;Enterobacter_sp._YU-SS-B-51;
1394852;Proteobacteria;Enterobacteriaceae;Enterobacter;Enterobacter_sp._B-4;
1397121;Proteobacteria;Enterobacteriaceae;Enterobacter;Enterobacter_sp._EC4;
1398166;Proteobacteria;Enterobacteriaceae;Enterobacter;Enterobacter_sp._Cu2(2013);
[truncated: 13,148 more rows]
