# Supplementary material for: The virtual microbiome: A computational framework to evaluate microbiome analyses
Source: PLoS One. 2023 Feb 8;18(2):e0280391. doi: 10.1371/journal.pone.0280391 (PMC9907852; doi:10.1371/journal.pone.0280391)
Supplement: S2 Appendix — S1 Data: Complete and incomplete databases used in the analyses of virtual microbiomes with GAIA. S2–S4 Data: Virtual microbiomes analyzed with GAIA. S5 Data: Raw data of the amplicon analysis of G. mellonella microbiome with GAIA. S6 Data: Raw data of the WGS analysis of G. mellonella microbiome with GAIA. S7 Data: Significant changes of abundance in G. mellonella microbiome detected by 16S analysis with GAIA. S8 Data: Significant changes of abundance in G. mellonella microbiome detected by WGS analysis with GAIA. S9 Data: Virtual microbiomes analyzed with Kraken2. S10 Data: Raw data of the analysis of G. mellonella gut microbiome with Kraken2. (ZIP) [file pone.0280391.s002.zip › S3_Data.xlsx]

## Sheet: Scenario 100%
Table 1			Individual 1. High diversity		Individual 2. High diversity
Family	Genera	#Species	Genera%abundance	SpeciesAndAbundance	Genera%abundance	SpeciesAndAbundance
Clostridiaceae	Clostridium	15	0.659383	Clostridium butyricum subsp. convexa (1069493) 0.15315689274333358 Clostridium ljungdahlii (1538) 0.03000828529059145 Clostridium novyi (1542) 0.0935455436164192 Clostridium sp. MF28 (1702238) 0.007426018586974128 Clostridium sp. SN20 (1776383) 0.009428623263726208 Clostridium chartatabidum (29356) 0.08833429941933361 Clostridium sp. CYP2 (381842) 0.02069252327601431 Clostridium sp. B15 (547346) …	1.26575	Clostridium butyricum subsp. convexa (1069493) 0.8191427383780869 Clostridium ljungdahlii (1538) 0.057764835631267865 Clostridium novyi (1542) 0.13559453310350741 Clostridium sp. MF28 (1702238) 0.000601427278790753 Clostridium sp. SN20 (1776383) 0.0321847566177641 Clostridium chartatabidum (29356) 0.019286357533418196 Clostridium sp. CYP2 (381842) 0.03784059328697148 Clostridium sp. B15 (547346) …
Clostridiaceae	Tindallia	6	0.362817	Tindallia sp. enrichment culture clone EC8-10-3 A6 (1519296) 0.11598296167657703 Tindallia sp. enrichment culture clone EC8-10-3 A8 (1519297) 0.009081329819646437 Tindallia sp. enrichment culture clone EC8-10-3 A9 (1519298) 0.06170728197545553 Tindallia sp. enrichment culture clone EC8-10-3 B6 (1519299) 0.0006014908039138941 Tindallia sp. enrichment culture clone EC8-10-3 C6 (1519301) 0.004081571…	0.55653	Tindallia sp. enrichment culture clone EC8-10-3 A6 (1519296) 0.3436619985817571 Tindallia sp. enrichment culture clone EC8-10-3 A8 (1519297) 0.00045365008112582545 Tindallia sp. enrichment culture clone EC8-10-3 A9 (1519298) 0.044214137332062704 Tindallia sp. enrichment culture clone EC8-10-3 B6 (1519299) 0.00045505542442381516 Tindallia sp. enrichment culture clone EC8-10-3 C6 (1519301) 0.007573…
Enterococcaceae	Enterococcus	137	71.8409	Enterococcus 71.84087421991705 Enterococcus sp. enrichment culture clone PTmrs1 (1017187) 0.04509846574760081 Enterococcus sp. enrichment culture clone PTtcbs3 (1017199) 1.004022302849126e-05 Enterococcus sp. enrichment culture clone PTtcbs6 (1017201) 0.007066695181558111 Enterococcus sp. enrichment culture clone PTtcbs8 (1017203) 1.5920692634147355 Enterococcus sp. MS10 (1042948) 0.0377307804477…	38.5692	Enterococcus sp. enrichment culture clone PTmrs1 (1017187) 0.01245475081071918 Enterococcus sp. enrichment culture clone PTtcbs3 (1017199) 0.0028519222773122424 Enterococcus sp. enrichment culture clone PTtcbs6 (1017201) 0.0801038787446144 Enterococcus sp. enrichment culture clone PTtcbs8 (1017203) 0.025219319312430724 Enterococcus sp. MS10 (1042948) 0.017797186311757814 Enterococcus sp. MS13 (10…
Enterococcaceae	Tetragenococcus	16	1.1863	Tetragenococcus halophilus subsp. halophilus DSM 20339 (1123358) 0.02861336941623355 Tetragenococcus halophilus subsp. flandriensis (1513898) 0.00025212983669783447 Tetragenococcus sp. (1993874) 0.24176076319939216 Tetragenococcus koreensis (290335) 0.3990940829581701 Tetragenococcus halophilus (51669) 0.0652151372988288 Tetragenococcus muriaticus (64642) 0.00010658482220652951 Tetragenococcus sp…	3.32294	Tetragenococcus halophilus subsp. halophilus DSM 20339 (1123358) 0.06289666818064253 Tetragenococcus halophilus subsp. flandriensis (1513898) 0.0013489103601858456 Tetragenococcus sp. (1993874) 1.7609238467906538 Tetragenococcus koreensis (290335) 0.515060933731606 Tetragenococcus halophilus (51669) 0.017665922953446368 Tetragenococcus muriaticus (64642) 0.0016378697129084373 Tetragenococcus sp. …
Flavobacteriaceae	Cellulophaga	11	0.50377	Cellulophaga sp. RHA 24 (1249950) 0.09179737424072397 Cellulophaga sp. RHA 31 (1250116) 0.004923698173437048 Cellulophaga sp. UI08 (1303893) 0.00047601227427381156 Cellulophaga sp. 11B (1353401) 0.07022183052703443 Cellulophaga sp. FI 8-2 (1353404) 0.009569681613715884 Cellulophaga sp. An17 (1719879) 0.02494011946872183 Cellulophaga sp. An20 (1719892) 0.13948925637061754 Cellulophaga sp. An31 (17…	1.7213	Cellulophaga sp. RHA 24 (1249950) 0.035109434585792756 Cellulophaga sp. RHA 31 (1250116) 0.0019150533974006839 Cellulophaga sp. UI08 (1303893) 0.0026891083645350588 Cellulophaga sp. 11B (1353401) 0.2375737791758085 Cellulophaga sp. FI 8-2 (1353404) 0.10613281378858808 Cellulophaga sp. An17 (1719879) 0.03628632151123226 Cellulophaga sp. An20 (1719892) 0.30831797201477906 Cellulophaga sp. An31 (171…
Flavobacteriaceae	Eudoraea	8	5.13627	Eudoraea sp. M112 (1036126) 4.406712499815442 Eudoraea sp. 5m81 (1159359) 0.007077468264004266 Eudoraea sp. 5m83 (1159360) 0.4894902742743207 Eudoraea sp. b2 (1159361) 0.19258004269423523 Eudoraea sp. br15 (1159364) 0.0007766395728311422 Eudoraea sp. g72 (1159366) 0.009517592829281449 Eudoraea chungangensis (1481905) 0.020963451788191898 Eudoraea adriatica (446681) 0.009149126121360016	1.74095	Eudoraea sp. M112 (1036126) 0.12942757155855092 Eudoraea sp. 5m81 (1159359) 0.005634566152004467 Eudoraea sp. 5m83 (1159360) 0.9355016489704054 Eudoraea sp. b2 (1159361) 0.5962537583131515 Eudoraea sp. br15 (1159364) 0.0003086067581589177 Eudoraea sp. g72 (1159366) 0.0061234639104460085 Eudoraea chungangensis (1481905) 0.06308863791343866 Eudoraea adriatica (446681) 0.00460742667187217
Flavobacteriaceae	Flaviramulus	6	0.5492	Flaviramulus aquimarinus (1170456) 0.033953964604741975 Flaviramulus sp. Th106 (1230639) 0.12496475004134706 Flaviramulus sp. Th87 (1316000) 0.26111071318945395 Flaviramulus ichthyoenteri Th78 (1380600) 0.04895923231274244 Flaviramulus sp. (1926601) 0.05418022165728497 Flaviramulus basaltis (369401) 0.02603115278456583	0.796572	Flaviramulus aquimarinus (1170456) 0.02064357687467829 Flaviramulus sp. Th106 (1230639) 0.37388210988467435 Flaviramulus sp. Th87 (1316000) 0.13456628645398278 Flaviramulus ichthyoenteri Th78 (1380600) 0.12308671721981564 Flaviramulus sp. (1926601) 0.0751139248680107 Flaviramulus basaltis (369401) 0.06927978253902713
Flavobacteriaceae	Gillisia	7	1.07323	Gillisia marina (1167637) 0.004625594713996442 Gillisia sp. Hel I 29 (1249975) 0.008383778801740117 Gillisia sp. Hel I 86 (1249981) 0.029977775625095664 Gillisia sp. Hel I 18 (1249984) 0.00011035449229704194 Gillisia sandarakina (291191) 0.02528505930012379 Gillisia illustrilutea (291192) 0.9903409761659189 Gillisia sp. ZS3-9 (641672) 0.014509938328225181	0.266472	Gillisia marina (1167637) 0.00219451143278035 Gillisia sp. Hel I 29 (1249975) 0.001812663047582133 Gillisia sp. Hel I 86 (1249981) 0.11807328747107206 Gillisia sp. Hel I 18 (1249984) 0.03695692190194782 Gillisia sandarakina (291191) 0.008748744013415568 Gillisia illustrilutea (291192) 0.09603012774155868 Gillisia sp. ZS3-9 (641672) 0.0026559967766904345
Flavobacteriaceae	Lutibacter	9	0.443917	Lutibacter sp. MGE SAT 687 (1250237) 0.0028074586946587434 Lutibacter sp. MGE SAT 795 (1250249) 0.007580693317653501 Lutibacter sp. MGE SAT 715 (1250253) 0.006894362863454113 Lutibacter sp. MGE SAT 714 (1250266) 0.12061301212452281 Lutibacter sp. MGE SAT 718 (1250267) 0.15507164077627072 Lutibacter crassostreae (1639800) 0.0006891636349725656 Lutibacter sp. 16SWWE-6 (1784853) 0.08010667538965219 …	1.03575	Lutibacter sp. MGE SAT 687 (1250237) 0.006242265593915622 Lutibacter sp. MGE SAT 795 (1250249) 0.12729800004865227 Lutibacter sp. MGE SAT 715 (1250253) 6.963484239299843e-05 Lutibacter sp. MGE SAT 714 (1250266) 0.036439049797211166 Lutibacter sp. MGE SAT 718 (1250267) 0.05486483234001812 Lutibacter crassostreae (1639800) 0.001632356325566008 Lutibacter sp. 16SWWE-6 (1784853) 0.7869035985772136 Lu…
Flavobacteriaceae	Lutimonas	14	2.32909	Lutimonas sp. 4m145 (1159373) 0.10268841598481045 Lutimonas sp. 4m155 (1159374) 0.0046226678743547306 Lutimonas sp. 5m64 (1159375) 1.4106873620534728e-05 Lutimonas sp. 5m72 (1159376) 0.030656083214365068 Lutimonas sp. 5m75 (1159377) 0.5463507259910538 Lutimonas sp. g46 (1159379) 0.002218885262633697 Lutimonas sp. r53 (1159383) 0.0719047902045829 Lutimonas halocynthiae (1446477) 0.156618478273086 …	5.37286	Lutimonas sp. 4m145 (1159373) 0.016753118028346097 Lutimonas sp. 4m155 (1159374) 0.019087606073659294 Lutimonas sp. 5m64 (1159375) 0.010916616900306594 Lutimonas sp. 5m72 (1159376) 0.3785147739815463 Lutimonas sp. 5m75 (1159377) 0.18038976295473588 Lutimonas sp. g46 (1159379) 0.1641996331956412 Lutimonas sp. r53 (1159383) 0.15047882250577554 Lutimonas halocynthiae (1446477) 1.447069363728136 Luti…
Flavobacteriaceae	Mariniflexile	7	0.281474	Mariniflexile sp. JJ020 (1133564) 0.004708748468514487 Mariniflexile jejuense (1173582) 0.0007161733061303835 Mariniflexile sp. KMM 6695 (1265703) 0.005750969036828697 Mariniflexile soesokkakense (1343160) 0.002450504222661376 Mariniflexile fucanivorans (264023) 0.26305820713790845 Mariniflexile gromovii (362523) 0.0026319200056603383 Mariniflexile aquimaris (881009) 0.0021579606022576942	0.35499	Mariniflexile sp. JJ020 (1133564) 0.0022060793944515345 Mariniflexile jejuense (1173582) 0.01912594482345816 Mariniflexile sp. KMM 6695 (1265703) 0.0012132043095025955 Mariniflexile soesokkakense (1343160) 0.0012859962949637808 Mariniflexile fucanivorans (264023) 0.2873195374676223 Mariniflexile gromovii (362523) 0.025357259466363635 Mariniflexile aquimaris (881009) 0.018482376471161827
Flavobacteriaceae	Nonlabens	22	5.89205	Nonlabens sp. CBA3201 (1176973) 0.12509285687298538 Nonlabens sp. Ar-121 (1247610) 0.06404272252020438 Nonlabens sp. Hel I 56 (1249977) 0.004812205384422684 Nonlabens sp. Hel1 33 55 (1336802) 0.03308910242473921 Nonlabens sp. FI 7-10 (1354759) 0.011665853812698865 Nonlabens mediterrranea (1419947) 0.3311555955193326 Nonlabens marinus S1-08 (1454201) 0.09963718117773175 Nonlabens sp. MIC269 (14769…	19.1901	Nonlabens sp. CBA3201 (1176973) 0.10643835085582139 Nonlabens sp. Ar-121 (1247610) 0.07271239432009668 Nonlabens sp. Hel I 56 (1249977) 0.0010135592264115256 Nonlabens sp. Hel1 33 55 (1336802) 0.005576851039454821 Nonlabens sp. FI 7-10 (1354759) 0.0024177447759462173 Nonlabens mediterrranea (1419947) 14.814867884797891 Nonlabens marinus S1-08 (1454201) 0.5746148803552875 Nonlabens sp. MIC269 (147…
Flavobacteriaceae	Olleya	21	4.50473	Olleya sp. USC138E (1226944) 0.774985261204542 Olleya sp. RHA 71 (1249936) 0.013068628938037395 Olleya sp. Hel I 60 (1249968) 0.04244674498522166 Olleya sp. Hel I 1 (1249986) 0.016396064904707495 Olleya sp. Hel I 2 (1249989) 5.031536351485951e-05 Olleya sp. Hel I 61 (1249995) 0.03678573702604412 Olleya sp. MAR 2010 37 (1250211) 0.03168700603712698 Olleya sp. Speyt5 (1293798) 0.0002701379041360991…	5.82094	Olleya sp. USC138E (1226944) 1.551361066576323 Olleya sp. RHA 71 (1249936) 0.040893152374324004 Olleya sp. Hel I 60 (1249968) 0.06238764480655082 Olleya sp. Hel I 1 (1249986) 0.3584674716099636 Olleya sp. Hel I 2 (1249989) 0.0007897621468015691 Olleya sp. Hel I 61 (1249995) 0.004238402190255635 Olleya sp. MAR 2010 37 (1250211) 0.02125803899779506 Olleya sp. Speyt5 (1293798) 0.003424340172801797 O…
Flavobacteriaceae	Sediminicola	11	3.11544	Sediminicola sp. NBRC 101307 (1113753) 0.019781428303425195 Sediminicola sp. YIK-SED-23 (1221370) 2.7011341268886198 Sediminicola sp. MAR 2010 181 (1250191) 0.1471564534817627 Sediminicola sp. MAR 2010 167 (1250195) 0.004096649894393461 Sediminicola sp. MAR 2010 190 (1250201) 0.016877922439084033 Sediminicola sp. MAR 2010 98 (1250210) 0.005996813160191551 Sediminicola sp. MAR 2010 189 (1250233) 0…	14.862	Sediminicola sp. NBRC 101307 (1113753) 0.07270965173106637 Sediminicola sp. YIK-SED-23 (1221370) 8.758850816220974 Sediminicola sp. MAR 2010 181 (1250191) 0.8269266775184146 Sediminicola sp. MAR 2010 167 (1250195) 0.005379857539016706 Sediminicola sp. MAR 2010 190 (1250201) 0.0005668481794219545 Sediminicola sp. MAR 2010 98 (1250210) 0.006155637584589232 Sediminicola sp. MAR 2010 189 (1250233) 0.…
Pseudomonadaceae	Azotobacter	10	2.12146	Azotobacter sp. RS6Y-8 7 (1446805) 0.1191407964640009 Azotobacter sp. CM114 (1448359) 0.0345870569298733 Azotobacter sp. CM118 (1448360) 0.008998483347156949 Azotobacter sp. SBC17 (1546099) 0.00015276142669852762 Azotobacter sp. BactTSA01 (1653191) 0.23113697067711692 Azotobacter sp. Ab-HT14.2 (1708778) 0.004293114691886006 Azotobacter armeniacus (270345) 0.05416070361159525 Azotobacter tropicali…	5.12366	Azotobacter sp. RS6Y-8 7 (1446805) 0.22719096956996077 Azotobacter sp. CM114 (1448359) 0.004333687753947597 Azotobacter sp. CM118 (1448360) 0.6313506643842756 Azotobacter sp. SBC17 (1546099) 0.05091702204729177 Azotobacter sp. BactTSA01 (1653191) 1.4902061839157492 Azotobacter sp. Ab-HT14.2 (1708778) 0.0026808735900429328 Azotobacter armeniacus (270345) 0.06786395688752411 Azotobacter tropicalis …
Table 2			Individual 1. Low diversity		Individual 2. Low diversity
Family	Genera	#Species	Genera%abundance	SpeciesAndAbundance	Genera%abundance	SpeciesAndAbundance
Clostridiaceae	Clostridium	9	0.00083046	Clostridium sp. enrichment clone Ecwsrb097 (913729) 0.0007662591598097259 Clostridium sp. 2DR37.1 (1138789) 1.1361827794027319e-07 Clostridium favososporum (36838) 6.885446869911827e-09 Clostridium sp. BS-8 (887334) 8.053812468488614e-06 Clostridium thiosulfatireducens (150336) 5.607619464872822e-06 Clostridium sp. AAN14 (528050) 2.1580694018192945e-05 Clostridium sp. enrichment culture clone tps…	0.00707872	Clostridium sp. enrichment clone Ecwsrb097 (913729) 0.0045673373309406745 Clostridium sp. 2DR37.1 (1138789) 3.9309201019559115e-07 Clostridium favososporum (36838) 2.396173732367515e-07 Clostridium sp. BS-8 (887334) 0.0008728671234964416 Clostridium thiosulfatireducens (150336) 1.1351422260096404e-05 Clostridium sp. AAN14 (528050) 0.0016049028561022738 Clostridium sp. enrichment culture clone tps…
Clostridiaceae	Tindallia	6	1.03766e-05	Tindallia sp. enrichment culture clone EC8-10-3 D8 (1519302) 6.233376081773758e-08 Tindallia sp. enrichment culture clone EC8-10-3 E9 (1519303) 3.6473147854823704e-10 Tindallia sp. Mic8c12 (717655) 2.6816813089136585e-06 Tindallia sp. enrichment culture clone EC8-10-3 A9 (1519298) 7.5028721740721095e-06 Tindallia sp. enrichment culture clone EC8-10-3 A8 (1519297) 1.2585413703470781e-07 Tindallia …	0.000195745	Tindallia sp. enrichment culture clone EC8-10-3 D8 (1519302) 1.1061887791819308e-07 Tindallia sp. enrichment culture clone EC8-10-3 E9 (1519303) 5.339925083970765e-10 Tindallia sp. Mic8c12 (717655) 6.121365176004087e-05 Tindallia sp. enrichment culture clone EC8-10-3 A9 (1519298) 0.0001340448012227679 Tindallia sp. enrichment culture clone EC8-10-3 A8 (1519297) 1.323713489425466e-07 Tindallia tex…
Enterococcaceae	Enterococcus	140	99.6066	Enterococcus sp. F3(2015) (1630201) 7.806338407481908e-05 Enterococcus sp. MA3 (1382258) 3.56406715450513e-05 Enterococcus sp. S22 (641424) 2.486472342508948e-11 Enterococcus sp. 88cpy (1095532) 1.441614971303059e-07 Enterococcus sp. h50-10-m13-48 (361708) 4.382768584165509e-08 Enterococcus sp. enrichment culture clone PTmrs14 (1017189) 4.703774304558191e-10 Enterococcus sp. NBRC 107189 (1114012)…	88.9811	Enterococcus sp. F3(2015) (1630201) 6.540469785291597e-05 Enterococcus sp. MA3 (1382258) 0.001383204193016661 Enterococcus sp. S22 (641424) 8.353879639228837e-10 Enterococcus sp. 88cpy (1095532) 2.075085193396063e-05 Enterococcus sp. h50-10-m13-48 (361708) 2.1957015632544232e-07 Enterococcus sp. enrichment culture clone PTmrs14 (1017189) 4.594257909280588e-09 Enterococcus sp. NBRC 107189 (1114012…
Enterococcaceae	Tetragenococcus	8	0.058416	Tetragenococcus sp. JNURIC-D13 (650020) 1.3402312753937851e-09 Tetragenococcus sp. JNURIC-D9 (650031) 0.05836981434619444 Tetragenococcus sp. JNURIC-D10 (650017) 4.549587249283365e-05 Tetragenococcus sp. SN13 (1720301) 4.939954628771044e-07 Tetragenococcus sp. JNURIC-D7 (650029) 4.6918683745094954e-14 Tetragenococcus sp. JNURIC-D1 (650016) 7.60117811518474e-12 Tetragenococcus sp. JNURIC-D16 (6500…	0.311281	Tetragenococcus sp. JNURIC-D13 (650020) 1.9960934316833383e-08 Tetragenococcus sp. JNURIC-D9 (650031) 0.3110964771455793 Tetragenococcus sp. JNURIC-D10 (650017) 0.0001825542239797925 Tetragenococcus sp. SN13 (1720301) 3.201053182950873e-07 Tetragenococcus sp. JNURIC-D7 (650029) 1.696016732425568e-11 Tetragenococcus sp. JNURIC-D1 (650016) 5.593429926620868e-12 Tetragenococcus sp. JNURIC-D16 (65002…
Flavobacteriaceae	Cellulophaga	12	0.00103362	Cellulophaga sp. An44 (1720031) 1.8348996906214603e-08 Cellulophaga sp. PB21 (1714861) 1.2461206263351801e-14 Cellulophaga sp. CC12 (368419) 8.057001566246091e-08 Cellulophaga sp. M5 (1262661) 1.2174173422795246e-10 Cellulophaga sp. An66 (1719854) 1.2668623141825468e-09 Cellulophaga sp. M8-3 (1262660) 3.778342112333184e-05 Cellulophaga sp. RHA 35 (1249942) 0.0009956826045197733 Cellulophaga sp. A…	0.00140874	Cellulophaga sp. An44 (1720031) 5.408125356337784e-08 Cellulophaga sp. PB21 (1714861) 4.3848799803177577e-13 Cellulophaga sp. CC12 (368419) 8.299102522422627e-08 Cellulophaga sp. M5 (1262661) 1.8362448377195548e-09 Cellulophaga sp. An66 (1719854) 2.4879540643860704e-08 Cellulophaga sp. M8-3 (1262660) 0.00013193401943713417 Cellulophaga sp. RHA 35 (1249942) 0.0012750300469984014 Cellulophaga sp. A…
Flavobacteriaceae	Eudoraea	10	5.90541e-05	Eudoraea sp. M112 (1036126) 2.8981551580859795e-09 Eudoraea sp. MOLA 359 (510343) 1.4501117762251651e-06 Eudoraea sp. br14 (1159363) 1.2070348156342047e-06 Eudoraea sp. 5m83 (1159360) 5.639401466367766e-05 Eudoraea chungangensis (1481905) 9.313814835261333e-12 Eudoraea sp. g72 (1159366) 1.592844765161693e-12 Eudoraea adriatica (446681) 2.804553604577913e-11	0.000991868	Eudoraea sp. M112 (1036126) 5.387798895400243e-09 Eudoraea sp. MOLA 359 (510343) 7.571349954108618e-06 Eudoraea sp. br14 (1159363) 7.08492785815991e-05 Eudoraea sp. 5m83 (1159360) 0.0009134407706187285 Eudoraea chungangensis (1481905) 2.277850276102252e-10 Eudoraea sp. g72 (1159366) 4.6586755946860966e-11 Eudoraea adriatica (446681) 6.405822491865577e-10
Flavobacteriaceae	Bizionia	7	0.000344024	Bizionia sp. KJF10-2 (1180194) 1.0278768904603371e-09 Bizionia sp. NF1-21 (641661) 1.232448916518574e-09 Bizionia sp. (1954480) 1.2268724977693307e-08 Bizionia paragorgiae (283786) 5.032860107149085e-09 Bizionia sediminis (1737064) 2.4121668357707713e-12 Bizionia sp. D102-E10 (400411) 3.897365749196357e-06 Bizionia sp. J69 (472165) 9.334453059137215e-16 Bizionia sp. JNU-L059 (1303260) 5.080447915…	0.00629482	Bizionia sp. KJF10-2 (1180194) 2.2099016210436854e-09 Bizionia sp. NF1-21 (641661) 5.864562508766712e-10 Bizionia sp. (1954480) 1.4321290363371906e-09 Bizionia paragorgiae (283786) 7.0427732562752406e-09 Bizionia sediminis (1737064) 2.9430819872575305e-11 Bizionia sp. D102-E10 (400411) 8.918260032963022e-05 Bizionia sp. J69 (472165) 2.0363801582647156e-13 Bizionia sp. JNU-L059 (1303260) 3.6720960…
Flavobacteriaceae	Gillisia	7	0.000188301	Gillisia sp. NP9 (479359) 1.0218243937456833e-09 Gillisia sp. 2EM4 (1834332) 1.560979768006469e-07 Gillisia sp. Hel I 29 (1249975) 1.3927649429937353e-07 Gillisia hiemivivida (291190) 2.7447693058874352e-05 Gillisia mitskevichiae (270921) 2.583230142636442e-07 Gillisia sp. Hel I 18 (1249984) 0.0001598015450977316 Gillisia sp. CAL648 (1055783) 4.974232857732853e-07	0.00811377	Gillisia sp. NP9 (479359) 2.3684378174682695e-08 Gillisia sp. 2EM4 (1834332) 2.5029100637713785e-06 Gillisia sp. Hel I 29 (1249975) 2.837587259113794e-07 Gillisia hiemivivida (291190) 0.00013360771906723436 Gillisia mitskevichiae (270921) 1.0958604739558093e-05 Gillisia sp. Hel I 18 (1249984) 0.007963092157561963 Gillisia sp. CAL648 (1055783) 3.300233564482612e-06
Flavobacteriaceae	Lutibacter	9	0.000362451	Lutibacter sp. 16SWWE-6 (1784853) 4.0330634091305106e-09 Lutibacter sp. MGE SAT 715 (1250253) 1.207219456000766e-05 Lutibacter sp. MGE SAT 509 1 (1250271) 5.028033429263282e-05 Lutibacter sp. UDC379 (762487) 0.00029221597058085827 Lutibacter sp. 325-18 (1720171) 1.0657049262380553e-12 Lutibacter oricola (762486) 2.902187469397797e-09 Lutibacter flavus (691689) 1.117772304608704e-11 Lutibacter hol…	0.0415541	Lutibacter sp. 16SWWE-6 (1784853) 1.4420074647690577e-08 Lutibacter sp. MGE SAT 715 (1250253) 5.389051858726539e-05 Lutibacter sp. MGE SAT 509 1 (1250271) 2.99517892192901e-06 Lutibacter sp. UDC379 (762487) 0.04118481162867558 Lutibacter sp. 325-18 (1720171) 1.3522438358923217e-11 Lutibacter oricola (762486) 1.2636595828710504e-08 Lutibacter flavus (691689) 1.332218917330851e-12 Lutibacter holmes…
Flavobacteriaceae	Lutimonas	13	0.000216627	Lutimonas sp. 5m72 (1159376) 0.00017435062377665344 Lutimonas sp. MOLA 107 (523644) 3.949737196036679e-07 Lutimonas sp. 4m155 (1159374) 3.312701165674367e-05 Lutimonas sp. 4m145 (1159373) 6.097762055940018e-08 Lutimonas sp. g66 (1159380) 2.4617846703654096e-09 Lutimonas sp. r34 (1159382) 7.743453094762607e-06 Lutimonas sp. 3m72 (1159372) 1.354420860572048e-07 Lutimonas halocynthiae (1446477) 7.81…	0.00229471	Lutimonas sp. 5m72 (1159376) 0.00015709307338241483 Lutimonas sp. MOLA 107 (523644) 7.223841925494456e-07 Lutimonas sp. 4m155 (1159374) 0.001419321509337858 Lutimonas sp. 4m145 (1159373) 3.7795078673057964e-07 Lutimonas sp. g66 (1159380) 1.3310096973860668e-07 Lutimonas sp. r34 (1159382) 0.0007132740542637096 Lutimonas sp. 3m72 (1159372) 8.578570464095438e-08 Lutimonas halocynthiae (1446477) 1.27…
Flavobacteriaceae	Mariniflexile	6	0.000294789	Mariniflexile gromovii (362523) 1.2507885053578075e-05 Mariniflexile fucanivorans (264023) 9.667854507979941e-09 Mariniflexile ostreae (1520892) 0.0002813034353145567 Mariniflexile aquimaris (881009) 1.1074990257763633e-11 Mariniflexile soesokkakense (1343160) 4.1818317744934565e-09 Mariniflexile jejuense (1173582) 9.634049092888531e-07	0.0125876	Mariniflexile gromovii (362523) 0.00011913907977376688 Mariniflexile fucanivorans (264023) 1.1575232282902605e-06 Mariniflexile ostreae (1520892) 0.012452702363067399 Mariniflexile aquimaris (881009) 2.144087639302917e-10 Mariniflexile soesokkakense (1343160) 7.875618917255213e-08 Mariniflexile jejuense (1173582) 1.4565220390944407e-05
Flavobacteriaceae	Nonlabens	15	0.0836297	Nonlabens dokdonensis (328515) 3.020885277043407e-08 Nonlabens sp. JC2678 (858598) 0.00016307083049331303 Nonlabens spongiae (331648) 7.3944100261974955e-06 Nonlabens sp. CBA3201 (1176973) 3.3624750002647983e-12 Nonlabens xylanidelens (191564) 3.4724754228616055e-08 Nonlabens sp. SW 2 6 (1942466) 3.1708997866925603e-10 Nonlabens tegetincola (323273) 9.560333533144066e-09 Nonlabens sp. MOLA 369 (5…	1.61602	Nonlabens dokdonensis (328515) 2.562425232228691e-05 Nonlabens sp. JC2678 (858598) 0.000734842335513657 Nonlabens spongiae (331648) 0.000246120209209111 Nonlabens sp. CBA3201 (1176973) 4.159917669062126e-11 Nonlabens xylanidelens (191564) 3.127772100524856e-07 Nonlabens sp. SW 2 6 (1942466) 3.460448270928051e-09 Nonlabens tegetincola (323273) 6.320700116780817e-10 Nonlabens sp. MOLA 369 (523767) …
Flavobacteriaceae	Olleya	17	0.0976464	Olleya marilimosa (272164) 1.9719017664477539e-07 Olleya sp. G402 (1395140) 8.431363004294884e-07 Olleya sp. 2EP4 (1354969) 5.536322174136918e-05 Olleya sp. AB233d (983795) 2.1356927499372027e-08 Olleya sp. KC73B (1859429) 0.09757867955462153 Olleya sp. ECSMB38 (1578938) 6.617600581865826e-09 Olleya sp. AB429f (983796) 4.010772680831231e-09 Olleya sp. 204Z-30 (744199) 6.21317869710108e-08 Olleya …	0.301529	Olleya marilimosa (272164) 3.7495124247590686e-06 Olleya sp. G402 (1395140) 6.060581652334414e-06 Olleya sp. 2EP4 (1354969) 5.161305910418749e-05 Olleya sp. AB233d (983795) 3.4203796456605053e-06 Olleya sp. KC73B (1859429) 0.3013005283029167 Olleya sp. ECSMB38 (1578938) 2.3183568285944745e-09 Olleya sp. AB429f (983796) 1.5810400588283133e-07 Olleya sp. 204Z-30 (744199) 2.537535395462081e-05 Olley…
Flavobacteriaceae	Sediminicola	12	0.124505	Sediminicola sp. MAR 2010 181 (1250191) 0.02295837465802707 Sediminicola sp. MAR 2010 189 (1250233) 4.993016695105147e-07 Sediminicola luteus (319238) 1.252409379181128e-06 Sediminicola arcticus (1574308) 0.00011131950143768984 Sediminicola sp. NBRC 101307 (1113753) 0.0794387761764627 Sediminicola sp. MAR 2010 190 (1250201) 0.0002822028657317839 Sediminicola sp. MAR 2010 98 (1250210) 1.2727769541…	8.4405	Sediminicola sp. MAR 2010 181 (1250191) 6.054006975182189 Sediminicola sp. MAR 2010 189 (1250233) 1.7983298112255717e-06 Sediminicola luteus (319238) 2.708191617553662e-07 Sediminicola arcticus (1574308) 0.0005759960587533993 Sediminicola sp. NBRC 101307 (1113753) 1.7350840785252213 Sediminicola sp. MAR 2010 190 (1250201) 0.011382257470794134 Sediminicola sp. MAR 2010 98 (1250210) 2.1209993346545…
Pseudomonadaceae	Azotobacter	29	0.0258943	Azotobacter sp. RHIZO-1 (538386) 3.749503672452022e-09 Azotobacter sp. jogii (1364967) 2.1180743739908154e-07 Azotobacter sp. RA2 (1573447) 1.72718446733006e-07 Azotobacter sp. HMS1 (1580603) 3.971169060709913e-11 Azotobacter sp. BC93 (1579296) 1.2178852279526022e-10 Azotobacter sp. SBC17 (1546099) 5.4140153688109235e-11 Azotobacter sp. Az15 (1094367) 6.053507943743866e-06 Azotobacter sp. TH-N-17…	0.269073	Azotobacter sp. RHIZO-1 (538386) 2.4846293801879034e-08 Azotobacter sp. jogii (1364967) 8.234570951189144e-07 Azotobacter sp. RA2 (1573447) 1.3134955837137467e-07 Azotobacter sp. HMS1 (1580603) 4.865235372351215e-10 Azotobacter sp. BC93 (1579296) 5.763578657828217e-10 Azotobacter sp. SBC17 (1546099) 6.527459091481793e-10 Azotobacter sp. Az15 (1094367) 2.8313042875410533e-05 Azotobacter sp. TH-N-1…

## Sheet: Scenario 50% A
Table 3			Individual 1. High diversity		Individual 2. High diversity
Family	Genera	#Species	Genera%abundance	SpeciesAndAbundance	Genera%abundance	SpeciesAndAbundance
Acetobacteraceae	Asaia	16	9.22861	Asaia sp. AG 3.5 Aa (760034) 1.1541107474027839 Asaia sp. AS 3.6 Aa (760053) 0.00012384838792964338 Asaia sp. (1872642) 0.07476633274779332 Asaia lannensis (415421) 1.3999152184700758 Asaia sp. AG 9.5 Aa (760039) 2.8194087218888777 Asaia sp. AGF0 (761495) 0.4577963189017255 Asaia sp. aP75 (765733) 0.2763342143223474 Asaia sp. Gb16 (450606) 0.2261576172980483 Asaia sp. FMW2 (997358) 0.034447942512…	8.47667	Asaia sp. AG 3.5 Aa (760034) 0.3824035030119853 Asaia sp. AS 3.6 Aa (760053) 0.000625712624950895 Asaia sp. (1872642) 0.09821161917826411 Asaia lannensis (415421) 5.396958240856347 Asaia sp. AG 9.5 Aa (760039) 1.392739234161393 Asaia sp. AGF0 (761495) 0.1462700923563802 Asaia sp. aP75 (765733) 0.06271572896962033 Asaia sp. Gb16 (450606) 0.05406349001861977 Asaia sp. FMW2 (997358) 0.00211597134642…
Acetobacteraceae	Roseomonas	137	48.6653	Roseomonas radiodurans (2231721) 0.010318666524839771 Roseomonas aquatica (373043) 0.0027117224755412277 Roseomonas sp. NCCP-1294 (1682686) 0.00012977267795174653 Roseomonas sp. Pao48 (1481041) 0.4417579612490785 Roseomonas sp. JCM 28683 (1818787) 0.007345682645299336 Roseomonas aerilata DSM 19363 (1123060) 0.22680553357375266 Roseomonas sp. BZ31r (936034) 0.41318530705859124 Roseomonas sp. LC112…	48.2888	Roseomonas radiodurans (2231721) 0.029955725994374106 Roseomonas aquatica (373043) 0.0003132084900476906 Roseomonas sp. NCCP-1294 (1682686) 4.128693145376996e-06 Roseomonas sp. Pao48 (1481041) 0.029174025319004534 Roseomonas sp. JCM 28683 (1818787) 0.047362518084856114 Roseomonas aerilata DSM 19363 (1123060) 0.05511668250175604 Roseomonas sp. BZ31r (936034) 0.016272805351204386 Roseomonas sp. LC1…
Enterobacteriaceae	Blochmannia	6	0.572778	Blochmannia endosymbiont of Camponotus atriceps 203 (711319) 0.060812630180377074 Blochmannia endosymbiont of Rhabdoscelus similis (1834928) 0.012994868235971962 Blochmannia endosymbiont of Camponotus vicinus (700224) 0.0006600357921001885 Blochmannia endosymbiont of Opisthopsis sp. PG01 (700229) 0.2725643585049919 Blochmannia endosymbiont of Polyrhachis foreli (251640) 0.21397030033641112 Blochm…	0.467504	Blochmannia endosymbiont of Camponotus atriceps 203 (711319) 0.037467429769550524 Blochmannia endosymbiont of Rhabdoscelus similis (1834928) 0.05929706280523345 Blochmannia endosymbiont of Camponotus vicinus (700224) 0.0019611811731835406 Blochmannia endosymbiont of Opisthopsis sp. PG01 (700229) 0.048694604586843444 Blochmannia endosymbiont of Polyrhachis foreli (251640) 0.24638790265439042 Bloch…
Enterobacteriaceae	Lelliottia	15	3.5222	Lelliottia amnigena NBRC 105700 (1219085) 0.08741434528119582 Lelliottia sp. SYC30 (1867545) 0.2601734695197923 Lelliottia sp. South Africa R (1536623) 0.10229050144676853 Lelliottia sp. UYFA298 (1605327) 0.0967332729714951 Lelliottia sp. 7254-16 (2080842) 2.0621392418794993 Lelliottia sp. THG-S2 (1536706) 0.12836741637048046 Lelliottia sp. GL2 (1542666) 0.001940179122501144 Lelliottia sp. (18984…	1.59027	Lelliottia amnigena NBRC 105700 (1219085) 0.0011673522623755108 Lelliottia sp. SYC30 (1867545) 0.08739446285735149 Lelliottia sp. South Africa R (1536623) 0.19841890164973325 Lelliottia sp. UYFA298 (1605327) 0.0036201035059180557 Lelliottia sp. 7254-16 (2080842) 0.38983004454685904 Lelliottia sp. THG-S2 (1536706) 0.10041709296254127 Lelliottia sp. GL2 (1542666) 0.0005153421339162511 Lelliottia sp…
Flavobacteriaceae	Cellulophaga	11	2.15897	Cellulophaga sp. KL-A (1470407) 0.12606736885842815 Cellulophaga sp. LB05.1 (462993) 0.024965082361771074 Cellulophaga sp. #3 r phiST (459555) 0.011444726688244866 Cellulophaga sp. #14 (459550) 0.2505161857639306 Cellulophaga sp. SW285 (191573) 0.009766891672943511 Cellulophaga sp. An43 (1720030) 0.5499561677952848 Cellulophaga sp. AB290f (983780) 0.16045422261253506 Cellulophaga sp. FI 9D (13534…	0.507218	Cellulophaga sp. KL-A (1470407) 0.1455692100070809 Cellulophaga sp. LB05.1 (462993) 0.002958864683532271 Cellulophaga sp. #3 r phiST (459555) 0.016874941525016767 Cellulophaga sp. #14 (459550) 0.02536572080864829 Cellulophaga sp. SW285 (191573) 0.004033510552734009 Cellulophaga sp. An43 (1720030) 0.04188929375881261 Cellulophaga sp. AB290f (983780) 0.14906147918237245 Cellulophaga sp. FI 9D (1353…
Flavobacteriaceae	Eudoraea	8	3.62299	Eudoraea sp. br14 (1159363) 0.007088568030291144 Eudoraea sp. M112 (1036126) 0.4742015330843834 Eudoraea sp. b2 (1159361) 0.39724360895504635 Eudoraea sp. br15 (1159364) 0.543350120322563 Eudoraea sp. MOLA 359 (510343) 0.009517311314365787 Eudoraea sp. g27 (1159365) 0.7236201412829678 Eudoraea sp. p25 (1159357) 1.2912951936155446 Eudoraea sp. 5m83 (1159360) 0.17667141567700656	10.9539	Eudoraea sp. br14 (1159363) 0.07387640565267681 Eudoraea sp. M112 (1036126) 0.05032597941687449 Eudoraea sp. b2 (1159361) 0.4025570449532021 Eudoraea sp. br15 (1159364) 0.1798280021485552 Eudoraea sp. MOLA 359 (510343) 0.14438361026079136 Eudoraea sp. g27 (1159365) 3.231002635798133 Eudoraea sp. p25 (1159357) 6.6859751787040205 Eudoraea sp. 5m83 (1159360) 0.18592524929319726
Flavobacteriaceae	Flaviramulus	6	2.70115	Flaviramulus aquimarinus (1170456) 0.001002002357197046 Flaviramulus sp. Th87 (1316000) 0.02759510541164184 Flaviramulus sp. (1926601) 0.007745958256773734 Flaviramulus ichthyoenteri Th78 (1380600) 0.0017687380137230953 Flaviramulus sp. Th26 (1315999) 0.1518119308234324 Flaviramulus basaltis (369401) 2.5112242332632926	6.12845	Flaviramulus aquimarinus (1170456) 0.032498099494461787 Flaviramulus sp. Th87 (1316000) 0.003488300468774793 Flaviramulus sp. (1926601) 0.0022079080328247258 Flaviramulus ichthyoenteri Th78 (1380600) 0.014586990005451512 Flaviramulus sp. Th26 (1315999) 0.01708586489633227 Flaviramulus basaltis (369401) 6.0585786735588645
Flavobacteriaceae	Gillisia	7	1.69724	Gillisia illustrilutea (291192) 0.07752822880927668 Gillisia sp. ZS4-6 (641673) 1.2860199301163633 Gillisia sp. Hel I 41 (1249992) 0.003012987023288961 Gillisia sp. MAR 2010 171 (1250196) 0.014963690754037069 Gillisia sp. Hel I 86 (1249981) 0.13163675600726762 Gillisia sp. R-36928 (885466) 0.15751177596584012 Gillisia sp. NP17 (479356) 0.026564179007679906	4.01324	Gillisia illustrilutea (291192) 0.02071202092746702 Gillisia sp. ZS4-6 (641673) 3.091336244545085 Gillisia sp. Hel I 41 (1249992) 0.0006066304808543529 Gillisia sp. MAR 2010 171 (1250196) 0.00018405859842975046 Gillisia sp. Hel I 86 (1249981) 0.8570943530621362 Gillisia sp. R-36928 (885466) 0.03004981393067442 Gillisia sp. NP17 (479356) 0.013254589178509944
Flavobacteriaceae	Lutibacter	9	1.119	Lutibacter oceani (1853311) 0.012154428511940266 Lutibacter aestuarii (861111) 0.05177466218399037 Lutibacter maritimus (593133) 0.0008298431684497431 Lutibacter sp. MGE SAT 720 (1250242) 0.002340258799237923 Lutibacter sp. UDC379 (762487) 0.5463398962259999 Lutibacter sp. 16SWWE-6 (1784853) 0.003723832295909071 Lutibacter sp. MGE SAT 509 1 (1250271) 0.03339277499174372 Lutibacter sp. MGE SAT 795…	1.21863	Lutibacter oceani (1853311) 0.004393252985066509 Lutibacter aestuarii (861111) 3.7063359952572225e-05 Lutibacter maritimus (593133) 0.07305628370722589 Lutibacter sp. MGE SAT 720 (1250242) 0.005088299438509459 Lutibacter sp. UDC379 (762487) 0.023939084794076495 Lutibacter sp. 16SWWE-6 (1784853) 0.005580726292147427 Lutibacter sp. MGE SAT 509 1 (1250271) 0.03712690257386275 Lutibacter sp. MGE SAT …
Flavobacteriaceae	Lutimonas	14	4.45181	Lutimonas sp. g66 (1159380) 0.16470527985237224 Lutimonas sp. MOLA 323 (510350) 0.7636425307062086 Lutimonas sp. g83 (1159381) 0.02752066450445802 Lutimonas sp. r53 (1159383) 0.00864430473564722 Lutimonas sp. KC44 (1859407) 0.016134189392371302 Lutimonas sp. 4m155 (1159374) 0.0001045874430359018 Lutimonas sp. 3m72 (1159372) 2.7077584049240104 Lutimonas sp. 5m72 (1159376) 0.007097498247283859 Luti…	1.08552	Lutimonas sp. g66 (1159380) 0.07634012995205404 Lutimonas sp. MOLA 323 (510350) 0.04604621862448902 Lutimonas sp. g83 (1159381) 0.004188942472754354 Lutimonas sp. r53 (1159383) 0.002276642369649425 Lutimonas sp. KC44 (1859407) 0.013952114480662907 Lutimonas sp. 4m155 (1159374) 5.429102442840556e-05 Lutimonas sp. 3m72 (1159372) 0.4379934626151 Lutimonas sp. 5m72 (1159376) 0.01096593679924944 Lutim…
Flavobacteriaceae	Mariniflexile	7	0.827787	Mariniflexile jejuense (1173582) 0.15607811970403987 Mariniflexile sp. KMM 6695 (1265703) 0.011994856641219223 Mariniflexile ostreae (1520892) 0.002799969932944596 Mariniflexile soesokkakense (1343160) 0.05161983443521424 Mariniflexile sp. JJ020 (1133564) 0.19413384367796832 Mariniflexile aquimaris (881009) 0.4060864330993199 Mariniflexile gromovii (362523) 0.0050736716671160404	2.74891	Mariniflexile jejuense (1173582) 0.09956169866006401 Mariniflexile sp. KMM 6695 (1265703) 0.001246996117501931 Mariniflexile ostreae (1520892) 0.00999133971345306 Mariniflexile soesokkakense (1343160) 0.02410518712597223 Mariniflexile sp. JJ020 (1133564) 0.013443913328308243 Mariniflexile aquimaris (881009) 2.598362352216498 Mariniflexile gromovii (362523) 0.0021979168885024603
Flavobacteriaceae	Nonlabens	22	10.839	Nonlabens sp. FI 7-10 (1354759) 1.2438813216531992 Nonlabens marinus S1-08 (1454201) 0.3285840748219648 Nonlabens sp. Ar-121 (1247610) 0.054065023730776304 Nonlabens sp. Hel I 38 (1249990) 6.2695883889254205 Nonlabens antarcticus (392714) 1.1134958227467586 Nonlabens sp. CBA3201 (1176973) 0.2632302515302171 Nonlabens xylanidelens (191564) 0.004369417305563512 Nonlabens mediterrranea (1419947) 0.0…	8.91579	Nonlabens sp. FI 7-10 (1354759) 0.36705993708933016 Nonlabens marinus S1-08 (1454201) 0.764805284316113 Nonlabens sp. Ar-121 (1247610) 0.10382840788745797 Nonlabens sp. Hel I 38 (1249990) 5.055282960530341 Nonlabens antarcticus (392714) 0.8816372079534359 Nonlabens sp. CBA3201 (1176973) 0.045588434062090746 Nonlabens xylanidelens (191564) 0.027756215888958352 Nonlabens mediterrranea (1419947) 0.3…
Flavobacteriaceae	Olleya	21	2.95365	Olleya namhaensis (1144750) 0.19836344219298516 Olleya sp. RHA 63 (1249949) 0.06790396214111592 Olleya sp. Ar-56 (1247616) 0.5599258608548591 Olleya sp. VCSA23 (745717) 0.006044273993743787 Olleya sp. ITB9 (1715648) 0.05751848723066476 Olleya aquimaris (639310) 0.013209897379541395 Olleya sp. H2-59 (1621443) 0.0012829674110264608 Olleya sp. G402 (1395140) 0.02454621081661228 Olleya sp. UDC446 (76…	2.60546	Olleya namhaensis (1144750) 0.07722951665768993 Olleya sp. RHA 63 (1249949) 0.03649171697175443 Olleya sp. Ar-56 (1247616) 0.4330809770168695 Olleya sp. VCSA23 (745717) 0.0006876784889118786 Olleya sp. ITB9 (1715648) 0.022349753050491333 Olleya aquimaris (639310) 0.0016802831557644726 Olleya sp. H2-59 (1621443) 0.0031159262793288398 Olleya sp. G402 (1395140) 0.004232967080702254 Olleya sp. UDC446…
Flavobacteriaceae	Sediminicola	11	3.41143	Sediminicola sp. MAR 2010 167 (1250195) 0.0018069619628557014 Sediminicola sp. MAR 2010 190 (1250201) 0.04481164901445649 Sediminicola sp. MGE SAT 103 (1250250) 2.5854502292217147 Sediminicola sp. MAR 2010 181 (1250191) 0.15127227057467488 Sediminicola sp. MAR 2010 98 (1250210) 0.012197704480462616 Sediminicola sp. YIK-SED-13 (1221369) 0.008036896329193348 Sediminicola sp. NBRC 101307 (1113753) 0…	1.78798	Sediminicola sp. MAR 2010 167 (1250195) 0.0017125002246799212 Sediminicola sp. MAR 2010 190 (1250201) 0.003677438784562989 Sediminicola sp. MGE SAT 103 (1250250) 1.5651161717651314 Sediminicola sp. MAR 2010 181 (1250191) 0.03368189824371625 Sediminicola sp. MAR 2010 98 (1250210) 0.06982429258457709 Sediminicola sp. YIK-SED-13 (1221369) 0.0069690295290236424 Sediminicola sp. NBRC 101307 (1113753) …
Pseudomonadaceae	Azotobacter	10	4.22816	Azotobacter sp. CM114 (1448359) 1.0832342944944762 Azotobacter bryophylli (1986537) 0.040692150337777594 Azotobacter sp. GZC24 (465749) 0.02287120821958484 Azotobacter tropicalis (346910) 0.04746988666654445 Azotobacter sp. HY1141 (544294) 0.006073408119471271 Azotobacter beijerinckii (170623) 0.005636543929045126 Azotobacter sp. enrichment culture (2290951) 3.0100582480034723 Azotobacter sp. SBC…	1.21166	Azotobacter sp. CM114 (1448359) 0.8150177159670882 Azotobacter bryophylli (1986537) 0.026635231158936224 Azotobacter sp. GZC24 (465749) 0.08294666281173069 Azotobacter tropicalis (346910) 0.009408516825848838 Azotobacter sp. HY1141 (544294) 0.003649929687554941 Azotobacter beijerinckii (170623) 0.0399284355828371 Azotobacter sp. enrichment culture (2290951) 0.18404358118339398 Azotobacter sp. SBC…
Table 4			Individual 1. Low diversity		Individual 2. Low diversity
Family	Genera	#Species	Genera%abundance	SpeciesAndAbundance	Genera%abundance	SpeciesAndAbundance
Acetobacteraceae	Asaia	8	1.54943e-05	Asaia astilbis (610244) 1.307307711522374e-08 Asaia sp. 85 (91916) 7.182226068631286e-07 Asaia sp. AG 9.5 Aa (760039) 3.991430112037265e-08 Asaia sp. AEX 1.7 Aa (760055) 4.0136180440454114e-10 Asaia sp. F1f (1232611) 8.640889168644481e-10 Asaia sp. AG 7.6 Aa (760038) 8.62176473540438e-11 Asaia sp. AG 10.7 Aa (760040) 1.4721450302106907e-05 Asaia sp. BD47So (1247870) 2.711788025638547e-10	1.27991e-05	Asaia astilbis (610244) 5.585160714200598e-11 Asaia sp. 85 (91916) 4.4684362162393035e-07 Asaia sp. AG 9.5 Aa (760039) 1.1366398615021208e-09 Asaia sp. AEX 1.7 Aa (760055) 7.431506548305126e-11 Asaia sp. F1f (1232611) 8.99087492035119e-11 Asaia sp. AG 7.6 Aa (760038) 1.940795326174447e-10 Asaia sp. AG 10.7 Aa (760040) 1.2350650710790756e-05 Asaia sp. BD47So (1247870) 1.2123057313780641e-11
Acetobacteraceae	Roseomonas	140	27.8197	Roseomonas sp. L1B40 (1560992) 4.03196169762906e-06 Roseomonas sp. L2D36B (1560979) 6.054495156472446e-10 Roseomonas elaeocarpi (907779) 0.003807030883459427 Roseomonas oryzicola (535904) 2.7747654983285022e-09 Roseomonas genomospecies 5 (204934) 2.002862878877351e-10 Roseomonas sp. NCCP-1294 (1682686) 2.168002133474392e-07 Roseomonas aerophila (1224513) 3.6716107037918967e-06 Roseomonas sp. JCM …	8.23823	Roseomonas sp. L1B40 (1560992) 1.1968160751388712e-06 Roseomonas sp. L2D36B (1560979) 2.2711549175541083e-10 Roseomonas elaeocarpi (907779) 0.0005339295349214317 Roseomonas oryzicola (535904) 9.284876147576964e-09 Roseomonas genomospecies 5 (204934) 4.5461863451803776e-11 Roseomonas sp. NCCP-1294 (1682686) 3.0863952222084557e-08 Roseomonas aerophila (1224513) 1.2404645795806093e-05 Roseomonas sp.…
Enterobacteriaceae	Blochmannia	9	0.001448	Blochmannia endosymbiont of Rhabdoscelus similis (1834928) 1.6889762094699085e-06 Blochmannia endosymbiont of Opisthopsis haddoni 244 (711308) 3.33814867389726e-07 Blochmannia endosymbiont of Polyrhachis (Hagiomyrma) sp. 189 (711310) 0.001134415253455535 Blochmannia endosymbiont of Calomyrmex albertisi (700199) 6.329682676966986e-07 Blochmannia endosymbiont of Camponotus (Tanaemyrmex) sp. 216 (71…	0.00093213	Blochmannia endosymbiont of Rhabdoscelus similis (1834928) 9.814410356750225e-07 Blochmannia endosymbiont of Opisthopsis haddoni 244 (711308) 6.370138912709726e-08 Blochmannia endosymbiont of Polyrhachis (Hagiomyrma) sp. 189 (711310) 0.0008860082813739724 Blochmannia endosymbiont of Calomyrmex albertisi (700199) 7.60237707995289e-08 Blochmannia endosymbiont of Camponotus (Tanaemyrmex) sp. 216 (71…
Enterobacteriaceae	Lelliottia	6	0.417597	Lelliottia sp. UYFA298 (1605327) 3.466826759484042e-06 Lelliottia sp. THG-S2 (1536706) 0.00023112079467245875 Lelliottia amnigena (61646) 2.533273245356666e-09 Lelliottia sp. GT 8-06 (1534041) 4.317873612882152e-12 Lelliottia sp. SYC12 (1867543) 0.417361811666905 Lelliottia sp. SYC30 (1867545) 1.3396578180012667e-07	0.35637	Lelliottia sp. UYFA298 (1605327) 7.417586162570932e-07 Lelliottia sp. THG-S2 (1536706) 0.0001873575489724155 Lelliottia amnigena (61646) 2.525971622307025e-09 Lelliottia sp. GT 8-06 (1534041) 1.1676147492539215e-11 Lelliottia sp. SYC12 (1867543) 0.35618176532736817 Lelliottia sp. SYC30 (1867545) 2.2943069708345376e-07
Flavobacteriaceae	Bizionia	12	0.00197865	Bizionia fulviae (1526642) 1.4191730723536253e-06 Bizionia algoritergicola (291187) 9.88302335903594e-09 Bizionia sp. D58-B09 (400413) 1.0320936213813309e-08 Bizionia sp. UVps (224840) 0.0008192875016359158 Bizionia sp. BS-22A (1822172) 7.397656272165766e-10 Bizionia sp. SN-3-9-2 (1215015) 2.0053722031382832e-13 Bizionia psychrotolerans (1492901) 2.930298434963613e-07 Bizionia berychis (2036822) …	0.00179642	Bizionia fulviae (1526642) 4.6392983486335545e-06 Bizionia algoritergicola (291187) 7.748387196114088e-11 Bizionia sp. D58-B09 (400413) 1.7731098869346624e-08 Bizionia sp. UVps (224840) 0.0017783549895851339 Bizionia sp. BS-22A (1822172) 1.8245664412978006e-08 Bizionia sp. SN-3-9-2 (1215015) 1.5816270367865596e-13 Bizionia psychrotolerans (1492901) 1.3785726366818053e-07 Bizionia berychis (203682…
Flavobacteriaceae	Cellulophaga	10	0.000653013	Cellulophaga sp. NN015839 (459561) 2.257126269659218e-05 Cellulophaga sp. RHA 22 (1249945) 3.824167453027057e-05 Cellulophaga sp. TBL 16 (1250164) 0.00047079383746202746 Cellulophaga sp. AB290f (983780) 0.00011453788698854334 Cellulophaga sp. (1972202) 1.3539288213107463e-10 Cellulophaga sp. HHN-30 (1803744) 3.550038310188281e-06 Cellulophaga sp. Ss88 (1381727) 2.5796711145358338e-08 Cellulophaga…	0.00152338	Cellulophaga sp. NN015839 (459561) 4.442927083571086e-05 Cellulophaga sp. RHA 22 (1249945) 5.1592072073037246e-05 Cellulophaga sp. TBL 16 (1250164) 0.000281655487143601 Cellulophaga sp. AB290f (983780) 0.0011167637929268175 Cellulophaga sp. (1972202) 3.477837903393544e-10 Cellulophaga sp. HHN-30 (1803744) 2.872656988689944e-05 Cellulophaga sp. Ss88 (1381727) 2.849052207565637e-08 Cellulophaga sp.…
Flavobacteriaceae	Eudoraea	7	0.000895545	Eudoraea sp. p25 (1159357) 1.2426511709736704e-06 Eudoraea chungangensis (1481905) 0.0008231399440425678 Eudoraea sp. br14 (1159363) 4.708320639920959e-11 Eudoraea sp. b2 (1159361) 1.0368959206698116e-05 Eudoraea sp. 5m83 (1159360) 5.312251897376663e-13 Eudoraea sp. 5m81 (1159359) 6.0793599637437095e-05 Eudoraea sp. 5m66 (1159358) 6.855538212947348e-12	0.000692358	Eudoraea sp. p25 (1159357) 4.971927048182752e-07 Eudoraea chungangensis (1481905) 0.0006826668500085912 Eudoraea sp. br14 (1159363) 2.1790358506419386e-10 Eudoraea sp. b2 (1159361) 1.6089523719023549e-06 Eudoraea sp. 5m83 (1159360) 5.246495359025003e-13 Eudoraea sp. 5m81 (1159359) 7.585065889529726e-06 Eudoraea sp. 5m66 (1159358) 1.8387382301620216e-11
Flavobacteriaceae	Gillisia	7	0.000927037	Gillisia sp. ZS3-9 (641672) 1.599465094900661e-07 Gillisia sp. MAR 2010 171 (1250196) 4.716945932995291e-10 Gillisia sp. Hel I 29 (1249975) 6.548733423255749e-09 Gillisia mitskevichiae (270921) 0.0008992881756715362 Gillisia sp. NP17 (479356) 2.757944330569904e-05 Gillisia marina (1167637) 1.9164447240950883e-09 Gillisia sp. Hel I 19 (1249985) 1.3959922494442e-13	0.0389753	Gillisia sp. ZS3-9 (641672) 2.024957144574159e-07 Gillisia sp. MAR 2010 171 (1250196) 1.1841331610488137e-13 Gillisia sp. Hel I 29 (1249975) 1.8380031379955073e-09 Gillisia mitskevichiae (270921) 0.03800306200650496 Gillisia sp. NP17 (479356) 0.0009720041669996286 Gillisia marina (1167637) 2.0077035545099284e-09 Gillisia sp. Hel I 19 (1249985) 5.196376812386203e-13
Flavobacteriaceae	Lutibacter	9	0.00285617	Lutibacter sp. MGE SAT 720 (1250242) 7.937917329940092e-09 Lutibacter sp. MGE SAT 795 (1250249) 0.0026611901036114496 Lutibacter crassostreae (1639800) 5.691897703397651e-10 Lutibacter sp. MGE SAT 686 (1250236) 0.00012559064941059252 Lutibacter holmesii (1137985) 1.0326514369504831e-12 Lutibacter sp. Hel1 33 84 (1336797) 6.826989028265381e-05 Lutibacter agarilyticus (1109740) 8.479089125002874e-0…	0.000182419	Lutibacter sp. MGE SAT 720 (1250242) 3.247133276162332e-09 Lutibacter sp. MGE SAT 795 (1250249) 0.00015357678963177012 Lutibacter crassostreae (1639800) 1.6099732102776534e-10 Lutibacter sp. MGE SAT 686 (1250236) 1.5616002102844358e-05 Lutibacter holmesii (1137985) 8.907164456777547e-14 Lutibacter sp. Hel1 33 84 (1336797) 1.2890022693605672e-05 Lutibacter agarilyticus (1109740) 2.1074013927296796…
Flavobacteriaceae	Lutimonas	13	0.109164	Lutimonas sp. 5m64 (1159375) 1.4482526720014554e-07 Lutimonas sp. r34 (1159382) 0.07782279770140406 Lutimonas sp. MOLA 107 (523644) 0.03133009006158288 Lutimonas sp. 5m72 (1159376) 9.341974166192469e-09 Lutimonas vermicola (414288) 2.983478716140378e-06 Lutimonas sp. 4m155 (1159374) 1.4910892822395722e-08 Lutimonas sp. g66 (1159380) 5.147779827025558e-08 Lutimonas saemankumensis (483016) 1.857713…	0.11857	Lutimonas sp. 5m64 (1159375) 2.3453478762222796e-08 Lutimonas sp. r34 (1159382) 0.11388859838589473 Lutimonas sp. MOLA 107 (523644) 0.004676605363626023 Lutimonas sp. 5m72 (1159376) 1.2572585046042252e-08 Lutimonas vermicola (414288) 8.505788046444582e-07 Lutimonas sp. 4m155 (1159374) 5.308714288342213e-08 Lutimonas sp. g66 (1159380) 7.519130719109373e-08 Lutimonas saemankumensis (483016) 1.38588…
Flavobacteriaceae	Mariniflexile	6	0.000838293	Mariniflexile soesokkakense (1343160) 9.319947018369977e-07 Mariniflexile sp. JJ020 (1133564) 1.609137242596868e-10 Mariniflexile gromovii (362523) 1.633422797249439e-06 Mariniflexile fucanivorans (264023) 0.0008250652883724252 Mariniflexile sp. KMM 6695 (1265703) 1.8728584103431377e-08 Mariniflexile jejuense (1173582) 1.0643439573194843e-05	0.000692184	Mariniflexile soesokkakense (1343160) 2.277665502437003e-05 Mariniflexile sp. JJ020 (1133564) 1.7501510694476408e-11 Mariniflexile gromovii (362523) 1.760255813753805e-05 Mariniflexile fucanivorans (264023) 0.0006416212965954561 Mariniflexile sp. KMM 6695 (1265703) 3.943468010755171e-09 Mariniflexile jejuense (1173582) 1.017983873422292e-05
Flavobacteriaceae	Nonlabens	15	71.2648	Nonlabens sp. UDC515 (1163614) 71.21887618174263 Nonlabens sp. MOLA 369 (523767) 4.67935497146283e-11 Nonlabens tegetincola (323273) 0.00037977433769388836 Nonlabens arenilitoris (1217969) 8.379638507149e-11 Nonlabens aestuariivivens (1924271) 9.869796481594693e-07 Nonlabens antarcticus (392714) 0.03539586903796844 Nonlabens halophilus (1854709) 0.0015488991771907344 Nonlabens marinus (930802) 0.…	90.9704	Nonlabens sp. UDC515 (1163614) 90.87885051181766 Nonlabens sp. MOLA 369 (523767) 1.3474498277008822e-11 Nonlabens tegetincola (323273) 0.00017133512927167637 Nonlabens arenilitoris (1217969) 2.4148369091976417e-10 Nonlabens aestuariivivens (1924271) 5.381854169546463e-06 Nonlabens antarcticus (392714) 0.013046510853886514 Nonlabens halophilus (1854709) 0.07457748473468014 Nonlabens marinus (93080…
Flavobacteriaceae	Olleya	17	0.141388	Olleya sp. IMCC9582 (685951) 1.977259238783877e-12 Olleya sp. Hel I 37 (1250003) 6.7099680506163495e-06 Olleya sp. KC73A (1859428) 2.9476939525386726e-06 Olleya sp. KOPRI 25549 (994624) 5.966786182855294e-11 Olleya sp. Hel I 2 (1249989) 0.031022030651890155 Olleya marilimosa (272164) 2.3185387311950734e-09 Olleya sp. R18-12 (1788995) 1.1143261112315936e-09 Olleya sp. RHA 71 (1249936) 0.0097807103…	0.19657	Olleya sp. IMCC9582 (685951) 7.928428972693705e-12 Olleya sp. Hel I 37 (1250003) 3.364505842091627e-07 Olleya sp. KC73A (1859428) 1.645298481696829e-05 Olleya sp. KOPRI 25549 (994624) 9.555755668060575e-11 Olleya sp. Hel I 2 (1249989) 0.10206482536733598 Olleya marilimosa (272164) 1.976683770896643e-10 Olleya sp. R18-12 (1788995) 2.0882328046356586e-10 Olleya sp. RHA 71 (1249936) 0.00073512303639…
Flavobacteriaceae	Sediminicola	12	0.000527522	Sediminicola sp. MGE SAT 710 (1250252) 0.0005142048412878209 Sediminicola sp. TAK-SED-34 (1221368) 6.193804835746709e-07 Sediminicola sp. MAR 2010 189 (1250233) 2.105883570971387e-12 Sediminicola luteus (319238) 4.8182913576247e-11 Sediminicola sp. MGE SAT 103 (1250250) 1.1012139572320469e-06 Sediminicola sp. SW 2 88 (1942467) 1.025945416501982e-07 Sediminicola sp. YIK-SED-13 (1221369) 1.43556428…	0.000198193	Sediminicola sp. MGE SAT 710 (1250252) 0.0001558064968726836 Sediminicola sp. TAK-SED-34 (1221368) 1.6113301031501997e-06 Sediminicola sp. MAR 2010 189 (1250233) 6.34392757343321e-13 Sediminicola luteus (319238) 2.4016557735576156e-12 Sediminicola sp. MGE SAT 103 (1250250) 2.335718492368456e-06 Sediminicola sp. SW 2 88 (1942467) 1.729944795616933e-07 Sediminicola sp. YIK-SED-13 (1221369) 3.451605…
Pseudomonadaceae	Azotobacter	29	0.237219	Azotobacter chroococcum (353) 5.849652419295436e-07 Azotobacter nigricans subsp. nigricans (270492) 2.04772035512662e-12 Azotobacter sp. RA2 (1573447) 2.7854018481010693e-09 Azotobacter sp. enrichment culture (2290951) 4.383022944281023e-05 Azotobacter sp. Az15 (1094367) 5.876770152886138e-06 Azotobacter vinelandii (354) 9.643494522145935e-08 Azotobacter sp. BPRIST061 (1028237) 1.2367132961300503…	0.0748511	Azotobacter chroococcum (353) 1.7172698025074403e-07 Azotobacter nigricans subsp. nigricans (270492) 1.2547868682731704e-13 Azotobacter sp. RA2 (1573447) 4.917184610095616e-07 Azotobacter sp. enrichment culture (2290951) 1.8332441419357555e-05 Azotobacter sp. Az15 (1094367) 2.1280151980079757e-06 Azotobacter vinelandii (354) 1.4680981454653357e-09 Azotobacter sp. BPRIST061 (1028237) 1.16923159778…

## Sheet: Scenario 50% B
Table 5			Individual 1. High diversity		Individual 2. High diversity
Family	Genera	#Species	Genera%abundance	SpeciesAndAbundance	Genera%abundance	SpeciesAndAbundance
Acetobacteraceae	Roseomonas	10	0.454369	Roseomonas elaeocarpi (907779) 0.009737604702581178 Roseomonas sp. P-9Y (1527261) 0.0007953220430652601 Roseomonas genomospecies 5 (204934) 0.06797434359700402 Roseomonas sp. RHLS1-1 (1259660) 0.001059426016771939 Roseomonas sp. LC113 (1120695) 0.007484556116985074 Roseomonas sp. T104-41 (862270) 0.10320814604502554 Roseomonas vinacea (424704) 0.019019640696912636 Roseomonas suffusca (1783357) 0.…	0.456618	Roseomonas elaeocarpi (907779) 0.15526231162976456 Roseomonas sp. P-9Y (1527261) 0.0011839564444472213 Roseomonas genomospecies 5 (204934) 0.06150154157143679 Roseomonas sp. RHLS1-1 (1259660) 0.003912782361571186 Roseomonas sp. LC113 (1120695) 0.0176717165717945 Roseomonas sp. T104-41 (862270) 0.03164965229391981 Roseomonas vinacea (424704) 0.03384341425562316 Roseomonas suffusca (1783357) 0.0679…
Clostridiaceae	Clostridium	15	7.25882	Clostridium sp. G7K4R3-PYG-96 (1796625) 0.12758234919488684 Clostridium sp. FA3/2 (224836) 0.3454722601670693 Clostridium acidisoli (91624) 0.07588710083244177 Clostridium sp. JMY1 (1208708) 0.1964000029232808 Clostridium sp. BS-6 (887333) 5.497488927684974 Clostridium sp. CS1 (882656) 0.16404062667494224 Clostridium sp. LAR-3 (1284668) 0.018558841075703186 Clostridium sp. enrichment culture clon…	9.69962	Clostridium sp. G7K4R3-PYG-96 (1796625) 0.15170681284318652 Clostridium sp. FA3/2 (224836) 0.05661815981393422 Clostridium acidisoli (91624) 0.03621385740565898 Clostridium sp. JMY1 (1208708) 0.8766292836638727 Clostridium sp. BS-6 (887333) 6.336318349387897 Clostridium sp. CS1 (882656) 0.20132358105452888 Clostridium sp. LAR-3 (1284668) 0.013063278034204274 Clostridium sp. enrichment culture clo…
Clostridiaceae	Tindallia	6	0.109441	Tindallia sp. enrichment culture clone EC8-10-3 B9 (1519300) 0.010888838718114318 Tindallia sp. enrichment culture clone EC8-10-3 C6 (1519301) 2.4961398851300566e-05 Tindallia sp. enrichment culture clone EC8-10-3 A9 (1519298) 0.008982636225434836 Tindallia sp. enrichment culture clone EC8-10-3 E9 (1519303) 0.06698184703743629 Tindallia californiensis (159292) 0.02255663383270811 Tindallia sp. en…	0.0273281	Tindallia sp. enrichment culture clone EC8-10-3 B9 (1519300) 0.0007187725780767644 Tindallia sp. enrichment culture clone EC8-10-3 C6 (1519301) 0.012842621947356078 Tindallia sp. enrichment culture clone EC8-10-3 A9 (1519298) 0.006780266559181869 Tindallia sp. enrichment culture clone EC8-10-3 E9 (1519303) 0.0025430837966074296 Tindallia californiensis (159292) 0.002712845771361288 Tindallia sp. …
Enterobacteriaceae	Blochmannia	8	8.95566	Blochmannia endosymbiont of Camponotus atriceps 203 (711319) 0.2789057700180112 Blochmannia endosymbiont of Camponotus vicinus (700224) 0.00015386516719662963 Blochmannia endosymbiont of Polyrhachis (Hagiomyrma) sp. 189 (711310) 0.0003936611992439833 Blochmannia endosymbiont of Polyrhachis foreli (251640) 1.8513390503090563 Blochmannia endosymbiont of Camponotus (Tanaemyrmex) sp. 216 (711317) 6.1…	2.71627	Blochmannia endosymbiont of Camponotus atriceps 203 (711319) 0.009446254551625177 Blochmannia endosymbiont of Camponotus vicinus (700224) 0.0006002748453958994 Blochmannia endosymbiont of Polyrhachis (Hagiomyrma) sp. 189 (711310) 0.04918482314435449 Blochmannia endosymbiont of Polyrhachis foreli (251640) 1.4150480569288506 Blochmannia endosymbiont of Camponotus (Tanaemyrmex) sp. 216 (711317) 0.80…
Enterobacteriaceae	Candidatus	9	0.346331	Candidatus Phytoplasma cirsii (1789773) 0.015244021744600163 Candidatus Phytoplasma rubi (399025) 0.09102579116126303 Candidatus Streptomyces philanthi bv. tarsatus (371631) 0.004948368309067665 Candidatus Arocatia carayoni (1081633) 0.016351119108529103 Candidatus Liberibacter sp. TXZC018 (556038) 0.001753477251416651 Candidatus Helicobacter cebus (167880) 0.013903317012450286 Candidatus Blochma…	1.01202	Candidatus Phytoplasma cirsii (1789773) 0.00558619974193701 Candidatus Phytoplasma rubi (399025) 0.7045273238874404 Candidatus Streptomyces philanthi bv. tarsatus (371631) 0.01099086279144795 Candidatus Arocatia carayoni (1081633) 0.023745687653268368 Candidatus Liberibacter sp. TXZC018 (556038) 0.0021470130047567524 Candidatus Helicobacter cebus (167880) 0.004415538666936232 Candidatus Blochmann…
Enterobacteriaceae	Cedecea	7	0.686916	Cedecea sp. THK-CF217 (1530190) 0.05887093438637781 Cedecea davisae DSM 4568 (566551) 0.016602072816577468 Cedecea sp. (1970739) 0.024637502866582867 Cedecea sp. INT68-141 (1678407) 0.006014980860737488 Cedecea neteri (158822) 0.027371827561225914 Cedecea sp. G12 (1677962) 0.15477675887987363 Cedecea sp. RH-17 (1126843) 0.3986421845847028	1.52725	Cedecea sp. THK-CF217 (1530190) 0.10107446268201557 Cedecea davisae DSM 4568 (566551) 0.004836851346338297 Cedecea sp. (1970739) 0.0367970253319379 Cedecea sp. INT68-141 (1678407) 0.004428505015256473 Cedecea neteri (158822) 0.014965815566132197 Cedecea sp. G12 (1677962) 1.2547977020566143 Cedecea sp. RH-17 (1126843) 0.11034857650678853
Enterobacteriaceae	Citrobacter	21	3.68567	Citrobacter sp. BFE50F (1556443) 3.2603804079537206e-05 Citrobacter sp. TUST-S5 (1552950) 0.002696227845207448 Citrobacter sp. TRB45 (1365441) 0.007839160464151326 Citrobacter sp. 39C.4 (1777335) 0.017038740404825326 Citrobacter sp. TKF04 (1220161) 0.004787245566674697 Citrobacter sp. RCB387 (1688535) 0.23542963646588236 Citrobacter sp. CST-5.1 (875223) 0.4724807241882504 Citrobacter sp. F3-1 (43…	2.39441	Citrobacter sp. BFE50F (1556443) 0.0007168495555602554 Citrobacter sp. TUST-S5 (1552950) 0.0010206372865339836 Citrobacter sp. TRB45 (1365441) 0.03999491467883498 Citrobacter sp. 39C.4 (1777335) 0.03419708205527965 Citrobacter sp. TKF04 (1220161) 0.004591869039686921 Citrobacter sp. RCB387 (1688535) 0.05593366600653844 Citrobacter sp. CST-5.1 (875223) 0.2172621399897967 Citrobacter sp. F3-1 (4360…
Enterobacteriaceae	Cronobacter	11	3.85475	Cronobacter sp. SaH-06 (1162943) 0.00034162786710310834 Cronobacter sp. HMC10 (1672674) 0.3914090573389868 Cronobacter sp. 100D.4 (1777357) 0.0907339668281845 Cronobacter sakazakii (28141) 0.008973987760714572 Cronobacter sp. H51 (1380757) 0.012583915568612018 Cronobacter sp. SA1U3 (717694) 0.1316379405754736 Cronobacter sp. XFP-gy (1538106) 0.9052113586884954 Cronobacter sp. 1044(2011) (1071807)…	0.992139	Cronobacter sp. SaH-06 (1162943) 0.0009540170468146028 Cronobacter sp. HMC10 (1672674) 0.08385559942514832 Cronobacter sp. 100D.4 (1777357) 0.1086679804836692 Cronobacter sakazakii (28141) 0.001620326086534239 Cronobacter sp. H51 (1380757) 0.004200240108193276 Cronobacter sp. SA1U3 (717694) 0.1930616149746089 Cronobacter sp. XFP-gy (1538106) 0.413330329273337 Cronobacter sp. 1044(2011) (1071807) …
Enterobacteriaceae	Enterobacter	14	0.799374	Enterobacter sp. UIWRF1187 (1644797) 0.0016710747256783339 Enterobacter sp. G-226-1 (428733) 0.1499756372295447 Enterobacter sp. 230604/c (285355) 0.07418250177688214 Enterobacter sp. enrichment culture clone HSL62 (887624) 0.21981163244388052 Enterobacter sp. DIC8JA (671182) 0.0009870164329690754 Enterobacter sp. B901-2 (237476) 0.04792002798725356 Enterobacter sp. UIWRF0440 (1644587) 0.00074249…	1.66163	Enterobacter sp. UIWRF1187 (1644797) 0.0002632274975768274 Enterobacter sp. G-226-1 (428733) 0.0073593329192242285 Enterobacter sp. 230604/c (285355) 0.03875019333820075 Enterobacter sp. enrichment culture clone HSL62 (887624) 0.1259832323507746 Enterobacter sp. DIC8JA (671182) 0.004398554322843651 Enterobacter sp. B901-2 (237476) 0.004212626874301256 Enterobacter sp. UIWRF0440 (1644587) 0.013477…
Enterobacteriaceae	Ishikawaella	6	18.8081	Ishikawaella symbiont of Brachyplatys subaeneus (356822) 0.002344727499721529 Ishikawaella symbiont of Coptosoma parvipictum (356824) 18.74199947704446 Ishikawaella symbiont of Megacopta cribraria (356821) 0.024260417616883904 Ishikawaella symbiont of Coptosoma japonicum (356826) 0.010401306430579477 Ishikawaella symbiont of Coptosoma sphaerula (356825) 0.010515290428610895 Ishikawaella symbiont …	25.6211	Ishikawaella symbiont of Brachyplatys subaeneus (356822) 0.09557057684119946 Ishikawaella symbiont of Coptosoma parvipictum (356824) 25.364787223596192 Ishikawaella symbiont of Megacopta cribraria (356821) 0.07742575765063028 Ishikawaella symbiont of Coptosoma japonicum (356826) 0.007522308551425298 Ishikawaella symbiont of Coptosoma sphaerula (356825) 0.0731673819594344 Ishikawaella symbiont of …
Enterobacteriaceae	Kosakonia	22	9.48207	Kosakonia oryzae (497725) 0.42952707583134886 Kosakonia sp. PtB28 (1850333) 0.022170037083531047 Kosakonia sp. XT-13 (1716469) 0.03320319036567488 Kosakonia sp. XT-4 (1716470) 0.15041753737776523 Kosakonia sp. DR 1-07 (1534035) 0.014631122129398768 Kosakonia sp. XT-11 (1716468) 5.238313502545918 Kosakonia sp. PEP6 (1853315) 0.00868918629062733 Kosakonia sp. SR 3-04 (1534036) 0.07824599223132118 K…	21.0368	Kosakonia oryzae (497725) 2.5680910158903933 Kosakonia sp. PtB28 (1850333) 0.005902533789464339 Kosakonia sp. XT-13 (1716469) 0.002410891855942716 Kosakonia sp. XT-4 (1716470) 0.09345547212188782 Kosakonia sp. DR 1-07 (1534035) 0.0010580079389310734 Kosakonia sp. XT-11 (1716468) 0.3961317153203172 Kosakonia sp. PEP6 (1853315) 0.018345752647862423 Kosakonia sp. SR 3-04 (1534036) 0.0276957809203669…
Enterobacteriaceae	Raoultella	7	3.4679	Raoultella sp. TP2MG (701336) 0.10805490971674617 Raoultella planticola ATCC 33531 (1005996) 0.3323256978172517 Raoultella sp. UIWRF1283 (1645415) 0.04286042413292575 Raoultella sp. UIWRF1289 (1645421) 0.011967905569555319 Raoultella sp. UIWRF0123 (1645372) 0.00219805832487965 Raoultella sp. L1 (1341558) 0.0034921177989071317 Raoultella sp. UIWRF0059 (1645368) 2.9670027127788745	0.60512	Raoultella sp. TP2MG (701336) 0.13535305179263932 Raoultella planticola ATCC 33531 (1005996) 0.09733262220193223 Raoultella sp. UIWRF1283 (1645415) 0.09618859906209369 Raoultella sp. UIWRF1289 (1645421) 0.012567618604807611 Raoultella sp. UIWRF0123 (1645372) 0.00030416325320130994 Raoultella sp. L1 (1341558) 0.00029032817036568734 Raoultella sp. UIWRF0059 (1645368) 0.2630834190903873
Enterobacteriaceae	Shigella	11	1.3098	Shigella sp. BARD11 (669987) 0.02148648720311532 Shigella sp. CH-24 (1716504) 0.021144623324211038 Shigella sp. CD2 (934252) 0.17197242996751674 Shigella sp. 80A.4 (1777436) 0.7382559012934898 Shigella sp. 121405 (538200) 0.006491507808096968 Shigella sp. CH-32 (1716510) 0.0673559166065215 Shigella sp. AB5242 (748488) 0.0008505649143847356 Shigella sp. R-52920 (1673022) 0.016025735240668616 Shige…	1.66237	Shigella sp. BARD11 (669987) 0.02304273379167628 Shigella sp. CH-24 (1716504) 0.05967377495470134 Shigella sp. CD2 (934252) 0.002139592518699418 Shigella sp. 80A.4 (1777436) 0.519635769126263 Shigella sp. 121405 (538200) 0.03502307568925208 Shigella sp. CH-32 (1716510) 0.0035769039481050053 Shigella sp. AB5242 (748488) 0.003326618824947263 Shigella sp. R-52920 (1673022) 0.0070948342036597995 Shig…
Enterococcaceae	Enterococcus	137	33.7741	Enterococcus sp. BeC2 (1156724) 0.0780911203146242 Enterococcus sp. 631B2 12ASB (1794512) 0.1040733680359924 Enterococcus sp. T56 12 (1246411) 0.1862327551424559 Enterococcus sp. 2010 Ileo VSA IVf (1244243) 0.044672721361796765 Enterococcus sp. V13 (1069999) 0.06823717391505006 Enterococcus sp. NBRC 107189 (1114012) 0.0043769487136681865 Enterococcus sp. DME (526872) 0.011896651674114366 Enteroco…	27.6196	Enterococcus sp. BeC2 (1156724) 0.02311278387748009 Enterococcus sp. 631B2 12ASB (1794512) 0.3487281046330927 Enterococcus sp. T56 12 (1246411) 0.7115474929917474 Enterococcus sp. 2010 Ileo VSA IVf (1244243) 0.034029897838549726 Enterococcus sp. V13 (1069999) 0.2658187970220897 Enterococcus sp. NBRC 107189 (1114012) 0.00032539328876223655 Enterococcus sp. DME (526872) 0.026063258957094475 Enteroc…
Enterococcaceae	Tetragenococcus	16	7.00672	Tetragenococcus halophilus subsp. halophilus (1513897) 0.0010055771359928582 Tetragenococcus sp. JNURIC-D14 (650021) 0.013997124278991397 Tetragenococcus osmophilus (526944) 0.008012355399323453 Tetragenococcus sp. JNURIC-D9 (650031) 0.4026074274258314 Tetragenococcus doogicus (283640) 0.4638355139654698 Tetragenococcus sp. NBRC 105210 (1113937) 0.03311933764508107 Tetragenococcus sp. JNURIC-D5 (…	2.96772	Tetragenococcus halophilus subsp. halophilus (1513897) 0.005124474730822916 Tetragenococcus sp. JNURIC-D14 (650021) 0.0027712380780201542 Tetragenococcus osmophilus (526944) 0.0011227602434992962 Tetragenococcus sp. JNURIC-D9 (650031) 0.2683014097718942 Tetragenococcus doogicus (283640) 1.5137167483998424 Tetragenococcus sp. NBRC 105210 (1113937) 0.010302828963237037 Tetragenococcus sp. JNURIC-D5…
Table 6			Individual 1. Low diversity		Individual 2. Low diversity
Family	Genera	#Species	Genera%abundance	SpeciesAndAbundance	Genera%abundance	SpeciesAndAbundance
Acetobacteraceae	Roseomonas	29	19.8367	Roseomonas sp. S3-165 (1166304) 7.174762309829506e-11 Roseomonas sp. BA-157 (1256703) 3.066420392924347e-07 Roseomonas sp. Tibet-YD4820-2 (1453036) 6.960905690418515e-11 Roseomonas sp. SAFR-014 (217079) 2.7132012776397386e-07 Roseomonas sp. Ac16 (1331672) 9.419672350561855e-06 Roseomonas aerophila (1224513) 0.08209055569944831 Roseomonas aquatica (373043) 7.427217814758632e-11 Roseomonas sp. M4 (…	2.06817	Roseomonas sp. S3-165 (1166304) 8.772797468680745e-12 Roseomonas sp. BA-157 (1256703) 1.163076461538716e-07 Roseomonas sp. Tibet-YD4820-2 (1453036) 3.152441775596954e-08 Roseomonas sp. SAFR-014 (217079) 5.001245855763804e-09 Roseomonas sp. Ac16 (1331672) 1.77226646623598e-05 Roseomonas aerophila (1224513) 0.3028537252162657 Roseomonas aquatica (373043) 1.0334923863159877e-10 Roseomonas sp. M4 (19…
Clostridiaceae	Clostridium	9	0.00304904	Clostridium sp. BG-C66 (571964) 4.5040154709014376e-08 Clostridium sp. NkU-1 (1095009) 1.2440433904882538e-08 Clostridium sp. SP3 (61425) 0.0023786255183860763 Clostridium sp. SB1 (1273331) 1.0884818796994074e-09 Clostridium sp. AFH 4 (1353235) 2.9549352319605007e-12 Clostridium novyi B (1809275) 7.579972151043844e-07 Clostridium sp. enrichment culture clone HT5 (986774) 4.3506808783066554e-10 Cl…	0.0131776	Clostridium sp. BG-C66 (571964) 3.733041171607376e-08 Clostridium sp. NkU-1 (1095009) 5.000636364293143e-10 Clostridium sp. SP3 (61425) 0.012275221802029288 Clostridium sp. SB1 (1273331) 8.427697956760173e-08 Clostridium sp. AFH 4 (1353235) 4.2195276449325386e-13 Clostridium novyi B (1809275) 3.0832387993086527e-07 Clostridium sp. enrichment culture clone HT5 (986774) 1.770618994167176e-09 Clostr…
Clostridiaceae	Tindallia	6	0.000331527	Tindallia sp. enrichment culture clone EC8-10-3 E9 (1519303) 3.9247443608666245e-07 Tindallia magadiensis (69895) 9.319911562861448e-09 Tindallia sp. enrichment culture clone EC8-10-3 A8 (1519297) 0.00011277653838025457 Tindallia texcoconensis (361365) 0.00021787130539784396 Tindallia sp. enrichment culture clone EC8-10-3 D8 (1519302) 2.9444788776007147e-07 Tindallia sp. Mic8c12 (717655) 1.826034…	0.000172573	Tindallia sp. enrichment culture clone EC8-10-3 E9 (1519303) 2.534028691445732e-08 Tindallia magadiensis (69895) 2.8133090676582226e-09 Tindallia sp. enrichment culture clone EC8-10-3 A8 (1519297) 6.0775569363657506e-05 Tindallia texcoconensis (361365) 0.000108509795252136 Tindallia sp. enrichment culture clone EC8-10-3 D8 (1519302) 2.822665934688737e-06 Tindallia sp. Mic8c12 (717655) 4.370941373…
Enterobacteriaceae	Blochmannia	9	0.000143209	Blochmannia endosymbiont of Polyrhachis (Hagiomyrma) sp. 189 (711310) 3.019909208374013e-08 Blochmannia endosymbiont of Camponotus vicinus (700224) 1.4239576869254028e-07 Blochmannia endosymbiont of Opisthopsis sp. PG01 (700229) 1.9827465731505617e-07 Blochmannia endosymbiont of Camponotus sericeiventris (101529) 3.965146072477394e-10 Blochmannia endosymbiont of Rhabdoscelus similis (1834928) 6.3…	0.000112011	Blochmannia endosymbiont of Polyrhachis (Hagiomyrma) sp. 189 (711310) 2.6185228404506244e-08 Blochmannia endosymbiont of Camponotus vicinus (700224) 3.3157846475365926e-07 Blochmannia endosymbiont of Opisthopsis sp. PG01 (700229) 6.75661125782927e-07 Blochmannia endosymbiont of Camponotus sericeiventris (101529) 8.101772331618022e-11 Blochmannia endosymbiont of Rhabdoscelus similis (1834928) 8.39…
Enterobacteriaceae	Candidatus	10	0.562242	Candidatus Pelagibacter sp. AAA795-A08 (1659169) 1.643735462932603e-11 Candidatus Streptomyces philanthi bv. flavidus (1563721) 1.4775557758300834e-06 Candidatus Regiella insecticola (138073) 0.00015758160859544523 Candidatus Amphibiichlamydia ranarum (1123968) 0.00010619180106968576 Candidatus Blochmannia novaeboracensis (251543) 7.3464940002726656e-09 Candidatus Curculioniphilus buchneri endosy…	0.350334	Candidatus Pelagibacter sp. AAA795-A08 (1659169) 8.163073844765981e-13 Candidatus Streptomyces philanthi bv. flavidus (1563721) 6.398616371666255e-07 Candidatus Regiella insecticola (138073) 0.00011988221848938098 Candidatus Amphibiichlamydia ranarum (1123968) 9.008417023158567e-07 Candidatus Blochmannia novaeboracensis (251543) 5.283669734119292e-08 Candidatus Curculioniphilus buchneri endosymbi…
Enterobacteriaceae	Cedecea	7	0.555598	Cedecea lapagei (158823) 1.8980484281618762e-06 Cedecea davisae (158484) 2.58923987061339e-08 Cedecea sp. INT68-141 (1678407) 1.0013323725420664e-08 Cedecea sp. ORG7-12 (1849908) 8.597423855966913e-10 Cedecea neteri (158822) 0.555596453833201 Cedecea sp. THK-CF217 (1530190) 1.0856902765165405e-12 Cedecea sp. RH-17 (1126843) 5.355926130587313e-09	0.0929834	Cedecea lapagei (158823) 5.390373320444028e-06 Cedecea davisae (158484) 1.5854425341456778e-09 Cedecea sp. INT68-141 (1678407) 1.8297653244658442e-07 Cedecea sp. ORG7-12 (1849908) 8.335319365680278e-12 Cedecea neteri (158822) 0.09297783278104618 Cedecea sp. THK-CF217 (1530190) 8.547281988325284e-15 Cedecea sp. RH-17 (1126843) 1.6251172584038633e-09
Enterobacteriaceae	Citrobacter	12	0.0061101	Citrobacter rodentium (67825) 0.0051189074074896295 Citrobacter sp. HP7 (1348440) 9.566748132759766e-06 Citrobacter sp. UIWRF0472 (1644309) 1.0664875129428045e-06 Citrobacter sp. JD1 (676015) 1.5180600480584644e-07 Citrobacter sp. UIWRF0458 (1644307) 2.7851664938834145e-09 Citrobacter sp. TUST-S5 (1552950) 1.653299310508543e-08 Citrobacter sp. 1 (942141) 4.642555809731752e-09 Citrobacter sp. I101…	0.00346723	Citrobacter rodentium (67825) 0.003390158211584099 Citrobacter sp. HP7 (1348440) 1.0235255120912603e-05 Citrobacter sp. UIWRF0472 (1644309) 4.256438318026531e-08 Citrobacter sp. JD1 (676015) 2.1071055812370482e-07 Citrobacter sp. UIWRF0458 (1644307) 1.6708980858644238e-08 Citrobacter sp. TUST-S5 (1552950) 9.322577840952312e-09 Citrobacter sp. 1 (942141) 4.88732885182786e-09 Citrobacter sp. I101-1…
Enterobacteriaceae	Cronobacter	13	0.0248209	Cronobacter sp. sgn3 (1219535) 0.0005668129443114473 Cronobacter sp. KR4.8 (1282263) 1.1917750302658702e-08 Cronobacter sp. HKC517 (1228966) 1.0817897488168886e-05 Cronobacter dublinensis subsp. lausannensis LMG 23824 (1159560) 3.9848191678334186e-07 Cronobacter turicensis z3032 (693216) 0.023366435801780085 Cronobacter sp. YIM h-10 (1697375) 2.8757529910280333e-06 Cronobacter sp. C106 (910952) 8…	0.0155069	Cronobacter sp. sgn3 (1219535) 0.001200105756172406 Cronobacter sp. KR4.8 (1282263) 9.240584039202517e-09 Cronobacter sp. HKC517 (1228966) 2.94629595138904e-06 Cronobacter dublinensis subsp. lausannensis LMG 23824 (1159560) 2.8260167995647273e-07 Cronobacter turicensis z3032 (693216) 0.013774774232940483 Cronobacter sp. YIM h-10 (1697375) 1.5026667236238566e-06 Cronobacter sp. C106 (910952) 1.192…
Enterobacteriaceae	Enterobacter	17	0.00697394	Enterobacter sp. M4 (1348138) 0.00025833962893346326 Enterobacter sp. SUS12EA (1473117) 0.003638693026889062 Enterobacter sp. enrichment culture clone HSL42 (887616) 1.241496089192496e-10 Enterobacter sp. PtB20 (1850331) 2.2450555503159616e-05 Enterobacter sp. ICB381 (745295) 1.8766854476745259e-07 Enterobacter sp. PR31 (1548968) 2.5480874390573774e-09 Enterobacter sp. CW309 (261962) 1.0276468142…	0.000815901	Enterobacter sp. M4 (1348138) 9.299971223294722e-05 Enterobacter sp. SUS12EA (1473117) 0.0002800609121103688 Enterobacter sp. enrichment culture clone HSL42 (887616) 1.213335811270756e-09 Enterobacter sp. PtB20 (1850331) 9.352183143280753e-06 Enterobacter sp. ICB381 (745295) 7.163605585860636e-07 Enterobacter sp. PR31 (1548968) 2.9299340792892794e-09 Enterobacter sp. CW309 (261962) 1.568654017526…
Enterobacteriaceae	Ishikawaella	6	0.250627	Ishikawaella symbiont of Brachyplatys subaeneus (356822) 0.25014508526149537 Ishikawaella symbiont of Coptosoma parvipictum (356824) 1.4098656733703361e-12 Ishikawaella symbiont of Megacopta cribraria (356821) 7.023205558104749e-08 Ishikawaella symbiont of Coptosoma sphaerula (356825) 6.381988857706656e-11 Ishikawaella symbiont of Coptosoma japonicum (356826) 9.364931275343022e-11 Ishikawaella sy…	0.00334718	Ishikawaella symbiont of Brachyplatys subaeneus (356822) 0.0031768601418515124 Ishikawaella symbiont of Coptosoma parvipictum (356824) 5.88663713582434e-12 Ishikawaella symbiont of Megacopta cribraria (356821) 3.3838954699502375e-08 Ishikawaella symbiont of Coptosoma sphaerula (356825) 1.264839095268975e-10 Ishikawaella symbiont of Coptosoma japonicum (356826) 4.111162274053629e-10 Ishikawaella s…
Enterobacteriaceae	Kosakonia	15	0.0904887	Kosakonia sp. DR 1-07 (1534035) 0.000801711537652055 Kosakonia sp. EN-20 (1657931) 1.753909238041846e-06 Kosakonia radicincitans (283686) 0.0028921956646740304 Kosakonia sp. XT-11 (1716468) 7.66321359163589e-07 Kosakonia oryziphila (1005667) 1.28849461692032e-07 Kosakonia sp. XT-4 (1716470) 0.08672742109646844 Kosakonia radicincitans DSM 16656 (1177180) 6.78456953878118e-06 Kosakonia sp. PtB28 (1…	0.0114026	Kosakonia sp. DR 1-07 (1534035) 0.0018972299897729718 Kosakonia sp. EN-20 (1657931) 1.5336761376127953e-06 Kosakonia radicincitans (283686) 3.0358348414412975e-05 Kosakonia sp. XT-11 (1716468) 1.4548175903463621e-07 Kosakonia oryziphila (1005667) 1.9215159645872194e-07 Kosakonia sp. XT-4 (1716470) 0.008901553836789396 Kosakonia radicincitans DSM 16656 (1177180) 1.3252924536465978e-08 Kosakonia sp…
Enterobacteriaceae	Raoultella	7	0.0210998	Raoultella sp. enrichment culture clone HSL101 (887673) 0.020192702968283023 Raoultella sp. IN109 (1739768) 4.118246385613107e-10 Raoultella sp. UIWRF0511 (1645383) 1.9860999840346283e-07 Raoultella sp. enrichment culture clone TB44 2 (1308800) 4.2870146659474144e-05 Raoultella sp. UIWRF0703 (1645390) 3.1146010221297213e-06 Raoultella sp. UIWRF1289 (1645421) 0.0008392212211657143 Raoultella sp. S…	0.00694252	Raoultella sp. enrichment culture clone HSL101 (887673) 0.002712144282772343 Raoultella sp. IN109 (1739768) 1.2789966126260123e-09 Raoultella sp. UIWRF0511 (1645383) 1.8440023792968845e-08 Raoultella sp. enrichment culture clone TB44 2 (1308800) 3.713154189062658e-05 Raoultella sp. UIWRF0703 (1645390) 6.487447383365688e-06 Raoultella sp. UIWRF1289 (1645421) 0.00416851940329773 Raoultella sp. SYC4…
Enterobacteriaceae	Shigella	12	1.47942	Shigella sp. 4091 (570217) 0.38880743354466063 Shigella sp. CH-40 (1716514) 4.3726287684214815e-06 Shigella sp. FCX13 (1819741) 0.00013410623407513695 Shigella sp. 102C.4 (1777433) 0.005188099797081007 Shigella sp. M2T9B4 (683069) 0.9139920780390467 Shigella sp. SG122 (1673191) 0.13188788099616325 Shigella sp. p-11 (994875) 5.738247695839355e-19 Shigella sp. CD2 (934252) 7.022264297537195e-07 Shi…	3.28138	Shigella sp. 4091 (570217) 0.09802723940008223 Shigella sp. CH-40 (1716514) 6.800939519853097e-07 Shigella sp. FCX13 (1819741) 2.0658118562776822e-05 Shigella sp. 102C.4 (1777433) 0.001816637007420075 Shigella sp. M2T9B4 (683069) 2.9823037265209638 Shigella sp. SG122 (1673191) 0.04432348198474635 Shigella sp. p-11 (994875) 1.2770306165199512e-15 Shigella sp. CD2 (934252) 1.018575991851064e-06 Shi…
Enterococcaceae	Enterococcus	140	76.6968	Enterococcus sp. 679B1 12ESB (1794513) 1.9480397311338114e-08 Enterococcus sp. PCH2-1 (2006557) 0.47860917564845 Enterococcus sp. CGLBL225 (1401107) 0.020293923732105097 Enterococcus sp. EFL 0109 (1027610) 6.029605283289224e-08 Enterococcus sp. DMB7 (1563694) 1.794752605771396e-12 Enterococcus sp. L-120 (1920278) 2.2402797424539354e-05 Enterococcus sp. 2010 Ileo VSA Ie (1244246) 0.000224090102374…	94.1108	Enterococcus sp. 679B1 12ESB (1794513) 1.0308573700903817e-08 Enterococcus sp. PCH2-1 (2006557) 0.08268847357198439 Enterococcus sp. CGLBL225 (1401107) 0.0022683801628561864 Enterococcus sp. EFL 0109 (1027610) 2.271118529005383e-08 Enterococcus sp. DMB7 (1563694) 1.0282880507012888e-12 Enterococcus sp. L-120 (1920278) 3.135437056109308e-06 Enterococcus sp. 2010 Ileo VSA Ie (1244246) 0.00013213368…
Enterococcaceae	Tetragenococcus	8	0.465643	Tetragenococcus halophilus subsp. halophilus DSM 20339 (1123358) 5.363509130014222e-09 Tetragenococcus halophilus subsp. halophilus (1513897) 0.4622899558979195 Tetragenococcus sp. JNURIC-D2 (650025) 0.0033495499782742293 Tetragenococcus sp. JNURIC-D15 (650022) 2.911306415191412e-06 Tetragenococcus sp. enrichment culture clone SZ-B-2 (1274739) 6.602149999863341e-13 Tetragenococcus sp. NBRC 105210…	0.0413914	Tetragenococcus halophilus subsp. halophilus DSM 20339 (1123358) 4.3177402821877715e-10 Tetragenococcus halophilus subsp. halophilus (1513897) 0.04117875465451486 Tetragenococcus sp. JNURIC-D2 (650025) 0.00020922139639334777 Tetragenococcus sp. JNURIC-D15 (650022) 8.706543984305087e-07 Tetragenococcus sp. enrichment culture clone SZ-B-2 (1274739) 1.0974980521239755e-12 Tetragenococcus sp. NBRC 10…

## Sheet: Scenario 25% A
Table 7			Individual 1. High diversity		Individual 2. High diversity
Family	Genera	#Species	Genera%abundance	SpeciesAndAbundance	Genera%abundance	SpeciesAndAbundance
Acetobacteraceae	Asaia	16	3.11527	Asaia sp. NG3 (1325339) 0.11941161986337426 Asaia sp. AGF0 (761495) 0.001596696236954835 Asaia sp. 85 (91916) 0.008505361891122405 Asaia sp. AG 2.6 Ab (760032) 0.5720193024263642 Asaia spathodeae NBRC 105894 (1307928) 0.827123250272393 Asaia sp. aP75 (765733) 0.05862600276167047 Asaia sp. AE5.2 (631716) 0.03903813797763643 Asaia sp. AEX 1.5 Aa (760054) 0.48246327227512975 Asaia astilbis (610244) …	2.46653	Asaia sp. NG3 (1325339) 0.6174080456330214 Asaia sp. AGF0 (761495) 0.00045991399904388565 Asaia sp. 85 (91916) 0.001215613873691293 Asaia sp. AG 2.6 Ab (760032) 0.12392037191210194 Asaia spathodeae NBRC 105894 (1307928) 0.14193427449166843 Asaia sp. aP75 (765733) 0.7478488247735546 Asaia sp. AE5.2 (631716) 0.11635258124740727 Asaia sp. AEX 1.5 Aa (760054) 0.07067082182595659 Asaia astilbis (61024…
Acetobacteraceae	Roseomonas	137	73.0116	Roseomonas genomospecies 5 (204934) 0.07251673867969666 Roseomonas terricola (600629) 0.04854629846101106 Roseomonas massiliensis (439029) 1.0652732484340888 Roseomonas sp. SK 65 (524292) 0.006965083166948608 Roseomonas sp. R-1 (1225642) 0.19430858169028473 Roseomonas sp. LC108 (1114430) 0.00797204864012934 Roseomonas sp. LC113 (1120695) 0.008189810290435182 Roseomonas sp. RHLS3-2 (1259661) 0.001…	65.0667	Roseomonas genomospecies 5 (204934) 0.1708477006291844 Roseomonas terricola (600629) 0.06194337463462312 Roseomonas massiliensis (439029) 3.2315035408265724 Roseomonas sp. SK 65 (524292) 0.0033022131709034537 Roseomonas sp. R-1 (1225642) 0.3191769820305897 Roseomonas sp. LC108 (1114430) 0.07062028199692852 Roseomonas sp. LC113 (1120695) 0.04481634689452194 Roseomonas sp. RHLS3-2 (1259661) 0.00177…
Clostridiaceae	Clostridium	15	1.61959	Clostridium sp. enrichment culture clone tpsrb003 (675880) 0.25491888375400995 Clostridium sp. 6-29 (692060) 0.09561613229715889 Clostridium sp. Nesulana3-1 (1490079) 0.012325542085322931 Clostridium swellfunianum (1367462) 0.016028495539340985 Clostridium sp. T80C1 (1084276) 0.21970330302063845 Clostridium sp. E164 (1729616) 0.11767328309607453 Clostridium niameyense (1622073) 0.0021726183727493…	2.87325	Clostridium sp. enrichment culture clone tpsrb003 (675880) 0.17387469832654842 Clostridium sp. 6-29 (692060) 0.19542672770526234 Clostridium sp. Nesulana3-1 (1490079) 0.045624638334139024 Clostridium swellfunianum (1367462) 0.024456107521229804 Clostridium sp. T80C1 (1084276) 0.2492251723763819 Clostridium sp. E164 (1729616) 0.024879718238728532 Clostridium niameyense (1622073) 0.0136559097954024…
Clostridiaceae	Tindallia	6	0.0616178	Tindallia sp. enrichment culture clone EC8-10-3 A8 (1519297) 0.0027241112507073997 Tindallia sp. enrichment culture clone EC12 E4 (1519295) 0.00020410338331034646 Tindallia magadiensis (69895) 0.0024148804045719474 Tindallia sp. Mic8c12 (717655) 0.01883646727124604 Tindallia sp. enrichment culture clone EC8-10-3 A9 (1519298) 0.036238153089754234 Tindallia sp. enrichment culture clone EC8-10-3 C6 …	0.0781421	Tindallia sp. enrichment culture clone EC8-10-3 A8 (1519297) 0.0038941508171337026 Tindallia sp. enrichment culture clone EC12 E4 (1519295) 0.01765617325698742 Tindallia magadiensis (69895) 0.014845704250390225 Tindallia sp. Mic8c12 (717655) 0.0037782955284659716 Tindallia sp. enrichment culture clone EC8-10-3 A9 (1519298) 0.0354254982817297 Tindallia sp. enrichment culture clone EC8-10-3 C6 (151…
Enterobacteriaceae	Blochmannia	8	1.06593	Blochmannia endosymbiont of Opisthopsis haddoni 244 (711308) 0.018561759168945445 Blochmannia endosymbiont of Polyrhachis (Hagiomyrma) sp. 189 (711310) 0.008542288201034413 Blochmannia endosymbiont of Polyrhachis foreli (251640) 0.005344607866887822 Blochmannia endosymbiont of Camponotus vicinus (700224) 0.005489296910079584 Blochmannia endosymbiont of Camponotus cf. simillimus (700222) 0.0006336…	0.43791	Blochmannia endosymbiont of Opisthopsis haddoni 244 (711308) 0.0010111760395050255 Blochmannia endosymbiont of Polyrhachis (Hagiomyrma) sp. 189 (711310) 0.003836371603993699 Blochmannia endosymbiont of Polyrhachis foreli (251640) 0.04587482142718491 Blochmannia endosymbiont of Camponotus vicinus (700224) 0.006389689411840879 Blochmannia endosymbiont of Camponotus cf. simillimus (700222) 0.0036053…
Enterobacteriaceae	Candidatus	9	0.349134	Candidatus Protochlamydia amoebophila UWE25 (264201) 0.0005567777126554552 Candidatus Stammerula sp. of Trupanea beardsleyi (1630657) 0.008619387927592858 Candidatus Pelagibacter sp. AAA797-I19 (1659189) 0.009887068782151584 Candidatus Vallotia cooleyia (1177211) 0.02962349726174814 Candidatus Scalindua sp. enrichment culture clone 15L (485575) 0.006024235371690662 Candidatus Rickettsia angustus …	1.1737	Candidatus Protochlamydia amoebophila UWE25 (264201) 0.0005229879932701414 Candidatus Stammerula sp. of Trupanea beardsleyi (1630657) 0.0010651273599248641 Candidatus Pelagibacter sp. AAA797-I19 (1659189) 0.06197955920429592 Candidatus Vallotia cooleyia (1177211) 0.04469561873988513 Candidatus Scalindua sp. enrichment culture clone 15L (485575) 0.0031701010274072282 Candidatus Rickettsia angustus…
Enterobacteriaceae	Cedecea	7	0.3347	Cedecea sp. A415 (1048696) 0.005235134850782315 Cedecea sp. INT68-141 (1678407) 0.007269339498598945 Cedecea sp. THK-CF217 (1530190) 0.019218171904539786 Cedecea sp. (1970739) 0.025323627480695 Cedecea sp. Of24 (1095021) 0.25868765768564067 Cedecea neteri (158822) 0.018061903601939676 Cedecea davisae (158484) 0.000903756312682857	1.18813	Cedecea sp. A415 (1048696) 0.03268444125928152 Cedecea sp. INT68-141 (1678407) 0.013260921375993821 Cedecea sp. THK-CF217 (1530190) 0.05689412035707065 Cedecea sp. (1970739) 0.01827005644420261 Cedecea sp. Of24 (1095021) 0.25663785001742356 Cedecea neteri (158822) 0.8050763132110808 Cedecea davisae (158484) 0.005301578043952921
Enterobacteriaceae	Citrobacter	21	9.19042	Citrobacter sp. UIWRF0445 (1644302) 0.0031210559623593235 Citrobacter sp. I91-10 (349544) 1.4398586681598844 Citrobacter sp. AR2 (1777448) 0.0002391251840554284 Citrobacter sp. UIWRF1268 (1644381) 0.00497883438553592 Citrobacter sp. P073 (1301733) 0.09702408838361165 Citrobacter sp. C48 (1299466) 0.442515237318179 Citrobacter sp. RCB387 (1688535) 0.00903390557431264 Citrobacter sp. soB4 (1766859)…	7.80383	Citrobacter sp. UIWRF0445 (1644302) 0.013103440510888685 Citrobacter sp. I91-10 (349544) 2.5063005682025863 Citrobacter sp. AR2 (1777448) 0.00011333888506922545 Citrobacter sp. UIWRF1268 (1644381) 0.04786773582902058 Citrobacter sp. P073 (1301733) 0.03907793430317195 Citrobacter sp. C48 (1299466) 0.04288564214538393 Citrobacter sp. RCB387 (1688535) 0.0033170904757800794 Citrobacter sp. soB4 (1766…
Enterobacteriaceae	Cronobacter	11	2.13262	Cronobacter sp. BYP (1559994) 0.058400598975508214 Cronobacter sakazakii (28141) 0.004848653468265605 Cronobacter turicensis z3032 (693216) 1.2777273210373372 Cronobacter sp. 4-9 (1178454) 0.0009483922223692798 Cronobacter universalis NCTC 9529 (1074000) 0.005563214162684806 Cronobacter sp. 1233(2011) (1071809) 0.053487442544016106 Cronobacter muytjensii (413501) 0.1118676993183694 Cronobacter sp…	1.43877	Cronobacter sp. BYP (1559994) 0.02011747210559903 Cronobacter sakazakii (28141) 0.007121136280038291 Cronobacter turicensis z3032 (693216) 0.9377883569261842 Cronobacter sp. 4-9 (1178454) 0.0035158241852013307 Cronobacter universalis NCTC 9529 (1074000) 0.01143194999970929 Cronobacter sp. 1233(2011) (1071809) 0.019011977746662873 Cronobacter muytjensii (413501) 0.010077668197942345 Cronobacter sp…
Enterobacteriaceae	Enterobacter	14	3.49238	Enterobacter sp. UIWRF0086 (1644420) 0.02769672886880363 Enterobacter sp. c61(2012) (1177872) 0.03611618605986639 Enterobacter sp. RA-12 (1479725) 0.4553681851078094 Enterobacter sp. Bn-12 (1241436) 0.017417757836768046 Enterobacter sp. 64G (1546711) 0.0027463684051618805 Enterobacter sp. ESBL101B6 VA 12EESBL (1535076) 0.002605050210097625 Enterobacter sp. UIWRF1031 (1644762) 0.001570447870156659…	2.36705	Enterobacter sp. UIWRF0086 (1644420) 0.8161203492029331 Enterobacter sp. c61(2012) (1177872) 0.16189577783359638 Enterobacter sp. RA-12 (1479725) 0.1312470450347054 Enterobacter sp. Bn-12 (1241436) 0.05102227584174291 Enterobacter sp. 64G (1546711) 0.00464915391429343 Enterobacter sp. ESBL101B6 VA 12EESBL (1535076) 0.014266178583798875 Enterobacter sp. UIWRF1031 (1644762) 0.0008969806218105579 En…
Enterobacteriaceae	Ishikawaella	6	0.235218	Ishikawaella symbiont of Brachyplatys subaeneus (356822) 0.05278309769594596 Ishikawaella symbiont of Coptosoma japonicum (356826) 0.1672285556182361 Ishikawaella symbiont of Megacopta cribraria (356821) 0.0019687482129631057 Ishikawaella symbiont of Brachyplatys vahlii (356823) 0.0016941032242971503 Ishikawaella symbiont of Coptosoma parvipictum (356824) 0.009369883895945577 Ishikawaella symbion…	0.58195	Ishikawaella symbiont of Brachyplatys subaeneus (356822) 0.10223143118814079 Ishikawaella symbiont of Coptosoma japonicum (356826) 0.3435876700476008 Ishikawaella symbiont of Megacopta cribraria (356821) 0.008756439133823173 Ishikawaella symbiont of Brachyplatys vahlii (356823) 0.025591401041332524 Ishikawaella symbiont of Coptosoma parvipictum (356824) 0.006994141814732819 Ishikawaella symbiont …
Enterobacteriaceae	Kosakonia	22	3.33932	Kosakonia radicincitans (283686) 0.02720056344691286 Kosakonia radicincitans DSM 16656 (1177180) 0.00511769598249742 Kosakonia sp. PEP6 (1853315) 0.233630555907629 Kosakonia sp. EN-20 (1657931) 0.4232538995544646 Kosakonia sp. 25RA1 (1867997) 0.012622176720543377 Kosakonia sp. (1916651) 0.9562272417794158 Kosakonia arachidis (551989) 0.05266524285771022 Kosakonia sp. XT-4 (1716470) 0.570643863810…	7.75077	Kosakonia radicincitans (283686) 0.8730191770123096 Kosakonia radicincitans DSM 16656 (1177180) 0.0014236420665772358 Kosakonia sp. PEP6 (1853315) 0.17398767718188726 Kosakonia sp. EN-20 (1657931) 1.259902704503788 Kosakonia sp. 25RA1 (1867997) 0.19700682253588944 Kosakonia sp. (1916651) 1.14208151105937 Kosakonia arachidis (551989) 1.5219513157283096 Kosakonia sp. XT-4 (1716470) 0.36550107931816…
Enterobacteriaceae	Raoultella	7	0.387528	Raoultella sp. 47 (591923) 0.07098435620316865 Raoultella sp. NGB-FR74 (1641981) 0.2276156635635326 Raoultella sp. enrichment culture clone TB44 7 (1308805) 0.012962299826427492 Raoultella sp. NGB-FR72 (1641980) 0.040852323799557416 Raoultella sp. UIWRF0459 (1645377) 0.03412543010869423 Raoultella sp. UIWRF0168 (1645374) 0.0006414794557905374 Raoultella sp. UIWRF0063 (1645370) 0.000346031481195116	0.964935	Raoultella sp. 47 (591923) 0.6285777642495536 Raoultella sp. NGB-FR74 (1641981) 0.11753734183379372 Raoultella sp. enrichment culture clone TB44 7 (1308805) 0.1689627294496738 Raoultella sp. NGB-FR72 (1641980) 0.03636010047684399 Raoultella sp. UIWRF0459 (1645377) 0.0046353910564043005 Raoultella sp. UIWRF0168 (1645374) 0.003665080021312855 Raoultella sp. UIWRF0063 (1645370) 0.005196764448137364
Enterobacteriaceae	Shigella	11	1.49933	Shigella sp. E10 77 (1680956) 0.01637136194771628 Shigella sp. 80A.4 (1777436) 0.024086120743871536 Shigella sp. 80B.3 (1777440) 0.06741374085454577 Shigella sp. 102C.4 (1777433) 0.019387737387075662 Shigella sp. 80B.5 (1777441) 0.042251657762513925 Shigella sp. 4104 (570222) 0.0030546438462110467 Shigella sp. 4096 (570221) 0.003877702264639867 Shigella sp. df-3-u8f (361699) 0.0020228661521547032…	5.42201	Shigella sp. E10 77 (1680956) 0.019456514395325995 Shigella sp. 80A.4 (1777436) 0.03183034214471587 Shigella sp. 80B.3 (1777440) 0.009064694332468868 Shigella sp. 102C.4 (1777433) 0.02059556082062152 Shigella sp. 80B.5 (1777441) 0.00766270723020805 Shigella sp. 4104 (570222) 0.002335802810544022 Shigella sp. 4096 (570221) 0.0018871330258140699 Shigella sp. df-3-u8f (361699) 0.15137938584367058 Sh…
Streptococcaceae	Lactococcus	10	0.165314	Lactococcus petauri (1940789) 0.009567010564121818 Lactococcus sp. 104.7 (1220674) 0.024192960388455604 Lactococcus sp. Fc14 (1427511) 0.006221621123408659 Lactococcus sp. YM05001 (526399) 0.007750218991526065 Lactococcus sp. 006.27 (1220671) 0.05262909711292508 Lactococcus sp. INBio3686G (888973) 0.00147001391422787 Lactococcus sp. 27-3 (1495160) 0.03692837595133936 Lactococcus sp. MC 27 (175561…	0.386338	Lactococcus petauri (1940789) 0.042032220565183125 Lactococcus sp. 104.7 (1220674) 0.13491096738092678 Lactococcus sp. Fc14 (1427511) 0.02959872921020101 Lactococcus sp. YM05001 (526399) 0.021538785699175965 Lactococcus sp. 006.27 (1220671) 0.07711098357805092 Lactococcus sp. INBio3686G (888973) 0.0005404621272468134 Lactococcus sp. 27-3 (1495160) 0.03924104364386009 Lactococcus sp. MC 27 (175561…
Table 8			Individual 1. Low diversity		Individual 2. Low diversity
Family	Genera	#Species	Genera%abundance	SpeciesAndAbundance	Genera%abundance	SpeciesAndAbundance
Acetobacteraceae	Asaia	8	1.7946e-05	Asaia sp. F1f (1232611) 1.5482640567867614e-09 Asaia sp. SAP64 4 (1149968) 8.258771244534802e-09 Asaia sp. AA 7.5 Aa (760047) 1.3436135043086856e-08 Asaia platycodi JCM 25414 (1236525) 5.849218487644771e-11 Asaia bogorensis NBRC 16594 (1231624) 1.3249921383194873e-10 Asaia sp. 107(2012) (1208552) 6.236810902260129e-11 Asaia sp. AA 4.6 Ab (760044) 1.7922517951196868e-05 Asaia sp. AGL (761497) 2.59…	8.79794e-06	Asaia sp. F1f (1232611) 3.233807088103087e-08 Asaia sp. SAP64 4 (1149968) 2.111530938456766e-06 Asaia sp. AA 7.5 Aa (760047) 2.2343085057524765e-07 Asaia platycodi JCM 25414 (1236525) 3.618877400549268e-11 Asaia bogorensis NBRC 16594 (1231624) 1.9873861267235497e-11 Asaia sp. 107(2012) (1208552) 6.730699016397639e-11 Asaia sp. AA 4.6 Ab (760044) 6.430491697683955e-06 Asaia sp. AGL (761497) 2.5419…
Acetobacteraceae	Roseomonas	140	6.96746	Roseomonas sp. 16-54 (1502094) 5.508513166089068e-06 Roseomonas alkaliterrae (1452450) 9.726837812393082e-11 Roseomonas sp. S-NB-16 (1548108) 3.8251216260680706e-05 Roseomonas sp. LC113 (1120695) 3.1486237020475845e-08 Roseomonas sp. S4 SY-2016 (1783358) 4.25602251523731e-11 Roseomonas sp. L2B03 (1560978) 1.3144177314162538e-07 Roseomonas aerilata (452982) 1.6655302719776696e-06 Roseomonas sp. AR…	12.2508	Roseomonas sp. 16-54 (1502094) 2.2511926604184357e-06 Roseomonas alkaliterrae (1452450) 2.6790779433748226e-10 Roseomonas sp. S-NB-16 (1548108) 0.001868012453771026 Roseomonas sp. LC113 (1120695) 6.047420300972426e-09 Roseomonas sp. S4 SY-2016 (1783358) 3.367330808919283e-11 Roseomonas sp. L2B03 (1560978) 1.8351583051208346e-10 Roseomonas aerilata (452982) 4.762146625209809e-05 Roseomonas sp. AR-…
Enterobacteriaceae	Blochmannia	9	0.00092176	Blochmannia endosymbiont of Polyrhachis foreli (251640) 4.942306023156204e-07 Blochmannia endosymbiont of Camponotus sericeiventris (101529) 8.354343243877548e-11 Blochmannia endosymbiont of Camponotus vicinus (700224) 7.360419891953325e-10 Blochmannia endosymbiont of Camponotus atriceps 203 (711319) 0.000921096172119359 Blochmannia endosymbiont of Opisthopsis sp. PG01 (700229) 7.105966478694429e…	0.000946766	Blochmannia endosymbiont of Polyrhachis foreli (251640) 4.21629888511909e-09 Blochmannia endosymbiont of Camponotus sericeiventris (101529) 7.510740351376287e-09 Blochmannia endosymbiont of Camponotus vicinus (700224) 6.620519423554657e-10 Blochmannia endosymbiont of Camponotus atriceps 203 (711319) 0.0009467024471302935 Blochmannia endosymbiont of Opisthopsis sp. PG01 (700229) 9.199854902240404e…
Enterobacteriaceae	Candidatus	10	0.00273878	Candidatus Arcobacter sulfidicus (162154) 0.00011837534243184417 Candidatus Parilichlamydia sp. RB230513-5 (1803836) 0.001137122055316733 Candidatus Vestibaculum illigatum (274559) 5.363572413592542e-09 Candidatus Mycoplasma ravipulmonis (60452) 9.308514984314361e-07 Candidatus Curculioniphilus buchneri endosymbiont of Curculio pellitus (1191164) 2.123681554504833e-08 Candidatus Streptomyces phil…	0.00330847	Candidatus Arcobacter sulfidicus (162154) 8.121689503221081e-05 Candidatus Parilichlamydia sp. RB230513-5 (1803836) 0.0002153994343241839 Candidatus Vestibaculum illigatum (274559) 1.1889134651115148e-08 Candidatus Mycoplasma ravipulmonis (60452) 1.7225082526951624e-08 Candidatus Curculioniphilus buchneri endosymbiont of Curculio pellitus (1191164) 2.1644037668519037e-08 Candidatus Streptomyces p…
Enterobacteriaceae	Cedecea	7	0.00108493	Cedecea davisae (158484) 0.00021868400619428263 Cedecea sp. Of24 (1095021) 1.1675104670773006e-05 Cedecea sp. THK-CF217 (1530190) 7.022297137936882e-06 Cedecea sp. INT68-141 (1678407) 2.8753994817131142e-05 Cedecea neteri (158822) 0.000119021728220263 Cedecea sp. ORG7-12 (1849908) 0.0006997760557803083 Cedecea sp. A415 (1048696) 9.9879760064839e-10	0.000470301	Cedecea davisae (158484) 0.0003409905493373761 Cedecea sp. Of24 (1095021) 1.1510707127542739e-05 Cedecea sp. THK-CF217 (1530190) 7.69388996392823e-08 Cedecea sp. INT68-141 (1678407) 1.4841781434248937e-06 Cedecea neteri (158822) 4.3817773881677386e-05 Cedecea sp. ORG7-12 (1849908) 7.242059456367183e-05 Cedecea sp. A415 (1048696) 1.657166152183044e-10
Enterobacteriaceae	Citrobacter	12	0.000599497	Citrobacter sp. UIWRF0875 (1644349) 6.76070432374434e-06 Citrobacter sp. P073 (1301733) 7.03463015208151e-08 Citrobacter sp. enrichment culture clone SRC NBB25 (720748) 3.619533184445176e-09 Citrobacter sp. NIHHS166 (1803636) 1.360551217615693e-06 Citrobacter sp. UIWRF0458 (1644307) 2.23827143702766e-12 Citrobacter sp. A9IG (641451) 2.4602309623307735e-07 Citrobacter murliniae (67829) 0.000584080…	0.000210089	Citrobacter sp. UIWRF0875 (1644349) 3.6502482899494163e-06 Citrobacter sp. P073 (1301733) 8.011403547902477e-08 Citrobacter sp. enrichment culture clone SRC NBB25 (720748) 2.5867754745997127e-09 Citrobacter sp. NIHHS166 (1803636) 1.1597348663963372e-06 Citrobacter sp. UIWRF0458 (1644307) 5.940206994179339e-12 Citrobacter sp. A9IG (641451) 2.6693526701427036e-08 Citrobacter murliniae (67829) 0.000…
Enterobacteriaceae	Cronobacter	13	0.104208	Cronobacter sp. 100D.3 (1777356) 1.3540428983117535e-07 Cronobacter sp. 100D.2 (1777355) 5.485508766179245e-11 Cronobacter sp. AG5 (1546250) 1.9437869237111672e-09 Cronobacter dublinensis subsp. lausannensis (413500) 0.028506945217466842 Cronobacter sp. 1233(2011) (1071809) 1.5465234011883348e-06 Cronobacter malonaticus (413503) 3.1358888450847574e-11 Cronobacter muytjensii ATCC 51329 (1159613) 9…	0.293565	Cronobacter sp. 100D.3 (1777356) 2.8598597241199157e-07 Cronobacter sp. 100D.2 (1777355) 2.2139787200323559e-10 Cronobacter sp. AG5 (1546250) 3.506905584689065e-09 Cronobacter dublinensis subsp. lausannensis (413500) 0.05102606792928815 Cronobacter sp. 1233(2011) (1071809) 0.0010716934779158845 Cronobacter malonaticus (413503) 1.040454741319501e-09 Cronobacter muytjensii ATCC 51329 (1159613) 7.57…
Enterobacteriaceae	Enterobacter	17	0.0525271	Enterobacter sp. NMAN11 (448393) 4.807438616619633e-10 Enterobacter sp. GIST-NKst9 (436065) 0.0017962073254749558 Enterobacter sp. 24m (1574434) 4.308131966203848e-11 Enterobacter sp. J1 (361299) 2.6477104414697782e-05 Enterobacter sp. UIWRF0872 (1644689) 1.1575456843182193e-13 Enterobacter sp. enrichment culture clone HSL2 (887606) 3.8619624022452925e-06 Enterobacter sp. 24k (1332266) 2.91848404…	0.111072	Enterobacter sp. NMAN11 (448393) 7.345996427786554e-09 Enterobacter sp. GIST-NKst9 (436065) 0.002376494070006971 Enterobacter sp. 24m (1574434) 1.2163485357010904e-09 Enterobacter sp. J1 (361299) 3.460030755286699e-05 Enterobacter sp. UIWRF0872 (1644689) 2.9034533785623974e-13 Enterobacter sp. enrichment culture clone HSL2 (887606) 1.1185229001466844e-05 Enterobacter sp. 24k (1332266) 4.163760602…
Enterobacteriaceae	Ishikawaella	6	1.59671e-05	Ishikawaella symbiont of Brachyplatys subaeneus (356822) 2.5292629127968356e-11 Ishikawaella symbiont of Coptosoma sphaerula (356825) 1.03181489389993e-06 Ishikawaella symbiont of Brachyplatys vahlii (356823) 1.8443237978606287e-11 Ishikawaella symbiont of Coptosoma parvipictum (356824) 1.043275072791412e-09 Ishikawaella symbiont of Megacopta cribraria (356821) 2.4325250354166795e-06 Ishikawaella…	1.53226e-05	Ishikawaella symbiont of Brachyplatys subaeneus (356822) 4.851806089478151e-10 Ishikawaella symbiont of Coptosoma sphaerula (356825) 1.2890114180755917e-06 Ishikawaella symbiont of Brachyplatys vahlii (356823) 9.508123938541174e-12 Ishikawaella symbiont of Coptosoma parvipictum (356824) 2.1357212525867086e-08 Ishikawaella symbiont of Megacopta cribraria (356821) 2.4927424794703075e-07 Ishikawaell…
Enterobacteriaceae	Kosakonia	15	92.7063	Kosakonia sacchari (1158459) 1.2591867970289074e-10 Kosakonia sp. EN-17 (1657930) 0.00011479275785607273 Kosakonia sp. PtB28 (1850333) 0.0002101275906590074 Kosakonia sp. (1916651) 1.935011659485359e-08 Kosakonia cowanii (208223) 8.69807705531629e-06 Kosakonia oryziphila (1005667) 92.6686901556316 Kosakonia sp. 25RA1 (1867997) 9.453578413278449e-11 Kosakonia oryzae (497725) 0.00015795932099509386…	86.9292	Kosakonia sacchari (1158459) 8.960040482325883e-11 Kosakonia sp. EN-17 (1657930) 0.0001566231775709381 Kosakonia sp. PtB28 (1850333) 2.6055843636218237e-05 Kosakonia sp. (1916651) 5.272254085145057e-09 Kosakonia cowanii (208223) 6.936262886541745e-06 Kosakonia oryziphila (1005667) 86.74782725083118 Kosakonia sp. 25RA1 (1867997) 1.9492771384529919e-10 Kosakonia oryzae (497725) 0.000133761483152173…
Enterobacteriaceae	Raoultella	7	0.0334312	Raoultella sp. UIWRF0168 (1645374) 5.445689172204196e-05 Raoultella sp. FH-1 (1538362) 9.094220628617964e-07 Raoultella sp. UIWRF0711 (1645391) 2.4337522488128456e-07 Raoultella sp. UIWRF0870 (1645398) 0.03332709865434079 Raoultella sp. CIQ051102 (381407) 1.924904077101802e-08 Raoultella sp. UIWRF1287 (1645419) 1.7540743045383835e-07 Raoultella sp. Z8B-41 (997409) 4.832946928280981e-05	0.0552169	Raoultella sp. UIWRF0168 (1645374) 0.00011741860349754291 Raoultella sp. FH-1 (1538362) 1.5705031370804116e-07 Raoultella sp. UIWRF0711 (1645391) 7.82528092718677e-08 Raoultella sp. UIWRF0870 (1645398) 0.05502664055136256 Raoultella sp. CIQ051102 (381407) 5.56294954569153e-08 Raoultella sp. UIWRF1287 (1645419) 6.410073722502094e-08 Raoultella sp. Z8B-41 (997409) 7.243780791962397e-05
Enterobacteriaceae	Shigella	12	0.000408703	Shigella sp. AB5223 (748481) 0.0003552487830746687 Shigella sp. CH-38 (1716513) 1.593379645143815e-07 Shigella sp. 121402 (538197) 2.719831150429547e-13 Shigella sp. 80A.7 (1777439) 1.0885150294856332e-11 Shigella sp. 80A.5 (1777437) 3.196930391365729e-06 Shigella sp. CTB486 (489666) 1.4446071697540986e-07 Shigella sp. EE2 (640056) 1.0983826524227763e-07 Shigella sp. AS8 (1843252) 3.2160453649369…	0.000343811	Shigella sp. AB5223 (748481) 0.00025316658855838165 Shigella sp. CH-38 (1716513) 1.8183241868102136e-06 Shigella sp. 121402 (538197) 1.3410492754689195e-12 Shigella sp. 80A.7 (1777439) 4.637754239093595e-12 Shigella sp. 80A.5 (1777437) 6.645501880771284e-07 Shigella sp. CTB486 (489666) 2.7020966260356884e-08 Shigella sp. EE2 (640056) 2.6032024286526615e-08 Shigella sp. AS8 (1843252) 6.03077647941…
Lactobacillaceae	Lacticaseibacillus	9	4.75409e-05	Lacticaseibacillus saniviri (931533) 3.074880384567281e-11 Lacticaseibacillus paracasei subsp. paracasei (47714) 1.5755334319788754e-10 Lacticaseibacillus nasuensis (944671) 2.1184085370535757e-12 Lacticaseibacillus paracasei (1597) 1.8692808952038048e-10 Lacticaseibacillus chiayiensis (2100821) 1.3350651099026398e-11 Lacticaseibacillus rhamnosus (47715) 4.651469200835669e-12 Lacticaseibacillus z…	1.10311e-05	Lacticaseibacillus saniviri (931533) 1.0074408617961842e-11 Lacticaseibacillus paracasei subsp. paracasei (47714) 2.1883910802292295e-10 Lacticaseibacillus nasuensis (944671) 1.2032271125192606e-11 Lacticaseibacillus paracasei (1597) 1.3762251271234605e-09 Lacticaseibacillus chiayiensis (2100821) 4.949596785583271e-11 Lacticaseibacillus rhamnosus (47715) 3.02659323656728e-13 Lacticaseibacillus ze…
Lactobacillaceae	Pediococcus	6	0.0348124	Pediococcus sp. NBRC 107250 (1114072) 0.026510441642108147 Pediococcus damnosus (51663) 4.045393862555318e-11 Pediococcus acidilactici DSM 20284 (862514) 9.085140703097909e-10 Pediococcus sp. NBRC 107346 (1114162) 0.008053655074959873 Pediococcus sp. Rrt9 (417420) 8.488423055792661e-11 Pediococcus sp. NBRC 107331 (1114149) 0.00024834441894831295	0.331226	Pediococcus sp. NBRC 107250 (1114072) 0.22545445503190228 Pediococcus damnosus (51663) 4.909793033266082e-10 Pediococcus acidilactici DSM 20284 (862514) 2.7177455358035544e-09 Pediococcus sp. NBRC 107346 (1114162) 0.06547779809348006 Pediococcus sp. Rrt9 (417420) 3.417268834118372e-10 Pediococcus sp. NBRC 107331 (1114149) 0.04029402075239989
Pseudomonadaceae	Azotobacter	29	0.0954107	Azotobacter sp. HMS1 (1580603) 1.3904860202428126e-07 Azotobacter sp. BactTSA03 (1653192) 8.580674081605813e-13 Azotobacter sp. Ab-HT14.2 (1708778) 8.828549314321613e-08 Azotobacter armeniacus (270345) 1.5467398813425707e-05 Azotobacter sp. BPRIST061 (1028237) 8.422019642908851e-06 Azotobacter sp. Az208 (1094368) 9.523174287822863e-08 Azotobacter beijerinckii (170623) 1.4696121713102254e-13 Azoto…	0.0235965	Azotobacter sp. HMS1 (1580603) 5.889874789907609e-08 Azotobacter sp. BactTSA03 (1653192) 1.9592314650870093e-12 Azotobacter sp. Ab-HT14.2 (1708778) 4.2521108503796286e-08 Azotobacter armeniacus (270345) 9.205731341555148e-05 Azotobacter sp. BPRIST061 (1028237) 2.89590294710424e-05 Azotobacter sp. Az208 (1094368) 2.608916050232158e-09 Azotobacter beijerinckii (170623) 6.111456819791565e-14 Azotoba…

## Sheet: Scenario 25% B
Table 9			Individual 1. High diversity		Individual 2. High diversity
Family	Genera	#Species	Genera%abundance	SpeciesAndAbundance	Genera%abundance	SpeciesAndAbundance
Acetobacteraceae	Asaia	16	3.70712	Asaia astilbis (610244) 0.1464461232204796 Asaia sp. AEX 1.7 Aa (760055) 0.001055513818399913 Asaia sp. AS 3.6 Aa (760053) 0.016201691436799004 Asaia sp. O27 (571999) 1.4827692987546393 Asaia sp. Gb16 (450606) 1.361010253624833 Asaia sp. SM2.5 (406102) 0.3150268318343388 Asaia sp. MX-MONARCH03 (1389344) 0.03160654991804113 Asaia spathodeae NBRC 105894 (1307928) 0.10988478980409082 Asaia sp. SAP07…	1.59198	Asaia astilbis (610244) 0.1564094888470114 Asaia sp. AEX 1.7 Aa (760055) 0.00015063239221730469 Asaia sp. AS 3.6 Aa (760053) 0.0027735442722339495 Asaia sp. O27 (571999) 0.4776217295661746 Asaia sp. Gb16 (450606) 0.26907639138874173 Asaia sp. SM2.5 (406102) 0.03147790236521379 Asaia sp. MX-MONARCH03 (1389344) 0.18801622764277523 Asaia spathodeae NBRC 105894 (1307928) 0.08166814489558732 Asaia sp.…
Acetobacteraceae	Roseomonas	137	72.4905	Roseomonas sp. Atb2 (1327611) 0.00011859749434198181 Roseomonas sp. R049 (1301795) 0.0026812120393788098 Roseomonas sp. M4 (1972070) 0.0012307789956202612 Roseomonas terricola (600629) 0.05021537583965481 Roseomonas genomospecies 4 (204528) 0.019345444559623885 Roseomonas sp. 15-10-1 (878906) 0.09158282302908169 Roseomonas sp. Lad 18K (1292234) 0.05666634737819797 Roseomonas sp. YIM-HL34 (1329371…	76.6778	Roseomonas sp. Atb2 (1327611) 0.04611346694707441 Roseomonas sp. R049 (1301795) 0.001520771040781368 Roseomonas sp. M4 (1972070) 0.0006969979424789147 Roseomonas terricola (600629) 0.002650562251089234 Roseomonas genomospecies 4 (204528) 0.014702670680172666 Roseomonas sp. 15-10-1 (878906) 0.4556871159947909 Roseomonas sp. Lad 18K (1292234) 0.046377665935623556 Roseomonas sp. YIM-HL34 (1329371) 0…
Flavobacteriaceae	Cellulophaga	11	0.608108	Cellulophaga sp. RHA 51 (1250037) 0.11991177891179053 Cellulophaga sp. SED1 (368188) 0.034655500687298064 Cellulophaga sp. (1972202) 0.0848601889119944 Cellulophaga sp. WED10.8 (264627) 0.0012958416946214169 Cellulophaga sp. KY2-8 (1535690) 0.006303217502180891 Cellulophaga sp. TBL 16 (1250164) 0.00037695734433842683 Cellulophaga sp. #10 (459547) 0.26134157450764417 Cellulophaga sp. RHA 29 (12499…	0.575146	Cellulophaga sp. RHA 51 (1250037) 0.07832798876343496 Cellulophaga sp. SED1 (368188) 0.06489729125546281 Cellulophaga sp. (1972202) 0.02870205610665189 Cellulophaga sp. WED10.8 (264627) 0.012082556867191159 Cellulophaga sp. KY2-8 (1535690) 0.0018269642846920691 Cellulophaga sp. TBL 16 (1250164) 0.004035772225773973 Cellulophaga sp. #10 (459547) 0.1991522918356616 Cellulophaga sp. RHA 29 (1249927)…
Flavobacteriaceae	Eudoraea	8	0.724164	Eudoraea sp. g72 (1159366) 0.022058420598274564 Eudoraea sp. 5m81 (1159359) 0.003751492335796561 Eudoraea adriatica (446681) 0.09217440289779746 Eudoraea sp. g27 (1159365) 0.11113820969677003 Eudoraea sp. 5m66 (1159358) 0.14749337650553684 Eudoraea sp. br14 (1159363) 0.3168534802352371 Eudoraea chungangensis (1481905) 0.017292199641741588 Eudoraea sp. br15 (1159364) 0.01340241225690873	0.474345	Eudoraea sp. g72 (1159366) 0.0589506628979876 Eudoraea sp. 5m81 (1159359) 0.0014155104478133242 Eudoraea adriatica (446681) 0.052508962673968484 Eudoraea sp. g27 (1159365) 0.21685930107151383 Eudoraea sp. 5m66 (1159358) 0.01799638678426819 Eudoraea sp. br14 (1159363) 0.08343679821635955 Eudoraea chungangensis (1481905) 0.03628854785401819 Eudoraea sp. br15 (1159364) 0.006888890572769171
Flavobacteriaceae	Flaviramulus	6	0.529525	Flaviramulus sp. Th93 (1316001) 0.018085160252089682 Flaviramulus basaltis (369401) 0.01960524582245944 Flaviramulus aquimarinus (1170456) 0.42707073378579374 Flaviramulus ichthyoenteri Th78 (1380600) 0.05175812742167778 Flaviramulus sp. Th106 (1230639) 0.0010322028675799097 Flaviramulus sp. (1926601) 0.011973156236521119	0.0657605	Flaviramulus sp. Th93 (1316001) 0.0037723571609913596 Flaviramulus basaltis (369401) 0.020916410320679753 Flaviramulus aquimarinus (1170456) 0.022715490598734386 Flaviramulus ichthyoenteri Th78 (1380600) 0.012045870650124945 Flaviramulus sp. Th106 (1230639) 0.005752173818019066 Flaviramulus sp. (1926601) 0.0005582340853264841
Flavobacteriaceae	Gillisia	7	1.15627	Gillisia sp. MAR 2010 171 (1250196) 0.3823283361074353 Gillisia sp. Hel I 11 (1249982) 0.0001962376476415163 Gillisia sp. R-36928 (885466) 0.0019834203834025368 Gillisia sp. Hel I 29 (1249975) 0.05218178713824913 Gillisia sp. 2EM4 (1834332) 0.26778758528144053 Gillisia illustrilutea (291192) 0.08407780461739571 Gillisia sandarakina (291191) 0.36771320622314563	0.454865	Gillisia sp. MAR 2010 171 (1250196) 0.023482627984776676 Gillisia sp. Hel I 11 (1249982) 0.0028613571280115078 Gillisia sp. R-36928 (885466) 0.00493700783370833 Gillisia sp. Hel I 29 (1249975) 0.0027212114220017667 Gillisia sp. 2EM4 (1834332) 0.007709559186381129 Gillisia illustrilutea (291192) 0.021455161550153 Gillisia sandarakina (291191) 0.39169829887996543
Flavobacteriaceae	Lutibacter	9	0.121201	Lutibacter oceani (1853311) 0.02763959459977738 Lutibacter oricola (762486) 0.026866805164266386 Lutibacter agarilyticus (1109740) 0.0023515676319684703 Lutibacter sp. enrichment culture clone 1189b (437740) 0.004247693118679236 Lutibacter sp. Hel1 33 84 (1336797) 0.0023185531427194657 Lutibacter sp. MGE SAT 795 (1250249) 0.01068138148004381 Lutibacter maritimus (593133) 0.0002874651465002241 Lut…	0.526653	Lutibacter oceani (1853311) 0.004607409082524646 Lutibacter oricola (762486) 0.28007816453773926 Lutibacter agarilyticus (1109740) 0.0009479397869637852 Lutibacter sp. enrichment culture clone 1189b (437740) 0.02291908636658603 Lutibacter sp. Hel1 33 84 (1336797) 0.002120339161985189 Lutibacter sp. MGE SAT 795 (1250249) 0.20287744096591187 Lutibacter maritimus (593133) 0.00034285349444983156 Luti…
Flavobacteriaceae	Lutimonas	14	1.30529	Lutimonas sp. 5m64 (1159375) 0.009304053767904868 Lutimonas sp. 5m75 (1159377) 0.018793504554665386 Lutimonas sp. 4m145 (1159373) 0.009019099606543499 Lutimonas sp. KC44 (1859407) 0.03225142620801045 Lutimonas saemankumensis (483016) 0.4178062916954828 Lutimonas sp. MOLA 323 (510350) 0.2058849194419626 Lutimonas halocynthiae (1446477) 0.01038112440015859 Lutimonas vermicola (414288) 0.00713089334…	0.386103	Lutimonas sp. 5m64 (1159375) 0.010175232435888781 Lutimonas sp. 5m75 (1159377) 0.08792624016594805 Lutimonas sp. 4m145 (1159373) 0.014022848552907195 Lutimonas sp. KC44 (1859407) 0.002311030260844568 Lutimonas saemankumensis (483016) 0.03990325420536993 Lutimonas sp. MOLA 323 (510350) 0.07902730334974616 Lutimonas halocynthiae (1446477) 0.0012746609288797335 Lutimonas vermicola (414288) 0.1198301…
Flavobacteriaceae	Mariniflexile	7	0.440496	Mariniflexile gromovii (362523) 0.0044695583351949545 Mariniflexile fucanivorans (264023) 0.0004591921245747079 Mariniflexile aquimaris (881009) 8.295128018714935e-05 Mariniflexile ostreae (1520892) 0.0016029120567704514 Mariniflexile sp. KMM 6695 (1265703) 0.3081386538754928 Mariniflexile sp. JJ020 (1133564) 0.037677002469800686 Mariniflexile soesokkakense (1343160) 0.08806594725782085	3.41767	Mariniflexile gromovii (362523) 4.6637391036867804e-05 Mariniflexile fucanivorans (264023) 0.0018066340734587006 Mariniflexile aquimaris (881009) 0.00030998337759186826 Mariniflexile ostreae (1520892) 0.0022474017817946806 Mariniflexile sp. KMM 6695 (1265703) 3.3557364810511325 Mariniflexile sp. JJ020 (1133564) 0.041074071391248426 Mariniflexile soesokkakense (1343160) 0.016452029670923324
Flavobacteriaceae	Nonlabens	22	5.56014	Nonlabens sp. Hel I 38 (1249990) 0.0028738182115486855 Nonlabens sp. ZS1-13 (564097) 6.0434217049314954e-05 Nonlabens halophilus (1854709) 0.0132014463577829 Nonlabens mediterrranea (1419947) 0.059378729339252236 Nonlabens arenilitoris (1217969) 0.5886012359195215 Nonlabens agnitus (870484) 0.0161590508307299 Nonlabens marinus (930802) 0.3973607252810531 Nonlabens sp. (1888209) 0.0268121644798384…	8.82226	Nonlabens sp. Hel I 38 (1249990) 0.0012971916611308474 Nonlabens sp. ZS1-13 (564097) 0.004166991258925854 Nonlabens halophilus (1854709) 5.304498302716463e-05 Nonlabens mediterrranea (1419947) 0.000654358314674167 Nonlabens arenilitoris (1217969) 0.09744034738493333 Nonlabens agnitus (870484) 0.00928617190703245 Nonlabens marinus (930802) 0.46774455293213263 Nonlabens sp. (1888209) 0.456227870753…
Flavobacteriaceae	Olleya	21	2.2276	Olleya sp. AB292d (983797) 7.172143729930168e-05 Olleya sp. Hel I 60 (1249968) 0.002366821586067556 Olleya sp. H1-69 (1621442) 0.11916308503231926 Olleya sp. 2EP4 (1354969) 0.16046517501347426 Olleya sp. KOPRI 25579 (994631) 0.040431125970585916 Olleya sp. H2-59 (1621443) 0.0006890075104455031 Olleya sp. KC73B (1859429) 0.012809044373626613 Olleya sp. S601 (1395141) 0.007544385086475539 Olleya sp…	1.30937	Olleya sp. AB292d (983797) 0.0003793165320588186 Olleya sp. Hel I 60 (1249968) 0.013845738389964396 Olleya sp. H1-69 (1621442) 0.11604199407732722 Olleya sp. 2EP4 (1354969) 0.15915440878228101 Olleya sp. KOPRI 25579 (994631) 0.0022754961741624953 Olleya sp. H2-59 (1621443) 0.0165364993521337 Olleya sp. KC73B (1859429) 0.011779273896038465 Olleya sp. S601 (1395141) 0.011966287477602382 Olleya sp. …
Flavobacteriaceae	Sediminicola	11	2.34439	Sediminicola sp. MAR 2010 167 (1250195) 0.0011801926920393 Sediminicola sp. MAR 2010 181 (1250191) 0.03784273132842643 Sediminicola sp. MAR 2010 189 (1250233) 2.165909759566554 Sediminicola sp. MGE SAT 710 (1250252) 0.010777822244695803 Sediminicola luteus (319238) 0.04502967105505671 Sediminicola sp. NBRC 101307 (1113753) 0.00471575363108378 Sediminicola sp. YIK-SED-23 (1221370) 0.00442402069744…	0.442405	Sediminicola sp. MAR 2010 167 (1250195) 0.0027948519873773545 Sediminicola sp. MAR 2010 181 (1250191) 0.032396115153906245 Sediminicola sp. MAR 2010 189 (1250233) 0.1502787945826379 Sediminicola sp. MGE SAT 710 (1250252) 0.016892325938322343 Sediminicola luteus (319238) 0.006931188086841187 Sediminicola sp. NBRC 101307 (1113753) 0.0059119855986862774 Sediminicola sp. YIK-SED-23 (1221370) 0.025154…
Lactobacillaceae	Lacticaseibacillus	15	6.24115	Lacticaseibacillus rhamnosus (47715) 1.8509313096429387 Lacticaseibacillus zeae (57037) 0.6950189137078006 Lacticaseibacillus manihotivorans (88233) 0.038642671989171394 Lacticaseibacillus saniviri (931533) 0.11052559572298588 Lacticaseibacillus paracasei subsp. paracasei (47714) 0.009550582961420879 Lacticaseibacillus sharpeae (1626) 0.014052787016894554 Lacticaseibacillus porcinae (1123687) 0.0…	2.29468	Lacticaseibacillus rhamnosus (47715) 0.2138148262255054 Lacticaseibacillus zeae (57037) 0.3814596055154643 Lacticaseibacillus manihotivorans (88233) 0.24143333289452432 Lacticaseibacillus saniviri (931533) 0.006005068332704782 Lacticaseibacillus paracasei subsp. paracasei (47714) 0.002238272683747591 Lacticaseibacillus sharpeae (1626) 0.0026857951007855873 Lacticaseibacillus porcinae (1123687) 0.…
Lactobacillaceae	Pediococcus	6	0.927262	Pediococcus sp. L-2 (1665434) 0.0797831641914344 Pediococcus sp. NBRC 107346 (1114162) 0.007681682056240964 Pediococcus sp. Pom4 (417414) 0.1567879416545081 Pediococcus sp. J-11 (319654) 0.056319683587188966 Pediococcus sp. JM80 (1796645) 0.6255003985715194 Pediococcus sp. NBRC 106014 (1113953) 0.0011888004933686992	1.96444	Pediococcus sp. L-2 (1665434) 0.0978749130735671 Pediococcus sp. NBRC 107346 (1114162) 0.013008606871824159 Pediococcus sp. Pom4 (417414) 1.5962630197906735 Pediococcus sp. J-11 (319654) 0.015144937118327276 Pediococcus sp. JM80 (1796645) 0.17468303387538886 Pediococcus sp. NBRC 106014 (1113953) 0.06746682252640265
Streptococcaceae	Lactococcus	10	1.61674	Lactococcus lactis subsp. lactis bv. diacetylactis (44688) 0.028720905442807497 Lactococcus sp. MKKR24 (297356) 0.040139652132828794 Lactococcus sp. D2 (370998) 0.0717045125471328 Lactococcus sp. CW-1 (405677) 1.200409137468322 Lactococcus sp. INBio 4506A (1565845) 0.002098041223404839 Lactococcus sp. QAULG03 (1605982) 0.17122265696635294 Lactococcus sp. YM05001 (526399) 0.08007780933392765 Lacto…	0.996508	Lactococcus lactis subsp. lactis bv. diacetylactis (44688) 0.012940260445386355 Lactococcus sp. MKKR24 (297356) 0.007388690748040285 Lactococcus sp. D2 (370998) 0.5920665853624645 Lactococcus sp. CW-1 (405677) 0.14095616895688393 Lactococcus sp. INBio 4506A (1565845) 0.00592453444412494 Lactococcus sp. QAULG03 (1605982) 0.17563833924781955 Lactococcus sp. YM05001 (526399) 0.023750350839541315 Lac…
Table 10			Individual 1. Low diversity		Individual 2. Low diversity
Family	Genera	#Species	Genera%abundance	SpeciesAndAbundance	Genera%abundance	SpeciesAndAbundance
Acetobacteraceae	Asaia	8	8.04026e-06	Asaia sp. AS 1.7 Aa (760051) 5.7664640073491263e-08 Asaia sp. FMW2 (997358) 1.794605133470688e-06 Asaia astilbis JCM 15831 (1236500) 2.0663713432591656e-06 Asaia sp. MX-MONARCH03 (1389344) 6.93356283777648e-10 Asaia sp. NG1 (1325338) 1.1920511408111275e-09 Asaia sp. AGL (761497) 1.0600665953227415e-09 Asaia sp. AG 1.5 Aa (760031) 4.117007641314063e-06 Asaia sp. MX-MONARCH04 (1389345) 1.6681980917…	1.27991e-05	Asaia sp. AS 1.7 Aa (760051) 5.585160714200598e-11 Asaia sp. FMW2 (997358) 4.4684362162393035e-07 Asaia astilbis JCM 15831 (1236500) 1.1366398615021208e-09 Asaia sp. MX-MONARCH03 (1389344) 7.431506548305126e-11 Asaia sp. NG1 (1325338) 8.99087492035119e-11 Asaia sp. AGL (761497) 1.940795326174447e-10 Asaia sp. AG 1.5 Aa (760031) 1.2350650710790756e-05 Asaia sp. MX-MONARCH04 (1389345) 1.21230573137…
Acetobacteraceae	Roseomonas	140	35.8773	Roseomonas eburnea (1346889) 1.3182525153191304e-05 Roseomonas cervicalis (204525) 9.091792789504769e-07 Roseomonas sp. 16-25G (1502091) 0.20006547419090032 Roseomonas fluminis (2078947) 1.3360341216945084e-07 Roseomonas aquatica (373043) 7.521604492295381e-07 Roseomonas soli (1081025) 0.0011446201698040272 Roseomonas chloroacetimidivorans (1766656) 1.5587214454574333e-06 Roseomonas sp. T104-41 (…	8.2241	Roseomonas eburnea (1346889) 3.8283769348212406e-07 Roseomonas cervicalis (204525) 2.1864089228150437e-08 Roseomonas sp. 16-25G (1502091) 0.08249682932565006 Roseomonas fluminis (2078947) 4.203879926972482e-09 Roseomonas aquatica (373043) 1.3688258106293459e-07 Roseomonas soli (1081025) 0.00011409609861561218 Roseomonas chloroacetimidivorans (1766656) 1.1968160751388712e-06 Roseomonas sp. T104-41…
Clostridiaceae	Clostridium	9	0.0487915	Clostridium tetanomorphum DSM 665 (1230342) 0.0010289148416830285 Clostridium sp. BTY5 (1289522) 0.00976427356884974 Clostridium sp. Culture Jar-8 (1003354) 3.556378096072181e-07 Clostridium sp. Irt-JG1-73 (133848) 5.741064865780264e-07 Clostridium sp. K5 (948502) 2.836011282288746e-10 Clostridium sp. enrichment culture clone NHT20 (986787) 0.037655562693609534 Clostridium sp. C5S18 (704121) 5.34…	0.000915	Clostridium tetanomorphum DSM 665 (1230342) 4.4531263109956395e-06 Clostridium sp. BTY5 (1289522) 8.797775575168166e-06 Clostridium sp. Culture Jar-8 (1003354) 7.912910521958173e-10 Clostridium sp. Irt-JG1-73 (133848) 9.814410356750225e-07 Clostridium sp. K5 (948502) 6.370138912709726e-08 Clostridium sp. enrichment culture clone NHT20 (986787) 0.0008860082813739724 Clostridium sp. C5S18 (704121) …
Clostridiaceae	Tindallia	6	0.000468299	Tindallia sp. enrichment culture clone EC8-10-3 C6 (1519301) 2.993744080905111e-07 Tindallia sp. enrichment culture clone EC8-10-3 A9 (1519298) 2.390548791492493e-09 Tindallia sp. enrichment culture clone EC8-10-3 D8 (1519302) 2.578760611700161e-06 Tindallia sp. enrichment culture clone EC8-10-3 A8 (1519297) 0.0004648053148618115 Tindallia californiensis (159292) 1.1273013322320385e-07 Tindallia …	3.82663e-05	Tindallia sp. enrichment culture clone EC8-10-3 C6 (1519301) 3.4516051287075736e-09 Tindallia sp. enrichment culture clone EC8-10-3 A9 (1519298) 6.334422187489605e-10 Tindallia sp. enrichment culture clone EC8-10-3 D8 (1519302) 9.480488460835868e-06 Tindallia sp. enrichment culture clone EC8-10-3 A8 (1519297) 2.8079409664520755e-05 Tindallia californiensis (159292) 5.627210344281296e-07 Tindallia…
Enterobacteriaceae	Blochmannia	9	0.0322844	Blochmannia endosymbiont of Calomyrmex albertisi (700199) 6.698830217882188e-08 Blochmannia endosymbiont of Rhabdoscelus similis (1834928) 1.8721457776497873e-12 Blochmannia endosymbiont of Camponotus cf. simillimus (700222) 7.65284351099076e-07 Blochmannia endosymbiont of Opisthopsis haddoni 244 (711308) 0.00011655326622937021 Blochmannia endosymbiont of Opisthopsis sp. PG01 (700229) 1.125097292…	0.00695316	Blochmannia endosymbiont of Calomyrmex albertisi (700199) 1.7172698025074403e-07 Blochmannia endosymbiont of Rhabdoscelus similis (1834928) 1.2547868682731704e-13 Blochmannia endosymbiont of Camponotus cf. simillimus (700222) 4.917184610095616e-07 Blochmannia endosymbiont of Opisthopsis haddoni 244 (711308) 1.8332441419357555e-05 Blochmannia endosymbiont of Opisthopsis sp. PG01 (700229) 2.1280151…
Enterobacteriaceae	Candidatus	10	3.48427	Candidatus Synechococcus calcipolaris G9 (1497997) 3.2860186637837026 Candidatus Liberibacter sp. 1.2 (553420) 1.3710131025488073e-10 Candidatus Paraburkholderia andongensis (1034313) 1.2637787878724423e-05 Candidatus Ehrlichia regneryi (1699626) 4.324336382390248e-09 Candidatus Photodesmus katoptron (28176) 1.0989736458660068e-07 Candidatus Liberibacter sp. caribbeanus (1576607) 3.31126058781279…	0.0678524	Candidatus Synechococcus calcipolaris G9 (1497997) 0.04632686201458597 Candidatus Liberibacter sp. 1.2 (553420) 4.343253713288578e-11 Candidatus Paraburkholderia andongensis (1034313) 2.462247001097238e-06 Candidatus Ehrlichia regneryi (1699626) 4.484297004273657e-09 Candidatus Photodesmus katoptron (28176) 5.1028021803264795e-09 Candidatus Liberibacter sp. caribbeanus (1576607) 1.167993802817069…
Enterobacteriaceae	Cedecea	7	9.80814e-06	Cedecea sp. INT68-141 (1678407) 8.385035750771492e-06 Cedecea neteri (158822) 1.1020130072166535e-06 Cedecea lapagei (158823) 1.8351727025148261e-07 Cedecea davisae (158484) 2.099900906005368e-08 Cedecea sp. THK-CF217 (1530190) 1.1207537270378873e-07 Cedecea sp. RH-17 (1126843) 4.331466812566053e-09 Cedecea sp. G12 (1677962) 1.703770575899925e-10	2.33223e-06	Cedecea sp. INT68-141 (1678407) 2.178830298857982e-06 Cedecea neteri (158822) 1.3484190892517488e-07 Cedecea lapagei (158823) 1.2701620279621827e-09 Cedecea davisae (158484) 7.317000096513709e-09 Cedecea sp. THK-CF217 (1530190) 4.83155342765062e-09 Cedecea sp. RH-17 (1126843) 5.124266056778663e-09 Cedecea sp. G12 (1677962) 1.3665749682753654e-11
Enterobacteriaceae	Citrobacter	12	0.00121082	Citrobacter sp. S7 (1284548) 0.00025167579598431246 Citrobacter sp. soB4 (1766859) 2.2777032175458497e-13 Citrobacter sp. 50A.6 (1777343) 1.934158332290216e-09 Citrobacter sp. MT17 (1331391) 5.0450131525635794e-05 Citrobacter rodentium (67825) 1.3769624104058888e-07 Citrobacter sp. NBRC 13544 (1114175) 6.205089319532834e-08 Citrobacter sp. I91-6 (349543) 0.000908040921860159 Citrobacter sp. NCCP-…	0.00182645	Citrobacter sp. S7 (1284548) 4.327295415938229e-05 Citrobacter sp. soB4 (1766859) 1.2118211622697136e-12 Citrobacter sp. 50A.6 (1777343) 2.4916918111515567e-09 Citrobacter sp. MT17 (1331391) 4.6392983486335545e-06 Citrobacter rodentium (67825) 7.748387196114088e-11 Citrobacter sp. NBRC 13544 (1114175) 1.7731098869346624e-08 Citrobacter sp. I91-6 (349543) 0.0017783549895851339 Citrobacter sp. NCCP…
Enterobacteriaceae	Cronobacter	13	0.0116899	Cronobacter sp. (1888169) 9.586644725659052e-05 Cronobacter sp. 1233(2011) (1071809) 0.005340867009132966 Cronobacter sp. BT1B (1538359) 0.00043536158657183185 Cronobacter dublinensis subsp. lausannensis (413500) 4.708332138666204e-06 Cronobacter sp. YC5 (1672675) 6.658540135111413e-06 Cronobacter sp. HMC10 (1672674) 0.0014939364309947331 Cronobacter sp. DF52TC (1137427) 0.004230106242902543 Cron…	0.00155376	Cronobacter sp. (1888169) 1.1737336278337744e-05 Cronobacter sp. 1233(2011) (1071809) 9.878492429505594e-07 Cronobacter sp. BT1B (1538359) 1.7656390556343934e-05 Cronobacter dublinensis subsp. lausannensis (413500) 4.442927083571086e-05 Cronobacter sp. YC5 (1672675) 5.1592072073037246e-05 Cronobacter sp. HMC10 (1672674) 0.000281655487143601 Cronobacter sp. DF52TC (1137427) 0.0011167637929268175 C…
Enterobacteriaceae	Enterobacter	17	0.100334	Enterobacter sp. MM68Nov (1491929) 9.187089093632953e-07 Enterobacter sp. GFCr-6 (1343107) 0.0028335683150781327 Enterobacter sp. BAB-3136 (1439455) 9.895147522460943e-10 Enterobacter timonensis (1755099) 4.8680868057110515e-06 Enterobacter sp. R4-724 (1166138) 2.2749134688383464e-11 Enterobacter sp. NGB-FR98 (1641984) 3.264392677887627e-05 Enterobacter sp. N-13-2b-2 (428736) 1.415998576517255e-1…	0.0398557	Enterobacter sp. MM68Nov (1491929) 4.971927048182752e-07 Enterobacter sp. GFCr-6 (1343107) 0.0006826668500085912 Enterobacter sp. BAB-3136 (1439455) 2.1790358506419386e-10 Enterobacter timonensis (1755099) 1.6089523719023549e-06 Enterobacter sp. R4-724 (1166138) 5.246495359025003e-13 Enterobacter sp. NGB-FR98 (1641984) 7.585065889529726e-06 Enterobacter sp. N-13-2b-2 (428736) 1.8387382301620216e-…
Enterobacteriaceae	Ishikawaella	6	0.219655	Ishikawaella symbiont of Coptosoma parvipictum (356824) 1.53601924239142e-10 Ishikawaella symbiont of Coptosoma japonicum (356826) 0.20759654580851422 Ishikawaella symbiont of Brachyplatys subaeneus (356822) 1.1609035368759177e-06 Ishikawaella symbiont of Brachyplatys vahlii (356823) 6.229046628313708e-09 Ishikawaella symbiont of Coptosoma sphaerula (356825) 0.012057652055507932 Ishikawaella symb…	0.356336	Ishikawaella symbiont of Coptosoma parvipictum (356824) 1.1676147492539215e-11 Ishikawaella symbiont of Coptosoma japonicum (356826) 0.35618176532736817 Ishikawaella symbiont of Brachyplatys subaeneus (356822) 2.2943069708345376e-07 Ishikawaella symbiont of Brachyplatys vahlii (356823) 3.247133276162332e-09 Ishikawaella symbiont of Coptosoma sphaerula (356825) 0.00015357678963177012 Ishikawaella …
Enterobacteriaceae	Kosakonia	15	0.152088	Kosakonia sp. KHN5 (1702044) 0.0006099675427544389 Kosakonia sp. XT-13 (1716469) 1.9042810016688448e-12 Kosakonia sacchari (1158459) 2.4111504106590493e-05 Kosakonia oryziphila (1005667) 1.2390954472468665e-05 Kosakonia cowanii JCM 10956 = DSM 18146 (1300165) 2.1045062946079366e-08 Kosakonia sp. PEP6 (1853315) 4.527081776415281e-07 Kosakonia sp. EN-20 (1657931) 1.0161241059180044e-07 Kosakonia sp…	0.118595	Kosakonia sp. KHN5 (1702044) 1.5616002102844358e-05 Kosakonia sp. XT-13 (1716469) 8.907164456777547e-14 Kosakonia sacchari (1158459) 1.2890022693605672e-05 Kosakonia oryziphila (1005667) 2.1074013927296796e-07 Kosakonia cowanii JCM 10956 = DSM 18146 (1300165) 2.04942990768408e-08 Kosakonia sp. PEP6 (1853315) 1.0147268016000701e-07 Kosakonia sp. EN-20 (1657931) 2.3453478762222796e-08 Kosakonia sp.…
Enterobacteriaceae	Raoultella	7	0.481452	Raoultella sp. UIWRF1282 (1645414) 0.28070695037400095 Raoultella sp. UIWRF1041 (1645401) 2.9651411190551765e-09 Raoultella sp. SQ54 (1335794) 1.4722016301159864e-09 Raoultella sp. UIWRF0512 (1645384) 0.09510384692206648 Raoultella sp. Bac WS1 10 (1661559) 7.59685165925087e-11 Raoultella sp. Bac WS2 13 (1661561) 0.10463685280279543 Raoultella sp. UIWRF0524 (1645386) 0.0010039131955792023	0.113941	Raoultella sp. UIWRF1282 (1645414) 0.10206482536733598 Raoultella sp. UIWRF1041 (1645401) 1.976683770896643e-10 Raoultella sp. SQ54 (1335794) 2.0882328046356586e-10 Raoultella sp. UIWRF0512 (1645384) 0.0007351230363976535 Raoultella sp. Bac WS1 10 (1661559) 3.0104529203267373e-12 Raoultella sp. Bac WS2 13 (1661561) 0.01109961195256362 Raoultella sp. UIWRF0524 (1645386) 4.171715619669727e-05
Enterobacteriaceae	Shigella	12	2.02543	Shigella sp. 86.5 (1777445) 2.6037431414099613e-08 Shigella sp. ER.1.23 (580023) 0.4240470117099001 Shigella sp. 80A.3 (1777435) 0.016811338504835533 Shigella sp. RSI091219 (861228) 1.0104235667548086e-08 Shigella sp. BAB-5849 (1864821) 4.3394058492315226e-08 Shigella sp. CD2 (934252) 1.5828903970211983 Shigella sp. (625) 0.0016429588301293963 Shigella sp. I B16 (761732) 7.602725269032875e-06 Shi…	0.0968987	Shigella sp. 86.5 (1777445) 7.598827274467115e-10 Shigella sp. ER.1.23 (580023) 0.019555761747797502 Shigella sp. 80A.3 (1777435) 0.00014251329756517707 Shigella sp. RSI091219 (861228) 1.6699024879974856e-10 Shigella sp. BAB-5849 (1864821) 1.3761862046322669e-09 Shigella sp. CD2 (934252) 0.07704053643317535 Shigella sp. (625) 0.0001558064968726836 Shigella sp. I B16 (761732) 1.6113301031501997e-0…
Streptococcaceae	Lactococcus	29	57.565	Lactococcus sp. 104.3 (1220672) 5.9305130617013e-06 Lactococcus sp. F51 (570193) 9.182960096019696e-13 Lactococcus sp. DAP39 (490217) 8.473825270284105e-08 Lactococcus sp. F116 (421080) 8.095290503498782e-08 Lactococcus sp. OES17 (1123799) 1.3547230532360102e-05 Lactococcus sp. INBio2865B (888972) 2.039747797997006e-10 Lactococcus sp. SAP823.2 (1218857) 0.00024297018191542788 Lactococcus sp. SCU-…	90.9711	Lactococcus sp. 104.3 (1220672) 3.0187163243616847e-06 Lactococcus sp. F51 (570193) 2.2554431634096315e-11 Lactococcus sp. DAP39 (490217) 9.464086150329342e-09 Lactococcus sp. F116 (421080) 7.594604159271831e-07 Lactococcus sp. OES17 (1123799) 2.277665502437003e-05 Lactococcus sp. INBio2865B (888972) 1.7501510694476408e-11 Lactococcus sp. SAP823.2 (1218857) 1.760255813753805e-05 Lactococcus sp. S…

## Sheet: Scenario 25% C
Table 11			Individual 1. High diversity		Individual 2. High diversity
Family	Genera	#Species	Genera%abundance	SpeciesAndAbundance	Genera%abundance	SpeciesAndAbundance
Enterobacteriaceae	Blochmannia	8	2.99654	Blochmannia endosymbiont of Opisthopsis haddoni 244 (711308) 0.055746550790357646 Blochmannia endosymbiont of Camponotus hyatti (700208) 0.0003922067293730835 Blochmannia endosymbiont of Camponotus atriceps 203 (711319) 0.000533183965249763 Blochmannia endosymbiont of Camponotus (Tanaemyrmex) sp. 216 (711317) 0.295120428581993 Blochmannia endosymbiont of Camponotus sericeiventris (101529) 2.29217…	7.53399	Blochmannia endosymbiont of Opisthopsis haddoni 244 (711308) 0.3824035030119853 Blochmannia endosymbiont of Camponotus hyatti (700208) 0.000625712624950895 Blochmannia endosymbiont of Camponotus atriceps 203 (711319) 0.09821161917826411 Blochmannia endosymbiont of Camponotus (Tanaemyrmex) sp. 216 (711317) 5.396958240856347 Blochmannia endosymbiont of Camponotus sericeiventris (101529) 1.392739234…
Enterobacteriaceae	Candidatus	9	0.382949	Candidatus Synechococcus spongiarum 632SC1 (452900) 0.009433082706979384 Candidatus Liberibacter africanus subsp. tecleae (1909301) 0.09138630429938419 Candidatus Paenibacillus pamplonensis (1531472) 0.023609375494583185 Candidatus Profftia virida (1177215) 0.004964374634981323 Candidatus Stammerula sp. of Trupanea dubautiae (1630661) 0.010703792218654206 Candidatus Chryseobacterium massiliae (20…	1.7577	Candidatus Synechococcus spongiarum 632SC1 (452900) 0.0021159713464223265 Candidatus Liberibacter africanus subsp. tecleae (1909301) 0.3378987594488604 Candidatus Paenibacillus pamplonensis (1531472) 0.03341828438209978 Candidatus Profftia virida (1177215) 0.07145048530049782 Candidatus Stammerula sp. of Trupanea dubautiae (1630661) 0.008847887828594154 Candidatus Chryseobacterium massiliae (2040…
Enterobacteriaceae	Cedecea	7	0.63624	Cedecea sp. RH-17 (1126843) 0.052357760488843955 Cedecea sp. INT68-141 (1678407) 0.02377051126127681 Cedecea sp. A415 (1048696) 0.004009768634409499 Cedecea sp. THK-CF217 (1530190) 0.00017187652660973724 Cedecea davisae (158484) 0.014291440741804967 Cedecea neteri (158822) 0.17119528269326117 Cedecea sp. Of24 (1095021) 0.37044369617033474	0.395536	Cedecea sp. RH-17 (1126843) 0.026635231158936224 Cedecea sp. INT68-141 (1678407) 0.08294666281173069 Cedecea sp. A415 (1048696) 0.009408516825848838 Cedecea sp. THK-CF217 (1530190) 0.003649929687554941 Cedecea davisae (158484) 0.0399284355828371 Cedecea neteri (158822) 0.18404358118339398 Cedecea sp. Of24 (1095021) 0.04892366535754508
Enterobacteriaceae	Citrobacter	21	2.27271	Citrobacter sp. H6 (1565426) 4.402403877855619e-05 Citrobacter sp. SRR-33 (430866) 0.002386339253230704 Citrobacter rodentium (67825) 0.01723052208364774 Citrobacter sp. enrichment culture clone W2 (564328) 0.05474037866337912 Citrobacter sp. RASRB1 (1510188) 0.0036326762501379295 Citrobacter sp. SZMC 2340 (1637513) 0.017096646325853657 Citrobacter sp. enrichment culture clone VN TX2-12 (878263) …	1.10003	Citrobacter sp. H6 (1565426) 0.0004865714452105627 Citrobacter sp. SRR-33 (430866) 0.0006190729527546585 Citrobacter rodentium (67825) 0.037467429769550524 Citrobacter sp. enrichment culture clone W2 (564328) 0.05929706280523345 Citrobacter sp. RASRB1 (1510188) 0.0019611811731835406 Citrobacter sp. SZMC 2340 (1637513) 0.048694604586843444 Citrobacter sp. enrichment culture clone VN TX2-12 (878263…
Enterobacteriaceae	Cronobacter	11	1.83763	Cronobacter sakazakii (28141) 0.6436672019459108 Cronobacter sp. PS-54 (613156) 0.13700326386198172 Cronobacter sp. SaH-06 (1162943) 0.48745226901836447 Cronobacter turicensis (413502) 0.28879154493110293 Cronobacter sp. RKEM 537A (1765546) 0.015071942741085127 Cronobacter sp. BT1B (1538359) 0.1647710588699517 Cronobacter dublinensis subsp. lactaridi (413499) 0.00605542952319868 Cronobacter sp. 4…	10.8995	Cronobacter sakazakii (28141) 0.4025570449532021 Cronobacter sp. PS-54 (613156) 0.1798280021485552 Cronobacter sp. SaH-06 (1162943) 0.14438361026079136 Cronobacter turicensis (413502) 3.231002635798133 Cronobacter sp. RKEM 537A (1765546) 6.6859751787040205 Cronobacter sp. BT1B (1538359) 0.18592524929319726 Cronobacter dublinensis subsp. lactaridi (413499) 0.032498099494461787 Cronobacter sp. 4-9 …
Enterobacteriaceae	Enterobacter	14	5.67257	Enterobacter sp. UIWRF0281 (1644506) 0.9324964076548811 Enterobacter sp. XJJC-134-3RF2 (1419601) 0.04162148584927912 Enterobacter sp. B96 (148382) 2.7960540855150007 Enterobacter sp. UIWRF0532 (1644603) 0.01038874634353393 Enterobacter sp. MX-MONARCH13 (1389348) 0.005786671034940265 Enterobacter sp. UIWRF0860 (1644686) 0.2388503728398251 Enterobacter sp. En8 (1608632) 0.03227855677610943 Enteroba…	10.8527	Enterobacter sp. UIWRF0281 (1644506) 6.0585786735588645 Enterobacter sp. XJJC-134-3RF2 (1419601) 0.02071202092746702 Enterobacter sp. B96 (148382) 3.091336244545085 Enterobacter sp. UIWRF0532 (1644603) 0.0006066304808543529 Enterobacter sp. MX-MONARCH13 (1389348) 0.00018405859842975046 Enterobacter sp. UIWRF0860 (1644686) 0.8570943530621362 Enterobacter sp. En8 (1608632) 0.03004981393067442 Enter…
Enterobacteriaceae	Ishikawaella	6	0.787031	Ishikawaella symbiont of Coptosoma parvipictum (356824) 0.21107750268959702 Ishikawaella symbiont of Coptosoma sphaerula (356825) 0.12728003645530153 Ishikawaella symbiont of Coptosoma japonicum (356826) 0.0001734715752529024 Ishikawaella symbiont of Brachyplatys subaeneus (356822) 0.06733588987982096 Ishikawaella symbiont of Brachyplatys vahlii (356823) 0.0533840418600474 Ishikawaella symbiont o…	1.1546	Ishikawaella symbiont of Coptosoma parvipictum (356824) 0.5064404568758945 Ishikawaella symbiont of Coptosoma sphaerula (356825) 0.4158987403727452 Ishikawaella symbiont of Coptosoma japonicum (356826) 0.0006003131864194535 Ishikawaella symbiont of Brachyplatys subaeneus (356822) 0.1720669055921241 Ishikawaella symbiont of Brachyplatys vahlii (356823) 0.02206146892760211 Ishikawaella symbiont of …
Enterobacteriaceae	Kosakonia	22	21.7069	Kosakonia pseudosacchari (1646340) 0.02172730329497657 Kosakonia sp. (1916651) 0.010277845925927473 Kosakonia sp. XT-11 (1716468) 0.0036544875928545334 Kosakonia sp. XT-13 (1716469) 1.8468478122543412 Kosakonia sp. EN-20 (1657931) 0.0003389243832563996 Kosakonia sp. PtB28 (1850333) 0.00012537269962607726 Kosakonia oryziphila (1005667) 0.03919701789056831 Kosakonia cowanii JCM 10956 = DSM 18146 (1…	24.5408	Kosakonia pseudosacchari (1646340) 0.009376172504882662 Kosakonia sp. (1916651) 0.04593462193871104 Kosakonia sp. XT-11 (1716468) 0.01375744680664265 Kosakonia sp. XT-13 (1716469) 1.6361088923255254 Kosakonia sp. EN-20 (1657931) 4.320082956343856e-05 Kosakonia sp. PtB28 (1850333) 0.004237723369452281 Kosakonia oryziphila (1005667) 0.0007350133757802344 Kosakonia cowanii JCM 10956 = DSM 18146 (130…
Enterobacteriaceae	Raoultella	7	0.28264	Raoultella sp. Bac SG 22 (1661557) 0.02227819286855434 Raoultella sp. BM15-1-1 (589063) 0.02650515952903683 Raoultella sp. D5 (1770028) 0.025756427517503098 Raoultella sp. enrichment culture clone TB44 7 (1308805) 0.0441346756525341 Raoultella sp. SBS2 (1316806) 0.0903244113396973 Raoultella sp. 25(2010) (747620) 0.03678240567686758 Raoultella sp. R11 (1748538) 0.03685915713379414	2.73277	Raoultella sp. Bac SG 22 (1661557) 0.011253071229062819 Raoultella sp. BM15-1-1 (589063) 0.00018419591648935932 Raoultella sp. D5 (1770028) 0.4474825195469582 Raoultella sp. enrichment culture clone TB44 7 (1308805) 0.5416592144181334 Raoultella sp. SBS2 (1316806) 1.5430288347433228 Raoultella sp. 25(2010) (747620) 0.08353506213551619 Raoultella sp. R11 (1748538) 0.10563185156000247
Enterobacteriaceae	Shigella	11	0.535579	Shigella sp. RI32 (640059) 0.0004079297029170502 Shigella sp. JN-4 (1049222) 0.0004895300479298292 Shigella sp. enrichment culture clone E007 (1177714) 0.015072451262283603 Shigella sp. p-11 (994875) 0.19899405218056807 Shigella sp. 4096 (570221) 0.06409569350039292 Shigella sp. CH-25 (1716505) 0.00011728635507012941 Shigella sp. DBC-1 (391010) 0.004233291078209587 Shigella sp. 08XMYD-9 (869041) …	1.77835	Shigella sp. RI32 (640059) 0.000740835068608664 Shigella sp. JN-4 (1049222) 3.473295998506501e-05 Shigella sp. enrichment culture clone E007 (1177714) 0.019092695220681563 Shigella sp. p-11 (994875) 0.9949047432448869 Shigella sp. 4096 (570221) 0.03383048333086529 Shigella sp. CH-25 (1716505) 0.000282244783038006 Shigella sp. DBC-1 (391010) 0.0006620724649058717 Shigella sp. 08XMYD-9 (869041) 2.1…
Enterococcaceae	Enterococcus	137	25.2909	Enterococcus sp. 347 D01 (1631371) 0.0018036600244715408 Enterococcus sp. JC319 (1631873) 0.00017482917895372487 Enterococcus sp. 2010 Ileo MS VIId (1244218) 0.0038140754537466055 Enterococcus phoeniculicola (154621) 0.11756770449291346 Enterococcus sp. S6-P1 (1287022) 0.10254270555899964 Enterococcus sp. enrichment culture clone VSS3 (1367405) 0.00037757875993827533 Enterococcus sp. LMG 1752 (17…	29.1652	Enterococcus sp. 347 D01 (1631371) 0.0005153421339162511 Enterococcus sp. JC319 (1631873) 0.003623470464211593 Enterococcus sp. 2010 Ileo MS VIId (1244218) 0.14452600229681514 Enterococcus phoeniculicola (154621) 0.16373462112696896 Enterococcus sp. S6-P1 (1287022) 0.17795565618063783 Enterococcus sp. enrichment culture clone VSS3 (1367405) 0.0003741545235089403 Enterococcus sp. LMG 1752 (1779473…
Enterococcaceae	Tetragenococcus	16	2.78245	Tetragenococcus sp. enrichment culture clone SZ-B-2 (1274739) 0.09422691378380309 Tetragenococcus sp. JNURIC-D14 (650021) 0.002205397278150114 Tetragenococcus sp. (1993874) 0.06258352767633979 Tetragenococcus sp. JNURIC-D12 (650019) 0.03416502441142169 Tetragenococcus sp. JNURIC-D15 (650022) 0.012192898368558577 Tetragenococcus halophilus subsp. flandriensis (1513898) 0.0012436899961700422 Tetrag…	2.31225	Tetragenococcus sp. enrichment culture clone SZ-B-2 (1274739) 0.11578211227126177 Tetragenococcus sp. JNURIC-D14 (650021) 0.11265354255382456 Tetragenococcus sp. (1993874) 0.10342563019205041 Tetragenococcus sp. JNURIC-D12 (650019) 0.17281212191875192 Tetragenococcus sp. JNURIC-D15 (650022) 0.019597164118174255 Tetragenococcus halophilus subsp. flandriensis (1513898) 0.0017125002246799212 Tetrage…
Lactobacillaceae	Lacticaseibacillus	15	31.5049	Lacticaseibacillus casei (1582) 0.031639622547108226 Lacticaseibacillus manihotivorans (88233) 0.0005435509455643506 Lacticaseibacillus camelliae (381742) 0.0007271958555671668 Lacticaseibacillus paracasei (1597) 0.36563415302377333 Lacticaseibacillus paracasei subsp. paracasei (47714) 30.948321892618363 Lacticaseibacillus nasuensis (944671) 0.038366494523893416 Lacticaseibacillus sharpeae (1626)…	4.36161	Lacticaseibacillus casei (1582) 0.010340023783290983 Lacticaseibacillus manihotivorans (88233) 0.21831701916868174 Lacticaseibacillus camelliae (381742) 0.001289506974698957 Lacticaseibacillus paracasei (1597) 0.071420191171125 Lacticaseibacillus paracasei subsp. paracasei (47714) 3.8781081651005813 Lacticaseibacillus nasuensis (944671) 0.11365127225719865 Lacticaseibacillus sharpeae (1626) 0.023…
Lactobacillaceae	Pediococcus	6	0.334618	Pediococcus sp. UN32 (1884829) 0.015175645821530963 Pediococcus sp. Rrt8 (417419) 0.019096721876539522 Pediococcus sp. 3110O2 (1459558) 0.07246250354592775 Pediococcus sp. NBRC 106028 (1113967) 0.010862127342608692 Pediococcus sp. enrichment culture clone 10 (1131845) 0.17950532465451058 Pediococcus sp. NBRC 107310 (1114129) 0.03751531814775166	0.361036	Pediococcus sp. UN32 (1884829) 0.024740095215958793 Pediococcus sp. Rrt8 (417419) 9.298715739070391e-05 Pediococcus sp. 3110O2 (1459558) 0.03209475827954168 Pediococcus sp. NBRC 106028 (1113967) 0.06653006512099022 Pediococcus sp. enrichment culture clone 10 (1131845) 0.23508876441311627 Pediococcus sp. NBRC 107310 (1114129) 0.002489328863258886
Streptococcaceae	Lactococcus	10	2.97635	Lactococcus sp. F116 (421080) 0.35558726446142097 Lactococcus sp. JIP 26-01 (423345) 0.2939512930329244 Lactococcus sp. SXVIII12(2011) (941898) 0.03518639175599429 Lactococcus sp. 4-13 (1495159) 0.0022033959199679897 Lactococcus lactis subsp. lactis Il1403 (272623) 3.340929549355707e-05 Lactococcus sp. INT3 (1123798) 0.004621110868208929 Lactococcus sp. 003.41 (1220670) 2.073694909749143 Lactococ…	1.05394	Lactococcus sp. F116 (421080) 0.16882863363390332 Lactococcus sp. JIP 26-01 (423345) 0.14147601948144875 Lactococcus sp. SXVIII12(2011) (941898) 0.018715871988048954 Lactococcus sp. 4-13 (1495159) 0.002778074562432251 Lactococcus lactis subsp. lactis Il1403 (272623) 0.0007633950519581055 Lactococcus sp. INT3 (1123798) 0.0006150938926287935 Lactococcus sp. 003.41 (1220670) 0.6111864897432551 Lacto…
Table 12			Individual 1. Low diversity		Individual 2. Low diversity
Family	Genera	#Species	Genera%abundance	SpeciesAndAbundance	Genera%abundance	SpeciesAndAbundance
Acetobacteraceae	Asaia	8	1.98457e-05	Asaia sp. LlA1 (1236485) 8.096663141388217e-08 Asaia krungthepensis (220990) 2.877068556064545e-07 Asaia sp. AGF0 (761495) 9.438655988412773e-09 Asaia sp. AEX 1.7 Aa (760055) 4.2716129366598435e-10 Asaia sp. Gb16 (450606) 4.694376598741461e-10 Asaia sp. BD47So (1247870) 2.7577041239225605e-10 Asaia sp. F2l (1232614) 1.9466184441636764e-05 Asaia astilbis (610244) 2.0427545855175068e-10	6.65992e-06	Asaia sp. LlA1 (1236485) 4.41297192610379e-09 Asaia krungthepensis (220990) 9.824936524107553e-07 Asaia sp. AGF0 (761495) 1.591873542383786e-07 Asaia sp. AEX 1.7 Aa (760055) 4.4342461635125654e-10 Asaia sp. Gb16 (450606) 2.3927136200900075e-10 Asaia sp. BD47So (1247870) 1.09249720267107e-10 Asaia sp. F2l (1232614) 5.513024890442331e-06 Asaia astilbis (610244) 5.306266030296894e-12
Acetobacteraceae	Roseomonas	140	56.5058	Roseomonas sp. LC113 (1120695) 5.2290559476656744e-05 Roseomonas sp. 16-61 (796103) 1.1593650184642784e-09 Roseomonas sp. BTH#3 (1335098) 0.045395006946174654 Roseomonas sp. 040703/248107A (242833) 1.2678893334085881e-08 Roseomonas vinacea (424704) 6.302727839308862e-10 Roseomonas sp. P (589294) 2.0668560975900723e-07 Roseomonas sp. YUAB-ODM-1 (1389168) 5.230007238018892e-05 Roseomonas fluminis (…	19.1063	Roseomonas sp. LC113 (1120695) 1.3080297772704555e-05 Roseomonas sp. 16-61 (796103) 1.2389742255920651e-10 Roseomonas sp. BTH#3 (1335098) 0.000270668778061684 Roseomonas sp. 040703/248107A (242833) 1.1500364665314909e-10 Roseomonas vinacea (424704) 2.990239884066178e-12 Roseomonas sp. P (589294) 3.0711637071706915e-08 Roseomonas sp. YUAB-ODM-1 (1389168) 3.301798966331721e-05 Roseomonas fluminis (…
Flavobacteriaceae	Bizionia	12	0.0559118	Bizionia algoritergicola (291187) 1.2565451224910836e-06 Bizionia sp. NF1-21 (641661) 1.575144225792305e-12 Bizionia echini (649333) 1.5460632292840836e-07 Bizionia sediminis (1737064) 0.00012798043732694812 Bizionia sp. D58-E09 (400415) 8.158445818829585e-05 Bizionia sp. J69 (472165) 2.4243852065280313e-07 Bizionia sp. SN-3-9-2 (1215015) 1.9633279703243463e-13 Bizionia sp. Ar-112 (1247561) 0.030…	0.217264	Bizionia algoritergicola (291187) 9.594212968022243e-09 Bizionia sp. NF1-21 (641661) 5.145869668021199e-13 Bizionia echini (649333) 1.5375464703487905e-07 Bizionia sediminis (1737064) 2.7365635072245937e-05 Bizionia sp. D58-E09 (400415) 1.6911381746806399e-06 Bizionia sp. J69 (472165) 1.851227550736202e-08 Bizionia sp. SN-3-9-2 (1215015) 1.5786191730163418e-14 Bizionia sp. Ar-112 (1247561) 0.0013…
Flavobacteriaceae	Cellulophaga	10	0.0964776	Cellulophaga sp. #17 (459551) 2.210124690957852e-08 Cellulophaga sp. An49 (1720036) 1.1270970684616797e-07 Cellulophaga sp. FI 9-1 (1353406) 4.128885441825279e-12 Cellulophaga sp. SW1-18 (934188) 0.09634016451430973 Cellulophaga sp. AU128A Ted2 SNAX (1762637) 4.595278277984419e-13 Cellulophaga sp. TBL 16 (1250164) 2.23335053767809e-09 Cellulophaga sp. An22 (1719920) 0.00013325909403296297 Cellulo…	0.00169064	Cellulophaga sp. #17 (459551) 1.408057363638765e-09 Cellulophaga sp. An49 (1720036) 2.8974675176095415e-07 Cellulophaga sp. FI 9-1 (1353406) 9.02700175684129e-11 Cellulophaga sp. SW1-18 (934188) 0.0013584340163877372 Cellulophaga sp. AU128A Ted2 SNAX (1762637) 5.559433996612598e-14 Cellulophaga sp. TBL 16 (1250164) 4.240766888434698e-10 Cellulophaga sp. An22 (1719920) 0.00033023972843546095 Cellu…
Flavobacteriaceae	Eudoraea	7	2.80855e-06	Eudoraea sp. br15 (1159364) 7.783154845734484e-09 Eudoraea sp. g27 (1159365) 6.576170125243918e-08 Eudoraea sp. MOLA 359 (510343) 3.6069583689439616e-08 Eudoraea sp. 5m66 (1159358) 1.1966358313856997e-11 Eudoraea sp. br14 (1159363) 2.6950521788244767e-06 Eudoraea sp. b2 (1159361) 1.788359883128585e-12 Eudoraea sp. M112 (1036126) 3.865051119569398e-09	1.66765e-05	Eudoraea sp. br15 (1159364) 1.6364677018888315e-09 Eudoraea sp. g27 (1159365) 2.6035033921290792e-08 Eudoraea sp. MOLA 359 (510343) 1.3319841977844076e-09 Eudoraea sp. 5m66 (1159358) 8.024996320930803e-12 Eudoraea sp. br14 (1159363) 1.6644877216112302e-05 Eudoraea sp. b2 (1159361) 1.3203760007494556e-13 Eudoraea sp. M112 (1036126) 2.587609437349701e-09
Flavobacteriaceae	Gillisia	7	0.00189679	Gillisia sp. Hel I 29 (1249975) 2.073652952515814e-06 Gillisia sp. NP18 (479357) 8.769451390020181e-08 Gillisia sp. NP8 (479358) 7.681626528219022e-09 Gillisia marina (1167637) 0.0018943999043723849 Gillisia sp. NP17 (479356) 7.774879075696957e-08 Gillisia hiemivivida (291190) 1.3725238041532331e-12 Gillisia sp. NP9 (479359) 1.474229360819719e-07	0.00220095	Gillisia sp. Hel I 29 (1249975) 1.1230683931824586e-07 Gillisia sp. NP18 (479357) 1.3534640857173795e-09 Gillisia sp. NP8 (479358) 9.416577219290745e-10 Gillisia marina (1167637) 0.002200742148413269 Gillisia sp. NP17 (479356) 1.2761577478363865e-08 Gillisia hiemivivida (291190) 5.122624488355438e-13 Gillisia sp. NP9 (479359) 8.524788849641187e-08
Flavobacteriaceae	Lutibacter	9	0.722366	Lutibacter agarilyticus (1109740) 8.400775427481593e-07 Lutibacter sp. R-52659 (1672993) 9.114428098305374e-05 Lutibacter sp. Hel1 33 84 (1336797) 2.8164189440311152e-08 Lutibacter sp. enrichment culture clone 1189b (437740) 1.3501612581606486e-11 Lutibacter holmesii (1137985) 0.7192856714703809 Lutibacter sp. MGE SAT 795 (1250249) 1.6259677373417902e-07 Lutibacter profundi (1622118) 1.5689761536…	1.22317	Lutibacter agarilyticus (1109740) 2.7034463224684763e-07 Lutibacter sp. R-52659 (1672993) 0.0001505794708250749 Lutibacter sp. Hel1 33 84 (1336797) 1.9534158773551068e-08 Lutibacter sp. enrichment culture clone 1189b (437740) 1.4554970918252904e-11 Lutibacter holmesii (1137985) 1.2230077615830894 Lutibacter sp. MGE SAT 795 (1250249) 1.7326723068761992e-07 Lutibacter profundi (1622118) 1.006340810…
Flavobacteriaceae	Lutimonas	13	0.223051	Lutimonas sp. 3m72 (1159372) 3.1132082960637597e-06 Lutimonas saemankumensis (483016) 5.579015594157106e-14 Lutimonas sp. 5m64 (1159375) 6.018266519782374e-05 Lutimonas sp. g83 (1159381) 5.482215385148983e-07 Lutimonas sp. r34 (1159382) 1.2335946287911692e-08 Lutimonas vermicola (414288) 4.389900788419066e-07 Lutimonas sp. 4m145 (1159373) 1.7600140440182025e-06 Lutimonas sp. 4m155 (1159374) 0.170…	0.0439563	Lutimonas sp. 3m72 (1159372) 6.796243896669988e-06 Lutimonas saemankumensis (483016) 7.297171708372616e-13 Lutimonas sp. 5m64 (1159375) 2.5397956603293626e-05 Lutimonas sp. g83 (1159381) 6.119967154698555e-07 Lutimonas sp. r34 (1159382) 4.999573380621676e-08 Lutimonas vermicola (414288) 3.0338422935316352e-06 Lutimonas sp. 4m145 (1159373) 1.240275499436547e-08 Lutimonas sp. 4m155 (1159374) 0.0261…
Flavobacteriaceae	Mariniflexile	6	2.13699e-06	Mariniflexile gromovii (362523) 1.3755678959816205e-06 Mariniflexile aquimaris (881009) 1.353593424440668e-10 Mariniflexile sp. KMM 6695 (1265703) 5.857168721859699e-07 Mariniflexile jejuense (1173582) 5.506080924070425e-11 Mariniflexile ostreae (1520892) 8.983186735645711e-08 Mariniflexile soesokkakense (1343160) 8.568739970961657e-08	1.73342e-06	Mariniflexile gromovii (362523) 2.5055107111363767e-07 Mariniflexile aquimaris (881009) 3.6033048629826336e-10 Mariniflexile sp. KMM 6695 (1265703) 3.669122694613053e-07 Mariniflexile jejuense (1173582) 2.3314152249895336e-13 Mariniflexile ostreae (1520892) 1.929530721887354e-08 Mariniflexile soesokkakense (1343160) 1.0963045173063803e-06
Flavobacteriaceae	Nonlabens	15	41.8121	Nonlabens sp. JC2677 (870483) 0.0001194422561254836 Nonlabens dokdonensis DSW-6 (592029) 4.140221640749062e-11 Nonlabens sp. (1888209) 0.0002258107408809226 Nonlabens antarcticus (392714) 0.00023699109416673144 Nonlabens marinus (930802) 1.978216875289588e-09 Nonlabens spongiae (331648) 4.586946481655644e-05 Nonlabens marinus S1-08 (1454201) 41.577651044620026 Nonlabens sp. MIC269 (1476901) 3.230…	79.2241	Nonlabens sp. JC2677 (870483) 6.0771253728173845e-05 Nonlabens dokdonensis DSW-6 (592029) 1.5048925562625947e-11 Nonlabens sp. (1888209) 0.0007339456368932902 Nonlabens antarcticus (392714) 0.0007180760314839142 Nonlabens marinus (930802) 1.407121400674173e-08 Nonlabens spongiae (331648) 1.06706318287541e-05 Nonlabens marinus S1-08 (1454201) 79.18949206756596 Nonlabens sp. MIC269 (1476901) 5.6666…
Flavobacteriaceae	Olleya	17	0.124022	Olleya sp. SR10-S-5 (1154609) 0.0014612156095509194 Olleya sp. KOPRI 25708 (994637) 1.1224271390122141e-10 Olleya sp. MGE SAT 332 (1250243) 6.294707722792557e-10 Olleya sp. UDC446 (762492) 3.1777014646856163e-10 Olleya sp. 2EP4 (1354969) 5.27973469069157e-09 Olleya sp. Hel I 37 (1250003) 3.1137926556497976e-10 Olleya sp. MAR 2010 37 (1250211) 2.13545746948555e-10 Olleya algicola (2020714) 1.54942…	0.0713464	Olleya sp. SR10-S-5 (1154609) 0.0005069772946474715 Olleya sp. KOPRI 25708 (994637) 2.571819034264309e-11 Olleya sp. MGE SAT 332 (1250243) 6.841337510998447e-11 Olleya sp. UDC446 (762492) 3.331447028941096e-12 Olleya sp. 2EP4 (1354969) 7.260347595188467e-09 Olleya sp. Hel I 37 (1250003) 1.0037712072933638e-11 Olleya sp. MAR 2010 37 (1250211) 7.318244732203574e-11 Olleya algicola (2020714) 1.33644…
Flavobacteriaceae	Sediminicola	12	0.00106557	Sediminicola sp. SOR-SED-394 (1221367) 0.000987549706824042 Sediminicola arcticus (1574308) 2.5456200311128194e-06 Sediminicola sp. YIK-SED-13 (1221369) 2.2875246557963003e-12 Sediminicola sp. NBRC 101307 (1113753) 1.5228542596908326e-11 Sediminicola luteus (319238) 1.2094609453897661e-06 Sediminicola sp. MAR 2010 190 (1250201) 5.210489539176685e-07 Sediminicola sp. MGE SAT 103 (1250250) 4.592021…	0.000269404	Sediminicola sp. SOR-SED-394 (1221367) 7.610278449094989e-05 Sediminicola arcticus (1574308) 2.7511890503633914e-06 Sediminicola sp. YIK-SED-13 (1221369) 6.269782388893711e-14 Sediminicola sp. NBRC 101307 (1113753) 1.4143844154929218e-11 Sediminicola luteus (319238) 3.121834664572235e-06 Sediminicola sp. MAR 2010 190 (1250201) 1.0285976189536783e-07 Sediminicola sp. MGE SAT 103 (1250250) 3.262898…
Lactobacillaceae	Lacticaseibacillus	9	0.00761399	Lacticaseibacillus porcinae (1123687) 1.244465810929809e-09 Lacticaseibacillus manihotivorans (88233) 1.648529633188506e-08 Lacticaseibacillus paracasei subsp. paracasei (47714) 3.136376410322672e-06 Lacticaseibacillus nasuensis (944671) 0.0028891289773691326 Lacticaseibacillus thailandensis (381741) 3.804272645558635e-09 Lacticaseibacillus casei (1582) 5.622825541971443e-08 Lacticaseibacillus rh…	0.00638805	Lacticaseibacillus porcinae (1123687) 1.4026881883872702e-10 Lacticaseibacillus manihotivorans (88233) 1.8783715827605027e-09 Lacticaseibacillus paracasei subsp. paracasei (47714) 0.0006437926497857671 Lacticaseibacillus nasuensis (944671) 0.0014619995981292495 Lacticaseibacillus thailandensis (381741) 3.2467872301987942e-09 Lacticaseibacillus casei (1582) 7.662481811771264e-07 Lacticaseibacillus…
Lactobacillaceae	Pediococcus	6	0.0316337	Pediococcus sp. NBRC 107310 (1114129) 2.8572157278628004e-06 Pediococcus sp. 3110O2 (1459558) 5.795155459345205e-07 Pediococcus sp. IE3 (1161209) 0.0316231779775042 Pediococcus sp. Rrt9 (417420) 2.1687590510357962e-07 Pediococcus sp. T1R4C24 (1224277) 1.346774468059848e-07 Pediococcus sp. enrichment culture clone 26 (1131846) 6.779485465434926e-06	0.0172267	Pediococcus sp. NBRC 107310 (1114129) 1.0341773357249725e-07 Pediococcus sp. 3110O2 (1459558) 1.768822017186597e-08 Pediococcus sp. IE3 (1161209) 0.01721884631234231 Pediococcus sp. Rrt9 (417420) 1.6343305486473105e-08 Pediococcus sp. T1R4C24 (1224277) 4.6162231067006994e-08 Pediococcus sp. enrichment culture clone 26 (1131846) 7.703488902728425e-06
Streptococcaceae	Lactococcus	29	0.418077	Lactococcus sp. JB379277 (1572074) 8.557835988206188e-08 Lactococcus sp. INBio 4514B (1565853) 0.0003786781967044374 Lactococcus garvieae Lg2 (420890) 5.08798843749601e-05 Lactococcus sp. G23 (421088) 0.0029846476730185766 Lactococcus sp. SI-PI-1B (1679482) 1.6893765584173235e-05 Lactococcus sp. MKRL26 (297353) 1.1188848760341648e-05 Lactococcus raffinolactis (1366) 0.0001652057654481925 Lactococ…	0.0860329	Lactococcus sp. JB379277 (1572074) 2.8396635307211133e-08 Lactococcus sp. INBio 4514B (1565853) 3.7231865483744876e-05 Lactococcus garvieae Lg2 (420890) 7.585709055452723e-07 Lactococcus sp. G23 (421088) 0.000837421827219309 Lactococcus sp. SI-PI-1B (1679482) 1.7323055952106697e-05 Lactococcus sp. MKRL26 (297353) 2.2352130864376087e-05 Lactococcus raffinolactis (1366) 1.9639538778308744e-05 Lacto…

## Sheet: Scenario 25% D
Table 13			Individual 1. High diversity		Individual 2. High diversity
Family	Genera	#Species	Genera%abundance	SpeciesAndAbundance	Genera%abundance	SpeciesAndAbundance
Acetobacteraceae	Asaia	16	7.22208	Asaia sp. 85 (91916) 0.008836725884952674 Asaia sp. aP75 (765733) 5.5425957248330175e-05 Asaia sp. F1l (1232612) 0.030175691242118177 Asaia sp. GD01 (1638994) 5.288850786780698 Asaia sp. AE5.2 (631716) 0.6422492234904374 Asaia sp. SF2.1 (406101) 0.18281868412468213 Asaia sp. SM2.5 (406102) 0.41670894876056264 Asaia sp. F2f (1232613) 0.16448760000524143 Asaia sp. F1f (1232611) 0.002858589961908608…	6.46658	Asaia sp. 85 (91916) 0.3119938107446335 Asaia sp. aP75 (765733) 0.0001903331872164848 Asaia sp. F1l (1232612) 0.009267232217367876 Asaia sp. GD01 (1638994) 0.08037963276420153 Asaia sp. AE5.2 (631716) 3.8261960906408916 Asaia sp. SF2.1 (406101) 0.021835964802702675 Asaia sp. SM2.5 (406102) 0.06890118932898122 Asaia sp. F2f (1232613) 0.20368127485482548 Asaia sp. F1f (1232611) 0.017515201599150966…
Acetobacteraceae	Roseomonas	137	55.8216	Roseomonas sp. YIM-HL34 (1329371) 0.0015481378071828527 Roseomonas aerophila (1224513) 0.0009912727121491511 Roseomonas sp. CMS4Y-2-2 (1446826) 0.0008513823683476667 Roseomonas sp. T1-YC6774 (674704) 0.10483963180877079 Roseomonas sp. RHLS3-2 (1259661) 0.02454638813745863 Roseomonas sediminicola (1176538) 0.01662262501668138 Roseomonas sp. PC IW 03 (450608) 0.10192474806322903 Roseomonas sp. LC11…	68.0537	Roseomonas sp. YIM-HL34 (1329371) 0.02616085482399879 Roseomonas aerophila (1224513) 0.0001168839602891002 Roseomonas sp. CMS4Y-2-2 (1446826) 0.0019067913343749734 Roseomonas sp. T1-YC6774 (674704) 0.06960762265762932 Roseomonas sp. RHLS3-2 (1259661) 0.005091025873752053 Roseomonas sediminicola (1176538) 0.30023013145048505 Roseomonas sp. PC IW 03 (450608) 0.02189651059747838 Roseomonas sp. LC112…
Enterobacteriaceae	Blochmannia	8	0.721951	Blochmannia endosymbiont of Camponotus (Tanaemyrmex) sp. 216 (711317) 0.029224560001521693 Blochmannia endosymbiont of Opisthopsis haddoni 244 (711308) 0.01054256573970986 Blochmannia endosymbiont of Camponotus cf. simillimus (700222) 7.31129994130631e-05 Blochmannia endosymbiont of Calomyrmex albertisi (700199) 0.4650797058207843 Blochmannia endosymbiont of Polyrhachis (Hagiomyrma) sp. 189 (7113…	1.97285	Blochmannia endosymbiont of Camponotus (Tanaemyrmex) sp. 216 (711317) 0.1701396782494165 Blochmannia endosymbiont of Opisthopsis haddoni 244 (711308) 0.06118374813745468 Blochmannia endosymbiont of Camponotus cf. simillimus (700222) 0.0011262388397144342 Blochmannia endosymbiont of Calomyrmex albertisi (700199) 0.13668817031246966 Blochmannia endosymbiont of Polyrhachis (Hagiomyrma) sp. 189 (7113…
Enterobacteriaceae	Candidatus	9	0.747657	Candidatus Xenohaliotis californiensis (84677) 0.005394612685050857 Candidatus Combothrix italica (2066473) 0.0074529332439816805 Candidatus Liberibacter asiaticus (34021) 0.06346719450562689 Candidatus Stoquefichus sp. SB1 (1658109) 0.06421005419948027 Candidatus Rickettsia jingxinensis (1903323) 0.04112469567534372 Candidatus Synechococcus spongiarum 630SC1 (452899) 0.002619307222056902 Candida…	0.706953	Candidatus Xenohaliotis californiensis (84677) 0.005434658325199937 Candidatus Combothrix italica (2066473) 0.05668649764840597 Candidatus Liberibacter asiaticus (34021) 0.035104820691307714 Candidatus Stoquefichus sp. SB1 (1658109) 0.25104365521677674 Candidatus Rickettsia jingxinensis (1903323) 0.01929141914723098 Candidatus Synechococcus spongiarum 630SC1 (452899) 0.0030952568172399595 Candida…
Enterobacteriaceae	Cedecea	7	13.0296	Cedecea sp. G12 (1677962) 0.012845384401712834 Cedecea sp. RH-17 (1126843) 0.015194118246780944 Cedecea lapagei (158823) 0.5558940159309655 Cedecea sp. A415 (1048696) 0.0008906627605774483 Cedecea davisae DSM 4568 (566551) 0.768437688176638 Cedecea sp. THK-CF217 (1530190) 1.1294646272229383 Cedecea sp. Of24 (1095021) 10.546879417860893	6.99768	Cedecea sp. G12 (1677962) 0.01543094524668063 Cedecea sp. RH-17 (1126843) 0.010929753877548196 Cedecea lapagei (158823) 0.46931368378715627 Cedecea sp. A415 (1048696) 0.10114423724501957 Cedecea davisae DSM 4568 (566551) 0.2862331836155204 Cedecea sp. THK-CF217 (1530190) 1.8746878470241795 Cedecea sp. Of24 (1095021) 4.239936287137523
Enterobacteriaceae	Citrobacter	21	7.44845	Citrobacter sp. HBKC SR1 (346180) 0.06763294128009749 Citrobacter sp. enrichment culture clone TB39 2 (1308775) 0.021678103071634456 Citrobacter sp. enrichment culture clone TB39 11 (1308770) 0.0015106303115046782 Citrobacter sp. H-ESBL-24 (1672333) 0.0011677971348212225 Citrobacter sp. 2011SOCPBG6 (1419657) 0.0023160634144857215 Citrobacter sp. PT2B (722872) 0.28205843032731565 Citrobacter sp. G…	3.11957	Citrobacter sp. HBKC SR1 (346180) 0.052620991911682576 Citrobacter sp. enrichment culture clone TB39 2 (1308775) 0.03826500718924298 Citrobacter sp. enrichment culture clone TB39 11 (1308770) 0.004426831591675692 Citrobacter sp. H-ESBL-24 (1672333) 0.008657682393171754 Citrobacter sp. 2011SOCPBG6 (1419657) 1.5825239168922285e-05 Citrobacter sp. PT2B (722872) 0.040664880865656644 Citrobacter sp. G…
Enterobacteriaceae	Cronobacter	11	0.479175	Cronobacter sakazakii (28141) 0.0005040335180449002 Cronobacter sp. YIM h-10 (1697375) 0.030433998691816726 Cronobacter sp. AG5 (1546250) 0.19953133700097891 Cronobacter condimenti 1330 (1073999) 0.08844144661253385 Cronobacter dublinensis subsp. lausannensis (413500) 0.001157171090575651 Cronobacter sp. BYP (1559994) 0.025476876298652546 Cronobacter sp. SWF67639 (681394) 5.6491636405402774e-05 C…	0.579298	Cronobacter sakazakii (28141) 0.004193681051985765 Cronobacter sp. YIM h-10 (1697375) 0.021493717212455833 Cronobacter sp. AG5 (1546250) 0.13578269134199986 Cronobacter condimenti 1330 (1073999) 0.0752696066197292 Cronobacter dublinensis subsp. lausannensis (413500) 0.002894354918570737 Cronobacter sp. BYP (1559994) 0.027913116363539516 Cronobacter sp. SWF67639 (681394) 0.002250382916974617 Crono…
Enterobacteriaceae	Enterobacter	14	1.14216	Enterobacter sp. Ls104 (1519903) 0.005231391463695305 Enterobacter sp. 0201 909 (268792) 0.12275219883717302 Enterobacter sp. HPP16 (679216) 0.003013220901103618 Enterobacter sp. 44.1k (1332268) 0.00961175433641676 Enterobacter sp. LP2/2 (1816777) 0.021211171223130335 Enterobacter sp. 006.17 (1220646) 0.5333375801809642 Enterobacter sp. UIWRF1196 (1644804) 0.21831481200945452 Enterobacter sp. HPC…	0.692784	Enterobacter sp. Ls104 (1519903) 0.03216056397310821 Enterobacter sp. 0201 909 (268792) 0.009862203405852154 Enterobacter sp. HPP16 (679216) 6.471066383564227e-05 Enterobacter sp. 44.1k (1332268) 0.009662427740329086 Enterobacter sp. LP2/2 (1816777) 0.043250911833827205 Enterobacter sp. 006.17 (1220646) 0.36931945475078387 Enterobacter sp. UIWRF1196 (1644804) 0.02323763027582175 Enterobacter sp. …
Enterobacteriaceae	Ishikawaella	6	0.0456256	Ishikawaella symbiont of Megacopta cribraria (356821) 0.004397138767544331 Ishikawaella symbiont of Coptosoma sphaerula (356825) 0.012804327720123153 Ishikawaella symbiont of Coptosoma parvipictum (356824) 8.749944634436496e-05 Ishikawaella symbiont of Brachyplatys vahlii (356823) 0.0008577272282925352 Ishikawaella symbiont of Coptosoma japonicum (356826) 0.013812839368317884 Ishikawaella symbion…	0.433496	Ishikawaella symbiont of Megacopta cribraria (356821) 0.001142686211311446 Ishikawaella symbiont of Coptosoma sphaerula (356825) 0.0337636011806633 Ishikawaella symbiont of Coptosoma parvipictum (356824) 2.210414281405048e-06 Ishikawaella symbiont of Brachyplatys vahlii (356823) 0.000133677176714944 Ishikawaella symbiont of Coptosoma japonicum (356826) 0.3886181965972964 Ishikawaella symbiont of …
Enterobacteriaceae	Kosakonia	22	6.26174	Kosakonia oryzae (497725) 0.03384906627463013 Kosakonia sp. (1916651) 0.005769020183910252 Kosakonia sp. XT-13 (1716469) 0.011915466232312126 Kosakonia sp. XT-11 (1716468) 0.010057927133162127 Kosakonia sp. D1Pl40 (1812955) 0.015551017004226193 Kosakonia sp. PEP6 (1853315) 0.5735151419607548 Kosakonia sacchari (1158459) 0.0009593338944095612 Kosakonia oryzendophytica (1005665) 0.04188003596872114…	7.70076	Kosakonia oryzae (497725) 0.017210433550523603 Kosakonia sp. (1916651) 0.004417193094985827 Kosakonia sp. XT-13 (1716469) 0.0034347000557552803 Kosakonia sp. XT-11 (1716468) 0.037052658700208844 Kosakonia sp. D1Pl40 (1812955) 0.010410731359986963 Kosakonia sp. PEP6 (1853315) 0.14138657789650716 Kosakonia sacchari (1158459) 0.012117469994203472 Kosakonia oryzendophytica (1005665) 0.137490003387995…
Enterobacteriaceae	Raoultella	7	0.977572	Raoultella sp. seB9 (1766888) 0.00162148955138288 Raoultella sp. R47 (1755550) 0.03412909509989416 Raoultella sp. soB19 (1766889) 0.004321467113564744 Raoultella sp. UIWRF0600 (1645387) 0.6382254663598996 Raoultella terrigena (577) 0.00013276544638636287 Raoultella sp. UIWRF1041 (1645401) 0.22949470506637798 Raoultella sp. UIWRF0494 (1645380) 0.06964680371290642	1.28653	Raoultella sp. seB9 (1766888) 0.004716342768895996 Raoultella sp. R47 (1755550) 0.008913477082570063 Raoultella sp. soB19 (1766889) 0.008772572524972686 Raoultella sp. UIWRF0600 (1645387) 1.1377639765887082 Raoultella terrigena (577) 0.006250359979196437 Raoultella sp. UIWRF1041 (1645401) 0.05070889386655522 Raoultella sp. UIWRF0494 (1645380) 0.06940019110251994
Enterobacteriaceae	Shigella	11	3.76042	Shigella sp. 5 (588531) 0.0016658599271448277 Shigella sp. I B16 (761732) 0.07300781584024864 Shigella sp. enrichment culture clone E007 (1177714) 3.5570286235215973 Shigella sp. R-52921 (1673023) 0.05662094164998603 Shigella sp. CTB486 (489666) 0.049078459857669635 Shigella sp. CH-31 (1716509) 0.003569452697625735 Shigella sp. CH-40 (1716514) 0.0011225492554598798 Shigella sp. SG122 (1673191) 0.…	0.500708	Shigella sp. 5 (588531) 0.002673377368113431 Shigella sp. I B16 (761732) 0.008988924720132244 Shigella sp. enrichment culture clone E007 (1177714) 0.3927419095571436 Shigella sp. R-52921 (1673023) 0.040551603649469456 Shigella sp. CTB486 (489666) 0.003671854182693016 Shigella sp. CH-31 (1716509) 0.0007475622088346567 Shigella sp. CH-40 (1716514) 0.009092201859514225 Shigella sp. SG122 (1673191) 0…
Lactobacillaceae	Lacticaseibacillus	15	0.563967	Lacticaseibacillus saniviri (931533) 0.061499622315418015 Lacticaseibacillus paracasei (1597) 0.0007171537733849844 Lacticaseibacillus thailandensis (381741) 0.05908725912675035 Lacticaseibacillus nasuensis (944671) 0.0772407871013608 Lacticaseibacillus camelliae (381742) 0.050629128699838995 Lacticaseibacillus porcinae (1123687) 0.015551863355676718 Lacticaseibacillus pantheris (171523) 0.000120…	0.709396	Lacticaseibacillus saniviri (931533) 0.03696597930482732 Lacticaseibacillus paracasei (1597) 0.0027384053212300774 Lacticaseibacillus thailandensis (381741) 0.006482075117582914 Lacticaseibacillus nasuensis (944671) 0.11322725012051767 Lacticaseibacillus camelliae (381742) 0.09454670981499046 Lacticaseibacillus porcinae (1123687) 0.02275461165368018 Lacticaseibacillus pantheris (171523) 0.0813858…
Lactobacillaceae	Pediococcus	6	0.551662	Pediococcus sp. NBRC 106032 (1113971) 0.35891361674682165 Pediococcus sp. enrichment culture clone MP170 (1506301) 0.07022058558141643 Pediococcus sp. Pom4 (417414) 0.05643230644389385 Pediococcus sp. NBRC 107346 (1114162) 0.018306799014554245 Pediococcus sp. IBUN 186 (393013) 0.04611415214841361 Pediococcus sp. 15-4 (1495135) 0.0016744977086214717	0.477656	Pediococcus sp. NBRC 106032 (1113971) 0.1741919711810967 Pediococcus sp. enrichment culture clone MP170 (1506301) 0.05536721379010846 Pediococcus sp. Pom4 (417414) 0.0992638060057834 Pediococcus sp. NBRC 107346 (1114162) 0.07604747994300445 Pediococcus sp. IBUN 186 (393013) 0.06969705243290461 Pediococcus sp. 15-4 (1495135) 0.0030886457350792563
Pseudomonadaceae	Azotobacter	10	1.22631	Azotobacter sp. RA2 (1573447) 0.2860432997060744 Azotobacter sp. jogii (1364967) 0.05289371843174588 Azotobacter sp. GZC24 (465749) 0.004024210533100647 Azotobacter vinelandii (354) 0.005993603119177229 Azotobacter sp. BactTSA03 (1653192) 0.0003233464858664993 Azotobacter sp. TH-N-17 (1138582) 0.0031700287894742083 Azotobacter salinestris (69964) 0.6139412300323726 Azotobacter sp. Ab-HT14.2 (1708…	0.302039	Azotobacter sp. RA2 (1573447) 0.0844804192361139 Azotobacter sp. jogii (1364967) 0.013483486600523469 Azotobacter sp. GZC24 (465749) 0.0020286235548097596 Azotobacter vinelandii (354) 0.00045431301388611993 Azotobacter sp. BactTSA03 (1653192) 6.7786851415980554e-06 Azotobacter sp. TH-N-17 (1138582) 0.0008825492847816302 Azotobacter salinestris (69964) 0.1569104208430206 Azotobacter sp. Ab-HT14.2 …
Table 14			Individual 1. Low diversity		Individual 2. Low diversity
Family	Genera	#Species	Genera%abundance	SpeciesAndAbundance	Genera%abundance	SpeciesAndAbundance
Enterobacteriaceae	Blochmannia	9	2.35138e-05	Blochmannia endosymbiont of Camponotus cf. simillimus (700222) 4.82773533545611e-09 Blochmannia endosymbiont of Camponotus atriceps 203 (711319) 5.055040269832698e-10 Blochmannia endosymbiont of Opisthopsis haddoni 244 (711308) 8.227468448625728e-07 Blochmannia endosymbiont of Camponotus sericeiventris (101529) 1.5413983417091068e-10 Blochmannia endosymbiont of Opisthopsis sp. PG01 (700229) 1.134…	0.000159676	Blochmannia endosymbiont of Camponotus cf. simillimus (700222) 1.3992466833264448e-09 Blochmannia endosymbiont of Camponotus atriceps 203 (711319) 1.0430083801592324e-06 Blochmannia endosymbiont of Opisthopsis haddoni 244 (711308) 6.649113852134839e-07 Blochmannia endosymbiont of Camponotus sericeiventris (101529) 1.0527824214691348e-09 Blochmannia endosymbiont of Opisthopsis sp. PG01 (700229) 2.…
Enterobacteriaceae	Candidatus	10	0.0590842	Candidatus Liberibacter sp. TX 3-08 (584718) 6.8732703901048e-14 Candidatus Midichloria sp. Ixholo2 (592312) 1.9719578290269306e-07 Candidatus Halobeggiatoa sp. HMW-W572 (1004496) 2.2180852911430275e-05 Candidatus Paenibacillus mageritense (1531478) 2.0294827555852146e-05 Candidatus Blochmannia schaefferi (251539) 4.406054704679464e-08 Candidatus Phytoplasma trifolii (35776) 1.2263796789106419e-1…	0.0700496	Candidatus Liberibacter sp. TX 3-08 (584718) 3.0580968361698502e-12 Candidatus Midichloria sp. Ixholo2 (592312) 1.702547843529258e-07 Candidatus Halobeggiatoa sp. HMW-W572 (1004496) 0.00016447854131984024 Candidatus Paenibacillus mageritense (1531478) 8.873909246645919e-05 Candidatus Blochmannia schaefferi (251539) 1.6714255937683293e-07 Candidatus Phytoplasma trifolii (35776) 1.3044965258301126e…
Enterobacteriaceae	Cedecea	7	0.0039587	Cedecea neteri (158822) 9.652104575837678e-06 Cedecea sp. (1970739) 2.23341506600923e-09 Cedecea sp. Of24 (1095021) 1.8221296438140527e-07 Cedecea lapagei (158823) 1.8619397963581458e-11 Cedecea sp. G12 (1677962) 0.003948864571722447 Cedecea davisae (158484) 2.8424542915895286e-15 Cedecea sp. RH-17 (1126843) 1.393424344284834e-09	0.0169467	Cedecea neteri (158822) 2.8223973920695956e-05 Cedecea sp. (1970739) 3.4095212770002195e-10 Cedecea sp. Of24 (1095021) 8.065008727566987e-08 Cedecea lapagei (158823) 5.429843543569843e-11 Cedecea sp. G12 (1677962) 0.016918345440721166 Cedecea davisae (158484) 4.755041480073529e-13 Cedecea sp. RH-17 (1126843) 6.562291423546136e-10
Enterobacteriaceae	Citrobacter	12	0.00149494	Citrobacter sp. UIWRF0601 (1644318) 0.0014504562459300952 Citrobacter sp. 2011SOCCUA2 (1419653) 9.4208640671516e-07 Citrobacter sp. WZH-F26 (1852571) 3.290830357685827e-07 Citrobacter sp. SRMND14F (1542932) 2.2630018388773985e-08 Citrobacter sp. 1 (942141) 7.466406779883428e-10 Citrobacter sp. P006 (1301712) 1.6789514797958602e-08 Citrobacter sp. enrichment culture clone BR42 (1029789) 1.28672312…	0.000506123	Citrobacter sp. UIWRF0601 (1644318) 0.0004847900819986402 Citrobacter sp. 2011SOCCUA2 (1419653) 1.2314327169297212e-06 Citrobacter sp. WZH-F26 (1852571) 3.12992621330238e-08 Citrobacter sp. SRMND14F (1542932) 9.91201518166331e-10 Citrobacter sp. 1 (942141) 6.392842575678693e-09 Citrobacter sp. P006 (1301712) 1.168183294687267e-08 Citrobacter sp. enrichment culture clone BR42 (1029789) 3.480647106…
Enterobacteriaceae	Cronobacter	13	0.00334623	Cronobacter sp. SA1U3 (717694) 6.043025872935041e-08 Cronobacter sp. DF52TC (1137427) 1.1018177288350238e-08 Cronobacter sakazakii ES15 (1138308) 0.002634249889031233 Cronobacter sp. SaH-06 (1162943) 2.417572498318662e-08 Cronobacter sp. HMC10 (1672674) 1.503539607184322e-12 Cronobacter sp. SWF67639 (681394) 3.5734790525763145e-08 Cronobacter turicensis (413502) 7.757082774890195e-11 Cronobacter …	0.00649546	Cronobacter sp. SA1U3 (717694) 4.503293593941915e-08 Cronobacter sp. DF52TC (1137427) 1.014371513094558e-08 Cronobacter sakazakii ES15 (1138308) 0.004922690374575422 Cronobacter sp. SaH-06 (1162943) 1.1619565242599786e-07 Cronobacter sp. HMC10 (1672674) 4.706793659335983e-13 Cronobacter sp. SWF67639 (681394) 5.6768856523324276e-08 Cronobacter turicensis (413502) 3.841371722098349e-10 Cronobacter …
Enterobacteriaceae	Enterobacter	17	0.0145344	Enterobacter sp. UIWRF1029 (1644760) 0.01252856879986503 Enterobacter sp. T4384 (1079398) 1.17680833021753e-06 Enterobacter sp. IR-181 (745223) 2.089863316454103e-08 Enterobacter sp. UIWRF0309 (1644525) 0.00014821382802649482 Enterobacter sp. C8 (1144499) 6.32344818486242e-05 Enterobacter sp. BR3358 (944985) 0.001163366896620595 Enterobacter sp. 11620949 (1463393) 1.614213846595306e-05 Enterobact…	0.00144295	Enterobacter sp. UIWRF1029 (1644760) 6.867538557092427e-05 Enterobacter sp. T4384 (1079398) 1.9113446077748475e-06 Enterobacter sp. IR-181 (745223) 1.934406575794975e-07 Enterobacter sp. UIWRF0309 (1644525) 0.00011429555100051987 Enterobacter sp. C8 (1144499) 6.837321693288254e-05 Enterobacter sp. BR3358 (944985) 0.0005996869092326006 Enterobacter sp. 11620949 (1463393) 5.4512266015376896e-06 Ent…
Enterobacteriaceae	Ishikawaella	6	0.00167818	Ishikawaella symbiont of Coptosoma sphaerula (356825) 7.221370373192176e-08 Ishikawaella symbiont of Coptosoma japonicum (356826) 9.610156793605816e-08 Ishikawaella symbiont of Megacopta cribraria (356821) 5.845220332669441e-05 Ishikawaella symbiont of Brachyplatys subaeneus (356822) 1.053137711613191e-05 Ishikawaella symbiont of Coptosoma parvipictum (356824) 0.001608904214599637 Ishikawaella sy…	0.00265128	Ishikawaella symbiont of Coptosoma sphaerula (356825) 2.146562785105703e-06 Ishikawaella symbiont of Coptosoma japonicum (356826) 2.245410527981847e-07 Ishikawaella symbiont of Megacopta cribraria (356821) 2.192610375945061e-05 Ishikawaella symbiont of Brachyplatys subaeneus (356822) 1.353714437351238e-05 Ishikawaella symbiont of Coptosoma parvipictum (356824) 0.002612115582237863 Ishikawaella sy…
Enterobacteriaceae	Kosakonia	15	0.103132	Kosakonia sp. XT-13 (1716469) 2.2559812903727793e-09 Kosakonia sp. EN-17 (1657930) 8.798599162342543e-05 Kosakonia sp. XT-11 (1716468) 0.00016056495485255502 Kosakonia sp. XT-4 (1716470) 0.07098985381329408 Kosakonia pseudosacchari (1646340) 1.528331811791161e-11 Kosakonia sp. BOAKL44N (1738503) 9.830202618104669e-09 Kosakonia cowanii JCM 10956 = DSM 18146 (1300165) 3.936405165727155e-12 Kosakoni…	0.062759	Kosakonia sp. XT-13 (1716469) 3.82268286014833e-09 Kosakonia sp. EN-17 (1657930) 0.00013732812199859532 Kosakonia sp. XT-11 (1716468) 1.8094003123926153e-05 Kosakonia sp. XT-4 (1716470) 0.05501576897129734 Kosakonia pseudosacchari (1646340) 9.928822815666126e-12 Kosakonia sp. BOAKL44N (1738503) 2.9399567823755585e-09 Kosakonia cowanii JCM 10956 = DSM 18146 (1300165) 5.3121258945853445e-11 Kosakon…
Enterobacteriaceae	Raoultella	7	0.0922997	Raoultella sp. A413 (1048723) 5.32993418606667e-05 Raoultella sp. D5 (1770028) 0.05081288792214002 Raoultella sp. enrichment culture clone TB44 9 (1308807) 4.25579581096937e-07 Raoultella sp. UIWRF0870 (1645398) 6.544692316708699e-06 Raoultella sp. UIWRF0124 (1645373) 0.005031286995716884 Raoultella sp. UIWRF1101 (1645405) 0.028006536966472085 Raoultella ornithinolytica (54291) 0.0083887242921932…	1.14965	Raoultella sp. A413 (1048723) 3.6081360904785042e-06 Raoultella sp. D5 (1770028) 0.40090756061397687 Raoultella sp. enrichment culture clone TB44 9 (1308807) 6.17647425817322e-06 Raoultella sp. UIWRF0870 (1645398) 2.850984570194867e-07 Raoultella sp. UIWRF0124 (1645373) 0.004178623447063199 Raoultella sp. UIWRF1101 (1645405) 0.7401410225110572 Raoultella ornithinolytica (54291) 0.0044146478409693…
Enterobacteriaceae	Shigella	12	0.139813	Shigella sp. ER.1.23 (580023) 1.1130441350727398e-15 Shigella sp. R-52921 (1673023) 2.824672387773052e-07 Shigella sp. CH-31 (1716509) 3.832522630607504e-09 Shigella sp. enrichment culture clone E031 (1177713) 0.08730523377597715 Shigella sp. 80A.4 (1777436) 0.013193153528925233 Shigella sp. 80A.7 (1777439) 3.5366619083140447e-10 Shigella sp. 86.5 (1777445) 2.65780822613324e-09 Shigella sp. 12140…	0.626891	Shigella sp. ER.1.23 (580023) 2.1663199724144437e-16 Shigella sp. R-52921 (1673023) 4.037339304451979e-07 Shigella sp. CH-31 (1716509) 1.3248344790103902e-10 Shigella sp. enrichment culture clone E031 (1177713) 0.6144994190814808 Shigella sp. 80A.4 (1777436) 0.008125033215357213 Shigella sp. 80A.7 (1777439) 1.371157875821347e-10 Shigella sp. 86.5 (1777445) 1.263077023152234e-10 Shigella sp. 12140…
Enterococcaceae	Enterococcus	140	95.4516	Enterococcus sp. enrichment culture clone E6 (1401222) 2.0793048614853664e-08 Enterococcus sp. RCB269 (1688555) 0.0003241718105960672 Enterococcus sp. enrichment culture clone 37 (1131852) 1.0128520247202451e-09 Enterococcus sp. T261 (595815) 6.156824013997257e-07 Enterococcus columbae (1355) 1.3473457412144828e-11 Enterococcus sp. 979B12 12ASB (1794536) 1.5874520514262674e-05 Enterococcus sp. 8 …	88.5741	Enterococcus sp. enrichment culture clone E6 (1401222) 2.0290454352773628e-06 Enterococcus sp. RCB269 (1688555) 4.8631253914475894e-05 Enterococcus sp. enrichment culture clone 37 (1131852) 4.82145722447796e-10 Enterococcus sp. T261 (595815) 7.332545982211643e-06 Enterococcus columbae (1355) 8.105364038401505e-12 Enterococcus sp. 979B12 12ASB (1794536) 8.588184709743557e-05 Enterococcus sp. 8 (23…
Enterococcaceae	Tetragenococcus	8	9.0845e-06	Tetragenococcus sp. NBRC 105210 (1113937) 2.1492547534890995e-07 Tetragenococcus sp. JNURIC-D3 (650026) 3.971081603329494e-08 Tetragenococcus sp. JNURIC-D16 (650023) 2.613606501101221e-07 Tetragenococcus halophilus subsp. flandriensis (1513898) 1.0411515028170686e-09 Tetragenococcus halophilus (51669) 7.768464566518764e-07 Tetragenococcus sp. JNURIC-D1 (650016) 5.467074666570657e-06 Tetragenococc…	0.000535272	Tetragenococcus sp. NBRC 105210 (1113937) 1.1305496379264763e-05 Tetragenococcus sp. JNURIC-D3 (650026) 4.058505303012082e-07 Tetragenococcus sp. JNURIC-D16 (650023) 6.015917426939973e-08 Tetragenococcus halophilus subsp. flandriensis (1513898) 7.033692879189262e-09 Tetragenococcus halophilus (51669) 1.3128667203555537e-05 Tetragenococcus sp. JNURIC-D1 (650016) 0.0005093662930723846 Tetragenococc…
Lactobacillaceae	Lacticaseibacillus	9	0.000223925	Lacticaseibacillus paracasei subsp. tolerans (113557) 1.456150930283855e-07 Lacticaseibacillus thailandensis (381741) 6.665004048607372e-09 Lacticaseibacillus casei (1582) 2.9331504332113e-08 Lacticaseibacillus camelliae (381742) 5.098303797688864e-07 Lacticaseibacillus chiayiensis (2100821) 6.569347565785492e-07 Lacticaseibacillus porcinae (1123687) 3.270893628364835e-06 Lacticaseibacillus songh…	5.58274e-05	Lacticaseibacillus paracasei subsp. tolerans (113557) 4.081567974396788e-06 Lacticaseibacillus thailandensis (381741) 2.0944870470878068e-08 Lacticaseibacillus casei (1582) 5.36007425197245e-10 Lacticaseibacillus camelliae (381742) 8.208669761952982e-06 Lacticaseibacillus chiayiensis (2100821) 1.4765999862148064e-06 Lacticaseibacillus porcinae (1123687) 8.628434526655775e-07 Lacticaseibacillus so…
Lactobacillaceae	Pediococcus	6	0.000166679	Pediococcus sp. NBRC 107331 (1114149) 1.8746837112916027e-08 Pediococcus sp. 22-4 (1495137) 9.11453324904926e-09 Pediococcus sp. NBRC 107310 (1114129) 2.670863810966506e-06 Pediococcus claussenii (187452) 4.991897983265878e-05 Pediococcus sp. IBUN 186 (393013) 0.00011405410881713175 Pediococcus sp. enrichment culture clone 50 (1131849) 7.062905931932589e-09	0.000766738	Pediococcus sp. NBRC 107331 (1114149) 5.051674927112943e-08 Pediococcus sp. 22-4 (1495137) 2.412145448335538e-09 Pediococcus sp. NBRC 107310 (1114129) 3.0898498435830536e-06 Pediococcus claussenii (187452) 5.024479958688947e-05 Pediococcus sp. IBUN 186 (393013) 0.00071332335858908 Pediococcus sp. enrichment culture clone 50 (1131849) 2.7014644586347354e-08
Streptococcaceae	Lactococcus	29	4.12863	Lactococcus sp. D124 (421077) 0.002330289868602418 Lactococcus sp. 006.30 (1793957) 1.206827708593256e-10 Lactococcus sp. 104.7 (1220674) 8.297220608061835e-09 Lactococcus sp. 509b (443274) 2.402836532800737e-06 Lactococcus sp. M3T8B2 (683038) 3.0764713564459124e-06 Lactococcus raffinolactis (1366) 2.8041769630565267e-05 Lactococcus sp. G99 (421089) 3.8101170664135325e-06 Lactococcus sp. QAULG03 …	9.48701	Lactococcus sp. D124 (421077) 0.001494173935235211 Lactococcus sp. 006.30 (1793957) 2.5272994178216834e-10 Lactococcus sp. 104.7 (1220674) 1.8280568468117285e-07 Lactococcus sp. 509b (443274) 2.7401530523616432e-06 Lactococcus sp. M3T8B2 (683038) 2.700089807927743e-06 Lactococcus raffinolactis (1366) 0.009735866418143406 Lactococcus sp. G99 (421089) 2.736779916807399e-06 Lactococcus sp. QAULG03 (…
