# Supplementary material for: The virtual microbiome: A computational framework to evaluate microbiome analyses
Source: PLoS One. 2023 Feb 8;18(2):e0280391. doi: 10.1371/journal.pone.0280391 (PMC9907852; doi:10.1371/journal.pone.0280391)
Supplement: S2 Appendix — S1 Data: Complete and incomplete databases used in the analyses of virtual microbiomes with GAIA. S2–S4 Data: Virtual microbiomes analyzed with GAIA. S5 Data: Raw data of the amplicon analysis of G. mellonella microbiome with GAIA. S6 Data: Raw data of the WGS analysis of G. mellonella microbiome with GAIA. S7 Data: Significant changes of abundance in G. mellonella microbiome detected by 16S analysis with GAIA. S8 Data: Significant changes of abundance in G. mellonella microbiome detected by WGS analysis with GAIA. S9 Data: Virtual microbiomes analyzed with Kraken2. S10 Data: Raw data of the analysis of G. mellonella gut microbiome with Kraken2. (ZIP) [file pone.0280391.s002.zip › S4_Data.xlsx]

## Sheet: Scenario 100%
Table 1			HighDivA_indiv1		HighDivA_indiv2
Family	Genera	#Species	Genera%abundance	SpeciesAndAbundance	Genera%abundance	SpeciesAndAbundance
Acetobacteraceae	Acidocella	8	4.22247	Acidocella sp. CCW30 (298615) 0.1190528985537428 Acidocella sp. 29 (485193) 0.006312320032275527 Acidocella sp. nju-AMD9 (672101) 1.0876933876125856 Acidocella sp. DM4 (376450) 0.01642445653126468 Acidocella sp. M21 (298614) 1.9972144280768915 Acidocella sp. DM1 (376447) 0.004643460161550017 Acidocella sp. IS10 (204097) 0.03215434082257876 Acidocella sp. DM3 (376449) 0.9589781650159381	1.8948	Acidocella sp. CCW30 (298615) 0.2597904112806378 Acidocella sp. 29 (485193) 0.024714831373786158 Acidocella sp. nju-AMD9 (672101) 1.178796917883436 Acidocella sp. DM4 (376450) 0.04480819461231085 Acidocella sp. M21 (298614) 0.3173505748854088 Acidocella sp. DM1 (376447) 0.0030045527955645255 Acidocella sp. IS10 (204097) 0.018624272270401428 Acidocella sp. DM3 (376449) 0.047705983365518755
Acetobacteraceae	Asaia	11	0.77054	Asaia sp. AG 2.6 Ab (760032) 0.08343271770691323 Asaia lannensis (415421) 0.06936411981775267 Asaia sp. AG 3.7 Aa (760035) 0.0013571521859357077 Asaia platycodi JCM 25414 (1236525) 0.002021272474783331 Asaia sp. aP75 (765733) 0.00032625130936282806 Asaia sp. AS 1.7 Aa (760051) 0.18408166107424434 Asaia sp. AEX 1.5 Aa (760054) 0.001443566675100705 Asaia sp. MX-MONARCH03 (1389344) 0.120489670156157…	1.0013	Asaia sp. AG 2.6 Ab (760032) 0.074590795109724 Asaia lannensis (415421) 0.043997257212741836 Asaia sp. AG 3.7 Aa (760035) 0.07510046536546214 Asaia platycodi JCM 25414 (1236525) 0.07395306900261339 Asaia sp. aP75 (765733) 0.0002989340419758822 Asaia sp. AS 1.7 Aa (760051) 0.4857482927972035 Asaia sp. AEX 1.5 Aa (760054) 0.02085667805762007 Asaia sp. MX-MONARCH03 (1389344) 0.09827233644905578 Asai…
Acetobacteraceae	Gluconobacter	7	1.90826	Gluconobacter sp. VTH-AE83 (1712067) 0.0004002561064095599 Gluconobacter sp. UFLA CHE3.13 (1191707) 0.0057315826148034 Gluconobacter cerinus (38307) 1.8816406335025178 Gluconobacter morbifer (479935) 0.002495585443222351 Gluconobacter sp. Z56 (1368447) 0.003620290272773977 Gluconobacter sp. WK1G-3 (1269075) 0.013831685629438342 Gluconobacter sp. aP90 (765737) 0.0005363358147316159	1.35032	Gluconobacter sp. VTH-AE83 (1712067) 0.02343889025854871 Gluconobacter sp. UFLA CHE3.13 (1191707) 0.0033942252959049757 Gluconobacter cerinus (38307) 1.0782585886000302 Gluconobacter morbifer (479935) 0.0004767535731004561 Gluconobacter sp. Z56 (1368447) 0.08575628030439053 Gluconobacter sp. WK1G-3 (1269075) 0.15701295155760886 Gluconobacter sp. aP90 (765737) 0.001980503923982766
Clostridiaceae	Alkaliphilus	6	0.768791	Alkaliphilus sp. 1-IA (285931) 0.0018163951646751092 Alkaliphilus pronyensis (1482732) 0.47992105876948865 Alkaliphilus peptidifermentans (426129) 0.1381897948753288 Alkaliphilus serpentinus (1482731) 0.06911244145497702 Alkaliphilus sp. (1872455) 0.005756301144916761 Alkaliphilus halophilus (522397) 0.0739947991760726	1.52562	Alkaliphilus sp. 1-IA (285931) 0.03876162981009846 Alkaliphilus pronyensis (1482732) 0.8410094837903914 Alkaliphilus peptidifermentans (426129) 0.25182376922053074 Alkaliphilus serpentinus (1482731) 0.1786692747593805 Alkaliphilus sp. (1872455) 0.12025503729407722 Alkaliphilus halophilus (522397) 0.09509853591099632
Clostridiaceae	Caloramator	11	4.37798	Caloramator sp. 8 (521542) 0.015760985556177564 Caloramator coolhaasii (95159) 0.5482063887995667 Caloramator proteoclasticus (53342) 0.10087767131844302 Caloramator sp. YeAs (459648) 0.028046966535963756 Caloramator sp. (1871330) 0.0014203544748490943 Caloramator uzoniensis (189866) 0.0015081395206678699 Caloramator sp. PPf50E1 (265485) 0.2083163501182306 Caloramator mitchellensis (908809) 0.022…	39.9758	Caloramator sp. 8 (521542) 0.0020019848709206807 Caloramator coolhaasii (95159) 4.561778499904282 Caloramator proteoclasticus (53342) 0.5836996476216335 Caloramator sp. YeAs (459648) 0.007849124741751989 Caloramator sp. (1871330) 7.818763052324076e-07 Caloramator uzoniensis (189866) 0.012272748668999215 Caloramator sp. PPf50E1 (265485) 1.671501584059239 Caloramator mitchellensis (908809) 0.293322…
Enterobacteriaceae	Buttiauxella	14	4.25792	Buttiauxella sp. UIWRF0103 (1644270) 0.030151597348154816 Buttiauxella sp. UIWRF0074 (1644268) 0.0044111310142833475 Buttiauxella sp. SYC18 (1867476) 0.016746975610781267 Buttiauxella sp. S19-1 (941430) 0.06022788879743548 Buttiauxella sp. (1972222) 0.19117679533743887 Buttiauxella sp. M44 (1852615) 0.10072463288824669 Buttiauxella sp. UIWRF0978 (1644274) 0.11731193251537085 Buttiauxella gaviniae…	2.87813	Buttiauxella sp. UIWRF0103 (1644270) 0.04785487183241778 Buttiauxella sp. UIWRF0074 (1644268) 0.012677868800466566 Buttiauxella sp. SYC18 (1867476) 0.011100743156616277 Buttiauxella sp. S19-1 (941430) 0.22334066762436117 Buttiauxella sp. (1972222) 0.32790967796034115 Buttiauxella sp. M44 (1852615) 0.00019571057098360847 Buttiauxella sp. UIWRF0978 (1644274) 0.050005746584881626 Buttiauxella gavini…
Enterobacteriaceae	Enterobacter	145	66.7836	Enterobacter sp. UIWRF0174 (1644443) 0.0012733876440844127 Enterobacter sp. UIWRF1186 (1644796) 0.033083466715805074 Enterobacter sp. BAB-3139 (1439457) 0.4024902506436067 Enterobacter sp. BN-30 (1267422) 0.013548145448798494 Enterobacter sp. D6C9 (1523622) 0.020113698405261688 Enterobacter sp. Wy2-D9 (1128394) 0.1852020872355768 Enterobacter sp. BAB-5755 (1847979) 0.004409464098450773 Enterobact…	36.6162	Enterobacter sp. UIWRF0174 (1644443) 0.02036410575686756 Enterobacter sp. UIWRF1186 (1644796) 0.13005424333016677 Enterobacter sp. BAB-3139 (1439457) 0.04578785718482788 Enterobacter sp. BN-30 (1267422) 0.02629862847942096 Enterobacter sp. D6C9 (1523622) 0.03347326900061692 Enterobacter sp. Wy2-D9 (1128394) 0.027637119500142665 Enterobacter sp. BAB-5755 (1847979) 0.002065859166252832 Enterobacter…
Enterobacteriaceae	Escherichia	22	7.90675	Escherichia sp. UIWRF0707 (1644975) 0.011095416665335181 Escherichia sp. UIWRF0804 (1645002) 0.3003614986336794 Escherichia sp. ESBL360aB15 13 2E (1535119) 0.02243006628070707 Escherichia sp. UIWRF0864 (1645024) 0.4964527064362791 Escherichia sp. SWM Isolation 4 (360557) 0.006238006643915501 Escherichia sp. ESBL156B1 13 2E (1535091) 0.11949803394342719 Escherichia sp. UIWRF0800 (1645000) 0.343716…	4.29573	Escherichia sp. UIWRF0707 (1644975) 0.03268921436665083 Escherichia sp. UIWRF0804 (1645002) 0.15240131123814665 Escherichia sp. ESBL360aB15 13 2E (1535119) 0.0081761700970379 Escherichia sp. UIWRF0864 (1645024) 0.033136067632090274 Escherichia sp. SWM Isolation 4 (360557) 0.0009302440305700114 Escherichia sp. ESBL156B1 13 2E (1535091) 0.007803204261112777 Escherichia sp. UIWRF0800 (1645000) 1.377…
Enterobacteriaceae	Kluyvera	17	2.64606	Kluyvera sp. AaMG9 (681144) 0.060436846831250245 Kluyvera sp. SP8(2011) (1038911) 0.03044339990002969 Kluyvera sp. UIWRF0111 (1645206) 0.2262532320870546 Kluyvera sp. LS-120 (1459972) 1.1858412490915298 Kluyvera sp. mixed culture J15-42 (1718055) 0.03945559387040943 Kluyvera sp. UIWRF0607 (1645219) 0.004426076940168701 Kluyvera sp. UIWRF0447 (1645210) 0.1485843641808673 Kluyvera sp. UIWRF0415 (16…	3.69548	Kluyvera sp. AaMG9 (681144) 0.02258200069031165 Kluyvera sp. SP8(2011) (1038911) 2.5013598505436064e-05 Kluyvera sp. UIWRF0111 (1645206) 0.009331250241020805 Kluyvera sp. LS-120 (1459972) 2.74564261208536 Kluyvera sp. mixed culture J15-42 (1718055) 0.019912291051485235 Kluyvera sp. UIWRF0607 (1645219) 0.0009142084733367412 Kluyvera sp. UIWRF0447 (1645210) 0.04252809155140776 Kluyvera sp. UIWRF041…
Enterobacteriaceae	Kosakonia	5	0.276948	Kosakonia sp. D1Pl40 (1812955) 0.01996544409877952 Kosakonia sp. EN-17 (1657930) 8.580577493921567e-05 Kosakonia oryziphila (1005667) 0.11616283283680331 Kosakonia sp. DR 1-07 (1534035) 0.015239891887112552 Kosakonia sp. XT-4 (1716470) 0.12549354684995395	0.260158	Kosakonia sp. D1Pl40 (1812955) 0.042250056259572205 Kosakonia sp. EN-17 (1657930) 0.00404411875730067 Kosakonia oryziphila (1005667) 0.046103863788927016 Kosakonia sp. DR 1-07 (1534035) 0.00038462819761681823 Kosakonia sp. XT-4 (1716470) 0.1673754621016658
Enterobacteriaceae	Leclercia	6	1.119	Leclercia sp. T1-1 (1256905) 0.0015791596420480834 Leclercia sp. YU-SS-B-62 (1392796) 0.046334209176996176 Leclercia adecarboxylata ATCC 23216 = NBRC 102595 (911008) 0.007765793690836771 Leclercia sp. SYC81 (1867535) 1.0513069618845212 Leclercia sp. BTCZ22 (1461200) 0.0061026181731653455 Leclercia sp. O-NR2 (1084543) 0.005913228209003835	0.496817	Leclercia sp. T1-1 (1256905) 0.023553250091173723 Leclercia sp. YU-SS-B-62 (1392796) 0.05461618275924821 Leclercia adecarboxylata ATCC 23216 = NBRC 102595 (911008) 0.004676182892688124 Leclercia sp. SYC81 (1867535) 0.34497170777500563 Leclercia sp. BTCZ22 (1461200) 0.05673812634138821 Leclercia sp. O-NR2 (1084543) 0.012261553741098902
Enterobacteriaceae	Lelliottia	6	0.419088	Lelliottia sp. THG-S2 (1536706) 0.1530921908107846 Lelliottia jeotgali (1907578) 0.03104986174029354 Lelliottia sp. South Africa R (1536623) 0.01853392499582685 Lelliottia nimipressuralis (69220) 0.09841620955763573 Lelliottia sp. UYFA298 (1605327) 0.033240334675333445 Lelliottia amnigena NBRC 105700 (1219085) 0.08475563385601331	0.568149	Lelliottia sp. THG-S2 (1536706) 0.15488911122060017 Lelliottia jeotgali (1907578) 0.020065683745339707 Lelliottia sp. South Africa R (1536623) 0.26280298312799866 Lelliottia nimipressuralis (69220) 0.04248592383875453 Lelliottia sp. UYFA298 (1605327) 0.02565061508009303 Lelliottia amnigena NBRC 105700 (1219085) 0.06225510269831074
Enterobacteriaceae	Mangrovibacter	8	2.02171	Mangrovibacter sp. P21 (1500176) 0.020763395787809495 Mangrovibacter sp. P5 (1500178) 0.004007675490290554 Mangrovibacter plantisponsor (451513) 0.018505391991316216 Mangrovibacter sp. P16 (1500175) 0.5810645266339757 Mangrovibacter sp. P13 (1500174) 0.07006657192207724 Mangrovibacter sp. P6 (1500179) 0.009341201726779979 Mangrovibacter sp. WG-1 (573034) 1.2617468116665147 Mangrovibacter sp. MSSR…	2.77894	Mangrovibacter sp. P21 (1500176) 0.0038153501453632517 Mangrovibacter sp. P5 (1500178) 0.0025656945329709936 Mangrovibacter plantisponsor (451513) 0.011835054375607612 Mangrovibacter sp. P16 (1500175) 0.9767325344042 Mangrovibacter sp. P13 (1500174) 0.08198367561234904 Mangrovibacter sp. P6 (1500179) 0.03135002394586418 Mangrovibacter sp. WG-1 (573034) 1.6346829193175747 Mangrovibacter sp. MSSRF …
Enterobacteriaceae	Shigella	12	0.833584	Shigella sp. CH-28 (1716506) 0.13986129855987603 Shigella sp. RI44 (640060) 0.4250240309274991 Shigella sp. 86.3 (1777443) 0.01813651597970776 Shigella sp. p-11 (994875) 0.03300837270119799 Shigella sp. SG122 (1673191) 0.0003430898705540709 Shigella sp. BBDP15 (366308) 8.595779667342397e-05 Shigella sp. H7 (1052118) 0.024437518046581175 Shigella sp. RI32 (640059) 0.02198497995895822 Shigella sp. …	1.54404	Shigella sp. CH-28 (1716506) 0.05412392281192276 Shigella sp. RI44 (640060) 1.0944604061302914 Shigella sp. 86.3 (1777443) 0.0005379488860843438 Shigella sp. p-11 (994875) 0.004990728735243853 Shigella sp. SG122 (1673191) 0.021096246345883883 Shigella sp. BBDP15 (366308) 0.029307388709599452 Shigella sp. H7 (1052118) 0.007810381033785626 Shigella sp. RI32 (640059) 0.0919840734703559 Shigella sp. …
Flavobacteriaceae	Cellulophaga	13	0.315644	Cellulophaga sp. RHA 5 (1249943) 0.011224385042793392 Cellulophaga omnivescoria (1888890) 0.14698348263771177 Cellulophaga sp. An41 (1720028) 4.399307210043015e-05 Cellulophaga baltica (76594) 0.0054117477743963706 Cellulophaga sp. FI 9D (1353407) 0.010680408988066156 Cellulophaga sp. MGE SAT 694 (1250269) 0.025492625864280503 Cellulophaga sp. AU125C Ted2 SNAX (1762632) 0.000252198298190524 Cellu…	0.603552	Cellulophaga sp. RHA 5 (1249943) 0.17636115495412844 Cellulophaga omnivescoria (1888890) 0.15160211198982934 Cellulophaga sp. An41 (1720028) 0.001213155247109922 Cellulophaga baltica (76594) 0.010668771947574844 Cellulophaga sp. FI 9D (1353407) 0.02316359824463778 Cellulophaga sp. MGE SAT 694 (1250269) 0.020849335488653507 Cellulophaga sp. AU125C Ted2 SNAX (1762632) 0.0003170257844728889 Cellulop…
Flavobacteriaceae	Dokdonia	9	1.37163	Dokdonia sp. KC50A (1859385) 0.011029532925263123 Dokdonia sp. (2024995) 0.04134727430312216 Dokdonia sp. DIK-SEA-51 (1221363) 0.08347791373625768 Dokdonia lutea (1835608) 0.02469544141933336 Dokdonia sp. U1371-101202-SW230 (1171541) 0.08671167803797702 Dokdonia sp. NBRC 100818 (1113684) 0.5353658275150771 Dokdonia eikasta (308116) 0.0005010351291527759 Dokdonia sp. NBRC 100816 (1113683) 0.004922…	0.514984	Dokdonia sp. KC50A (1859385) 0.01572162053648309 Dokdonia sp. (2024995) 0.008510195306531779 Dokdonia sp. DIK-SEA-51 (1221363) 0.007232185415697707 Dokdonia lutea (1835608) 0.10690531437944771 Dokdonia sp. U1371-101202-SW230 (1171541) 0.26696465343804276 Dokdonia sp. NBRC 100818 (1113684) 0.10600599001374297 Dokdonia eikasta (308116) 0.0006280009944762029 Dokdonia sp. NBRC 100816 (1113683) 0.0027…
Table 2			LowDivA_indiv1		LowDivA_indiv2
Family	Genera	#Species	Genera%abundance	SpeciesAndAbundance	Genera%abundance	SpeciesAndAbundance
Acetobacteraceae	Gluconacetobacter	13	1.54642e-05	Gluconacetobacter sp. IBP-MG01 (1473146) 2.150472042892466e-12 Gluconacetobacter sp. ITDI2.1 (76485) 9.05275548105331e-06 Gluconacetobacter sp. 4L (310688) 4.45058243790996e-09 Gluconacetobacter entanii (108528) 7.525656902102292e-12 Gluconacetobacter diazotrophicus PA1 5 (272568) 1.6188572614234394e-09 Gluconacetobacter sp. Gs4 (914270) 8.121130832960873e-07 Gluconacetobacter sp. D1SP208 (181334…	0.00292611	Gluconacetobacter sp. IBP-MG01 (1473146) 7.002469783992031e-12 Gluconacetobacter sp. ITDI2.1 (76485) 0.0029224639324090277 Gluconacetobacter sp. 4L (310688) 8.311783233788017e-07 Gluconacetobacter entanii (108528) 1.806211912007298e-11 Gluconacetobacter diazotrophicus PA1 5 (272568) 1.7052171221943324e-07 Gluconacetobacter sp. Gs4 (914270) 1.612392907712326e-06 Gluconacetobacter sp. D1SP208 (1813…
Acetobacteraceae	Komagataeibacter	16	0.173493	Komagataeibacter sp. DS3MA.127B (1725103) 1.146017736800702e-06 Komagataeibacter sp. DS1MC.72B (1725095) 7.975606442251959e-11 Komagataeibacter europaeus LMG 18494 (940284) 1.9991574673955657e-11 Komagataeibacter sp. DS2MC.114 (1725067) 7.366257553694923e-10 Komagataeibacter saccharivorans (265959) 7.59509325528148e-08 Komagataeibacter xylinus (28448) 1.734747653785641e-09 Komagataeibacter sp. DS…	0.528877	Komagataeibacter sp. DS3MA.127B (1725103) 9.324265378885784e-07 Komagataeibacter sp. DS1MC.72B (1725095) 1.6311807279331863e-09 Komagataeibacter europaeus LMG 18494 (940284) 8.531297373725796e-10 Komagataeibacter sp. DS2MC.114 (1725067) 2.3594080917096464e-08 Komagataeibacter saccharivorans (265959) 1.4166977491129403e-06 Komagataeibacter xylinus (28448) 3.7888597400401034e-08 Komagataeibacter sp…
Acetobacteraceae	Roseomonas	7	2.91719e-06	Roseomonas sp. MH59 (477765) 3.685670812109275e-11 Roseomonas soli (1081025) 2.856335210324689e-06 Roseomonas rubra (1783359) 1.9532956121187805e-12 Roseomonas sp. JCM 28681 (1818785) 7.903262870065544e-11 Roseomonas aquatica (373043) 6.062932608713842e-08 Roseomonas sp. R-1 (1225642) 1.0468654574262267e-10 Roseomonas sp. sjc02.ost.edme (659664) 5.751377329100812e-14	6.67066e-07	Roseomonas sp. MH59 (477765) 8.687261613235711e-11 Roseomonas soli (1081025) 1.6145176005182384e-07 Roseomonas rubra (1783359) 1.7199397883997542e-10 Roseomonas sp. JCM 28681 (1818785) 7.834130936571453e-10 Roseomonas aquatica (373043) 5.044116629894248e-07 Roseomonas sp. R-1 (1225642) 1.6060145543545177e-10 Roseomonas sp. sjc02.ost.edme (659664) 1.6379345274087364e-13
Enterobacteriaceae	Buttiauxella	7	0.385541	Buttiauxella sp. S19-1 (941430) 1.7578767721934185e-11 Buttiauxella sp. W14 (1331377) 0.3509745805553336 Buttiauxella sp. M44 (1852615) 1.0115952034078632e-09 Buttiauxella sp. UW21 (1221624) 1.1959626884777343e-08 Buttiauxella sp. UIWRF0074 (1644268) 3.827059064845131e-07 Buttiauxella sp. SYC18 (1867476) 2.6230563013807012e-08 Buttiauxella sp. ButC1 (1456779) 0.03456605907418594	0.265924	Buttiauxella sp. S19-1 (941430) 4.235838699952854e-11 Buttiauxella sp. W14 (1331377) 0.0033574670701151696 Buttiauxella sp. M44 (1852615) 5.125572991870226e-09 Buttiauxella sp. UW21 (1221624) 1.988602175957567e-06 Buttiauxella sp. UIWRF0074 (1644268) 7.57477878505329e-07 Buttiauxella sp. SYC18 (1867476) 2.943812580725932e-09 Buttiauxella sp. ButC1 (1456779) 0.2625634646743214
Enterobacteriaceae	Citrobacter	9	94.5685	Citrobacter sp. NCCP-609 (1482683) 3.136145579629696e-09 Citrobacter sp. 17.6 KSS (1070075) 7.690531512150995e-05 Citrobacter sp. ChDC B323 (1444714) 3.618305902398247e-07 Citrobacter sp. enrichment culture clone SRC NBB1 (720740) 6.211465997120298e-08 Citrobacter sp. enrichment culture clone TB39 13 (1308772) 3.216405875340147e-09 Citrobacter sp. UIWRF1252 (1644365) 7.686502804904605e-11 Citroba…	71.2846	Citrobacter sp. NCCP-609 (1482683) 1.2601183630098191e-08 Citrobacter sp. 17.6 KSS (1070075) 0.0030908144931006765 Citrobacter sp. ChDC B323 (1444714) 4.340188301720814e-07 Citrobacter sp. enrichment culture clone SRC NBB1 (720740) 2.3575573328554372e-07 Citrobacter sp. enrichment culture clone TB39 13 (1308772) 7.82028488266374e-09 Citrobacter sp. UIWRF1252 (1644365) 7.305911315412951e-11 Citrob…
Enterobacteriaceae	Cronobacter	9	1.1988e-05	Cronobacter sp. KR4.8 (1282263) 1.529586456596913e-21 Cronobacter sp. PS-54 (613156) 6.174654441478133e-06 Cronobacter sp. H61 (1380758) 9.875547114506158e-17 Cronobacter condimenti 1330 (1073999) 3.5487204191966544e-13 Cronobacter sp. YC5 (1672675) 4.991797141348076e-09 Cronobacter sp. XFP-gy (1538106) 9.22646673030275e-11 Cronobacter sp. Ku1409-10-11 (1779821) 4.117865941445633e-09 Cronobacter …	1.56645e-05	Cronobacter sp. KR4.8 (1282263) 9.505967515427814e-21 Cronobacter sp. PS-54 (613156) 2.4538348315457894e-06 Cronobacter sp. H61 (1380758) 1.637286263707719e-14 Cronobacter condimenti 1330 (1073999) 3.6924750971083396e-13 Cronobacter sp. YC5 (1672675) 1.3330560615324313e-08 Cronobacter sp. XFP-gy (1538106) 8.838276232880567e-12 Cronobacter sp. Ku1409-10-11 (1779821) 9.08277233609124e-09 Cronobacte…
Enterobacteriaceae	Enterobacter	14	0.116471	Enterobacter sp. B25(2012) (1242717) 0.0005400462813253035 Enterobacter sp. 29GP (1105147) 0.004785740211244021 Enterobacter sp. MW-D 2330 (1366625) 1.1311486084977271e-07 Enterobacter sp. Co9902 (337064) 4.138554503400166e-11 Enterobacter sp. BSJ18 (1312678) 0.11094669786059985 Enterobacter sp. UIWRF1030 (1644761) 7.403364324375803e-11 Enterobacter sp. DIV117 (671738) 1.909563241657182e-08 Enter…	0.0756894	Enterobacter sp. B25(2012) (1242717) 0.0002562124621251936 Enterobacter sp. 29GP (1105147) 0.023354614604886997 Enterobacter sp. MW-D 2330 (1366625) 4.1742760562459505e-08 Enterobacter sp. Co9902 (337064) 1.6903565733378566e-10 Enterobacter sp. BSJ18 (1312678) 0.05184209273893044 Enterobacter sp. UIWRF1030 (1644761) 2.0744024137834705e-10 Enterobacter sp. DIV117 (671738) 3.7114546056938543e-07 En…
Enterobacteriaceae	Escherichia	12	3.63606e-06	Escherichia sp. VIT-SSA (1507051) 2.1146544718167857e-11 Escherichia sp. 105.12 (1220663) 3.172527066426306e-09 Escherichia sp. 39C.8 (1777380) 6.77380674652632e-11 Escherichia sp. ESBL301B15 13 2E (1535114) 3.665463075533913e-15 Escherichia sp. ESBL519B1 13 4A (1563527) 8.935775393082944e-08 Escherichia sp. ESBL223B15 13 2E (1535105) 2.2134034468846283e-13 Escherichia sp. CH-13 (1716443) 3.52764…	4.17131e-05	Escherichia sp. VIT-SSA (1507051) 2.995891831492972e-10 Escherichia sp. 105.12 (1220663) 1.4746225250938292e-07 Escherichia sp. 39C.8 (1777380) 4.15404052884043e-09 Escherichia sp. ESBL301B15 13 2E (1535114) 1.7210305443560466e-13 Escherichia sp. ESBL519B1 13 4A (1563527) 3.6374377630126414e-07 Escherichia sp. ESBL223B15 13 2E (1535105) 3.577525434098453e-12 Escherichia sp. CH-13 (1716443) 4.0877…
Enterobacteriaceae	Klebsiella	151	3.70086	Klebsiella sp. FC61 (1788408) 9.627513796540601e-08 Klebsiella sp. UIWRF0735 (1645159) 2.0480329462275986e-06 Klebsiella sp. enrichment culture clone SRC DSB17 (720796) 1.3589840369557606e-08 Klebsiella sp. MYC (390950) 4.658278650660305e-10 Klebsiella sp. F83 (948562) 9.223672597460534e-15 Klebsiella sp. GYPB15 (988768) 1.7517629968256107e-09 Klebsiella sp. D1Ss49 (1812016) 6.9830196974456385e-1…	19.9247	Klebsiella sp. FC61 (1788408) 8.137680164492563e-07 Klebsiella sp. UIWRF0735 (1645159) 2.587494309845412e-05 Klebsiella sp. enrichment culture clone SRC DSB17 (720796) 1.775233541296309e-09 Klebsiella sp. MYC (390950) 9.647039914382636e-10 Klebsiella sp. F83 (948562) 7.48529331252041e-13 Klebsiella sp. GYPB15 (988768) 2.4644139595768154e-08 Klebsiella sp. D1Ss49 (1812016) 1.7496956542178342e-10 K…
Enterobacteriaceae	Kluyvera	7	0.00225097	Kluyvera cryocrescens (580) 0.002230653053889133 Kluyvera sp. UIWRF0415 (1645209) 6.366173745823426e-12 Kluyvera sp. UIWRF0451 (1645213) 2.7565792055346175e-14 Kluyvera sp. AaMG9 (681144) 2.2719739144920418e-09 Kluyvera sp. UIWRF0607 (1645219) 7.852450583226105e-12 Kluyvera sp. UIWRF0674 (1645220) 7.672235416443172e-12 Kluyvera sp. CRP51 (1123789) 2.0319646518123817e-05	0.00108456	Kluyvera cryocrescens (580) 0.001041715971720147 Kluyvera sp. UIWRF0415 (1645209) 1.2978777945648574e-10 Kluyvera sp. UIWRF0451 (1645213) 1.5333682219790648e-13 Kluyvera sp. AaMG9 (681144) 1.412273538597794e-07 Kluyvera sp. UIWRF0607 (1645219) 2.7512884813002696e-11 Kluyvera sp. UIWRF0674 (1645220) 3.190256551237377e-10 Kluyvera sp. CRP51 (1123789) 4.2705717702530576e-05
Enterobacteriaceae	Kosakonia	7	0.184952	Kosakonia sp. D1Pl40 (1812955) 1.7687487845101787e-05 Kosakonia sp. SR 3-04 (1534036) 4.5213506952319093e-10 Kosakonia sacchari (1158459) 7.672941159296485e-10 Kosakonia sp. EN-17 (1657930) 2.3530127892135366e-10 Kosakonia sp. XT-4 (1716470) 0.1029942872534525 Kosakonia sp. PtB28 (1850333) 6.757739425738524e-08 Kosakonia sp. (1916651) 0.08193979526794408	1.52539	Kosakonia sp. D1Pl40 (1812955) 0.00013376185708209473 Kosakonia sp. SR 3-04 (1534036) 1.5880426617480645e-10 Kosakonia sacchari (1158459) 7.532963609217395e-10 Kosakonia sp. EN-17 (1657930) 1.2602953255620883e-09 Kosakonia sp. XT-4 (1716470) 0.2183896631137154 Kosakonia sp. PtB28 (1850333) 3.493825110675798e-09 Kosakonia sp. (1916651) 1.3068682552675526
Enterobacteriaceae	Mangrovibacter	7	0.79815	Mangrovibacter plantisponsor (451513) 0.7787687700398922 Mangrovibacter sp. P4 (1500177) 0.00031039038845294967 Mangrovibacter sp. P5 (1500178) 2.619680556577945e-12 Mangrovibacter sp. MSSRF N97 (1756679) 0.00146473594163718 Mangrovibacter sp. P6 (1500179) 1.8489090332535383e-18 Mangrovibacter sp. P13 (1500174) 0.01754704639745268 Mangrovibacter sp. P12 (1500173) 5.939785083907535e-05	5.44561	Mangrovibacter plantisponsor (451513) 5.236789396051314 Mangrovibacter sp. P4 (1500177) 0.021152924691204476 Mangrovibacter sp. P5 (1500178) 5.705247872205922e-12 Mangrovibacter sp. MSSRF N97 (1756679) 0.172441522052548 Mangrovibacter sp. P6 (1500179) 1.3007888009323591e-17 Mangrovibacter sp. P13 (1500174) 0.014595542275311566 Mangrovibacter sp. P12 (1500173) 0.0006260606240796082
Enterobacteriaceae	Raoultella	11	0.0694678	Raoultella sp. UIWRF0494 (1645380) 9.034633658925322e-12 Raoultella sp. enrichment culture clone HSL103 (887674) 4.717671210097388e-08 Raoultella sp. South Africa D (1536627) 1.2766996489062412e-13 Raoultella sp. SQ54 (1335794) 1.5271922378195552e-14 Raoultella sp. UIWRF0861 (1645396) 0.06946637330374131 Raoultella ornithinolytica B6 (1286170) 1.042227091913532e-06 Raoultella sp. UIWRF0512 (16453…	0.942992	Raoultella sp. UIWRF0494 (1645380) 2.8964054114969785e-11 Raoultella sp. enrichment culture clone HSL103 (887674) 4.475708174397055e-08 Raoultella sp. South Africa D (1536627) 2.6878371269384294e-12 Raoultella sp. SQ54 (1335794) 1.9853989571699816e-12 Raoultella sp. UIWRF0861 (1645396) 0.9429809761268461 Raoultella ornithinolytica B6 (1286170) 1.0700357673966914e-05 Raoultella sp. UIWRF0512 (1645…
Enterobacteriaceae	Salmonella	10	4.67804e-05	Salmonella sp. 751 (1392971) 2.1427249114678282e-09 Salmonella sp. AHL 6 (247466) 6.573515074243068e-06 Salmonella enterica subsp. enterica serovar Sandiego (1151002) 6.659541375124493e-13 Salmonella sp. RPWA1.6 (1304709) 1.7499473125878665e-09 Salmonella enterica subsp. enterica serovar Bsilla (905065) 3.499385854887542e-05 Salmonella enterica subsp. enterica serovar O7:Hc:1,5 (1095633) 2.330489…	0.000467859	Salmonella sp. 751 (1392971) 2.5878435774945256e-09 Salmonella sp. AHL 6 (247466) 3.017410228086785e-06 Salmonella enterica subsp. enterica serovar Sandiego (1151002) 8.985214578235802e-12 Salmonella sp. RPWA1.6 (1304709) 9.747370757597792e-09 Salmonella enterica subsp. enterica serovar Bsilla (905065) 3.442645877100801e-05 Salmonella enterica subsp. enterica serovar O7:Hc:1,5 (1095633) 5.4220995…
Pseudomonadaceae	Pseudomonas	13	0.000223995	Pseudomonas sp. HX32 (446675) 3.7727419187987174e-10 Pseudomonas sp. AU (159102) 7.837298164692228e-11 Pseudomonas sp. G16(2015) (1721034) 3.105090697941178e-11 Pseudomonas sp. SGM ash1 (1255988) 3.7526205493802585e-09 Pseudomonas sp. M49-6.1 (559796) 1.0616314225719197e-07 Pseudomonas sp. VS-82 (591598) 1.910409931445865e-12 Pseudomonas sp. 448B4 12ECASO (1794642) 4.4788398345767885e-07 Pseudomo…	0.00144431	Pseudomonas sp. HX32 (446675) 2.331392795991664e-08 Pseudomonas sp. AU (159102) 4.121413293088704e-09 Pseudomonas sp. G16(2015) (1721034) 2.9692922093562396e-10 Pseudomonas sp. SGM ash1 (1255988) 1.4282974467156562e-08 Pseudomonas sp. M49-6.1 (559796) 3.5744284312078213e-07 Pseudomonas sp. VS-82 (591598) 4.986058232068273e-11 Pseudomonas sp. 448B4 12ECASO (1794642) 5.992759975280687e-07 Pseudomon…
Streptococcaceae	Lactococcus	7	2.4543e-05	Lactococcus sp. F150 (421081) 1.6507372123003322e-09 Lactococcus sp. Da-18 (462359) 8.512940250882882e-14 Lactococcus sp. JIP 26-01 (423345) 2.3236418659066127e-05 Lactococcus sp. BYMS21 (1822110) 7.431691641279527e-07 Lactococcus sp. TP2ML (701306) 5.61713432295913e-07 Lactococcus hircilactis (1494462) 3.8465450628420087e-17 Lactococcus sp. SAP823.2 (1218857) 3.5921066539232805e-14	0.000185302	Lactococcus sp. F150 (421081) 1.5611691824131772e-08 Lactococcus sp. Da-18 (462359) 4.0403458587539417e-13 Lactococcus sp. JIP 26-01 (423345) 0.000184454978265284 Lactococcus sp. BYMS21 (1822110) 2.1536105945449045e-07 Lactococcus sp. TP2ML (701306) 6.164853268113543e-07 Lactococcus hircilactis (1494462) 7.980345352220915e-17 Lactococcus sp. SAP823.2 (1218857) 1.958646511438469e-11

## Sheet: Scenario 50% A
Table 3			HighDivA_indiv1		HighDivA_indiv2
Family	Genera	#Species	Genera%abundance	SpeciesAndAbundance	Genera%abundance	SpeciesAndAbundance
Acetobacteraceae	Acidocella	8	2.78975	Acidocella sp. DM1 (376447) 0.0044741942470304585 Acidocella sp. (50710) 0.009232925217789095 Acidocella sp. DM4 (376450) 2.6392256784422345 Acidocella sp. D7 (1277343) 0.06483246868288743 Acidocella sp. CFR23 (1335630) 0.059217717550299045 Acidocella aluminiidurans (472056) 0.003966563448676803 Acidocella facilis (525) 0.006635474298104822 Acidocella sp. RW11 (1578137) 0.0021685759068541654	3.00354	Acidocella sp. DM1 (376447) 0.04410530369463318 Acidocella sp. (50710) 0.04119078031658564 Acidocella sp. DM4 (376450) 1.7635208679138543 Acidocella sp. D7 (1277343) 0.03968310223060464 Acidocella sp. CFR23 (1335630) 1.070540201967131 Acidocella aluminiidurans (472056) 0.011243401341710752 Acidocella facilis (525) 0.017848585588671535 Acidocella sp. RW11 (1578137) 0.015407165828612486
Acetobacteraceae	Asaia	11	1.61991	Asaia sp. AG 3.5 Aa (760034) 0.9434667729604381 Asaia sp. F1f (1232611) 0.008751405710099514 Asaia sp. AA 7.5 Aa (760047) 0.04469214676350372 Asaia platycodi (610243) 0.41695650576455057 Asaia sp. (1872642) 0.06045376453427905 Asaia platycodi JCM 25414 (1236525) 0.004041464386994848 Asaia sp. O27 (571999) 0.0031818960406437427 Asaia prunellae JCM 25354 (1236502) 0.01102276793819648 Asaia sp. AE10…	1.58035	Asaia sp. AG 3.5 Aa (760034) 0.8592732394507249 Asaia sp. F1f (1232611) 0.0060246386243653334 Asaia sp. AA 7.5 Aa (760047) 0.006136520354243736 Asaia platycodi (610243) 0.1668550220451349 Asaia sp. (1872642) 0.3823765828981549 Asaia platycodi JCM 25414 (1236525) 0.09743006308314141 Asaia sp. O27 (571999) 0.004527630712326789 Asaia prunellae JCM 25354 (1236502) 0.021595301370940546 Asaia sp. AE10.…
Acetobacteraceae	Gluconobacter	7	2.14981	Gluconobacter thailandicus (257438) 0.02372652307051431 Gluconobacter sp. aP81 (765738) 0.0008113315540747395 Gluconobacter sp. VTH-AE57 (1712066) 0.0008292461787943743 Gluconobacter sp. aP112 (765736) 1.1961262281624867 Gluconobacter sp. RB88-1 (575405) 0.013699007860607071 Gluconobacter cerevisiae (1379734) 0.007072506244700366 Gluconobacter sp. AN1-1 (447632) 0.9075499930720203	4.0813	Gluconobacter thailandicus (257438) 0.05040288093711755 Gluconobacter sp. aP81 (765738) 0.11688448209603937 Gluconobacter sp. VTH-AE57 (1712066) 0.00674157076013506 Gluconobacter sp. aP112 (765736) 3.5827506062300216 Gluconobacter sp. RB88-1 (575405) 0.0076452330389484265 Gluconobacter cerevisiae (1379734) 0.023766613432472116 Gluconobacter sp. AN1-1 (447632) 0.2931039193373772
Clostridiaceae	Alkaliphilus	6	1.20151	Alkaliphilus pronyensis (1482732) 0.03167701687578275 Alkaliphilus oremlandii (461876) 0.33120522431875715 Alkaliphilus sp. (1872455) 0.4405235157899105 Alkaliphilus sp. A1 (1468164) 0.004619281850159529 Alkaliphilus namsaraevii (1454184) 0.38713951130020885 Alkaliphilus hydrothermalis (1482730) 0.0063483330520467	0.491918	Alkaliphilus pronyensis (1482732) 0.0035479091013731175 Alkaliphilus oremlandii (461876) 0.18084227435902853 Alkaliphilus sp. (1872455) 0.01624767420490155 Alkaliphilus sp. A1 (1468164) 0.24566159908923288 Alkaliphilus namsaraevii (1454184) 0.04406608410009408 Alkaliphilus hydrothermalis (1482730) 0.0015527407377393483
Clostridiaceae	Caloramator	11	9.99314	Caloramator sp. (1871330) 0.016392103035897557 Caloramator australicus RC3 (857293) 0.0009859938459379743 Caloramator uzoniensis (189866) 0.004951815780207073 Caloramator sp. PopG01 (913742) 0.016522107459682384 Caloramator coolhaasii (95159) 8.585033292752817 Caloramator mitchellensis (908809) 0.0013246394660146185 Caloramator australicus (515264) 0.06983086122107439 Caloramator proteoclasticus …	0.721114	Caloramator sp. (1871330) 0.002761615237509111 Caloramator australicus RC3 (857293) 0.01497542190387558 Caloramator uzoniensis (189866) 0.0226935526382875 Caloramator sp. PopG01 (913742) 0.011796425612053567 Caloramator coolhaasii (95159) 0.11930328248670748 Caloramator mitchellensis (908809) 0.008907046994510604 Caloramator australicus (515264) 0.009328725738336898 Caloramator proteoclasticus DS…
Enterobacteriaceae	Buttiauxella	14	1.94161	Buttiauxella sp. SYC18 (1867476) 0.029225483071694525 Buttiauxella sp. UIWRF0978 (1644274) 0.019110303809746137 Buttiauxella sp. (1972222) 0.026087764809612904 Buttiauxella agrestis (82977) 0.0005652373652176119 Buttiauxella sp. UW21 (1221624) 0.8384938700681575 Buttiauxella sp. UIWRF0103 (1644270) 0.2621372385525346 Buttiauxella gaviniae (82990) 0.02110398930880865 Buttiauxella brennerae (82988)…	4.90897	Buttiauxella sp. SYC18 (1867476) 0.16036751150837356 Buttiauxella sp. UIWRF0978 (1644274) 0.31675505886469085 Buttiauxella sp. (1972222) 0.004723912002109044 Buttiauxella agrestis (82977) 0.0045494533753966905 Buttiauxella sp. UW21 (1221624) 2.8591552815151884 Buttiauxella sp. UIWRF0103 (1644270) 0.7179662717693689 Buttiauxella gaviniae (82990) 0.17424276967656713 Buttiauxella brennerae (82988) 0…
Enterobacteriaceae	Enterobacter	145	61.7533	Enterobacter sp. SP-1.2 (1861957) 6.224822979732808 Enterobacter sp. E4M-U (741716) 1.6066436734994762 Enterobacter sp. AB11 (1792699) 0.060452437314331885 Enterobacter sp. Oj06 (1821954) 0.01557224227680976 Enterobacter sp. PR3 (687440) 0.055957319532924196 Enterobacter sp. CCBAU 15567 (407814) 0.008625537837422141 Enterobacter sp. MLB32 (1195782) 0.21926683623757098 Enterobacter sp. BS2-1 (9943…	64.1973	Enterobacter sp. SP-1.2 (1861957) 10.795836568384866 Enterobacter sp. E4M-U (741716) 0.24955951181933617 Enterobacter sp. AB11 (1792699) 0.02318253254219099 Enterobacter sp. Oj06 (1821954) 0.009801649304428482 Enterobacter sp. PR3 (687440) 0.02142736052960515 Enterobacter sp. CCBAU 15567 (407814) 0.046706995764459795 Enterobacter sp. MLB32 (1195782) 0.09588675151397735 Enterobacter sp. BS2-1 (994…
Enterobacteriaceae	Escherichia	22	3.92553	Escherichia sp. NCCP-1754 (2003227) 0.24124975640209817 Escherichia sp. UIWRF1299 (1645096) 0.00372694886248554 Escherichia sp. ESBL360aB15 13 2E (1535119) 0.1625061845320249 Escherichia sp. ESBL526B1 13 4A (1563531) 0.022701429181786907 Escherichia sp. UIWRF1157 (1645095) 0.025633224277309494 Escherichia sp. UIWRF0419 (1644923) 0.029614655085272758 Escherichia sp. 2011SOCCUA11 (1419663) 0.296030…	9.94597	Escherichia sp. NCCP-1754 (2003227) 0.13968852316105482 Escherichia sp. UIWRF1299 (1645096) 0.0035987632669967997 Escherichia sp. ESBL360aB15 13 2E (1535119) 0.0022469592800684586 Escherichia sp. ESBL526B1 13 4A (1563531) 0.00879726664752229 Escherichia sp. UIWRF1157 (1645095) 0.01845324090659218 Escherichia sp. UIWRF0419 (1644923) 0.002375130109148811 Escherichia sp. 2011SOCCUA11 (1419663) 0.135…
Enterobacteriaceae	Kluyvera	17	1.2043	Kluyvera sp. UIWRF0492 (1645215) 0.0035795738603767325 Kluyvera sp. SP8(2011) (1038911) 0.03769385398948837 Kluyvera sp. UIWRF0447 (1645210) 0.011934398468996058 Kluyvera sp. UIWRF0415 (1645209) 0.022077898607914367 Kluyvera georgiana (73098) 0.1170470103468434 Kluyvera sp. UIWRF0113 (1645208) 0.08906238983592832 Kluyvera sp. mixed culture J15-42 (1718055) 0.020552024372463253 Kluyvera sp. GX14 (…	1.19673	Kluyvera sp. UIWRF0492 (1645215) 0.011795388214595729 Kluyvera sp. SP8(2011) (1038911) 0.21659512541935141 Kluyvera sp. UIWRF0447 (1645210) 0.040124876818531 Kluyvera sp. UIWRF0415 (1645209) 0.04699323163497566 Kluyvera georgiana (73098) 0.01678944383232049 Kluyvera sp. UIWRF0113 (1645208) 0.3439073774957501 Kluyvera sp. mixed culture J15-42 (1718055) 0.009264569422531618 Kluyvera sp. GX14 (10710…
Enterobacteriaceae	Kosakonia	5	0.165505	Kosakonia sp. D1Pl40 (1812955) 0.09147503492103369 Kosakonia sp. SR 3-04 (1534036) 0.00020794030872534685 Kosakonia sacchari (1158459) 0.0031284552505200626 Kosakonia sp. XT-13 (1716469) 0.06207860474561343 Kosakonia sp. KHN5 (1702044) 0.008615061755637856	0.642259	Kosakonia sp. D1Pl40 (1812955) 0.31858040073985644 Kosakonia sp. SR 3-04 (1534036) 0.01172873822666383 Kosakonia sacchari (1158459) 0.08540833564046056 Kosakonia sp. XT-13 (1716469) 0.07135112243613695 Kosakonia sp. KHN5 (1702044) 0.15519001752541986
Enterobacteriaceae	Leclercia	6	1.38806	Leclercia sp. G25 (1302161) 0.1961624621989267 Leclercia sp. 1185/07 (680319) 0.0025606583713646577 Leclercia sp. BTCZ22 (1461200) 0.9777236117807774 Leclercia sp. Z1-2-1 (1837744) 0.0015722226939821316 Leclercia sp. MO6 (869640) 0.20815812273289547 Leclercia sp. RU-10 (1195504) 0.001884088366608543	0.58639	Leclercia sp. G25 (1302161) 0.045417999569932685 Leclercia sp. 1185/07 (680319) 0.0001602862159778686 Leclercia sp. BTCZ22 (1461200) 0.47325967540463143 Leclercia sp. Z1-2-1 (1837744) 2.2772485293757062e-05 Leclercia sp. MO6 (869640) 0.05628480884204359 Leclercia sp. RU-10 (1195504) 0.011244104756893495
Enterobacteriaceae	Lelliottia	6	7.24028	Lelliottia sp. UYFA298 (1605327) 4.2712311391855335 Lelliottia sp. South Africa R (1536623) 0.023956814817474935 Lelliottia nimipressuralis (69220) 0.04641095532162829 Lelliottia sp. 7254-16 (2080842) 0.4710188958268924 Lelliottia sp. SS70 (1867541) 2.3473122721203703 Lelliottia sp. seB3 (1766873) 0.08034925548199331	2.72542	Lelliottia sp. UYFA298 (1605327) 0.17036278377159858 Lelliottia sp. South Africa R (1536623) 1.2219420768474107 Lelliottia nimipressuralis (69220) 0.036232486923814776 Lelliottia sp. 7254-16 (2080842) 0.37145262347472463 Lelliottia sp. SS70 (1867541) 0.8704675789828065 Lelliottia sp. seB3 (1766873) 0.05495824244030244
Enterobacteriaceae	Mangrovibacter	8	3.02053	Mangrovibacter sp. P13 (1500174) 0.015144624929673499 Mangrovibacter sp. P6 (1500179) 0.06059672256602165 Mangrovibacter sp. WG-1 (573034) 2.5488176167782832 Mangrovibacter sp. P5 (1500178) 0.252022460099265 Mangrovibacter sp. QUEBA03 (1168329) 0.010274617430756177 Mangrovibacter phragmitis (1691903) 0.01236484643566565 Mangrovibacter sp. AB6 (1224317) 0.012100385381801996 Mangrovibacter sp. MSSR…	0.574145	Mangrovibacter sp. P13 (1500174) 0.004338780061709709 Mangrovibacter sp. P6 (1500179) 0.01542073689050022 Mangrovibacter sp. WG-1 (573034) 0.040540802297858655 Mangrovibacter sp. P5 (1500178) 0.06643511978217786 Mangrovibacter sp. QUEBA03 (1168329) 0.010552253010742921 Mangrovibacter phragmitis (1691903) 0.22689063095548204 Mangrovibacter sp. AB6 (1224317) 0.026600137712606647 Mangrovibacter sp. …
Enterobacteriaceae	Shigella	12	0.662247	Shigella sp. 4095 (570220) 0.0035990490513049833 Shigella sp. CH-42 (1716516) 0.031391488407503346 Shigella sp. 09-M2 (1379319) 0.0011231556593175734 Shigella sp. 4104 (570222) 0.10924986329936416 Shigella sp. ASG33 (1446377) 0.07564063146873111 Shigella sp. SG122 (1673191) 0.05643241729277208 Shigella sp. AB5242 (748488) 0.13542762066858038 Shigella sp. 121406 (538201) 0.05782522891953798 Shigel…	3.48667	Shigella sp. 4095 (570220) 0.02712985599078067 Shigella sp. CH-42 (1716516) 0.4947643724220602 Shigella sp. 09-M2 (1379319) 0.013775483295787374 Shigella sp. 4104 (570222) 0.026718860015200508 Shigella sp. ASG33 (1446377) 1.4921398423714407 Shigella sp. SG122 (1673191) 0.23294650951687246 Shigella sp. AB5242 (748488) 0.7817617673048896 Shigella sp. 121406 (538201) 0.031919659990322966 Shigella sp…
Flavobacteriaceae	Cellulophaga	13	0.739003	Cellulophaga sp. An47 (1720034) 0.06584032779842924 Cellulophaga sp. CC12 (368419) 0.021214499455537664 Cellulophaga sp. D3054 (382301) 0.002193564786401418 Cellulophaga sp. B909 (1673289) 0.012810633776237873 Cellulophaga sp. #17 (459551) 0.0013743087272204083 Cellulophaga sp. AU120A Ted2 SNAX (1762621) 0.015356990398365453 Cellulophaga sp. M5 (1262661) 0.11323751324858428 Cellulophaga sp. An18 …	1.6235	Cellulophaga sp. An47 (1720034) 0.36944323684193126 Cellulophaga sp. CC12 (368419) 0.2180656325841903 Cellulophaga sp. D3054 (382301) 0.28965674460776764 Cellulophaga sp. B909 (1673289) 0.003918285182428377 Cellulophaga sp. #17 (459551) 0.0005472722302903691 Cellulophaga sp. AU120A Ted2 SNAX (1762621) 0.04518226032675299 Cellulophaga sp. M5 (1262661) 0.3210499440464658 Cellulophaga sp. An18 (1719…
Flavobacteriaceae	Dokdonia	9	0.205507	Dokdonia diaphoros (308117) 0.000746353658642918 Dokdonia sp. HJK-SWE-127 (1221360) 0.10191052491649188 Dokdonia donghaensis (326320) 0.010628362655257993 Dokdonia sp. MED329 (483376) 0.029634419504441713 Dokdonia sp. B302 (1395139) 0.010011741993643561 Dokdonia genika (308113) 0.0033633320725857726 Dokdonia sp. SRO 18 (1249963) 0.0187881006132807 Dokdonia sp. HMF2319 (1517757) 0.0302999938809989…	0.234454	Dokdonia diaphoros (308117) 0.009936264685342233 Dokdonia sp. HJK-SWE-127 (1221360) 0.10115867105546741 Dokdonia donghaensis (326320) 0.0011805590067023948 Dokdonia sp. MED329 (483376) 0.04170412413416617 Dokdonia sp. B302 (1395139) 0.007943450290355484 Dokdonia genika (308113) 0.006662214985623111 Dokdonia sp. SRO 18 (1249963) 0.041507425366540056 Dokdonia sp. HMF2319 (1517757) 0.022373468876975…
Table 4			LowDivA_indiv1		LowDivA_indiv2
Family	Genera	#Species	Genera%abundance	SpeciesAndAbundance	Genera%abundance	SpeciesAndAbundance
Acetobacteraceae	Gluconacetobacter	13	0.000677539	Gluconacetobacter sp. ITDI2.1 (76485) 0.0006720511011074601 Gluconacetobacter sp. CC3H1 (1556566) 3.9666600472678537e-07 Gluconacetobacter sp. (1935994) 7.313485926765671e-09 Gluconacetobacter sp. VTH-Ai51 (1769154) 7.607328358684212e-14 Gluconacetobacter tumulisoli (1286189) 3.192702676098914e-13 Gluconacetobacter sp. Gs4 (914270) 3.2300103692948787e-07 Gluconacetobacter diazotrophicus (33996) 2…	0.000135933	Gluconacetobacter sp. ITDI2.1 (76485) 0.00013330405232428485 Gluconacetobacter sp. CC3H1 (1556566) 5.48143163976088e-08 Gluconacetobacter sp. (1935994) 1.69757012439526e-10 Gluconacetobacter sp. VTH-Ai51 (1769154) 5.546854581738918e-14 Gluconacetobacter tumulisoli (1286189) 1.434758284751288e-13 Gluconacetobacter sp. Gs4 (914270) 1.746976879501919e-07 Gluconacetobacter diazotrophicus (33996) 5.79…
Acetobacteraceae	Komagataeibacter	16	0.000194709	Komagataeibacter xylinus (28448) 8.05217832438932e-11 Komagataeibacter sp. DS1MC.71B (1725092) 1.2966911891177113e-09 Komagataeibacter sp. SLV-204 (1637718) 3.0984210976020957e-10 Komagataeibacter sp. DS1MA.71A (1725082) 8.559326241834678e-14 Komagataeibacter sp. DS2MA.81 (1725106) 0.00012571379460214575 Komagataeibacter sp. DS2MA.85 (1725108) 3.7618148127742294e-12 Komagataeibacter sp. DS3MA.125…	0.00049977	Komagataeibacter xylinus (28448) 4.5528387872365915e-10 Komagataeibacter sp. DS1MC.71B (1725092) 2.960386000823076e-09 Komagataeibacter sp. SLV-204 (1637718) 2.1328947930454437e-11 Komagataeibacter sp. DS1MA.71A (1725082) 2.500015237168229e-13 Komagataeibacter sp. DS2MA.81 (1725106) 3.978235151090829e-05 Komagataeibacter sp. DS2MA.85 (1725108) 2.6241398412601317e-12 Komagataeibacter sp. DS3MA.125…
Acetobacteraceae	Roseomonas	7	1.31978e-07	Roseomonas sp. H11 (1917961) 2.713241168719655e-09 Roseomonas sp. BZ31r (936034) 3.3198626258513225e-10 Roseomonas sp. MCCC1A07691 (1325675) 8.173142951588884e-12 Roseomonas terrae (424799) 1.2196641222408406e-16 Roseomonas nepalensis (1854500) 2.6995035684127226e-08 Roseomonas sp. I12B-00351 (1355782) 9.992934436148183e-08 Roseomonas hibiscisoli (2027873) 2.0006816364926876e-09	1.50005e-07	Roseomonas sp. H11 (1917961) 1.5646718175212362e-09 Roseomonas sp. BZ31r (936034) 4.897578466418646e-09 Roseomonas sp. MCCC1A07691 (1325675) 5.085803089691602e-12 Roseomonas terrae (424799) 9.54769552476e-17 Roseomonas nepalensis (1854500) 6.341845542479728e-09 Roseomonas sp. I12B-00351 (1355782) 1.3620183789357117e-07 Roseomonas hibiscisoli (2027873) 9.939607611392509e-10
Enterobacteriaceae	Buttiauxella	7	3.70368e-06	Buttiauxella agrestis (82977) 5.837304935034695e-09 Buttiauxella sp. S1-1 (1235714) 1.4868470216486251e-08 Buttiauxella sp. V+1 (1316753) 1.4210467652961318e-11 Buttiauxella sp. P5 (354435) 1.0813668814274979e-07 Buttiauxella sp. S5(2012) (1217730) 2.0102224684492463e-10 Buttiauxella ferragutiae (82989) 3.5746195448319424e-06 Buttiauxella sp. V5 (1069997) 3.913759069630717e-16	3.29954e-06	Buttiauxella agrestis (82977) 1.4031772900277559e-08 Buttiauxella sp. S1-1 (1235714) 4.454599359829325e-09 Buttiauxella sp. V+1 (1316753) 2.6926348079204692e-11 Buttiauxella sp. P5 (354435) 1.2013197978592898e-07 Buttiauxella sp. S5(2012) (1217730) 3.717312262421085e-10 Buttiauxella ferragutiae (82989) 3.160519641468907e-06 Buttiauxella sp. V5 (1069997) 2.1981725077871623e-15
Enterobacteriaceae	Citrobacter	9	0.0111088	Citrobacter sp. P061 (1301731) 5.348062473763673e-09 Citrobacter sp. (1896336) 1.4157676378807101e-09 Citrobacter sp. HBKC SR1 (346180) 2.305972419241765e-16 Citrobacter sp. UIWRF0498 (1644310) 4.3866445163075816e-14 Citrobacter sp. SX-1 (1078670) 0.0003565976027935206 Citrobacter sp. T70 (1382990) 3.3500426622042426e-13 Citrobacter sp. 39C.7 (1777337) 0.010729617718052887 Citrobacter sp. UIWRF07…	0.133799	Citrobacter sp. P061 (1301731) 9.438180758396191e-11 Citrobacter sp. (1896336) 2.3617109166445928e-09 Citrobacter sp. HBKC SR1 (346180) 2.6932698955709646e-15 Citrobacter sp. UIWRF0498 (1644310) 2.5682209146893718e-15 Citrobacter sp. SX-1 (1078670) 0.0001202349030460506 Citrobacter sp. T70 (1382990) 1.2733337489318708e-13 Citrobacter sp. 39C.7 (1777337) 0.13365068740059904 Citrobacter sp. UIWRF07…
Enterobacteriaceae	Cronobacter	9	0.0105619	Cronobacter sp. H61 (1380758) 0.006085158441981519 Cronobacter muytjensii ATCC 51329 (1159613) 4.9124272443303194e-05 Cronobacter sp. YIM h-10 (1697375) 4.734987422789455e-09 Cronobacter sp. SA1U3 (717694) 0.002429004669337427 Cronobacter sp. H108 (1380755) 6.832619008683981e-07 Cronobacter sakazakii (28141) 2.594189540417993e-06 Cronobacter sp. crA1 (1079035) 4.868480726915367e-07 Cronobacter sp…	0.0355292	Cronobacter sp. H61 (1380758) 0.028342854018361913 Cronobacter muytjensii ATCC 51329 (1159613) 1.319392786543856e-05 Cronobacter sp. YIM h-10 (1697375) 9.97700077964171e-10 Cronobacter sp. SA1U3 (717694) 0.004664594565900297 Cronobacter sp. H108 (1380755) 2.1555302549819856e-08 Cronobacter sakazakii (28141) 2.4008154684981644e-06 Cronobacter sp. crA1 (1079035) 8.230191777442905e-07 Cronobacter sp…
Enterobacteriaceae	Enterobacter	14	0.000150998	Enterobacter sp. M11-3 (1632071) 6.497890881737915e-05 Enterobacter sp. NFY132 (1520244) 1.9880743986931423e-10 Enterobacter sp. UIWRF1023 (1644755) 8.151644515720511e-06 Enterobacter sp. ZF07 (679721) 4.654253285297653e-07 Enterobacter sp. UIWRF0991 (1644723) 6.369397764603253e-08 Enterobacter sp. EMA 149 (946214) 3.6108513239866017e-06 Enterobacter sp. UIWRF0584 (1644625) 1.7211663786047889e-18…	6.4347e-06	Enterobacter sp. M11-3 (1632071) 7.676221621060947e-08 Enterobacter sp. NFY132 (1520244) 1.1224282636643594e-07 Enterobacter sp. UIWRF1023 (1644755) 4.5349126158051296e-07 Enterobacter sp. ZF07 (679721) 3.1786054024557805e-07 Enterobacter sp. UIWRF0991 (1644723) 4.813481520895719e-08 Enterobacter sp. EMA 149 (946214) 7.1425134147956e-07 Enterobacter sp. UIWRF0584 (1644625) 6.981273820135835e-20 E…
Enterobacteriaceae	Escherichia	12	60.058	Escherichia sp. CH-34 (1716455) 60.057879740992284 Escherichia sp. UIWRF0856 (1645023) 0.00011972713983823198 Escherichia sp. ESBL535B1 13 4A (1563535) 6.239499374653016e-09 Escherichia sp. UIWRF0931 (1645051) 4.067753416208476e-05 Escherichia sp. UIWRF0766 (1644988) 1.773685722116077e-12 Escherichia sp. DSD31 (1391102) 8.093499046919161e-11 Escherichia sp. UIWRF0944 (1645056) 6.363469393587158e-…	90.1517	Escherichia sp. CH-34 (1716455) 90.15171654342792 Escherichia sp. UIWRF0856 (1645023) 2.818172730832253e-06 Escherichia sp. ESBL535B1 13 4A (1563535) 1.0643773146038757e-09 Escherichia sp. UIWRF0931 (1645051) 2.2115824503482396e-06 Escherichia sp. UIWRF0766 (1644988) 1.0956447600557325e-12 Escherichia sp. DSD31 (1391102) 1.316681888467361e-09 Escherichia sp. UIWRF0944 (1645056) 7.56648725719753e-…
Enterobacteriaceae	Klebsiella	151	33.7556	Klebsiella sp. enrichment culture clone TB35 3 (1308793) 0.10223027318072607 Klebsiella sp. MSSRF N1 (1756672) 6.936951129228746e-11 Klebsiella sp. SZH5 (702301) 5.960262676127597e-07 Klebsiella sp. D5A (1140114) 1.2878363713896367e-09 Klebsiella sp. BAB-5507 (1847981) 1.6118845457686796e-14 Klebsiella sp. PKG-W-5B (1513283) 1.8407914054587369e-07 Klebsiella sp. REICA 038 (1093753) 3.875389723153…	7.64687	Klebsiella sp. enrichment culture clone TB35 3 (1308793) 0.020906965012042464 Klebsiella sp. MSSRF N1 (1756672) 2.216612143402568e-11 Klebsiella sp. SZH5 (702301) 1.5468125197445222e-06 Klebsiella sp. D5A (1140114) 1.0196417986411887e-10 Klebsiella sp. BAB-5507 (1847981) 2.6386215731455036e-15 Klebsiella sp. PKG-W-5B (1513283) 7.201104201728947e-08 Klebsiella sp. REICA 038 (1093753) 2.50400629690…
Enterobacteriaceae	Kluyvera	7	5.13297e-06	Kluyvera sp. INT18 (1123790) 4.68242100027279e-06 Kluyvera sp. LS-120 (1459972) 7.984013692919395e-15 Kluyvera sp. UIWRF0607 (1645219) 3.621622082610522e-14 Kluyvera sp. mixed culture J15-42 (1718055) 3.438187023827555e-09 Kluyvera sp. IAL9558/98 (103473) 2.792402362396344e-11 Kluyvera sp. W5 (1331422) 3.020343022439889e-10 Kluyvera ascorbata ATCC 33433 (1006000) 4.467832039485757e-07	1.66317e-07	Kluyvera sp. INT18 (1123790) 1.505657911828537e-08 Kluyvera sp. LS-120 (1459972) 3.149995285088766e-14 Kluyvera sp. UIWRF0607 (1645219) 1.9103493142043474e-13 Kluyvera sp. mixed culture J15-42 (1718055) 3.3392656300136265e-09 Kluyvera sp. IAL9558/98 (103473) 4.281640959079808e-10 Kluyvera sp. W5 (1331422) 4.1067933967402566e-11 Kluyvera ascorbata ATCC 33433 (1006000) 1.4745207428767493e-07
Enterobacteriaceae	Kosakonia	7	1.24908e-06	Kosakonia sp. DR 1-07 (1534035) 4.765551323838303e-09 Kosakonia sp. (1916651) 4.9490081711403184e-08 Kosakonia oryziphila (1005667) 1.2352174575849703e-07 Kosakonia sp. XT-4 (1716470) 6.5310137572167035e-09 Kosakonia oryzae (497725) 6.276249682612116e-07 Kosakonia sp. EN-20 (1657931) 3.974770385782207e-08 Kosakonia radicincitans DSM 16656 (1177180) 3.973947475099087e-07	1.31461e-06	Kosakonia sp. DR 1-07 (1534035) 1.73218665770586e-09 Kosakonia sp. (1916651) 1.3440223313053822e-08 Kosakonia oryziphila (1005667) 1.798470450663382e-07 Kosakonia sp. XT-4 (1716470) 1.1366533810477146e-09 Kosakonia oryzae (497725) 2.4813553732006226e-07 Kosakonia sp. EN-20 (1657931) 7.418996227244886e-07 Kosakonia radicincitans DSM 16656 (1177180) 1.2841457335875873e-07
Enterobacteriaceae	Mangrovibacter	7	7.54621e-06	Mangrovibacter sp. WG-1 (573034) 7.254822062973855e-12 Mangrovibacter sp. P13 (1500174) 1.0624382058828802e-11 Mangrovibacter sp. P12 (1500173) 9.65303065483545e-07 Mangrovibacter sp. P21 (1500176) 2.272397179551154e-10 Mangrovibacter sp. QUEBA02 (1168328) 8.218241693647543e-15 Mangrovibacter sp. AB6 (1224317) 6.506854940877745e-06 Mangrovibacter sp. MSSRF N107 (1756676) 7.380364224854622e-08	6.56754e-06	Mangrovibacter sp. WG-1 (573034) 3.501166478957849e-08 Mangrovibacter sp. P13 (1500174) 6.816033671633961e-12 Mangrovibacter sp. P12 (1500173) 4.717543440715677e-07 Mangrovibacter sp. P21 (1500176) 2.457163083189776e-11 Mangrovibacter sp. QUEBA02 (1168328) 2.083465068922592e-15 Mangrovibacter sp. AB6 (1224317) 6.056245364664809e-06 Mangrovibacter sp. MSSRF N107 (1756676) 4.49345397458684e-09
Enterobacteriaceae	Raoultella	11	0.526631	Raoultella sp. enrichment culture clone HSL103 (887674) 2.2122283292495016e-11 Raoultella sp. 22 (1837178) 1.1578977792183296e-09 Raoultella sp. UIWRF0758 (1645394) 6.040018415971887e-06 Raoultella sp. UIWRF0870 (1645398) 3.3676700533486326e-08 Raoultella sp. SQ54 (1335794) 2.367411793131221e-12 Raoultella sp. UIWRF0881 (1645399) 0.5226693343205387 Raoultella sp. UIWRF1041 (1645401) 2.19802288255…	0.366187	Raoultella sp. enrichment culture clone HSL103 (887674) 1.2798517602557534e-10 Raoultella sp. 22 (1837178) 9.262717538399419e-09 Raoultella sp. UIWRF0758 (1645394) 1.1859925763910714e-09 Raoultella sp. UIWRF0870 (1645398) 1.980460784920847e-09 Raoultella sp. SQ54 (1335794) 1.5903279226997411e-12 Raoultella sp. UIWRF0881 (1645399) 0.3650594292927951 Raoultella sp. UIWRF1041 (1645401) 2.63386686943…
Enterobacteriaceae	Salmonella	10	5.63677	Salmonella thompson C1 (75555) 5.632701455357898 Salmonella enterica subsp. enterica serovar Dublin (98360) 0.003277688737144983 Salmonella sp. 2 (574812) 6.270155659062522e-13 Salmonella enterica subsp. enterica serovar Edinburgh (940231) 0.0007905555046789451 Salmonella enterica subsp. enterica serovar Glostrup (1151180) 4.0316193875361365e-19 Salmonella sp. D187-2 (574813) 6.605236286182732e-0…	1.66518	Salmonella thompson C1 (75555) 1.659586910173729 Salmonella enterica subsp. enterica serovar Dublin (98360) 0.00232002430154727 Salmonella sp. 2 (574812) 6.40828010397956e-13 Salmonella enterica subsp. enterica serovar Edinburgh (940231) 0.0032727890498645737 Salmonella enterica subsp. enterica serovar Glostrup (1151180) 2.292966155805199e-18 Salmonella sp. D187-2 (574813) 1.0631634065843405e-07 …
Pseudomonadaceae	Pseudomonas	13	6.47829e-07	Pseudomonas sp. MSSRFD110 (1310372) 2.6007337860909964e-07 Pseudomonas sp. SIIA Cu E8 (1847867) 7.160614773874944e-17 Pseudomonas sp. Dra8 (1327549) 3.833409423866842e-12 Pseudomonas sp. 15-3 (508568) 8.835058406052915e-10 Pseudomonas sp. Pi 3-58 (478737) 3.852697919880261e-09 Pseudomonas sp. KB21 (992302) 6.882139480210602e-11 Pseudomonas sp. Bac60 (1425804) 9.37686849196129e-12 Pseudomonas sp. …	2.54107e-07	Pseudomonas sp. MSSRFD110 (1310372) 1.249933588424053e-07 Pseudomonas sp. SIIA Cu E8 (1847867) 3.4190111221392535e-16 Pseudomonas sp. Dra8 (1327549) 3.8761208513485853e-13 Pseudomonas sp. 15-3 (508568) 1.4151384738320477e-11 Pseudomonas sp. Pi 3-58 (478737) 1.539897665961212e-11 Pseudomonas sp. KB21 (992302) 7.061443568964379e-12 Pseudomonas sp. Bac60 (1425804) 1.1885920758461034e-09 Pseudomonas …
Streptococcaceae	Lactococcus	7	0.000243451	Lactococcus sp. D124 (421077) 2.346307465850866e-09 Lactococcus sp. 006.29 (1793956) 1.588732957903973e-13 Lactococcus sp. OES17 (1123799) 0.0002403388336562857 Lactococcus sp. YM05290 (526401) 8.999720831061758e-07 Lactococcus sp. THK-12.5 (1534515) 7.719695779079824e-07 Lactococcus sp. AKB-2008-HE53 (521896) 1.4376344559621163e-06 Lactococcus petauri (1940789) 1.7424343597502814e-10	5.44645e-05	Lactococcus sp. D124 (421077) 4.220819086770598e-10 Lactococcus sp. 006.29 (1793956) 3.5325343713903484e-16 Lactococcus sp. OES17 (1123799) 5.031558956434962e-05 Lactococcus sp. YM05290 (526401) 1.484706501762219e-06 Lactococcus sp. THK-12.5 (1534515) 2.01850333651592e-08 Lactococcus sp. AKB-2008-HE53 (521896) 2.6356869636878634e-06 Lactococcus petauri (1940789) 7.864078949718224e-09

## Sheet: Scenario 50% B
Table 5			HighDivA_indiv1		HighDivA_indiv2
Family	Genera	#Species	Genera%abundance	SpeciesAndAbundance	Genera%abundance	SpeciesAndAbundance
Acetobacteraceae	Acidocella	8	2.46269	Acidocella sp. D7 (1277343) 1.2783650439316445 Acidocella sp. IS10 (204097) 0.056965108544198534 Acidocella sp. DM4 (376450) 0.14178338675773983 Acidocella sp. M21 (298614) 0.03293179710290711 Acidocella sp. I10 (1050354) 0.6565369166664883 Acidocella sp. Py-H1 (1280481) 0.2938029315313365 Acidocella sp. RW11 (1578137) 0.000661184993475431 Acidocella sp. MM9 (455293) 0.0016433741754263357	0.531013	Acidocella sp. D7 (1277343) 0.10061965843302906 Acidocella sp. IS10 (204097) 0.00010524781823886003 Acidocella sp. DM4 (376450) 0.08915728492045363 Acidocella sp. M21 (298614) 0.09907202282717668 Acidocella sp. I10 (1050354) 0.21271665582757535 Acidocella sp. Py-H1 (1280481) 0.011030255773085227 Acidocella sp. RW11 (1578137) 0.002838123748418325 Acidocella sp. MM9 (455293) 0.015473895590257617
Acetobacteraceae	Asaia	11	1.52513	Asaia sp. AA 4.6 Ab (760044) 0.6495350183499283 Asaia sp. NG1 (1325338) 0.0005798828115397445 Asaia sp. AEX 3.6 Aa (760056) 0.0016413969952404589 Asaia sp. AEX 1.5 Aa (760054) 0.45960075956744484 Asaia sp. I8 (571998) 0.09561086394038978 Asaia sp. AG 3.7 Aa (760035) 0.021056457014492023 Asaia sp. AS 3.6 Aa (760053) 0.03279462859523452 Asaia sp. AuA1 (1461092) 0.028378045406687733 Asaia astilbis (…	2.75056	Asaia sp. AA 4.6 Ab (760044) 0.00015718747377981848 Asaia sp. NG1 (1325338) 0.020472727753319292 Asaia sp. AEX 3.6 Aa (760056) 0.10393396784612219 Asaia sp. AEX 1.5 Aa (760054) 2.3364882073036384 Asaia sp. I8 (571998) 0.03437721254024408 Asaia sp. AG 3.7 Aa (760035) 0.08193116585256317 Asaia sp. AS 3.6 Aa (760053) 0.13372812043325638 Asaia sp. AuA1 (1461092) 0.022257803346195953 Asaia astilbis (6…
Acetobacteraceae	Gluconobacter	7	1.56374	Gluconobacter sp. aP112 (765736) 0.0010294574477050563 Gluconobacter sp. UFLA CHE3.13 (1191707) 0.002499788560389998 Gluconobacter kanchanaburiensis NBRC 103587 (1307948) 0.01346906878039655 Gluconobacter sp. VTH-AH46 (1712069) 1.3274900275934776 Gluconobacter sp. WK1G-4 (1269076) 0.02768584538109747 Gluconobacter sp. LBN175 (765739) 0.02155889251327492 Gluconobacter sp. LMG 1745 (1779474) 0.1700…	0.26953	Gluconobacter sp. aP112 (765736) 0.0023445977549961163 Gluconobacter sp. UFLA CHE3.13 (1191707) 0.027402246810467896 Gluconobacter kanchanaburiensis NBRC 103587 (1307948) 0.005066552632612446 Gluconobacter sp. VTH-AH46 (1712069) 0.1684887031520738 Gluconobacter sp. WK1G-4 (1269076) 0.02473464700439941 Gluconobacter sp. LBN175 (765739) 0.004452487157658219 Gluconobacter sp. LMG 1745 (1779474) 0.03…
Clostridiaceae	Alkaliphilus	6	2.37657	Alkaliphilus oremlandii OhILAs (350688) 0.0028260647457234 Alkaliphilus oremlandii (461876) 0.16674613829050158 Alkaliphilus sp. (1872455) 0.09245142161816532 Alkaliphilus sp. A2 (1468165) 0.053415352323047297 Alkaliphilus transvaalensis (114628) 2.059859715181821 Alkaliphilus sp. IMB (1390246) 0.0012674073210646084	0.284412	Alkaliphilus oremlandii OhILAs (350688) 0.004586877038469271 Alkaliphilus oremlandii (461876) 0.022847466777835643 Alkaliphilus sp. (1872455) 0.12027366137136787 Alkaliphilus sp. A2 (1468165) 0.008351340692604783 Alkaliphilus transvaalensis (114628) 0.12780036924554197 Alkaliphilus sp. IMB (1390246) 0.0005525440696112442
Clostridiaceae	Caloramator	11	6.34629	Caloramator viterbiensis (112729) 0.08315111092660252 Caloramator sp. 8 (521542) 0.006251895566072376 Caloramator mitchellensis (908809) 0.00023449182894912338 Caloramator sp. (1871330) 0.006976728702938924 Caloramator proteoclasticus (53342) 4.826415296230711 Caloramator sp. PopG01 (913742) 0.018371489849468105 Caloramator australicus (515264) 0.12092907760720005 Caloramator sp. SwgE03 (913744) …	1.8681	Caloramator viterbiensis (112729) 0.015564438049487855 Caloramator sp. 8 (521542) 0.005745153406559805 Caloramator mitchellensis (908809) 0.003601869042709308 Caloramator sp. (1871330) 0.012622152078131358 Caloramator proteoclasticus (53342) 1.4256675723923034 Caloramator sp. PopG01 (913742) 0.0007114951389466637 Caloramator australicus (515264) 0.004633577941994493 Caloramator sp. SwgE03 (913744…
Enterobacteriaceae	Buttiauxella	14	3.67405	Buttiauxella sp. UIWRF0978 (1644274) 0.15695579367735282 Buttiauxella sp. UIWRF0103 (1644270) 0.29857423730273114 Buttiauxella gaviniae (82990) 0.01468477405214939 Buttiauxella sp. UIWRF0971 (1644273) 0.04060855081375911 Buttiauxella sp. V+1 (1316753) 1.8986438678097357 Buttiauxella sp. UW21 (1221624) 0.3894047616714096 Buttiauxella sp. ButC1 (1456779) 0.383733100400607 Buttiauxella sp. UIWRF0120…	2.99994	Buttiauxella sp. UIWRF0978 (1644274) 0.02197298201405401 Buttiauxella sp. UIWRF0103 (1644270) 0.07488611677181299 Buttiauxella gaviniae (82990) 0.04463286448304636 Buttiauxella sp. UIWRF0971 (1644273) 0.013101225620113212 Buttiauxella sp. V+1 (1316753) 2.4455759208265233 Buttiauxella sp. UW21 (1221624) 0.12967794436711924 Buttiauxella sp. ButC1 (1456779) 0.037421570083078635 Buttiauxella sp. UIWR…
Enterobacteriaceae	Enterobacter	145	55.7412	Enterobacter sp. GNTEW-13-5 (1532368) 6.920302591248719 Enterobacter sp. LPPA 975 (1136481) 0.04125246444705439 Enterobacter sp. DBM4 (1820014) 0.054441816225848844 Enterobacter sp. 60B.6 (1777371) 0.03302747115038775 Enterobacter sp. SGT-94 (1293925) 0.03627471445036014 Enterobacter sp. U5.NA (1054067) 0.0035475396402824128 Enterobacter sp. LA14E (927233) 0.4103430148577853 Enterobacter sp. XF9 …	55.5106	Enterobacter sp. GNTEW-13-5 (1532368) 13.186431181826903 Enterobacter sp. LPPA 975 (1136481) 0.8448740275319611 Enterobacter sp. DBM4 (1820014) 0.01015483353569898 Enterobacter sp. 60B.6 (1777371) 0.06338057041337339 Enterobacter sp. SGT-94 (1293925) 0.02982433091832424 Enterobacter sp. U5.NA (1054067) 0.009911279173048706 Enterobacter sp. LA14E (927233) 0.3004968634798891 Enterobacter sp. XF9 (1…
Enterobacteriaceae	Escherichia	22	5.78276	Escherichia sp. UIWRF0088 (1644904) 0.08465434325860133 Escherichia coli O111:H- (168927) 0.0037214867256027675 Escherichia sp. UIWRF0934 (1645052) 0.004130155505982544 Escherichia sp. UIWRF0915 (1645040) 0.008758329101782536 Escherichia sp. UIWRF0855 (1645022) 0.06425980280876264 Escherichia sp. SWM Isolation 4 (360557) 0.05339407115688267 Escherichia sp. B4 CLW (1472091) 0.1725391257546916 Esch…	2.18005	Escherichia sp. UIWRF0088 (1644904) 0.10842199847827874 Escherichia coli O111:H- (168927) 0.0016657295504385692 Escherichia sp. UIWRF0934 (1645052) 0.0005310089730923729 Escherichia sp. UIWRF0915 (1645040) 0.0007130655272182088 Escherichia sp. UIWRF0855 (1645022) 0.06482669863834706 Escherichia sp. SWM Isolation 4 (360557) 0.0008475936560565625 Escherichia sp. B4 CLW (1472091) 0.03915006237149684…
Enterobacteriaceae	Kluyvera	17	1.87867	Kluyvera sp. UIWRF0113 (1645208) 0.0005669011281424693 Kluyvera sp. CRP51 (1123789) 0.15063908457365566 Kluyvera sp. INBio 4037I (1565842) 0.019820889155166877 Kluyvera sp. GX14 (1071009) 0.0001061101230477203 Kluyvera sp. AaMG9 (681144) 0.09695546088165792 Kluyvera sp. GX01 (1071008) 0.01527201252740036 Kluyvera sp. SP8(2011) (1038911) 0.004500300881918804 Kluyvera sp. UIWRF0451 (1645213) 0.4145…	0.457446	Kluyvera sp. UIWRF0113 (1645208) 0.003946727080369704 Kluyvera sp. CRP51 (1123789) 0.05550842004700496 Kluyvera sp. INBio 4037I (1565842) 0.018859855076423928 Kluyvera sp. GX14 (1071009) 7.230507642865107e-05 Kluyvera sp. AaMG9 (681144) 0.11061213305885657 Kluyvera sp. GX01 (1071008) 0.045869467890651085 Kluyvera sp. SP8(2011) (1038911) 0.000577788499350575 Kluyvera sp. UIWRF0451 (1645213) 0.0182…
Enterobacteriaceae	Kosakonia	5	0.0820685	Kosakonia sp. SR 3-04 (1534036) 0.011128472968690857 Kosakonia sp. XT-4 (1716470) 0.0023543993856294434 Kosakonia sacchari (1158459) 0.004776743379634064 Kosakonia radicincitans DSM 16656 (1177180) 0.027348399443899434 Kosakonia cowanii JCM 10956 = DSM 18146 (1300165) 0.03646043797654859	0.221351	Kosakonia sp. SR 3-04 (1534036) 0.0017903650130610385 Kosakonia sp. XT-4 (1716470) 0.0009276152670992272 Kosakonia sacchari (1158459) 0.002848445290144168 Kosakonia radicincitans DSM 16656 (1177180) 0.16020634249253177 Kosakonia cowanii JCM 10956 = DSM 18146 (1300165) 0.0555779658704514
Enterobacteriaceae	Leclercia	6	0.809541	Leclercia sp. YU-SS-B-62 (1392796) 0.02160239669556377 Leclercia sp. 1185/07 (680319) 0.0180990597486538 Leclercia sp. JSC-R3-323-2 (1051560) 0.637888393590347 Leclercia sp. SYC27 (1867532) 0.0017596773072113638 Leclercia sp. 2343 (1219727) 0.06010238422864142 Leclercia sp. TMS2-12-2 (1259383) 0.07008951578863085	0.167361	Leclercia sp. YU-SS-B-62 (1392796) 0.0014746677104553083 Leclercia sp. 1185/07 (680319) 0.001691712713911055 Leclercia sp. JSC-R3-323-2 (1051560) 0.06487053699448345 Leclercia sp. SYC27 (1867532) 0.003948117559564255 Leclercia sp. 2343 (1219727) 0.09348874999498019 Leclercia sp. TMS2-12-2 (1259383) 0.0018868592031792493
Enterobacteriaceae	Lelliottia	6	5.11743	Lelliottia amnigena NBRC 105700 (1219085) 0.38172497016280055 Lelliottia sp. UYFA298 (1605327) 0.4891440723565436 Lelliottia sp. THG-S2 (1536706) 0.023972830745118093 Lelliottia sp. 7254-16 (2080842) 0.033909938133309614 Lelliottia amnigena (61646) 4.156330491373519 Lelliottia sp. SYC78 (1867546) 0.03234839401314304	10.8234	Lelliottia amnigena NBRC 105700 (1219085) 2.6725740346154097 Lelliottia sp. UYFA298 (1605327) 0.28784008673671374 Lelliottia sp. THG-S2 (1536706) 0.004409872636517597 Lelliottia sp. 7254-16 (2080842) 0.10769914340427486 Lelliottia amnigena (61646) 7.533570820873573 Lelliottia sp. SYC78 (1867546) 0.21734558692941597
Enterobacteriaceae	Mangrovibacter	8	0.389053	Mangrovibacter sp. P21 (1500176) 0.02051524482327031 Mangrovibacter sp. P13 (1500174) 0.05277626069623532 Mangrovibacter sp. P16 (1500175) 0.13501530601002362 Mangrovibacter sp. P4 (1500177) 0.016649151379684608 Mangrovibacter sp. AB6 (1224317) 0.00115666522878026 Mangrovibacter sp. MSSRF N87 (1756678) 0.07058698501870073 Mangrovibacter sp. MSSRF N107 (1756676) 0.03075299304002732 Mangrovibacter …	1.10177	Mangrovibacter sp. P21 (1500176) 0.010761857826651348 Mangrovibacter sp. P13 (1500174) 0.0014884109241856914 Mangrovibacter sp. P16 (1500175) 0.68679219860073 Mangrovibacter sp. P4 (1500177) 0.36834283717616373 Mangrovibacter sp. AB6 (1224317) 0.0003269207227353258 Mangrovibacter sp. MSSRF N87 (1756678) 0.015373640307230808 Mangrovibacter sp. MSSRF N107 (1756676) 0.008338060883062343 Mangrovibact…
Enterobacteriaceae	Shigella	12	7.73985	Shigella sp. NCCP-1830 (2003243) 0.15446434848985538 Shigella sp. SG122 (1673191) 0.5706101672761983 Shigella sp. R-52920 (1673022) 0.0051721736131565225 Shigella sp. 724B5 12EMac (1794659) 6.67435739089132 Shigella sp. ASG33 (1446377) 0.006563664070018831 Shigella sp. 4095 (570220) 0.06974840028460079 Shigella sp. AB5242 (748488) 0.06905146447822774 Shigella sp. CH-38 (1716513) 0.143963543900843…	12.3249	Shigella sp. NCCP-1830 (2003243) 0.14036693521810034 Shigella sp. SG122 (1673191) 0.9545262302806116 Shigella sp. R-52920 (1673022) 0.0003016907577124483 Shigella sp. 724B5 12EMac (1794659) 10.841705390759985 Shigella sp. ASG33 (1446377) 0.014729453026798758 Shigella sp. 4095 (570220) 0.0002570882046093203 Shigella sp. AB5242 (748488) 0.2703460229833967 Shigella sp. CH-38 (1716513) 0.056446439711…
Flavobacteriaceae	Cellulophaga	13	4.3981	Cellulophaga sp. HaHaR 3 176 (1942464) 0.09295942364919184 Cellulophaga sp. An8 (1719826) 0.017896394530498388 Cellulophaga sp. #4 (459556) 3.232176274124311 Cellulophaga sp. UI08 (1303893) 0.007158733745792159 Cellulophaga sp. RHA 30 (1249928) 3.427958688237457e-05 Cellulophaga sp. RHA 65 (1249953) 0.043882102901511455 Cellulophaga sp. AB290f (983780) 0.27885739106255564 Cellulophaga sp. An10 (1…	8.21779	Cellulophaga sp. HaHaR 3 176 (1942464) 0.0016513446898852356 Cellulophaga sp. An8 (1719826) 0.7525530091635942 Cellulophaga sp. #4 (459556) 7.2480236388613966 Cellulophaga sp. UI08 (1303893) 0.03013567454125054 Cellulophaga sp. RHA 30 (1249928) 0.00029770609494677805 Cellulophaga sp. RHA 65 (1249953) 0.049053648715068815 Cellulophaga sp. AB290f (983780) 0.0070834476369772414 Cellulophaga sp. An10…
Flavobacteriaceae	Dokdonia	9	0.112866	Dokdonia sp. NBRC 100805 (1113676) 0.0004688213628898034 Dokdonia sp. U1371-101202-SW230 (1171541) 0.03225810243919913 Dokdonia aurantiaca (2136407) 0.02087651392661196 Dokdonia sp. BL94 (1714868) 0.036461316815419344 Dokdonia sp. Hel I 65 (1249980) 0.0035826641768479544 Dokdonia sp. Hel I 5 (1249994) 0.007536525848997249 Dokdonia pacifica (1627892) 0.0070172995532233155 Dokdonia sp. BL33 (171486…	0.291672	Dokdonia sp. NBRC 100805 (1113676) 4.491756896427613e-05 Dokdonia sp. U1371-101202-SW230 (1171541) 0.003610398026117804 Dokdonia aurantiaca (2136407) 0.00029628741955379465 Dokdonia sp. BL94 (1714868) 0.19228808425420837 Dokdonia sp. Hel I 65 (1249980) 3.5214735487422795e-05 Dokdonia sp. Hel I 5 (1249994) 0.006898523769438498 Dokdonia pacifica (1627892) 0.009139544289291812 Dokdonia sp. BL33 (171…
Table 6			LowDivA_indiv1		LowDivA_indiv2
Family	Genera	#Species	Genera%abundance	SpeciesAndAbundance	Genera%abundance	SpeciesAndAbundance
Acetobacteraceae	Gluconacetobacter	13	0.00122924	Gluconacetobacter sp. ICB557 (870416) 0.001223972287524947 Gluconacetobacter diazotrophicus PA1 5 (272568) 2.7736010760377314e-07 Gluconacetobacter entanii (108528) 5.23217810224362e-09 Gluconacetobacter liquefaciens (89584) 5.3826915013927075e-15 Gluconacetobacter sp. ITDI2.1 (76485) 2.7139028827194033e-14 Gluconacetobacter tumulisoli (1286189) 1.8817017710610216e-06 Gluconacetobacter sp. VTH-Ai…	0.000428655	Gluconacetobacter sp. ICB557 (870416) 0.0004273814050436485 Gluconacetobacter diazotrophicus PA1 5 (272568) 1.1695726137567743e-07 Gluconacetobacter entanii (108528) 2.9825603626357805e-09 Gluconacetobacter liquefaciens (89584) 3.293909028571339e-14 Gluconacetobacter sp. ITDI2.1 (76485) 2.722712223511142e-13 Gluconacetobacter tumulisoli (1286189) 4.0225809575775936e-07 Gluconacetobacter sp. VTH-A…
Acetobacteraceae	Komagataeibacter	16	0.00132585	Komagataeibacter sp. DS2MA.80 (1725105) 9.681487644091264e-09 Komagataeibacter sp. SLV-204 (1637718) 1.0433487667446322e-09 Komagataeibacter sp. DS1MA.65B (1725089) 3.79733428756279e-09 Komagataeibacter sp. DS2FC.35B (1725076) 3.960101428090678e-12 Komagataeibacter saccharivorans (265959) 0.001284260856863661 Komagataeibacter sp. DS2MA.81 (1725106) 1.3368415619272822e-11 Komagataeibacter sp. DS1M…	0.000365115	Komagataeibacter sp. DS2MA.80 (1725105) 3.394848121312777e-10 Komagataeibacter sp. SLV-204 (1637718) 6.635200402909326e-09 Komagataeibacter sp. DS1MA.65B (1725089) 8.448452254931126e-10 Komagataeibacter sp. DS2FC.35B (1725076) 2.750878647107153e-14 Komagataeibacter saccharivorans (265959) 2.493735873352354e-05 Komagataeibacter sp. DS2MA.81 (1725106) 1.510504687379298e-12 Komagataeibacter sp. DS1M…
Acetobacteraceae	Roseomonas	7	1.36036e-07	Roseomonas sp. S4 SY-2016 (1783358) 9.477082526390783e-10 Roseomonas wooponensis (1428345) 2.551922339489347e-08 Roseomonas soli (1081025) 1.9629396357486683e-12 Roseomonas aerilata (452982) 2.4315992782485327e-16 Roseomonas sp. (1869190) 1.9829877337356074e-08 Roseomonas sp. PC IW 03 (450608) 8.639876459467208e-08 Roseomonas chloroacetimidivorans (1766656) 3.3382206926685736e-09	1.0055e-07	Roseomonas sp. S4 SY-2016 (1783358) 8.394267247177424e-09 Roseomonas wooponensis (1428345) 2.158241795303092e-08 Roseomonas soli (1081025) 5.012291245659982e-13 Roseomonas aerilata (452982) 3.0946429198899965e-17 Roseomonas sp. (1869190) 1.7686739812985863e-08 Roseomonas sp. PC IW 03 (450608) 5.286816847424619e-08 Roseomonas chloroacetimidivorans (1766656) 1.775733062015804e-11
Enterobacteriaceae	Buttiauxella	7	1.85992e-05	Buttiauxella sp. ButC1 (1456779) 3.7389503062568196e-08 Buttiauxella sp. SYC18 (1867476) 2.1635792411055815e-09 Buttiauxella sp. S1-1 (1235714) 3.774208344253458e-11 Buttiauxella sp. W14 (1331377) 1.7749682233249358e-07 Buttiauxella sp. UIWRF1244 (1644276) 8.608616945344598e-09 Buttiauxella sp. V8R1E3 (1570398) 1.8373460009223017e-05 Buttiauxella sp. LBV 449 (134532) 1.1762510326843693e-13	2.19674e-06	Buttiauxella sp. ButC1 (1456779) 2.9705326362861452e-08 Buttiauxella sp. SYC18 (1867476) 3.157212371558052e-09 Buttiauxella sp. S1-1 (1235714) 9.753710120360771e-12 Buttiauxella sp. W14 (1331377) 6.591106042709437e-08 Buttiauxella sp. UIWRF1244 (1644276) 1.4115265882348604e-09 Buttiauxella sp. V8R1E3 (1570398) 2.096540542121315e-06 Buttiauxella sp. LBV 449 (134532) 1.995917613519677e-15
Enterobacteriaceae	Citrobacter	9	0.0991045	Citrobacter sp. 519C4 (1808014) 8.373058948507324e-09 Citrobacter sp. yy-21 (578934) 3.524681680163754e-08 Citrobacter sp. SRR-33 (430866) 9.423987248862022e-16 Citrobacter sp. INBio 4046E (1565810) 8.184856995383309e-15 Citrobacter sp. T7(2011) (941860) 0.0006808578896563801 Citrobacter sp. TRB45 (1365441) 2.7686124974529124e-13 Citrobacter sp. 39.3 (1777330) 0.09837709236695362 Citrobacter sp. …	0.00052604	Citrobacter sp. 519C4 (1808014) 3.690739634783348e-09 Citrobacter sp. yy-21 (578934) 5.595851850479683e-09 Citrobacter sp. SRR-33 (430866) 2.6047264664802863e-15 Citrobacter sp. INBio 4046E (1565810) 3.591106599809578e-14 Citrobacter sp. T7(2011) (941860) 0.00027174203769868315 Citrobacter sp. TRB45 (1365441) 1.1127608281415103e-14 Citrobacter sp. 39.3 (1777330) 0.00022279740537337647 Citrobacter…
Enterobacteriaceae	Cronobacter	9	0.20529	Cronobacter sp. HKC517 (1228966) 0.18351969041837093 Cronobacter sp. SaH-06 (1162943) 0.0003208215763497936 Cronobacter condimenti 1330 (1073999) 6.032825413478859e-09 Cronobacter sp. H108 (1380755) 0.015044406116657619 Cronobacter sp. YC5 (1672675) 3.662212479492938e-07 Cronobacter sp. BT1B (1538359) 4.7709144287299685e-06 Cronobacter sp. 100D.4 (1777357) 1.0361467223449974e-06 Cronobacter sp. 1…	0.023651	Cronobacter sp. HKC517 (1228966) 0.014367784029686087 Cronobacter sp. SaH-06 (1162943) 1.6808096984169463e-05 Cronobacter condimenti 1330 (1073999) 4.868159402766886e-09 Cronobacter sp. H108 (1380755) 0.0037061507686665055 Cronobacter sp. YC5 (1672675) 1.0623871461704002e-07 Cronobacter sp. BT1B (1538359) 5.639551473543105e-06 Cronobacter sp. 100D.4 (1777357) 9.228791429371892e-08 Cronobacter sp.…
Enterobacteriaceae	Enterobacter	14	0.000169105	Enterobacter sp. GXZQ6 (1814228) 6.2175038306276056e-06 Enterobacter sp. UIWRF1082 (1644774) 2.9433387176590554e-07 Enterobacter sp. UIWRF0204 (1644462) 1.1602606825675068e-06 Enterobacter sp. LHC36 (1382592) 2.027623538763639e-05 Enterobacter sp. UIWRF0340 (1644544) 3.255606005212738e-07 Enterobacter sp. MLB32 (1195782) 4.927671671974294e-06 Enterobacter sp. UYSB34 (1501825) 1.8702707194495796e-…	3.95568e-05	Enterobacter sp. GXZQ6 (1814228) 2.8968497264561802e-08 Enterobacter sp. UIWRF1082 (1644774) 2.328665139732225e-08 Enterobacter sp. UIWRF0204 (1644462) 7.693098915858038e-07 Enterobacter sp. LHC36 (1382592) 7.376190678025331e-06 Enterobacter sp. UIWRF0340 (1644544) 6.846772821012077e-08 Enterobacter sp. MLB32 (1195782) 9.970243369648124e-07 Enterobacter sp. UYSB34 (1501825) 1.6727377274906573e-20…
Enterobacteriaceae	Escherichia	12	88.2184	Escherichia sp. ESBL301B15 13 2E (1535114) 88.21838142571784 Escherichia sp. enrichment culture clone NBAR018 (747410) 4.944951198491529e-05 Escherichia sp. ESBL535B1 13 4A (1563535) 2.6101189390861407e-09 Escherichia sp. 64 (1343186) 3.527024526108538e-06 Escherichia sp. UIWRF0748 (1644980) 1.807478785636835e-12 Escherichia sp. ESBL417B1 13 4E (1535125) 1.4942709375268474e-08 Escherichia sp. UIW…	89.2545	Escherichia sp. ESBL301B15 13 2E (1535114) 89.25448919968203 Escherichia sp. enrichment culture clone NBAR018 (747410) 2.330916290948205e-06 Escherichia sp. ESBL535B1 13 4A (1563535) 3.839236356202547e-10 Escherichia sp. 64 (1343186) 1.5835921903839825e-07 Escherichia sp. UIWRF0748 (1644980) 7.660750447088012e-13 Escherichia sp. ESBL417B1 13 4E (1535125) 1.4544962662921224e-09 Escherichia sp. UIW…
Enterobacteriaceae	Klebsiella	151	7.94763	Klebsiella sp. UIWRF1175 (1645187) 0.36673403486647105 Klebsiella sp. A20-KP16 (1806818) 3.0642550733331203e-11 Klebsiella sp. HX149S (927203) 4.594731370862266e-06 Klebsiella sp. BR3357 (944988) 1.2780235209216943e-09 Klebsiella sp. enrichment culture clone SRC DSB8 (720811) 1.2817876633269114e-13 Klebsiella sp. CRLS0620a (595271) 7.211029609864465e-08 Klebsiella sp. SZH11 (714967) 4.62269725578…	10.1408	Klebsiella sp. UIWRF1175 (1645187) 0.0027533933200524596 Klebsiella sp. A20-KP16 (1806818) 3.483756796079897e-11 Klebsiella sp. HX149S (927203) 1.1778505262603465e-06 Klebsiella sp. BR3357 (944988) 4.480633478783298e-10 Klebsiella sp. enrichment culture clone SRC DSB8 (720811) 4.070698069097419e-15 Klebsiella sp. CRLS0620a (595271) 2.7368801967080572e-08 Klebsiella sp. SZH11 (714967) 3.3742793482…
Enterobacteriaceae	Kluyvera	7	9.52661e-05	Kluyvera sp. GX01 (1071008) 9.228333031959806e-05 Kluyvera sp. INT18 (1123790) 1.2144320816229963e-14 Kluyvera sp. INBio 4037I (1565842) 8.717478351722468e-15 Kluyvera sp. UIWRF0111 (1645206) 1.177146475948278e-08 Kluyvera sp. LS9 (1663078) 3.94427027656116e-09 Kluyvera ascorbata (51288) 1.7225418708738369e-09 Kluyvera sp. UIWRF0090 (1645204) 2.9653430418138606e-06	1.49258e-06	Kluyvera sp. GX01 (1071008) 1.4851932249383778e-06 Kluyvera sp. INT18 (1123790) 1.8163586881675432e-15 Kluyvera sp. INBio 4037I (1565842) 7.686542666321744e-16 Kluyvera sp. UIWRF0111 (1645206) 1.3853976750555188e-09 Kluyvera sp. LS9 (1663078) 4.302037060406012e-11 Kluyvera ascorbata (51288) 3.0333494934446035e-10 Kluyvera sp. UIWRF0090 (1645204) 5.653383641820871e-09
Enterobacteriaceae	Kosakonia	7	4.25734e-06	Kosakonia cowanii (208223) 6.062647834241495e-09 Kosakonia sp. PtB28 (1850333) 9.663058631554133e-08 Kosakonia sp. EN-17 (1657930) 2.838549720394022e-07 Kosakonia sp. XT-4 (1716470) 1.4611781270710885e-08 Kosakonia radicincitans DSM 16656 (1177180) 1.3546177594830632e-06 Kosakonia cowanii JCM 10956 = DSM 18146 (1300165) 4.336538019452999e-08 Kosakonia sp. XT-11 (1716468) 2.4582004918803046e-06	8.34908e-07	Kosakonia cowanii (208223) 5.82144285710362e-09 Kosakonia sp. PtB28 (1850333) 2.9656712129643885e-08 Kosakonia sp. EN-17 (1657930) 3.186933906264374e-08 Kosakonia sp. XT-4 (1716470) 5.351174156288761e-09 Kosakonia radicincitans DSM 16656 (1177180) 8.338170039094464e-08 Kosakonia cowanii JCM 10956 = DSM 18146 (1300165) 6.796482148051202e-09 Kosakonia sp. XT-11 (1716468) 6.720308944207524e-07
Enterobacteriaceae	Mangrovibacter	7	2.42905e-06	Mangrovibacter sp. MSSRF N97 (1756679) 2.5760474129525852e-08 Mangrovibacter sp. WG-1 (573034) 9.775616267589948e-11 Mangrovibacter sp. P6 (1500179) 1.9788600705790444e-06 Mangrovibacter plantisponsor (451513) 1.0718556028242733e-09 Mangrovibacter phragmitis (1691903) 2.866079361575305e-14 Mangrovibacter sp. MSSRF N107 (1756676) 5.3480069051564175e-08 Mangrovibacter sp. MSSRF N87 (1756678) 3.6977…	1.73286e-06	Mangrovibacter sp. MSSRF N97 (1756679) 1.409645677188596e-08 Mangrovibacter sp. WG-1 (573034) 8.313337796484916e-12 Mangrovibacter sp. P6 (1500179) 3.662579055148236e-09 Mangrovibacter plantisponsor (451513) 1.5579506477142801e-09 Mangrovibacter phragmitis (1691903) 1.3006317319516755e-15 Mangrovibacter sp. MSSRF N107 (1756676) 1.7001625245721897e-06 Mangrovibacter sp. MSSRF N87 (1756678) 1.33706…
Enterobacteriaceae	Raoultella	11	0.126111	Raoultella sp. seB9 (1766888) 4.3439102867491e-12 Raoultella sp. NCCP-675 (1504274) 3.3783271318922585e-08 Raoultella sp. UIWRF0494 (1645380) 1.4840622791010118e-07 Raoultella sp. enrichment culture clone HSL103 (887674) 6.0762941108880944e-09 Raoultella sp. UIWRF0870 (1645398) 4.531035830932821e-12 Raoultella sp. DD4 (1796490) 0.12208696056669562 Raoultella sp. UIWRF0702 (1645389) 2.249388695584…	0.00109952	Raoultella sp. seB9 (1766888) 3.249852324251528e-11 Raoultella sp. NCCP-675 (1504274) 1.0366015738249192e-09 Raoultella sp. UIWRF0494 (1645380) 1.0999677857650736e-06 Raoultella sp. enrichment culture clone HSL103 (887674) 1.1556416622208822e-08 Raoultella sp. UIWRF0870 (1645398) 4.941575990798425e-13 Raoultella sp. DD4 (1796490) 4.889803740658868e-05 Raoultella sp. UIWRF0702 (1645389) 3.40633494…
Enterobacteriaceae	Salmonella	10	3.40041	Salmonella enterica subsp. salamae (59202) 3.3241249316123134 Salmonella enterica subsp. enterica serovar Blockley (57741) 0.0008251845918019381 Salmonella sp. WZH-F16 (1852585) 8.2282740076841e-14 Salmonella enterica subsp. enterica serovar O7:Hc:1,5 (1095633) 0.07546414873363118 Salmonella enterica subsp. enterica serovar Rissen (399587) 1.2760002490958877e-19 Salmonella enterica subsp. enteric…	0.578601	Salmonella enterica subsp. salamae (59202) 0.5687716172898307 Salmonella enterica subsp. enterica serovar Blockley (57741) 0.00018469818908104863 Salmonella sp. WZH-F16 (1852585) 3.376202137395571e-13 Salmonella enterica subsp. enterica serovar O7:Hc:1,5 (1095633) 0.009645119133420327 Salmonella enterica subsp. enterica serovar Rissen (399587) 1.020462368893292e-18 Salmonella enterica subsp. ente…
Pseudomonadaceae	Pseudomonas	13	3.36399e-06	Pseudomonas sp. NBFPALD RAS135 (1534447) 2.3259618665675995e-06 Pseudomonas sp. SRP2108 (1595230) 8.558545369196793e-17 Pseudomonas sp. MsC-01-4CH2-06 (1550314) 1.580713671566531e-11 Pseudomonas sp. 232 (1751964) 5.717215870844278e-09 Pseudomonas sp. MFY59 (251059) 3.5574870397881863e-09 Pseudomonas sp. CM1 (1245459) 2.8947284934092794e-10 Pseudomonas sp. P038a (1301777) 3.584698122773045e-09 Pse…	1.19788e-06	Pseudomonas sp. NBFPALD RAS135 (1534447) 5.42340268805889e-09 Pseudomonas sp. SRP2108 (1595230) 1.2842847339251334e-18 Pseudomonas sp. MsC-01-4CH2-06 (1550314) 7.140765664525904e-13 Pseudomonas sp. 232 (1751964) 3.9906133759023436e-11 Pseudomonas sp. MFY59 (251059) 3.8485587517601554e-10 Pseudomonas sp. CM1 (1245459) 5.7676952048067135e-11 Pseudomonas sp. P038a (1301777) 2.1464463879432175e-09 Ps…
Streptococcaceae	Lactococcus	7	0.00017167	Lactococcus sp. 006.29 (1793956) 1.3220386589845512e-09 Lactococcus sp. F116 (421080) 1.3590930945829535e-14 Lactococcus sp. NBRC 106030 (1113969) 0.00012200196003621635 Lactococcus sp. 25-4 (1495158) 3.363115184587488e-05 Lactococcus sp. M15 (1652956) 5.934510797298774e-08 Lactococcus sp. PF44E9 (1610776) 1.59721815697084e-05 Lactococcus sp. 56 (591918) 3.599915918788372e-09	1.66578e-05	Lactococcus 1.6657820454673472e-05 Lactococcus sp. 006.29 (1793956) 5.121421292627106e-10 Lactococcus sp. F116 (421080) 5.860514321630806e-14 Lactococcus sp. NBRC 106030 (1113969) 1.3714712000240334e-05 Lactococcus sp. 25-4 (1495158) 2.6955469593984037e-06 Lactococcus sp. M15 (1652956) 4.325571204070878e-08 Lactococcus sp. PF44E9 (1610776) 2.0272210471971314e-07 Lactococcus sp. 56 (591918) 1.0714…

## Sheet: Scenario 25% A
Table 7			HighDivA_indiv1		HighDivA_indiv2
Family	Genera	#Species	Genera%abundance	SpeciesAndAbundance	Genera%abundance	SpeciesAndAbundance
Acetobacteraceae	Acidocella	8	0.691782	Acidocella sp. CCW30 (298615) 0.060066295374181726 Acidocella sp. DM4 (376450) 0.07194289026897088 Acidocella aquatica (1922313) 0.016683908582197076 Acidocella sp. NO-12 (160812) 0.003972597470105133 Acidocella aromatica (1303579) 0.00936747389727184 Acidocella sp. CFR23 (1335630) 0.4312961016142835 Acidocella sp. Py-H1 (1280481) 0.08853070477479763 Acidocella sp. I10 (1050354) 0.009921543846507…	6.9817	Acidocella sp. CCW30 (298615) 0.5665966111791739 Acidocella sp. DM4 (376450) 0.012912278627607895 Acidocella aquatica (1922313) 0.032442731803610986 Acidocella sp. NO-12 (160812) 0.007226509404085536 Acidocella aromatica (1303579) 0.04998767297657299 Acidocella sp. CFR23 (1335630) 6.168551195256488 Acidocella sp. Py-H1 (1280481) 0.11185362766386968 Acidocella sp. I10 (1050354) 0.032131429240471576
Acetobacteraceae	Asaia	11	6.66929	Asaia sp. AGF0 (761495) 2.6734895223247417 Asaia sp. (1872642) 0.00827406924584945 Asaia siamensis (110479) 2.443234577535779 Asaia sp. AGL (761497) 0.025082299114515812 Asaia sp. O27 (571999) 0.015348536204230583 Asaia sp. AA 1.5 Ab (760041) 0.18678555024792 Asaia sp. AS 3.6 Aa (760053) 0.9051290130496307 Asaia sp. AEX 1.7 Aa (760055) 0.20625348390990428 Asaia sp. F2l (1232614) 0.023723962735703…	2.14586	Asaia sp. AGF0 (761495) 0.2473587286561995 Asaia sp. (1872642) 0.0014385861885140112 Asaia siamensis (110479) 0.10468327406800183 Asaia sp. AGL (761497) 0.05260209600261291 Asaia sp. O27 (571999) 0.04271166447582816 Asaia sp. AA 1.5 Ab (760041) 0.5954015404509446 Asaia sp. AS 3.6 Aa (760053) 0.5320979290151964 Asaia sp. AEX 1.7 Aa (760055) 0.26828216757320816 Asaia sp. F2l (1232614) 0.00040184554…
Acetobacteraceae	Gluconobacter	7	1.61021	Gluconobacter sp. VTH-AH46 (1712069) 1.24931155447055 Gluconobacter sp. LBN175 (765739) 0.2373499184246329 Gluconobacter thailandicus F149-1 = NBRC 100600 (1231357) 0.07030630803754435 Gluconobacter sp. VTH-AH59 (1712070) 0.020332152779389656 Gluconobacter sp. AaM65a (1142326) 1.747189331663095e-05 Gluconobacter cerevisiae (1379734) 0.0031312903853811607 Gluconobacter sphaericus NBRC 12467 (13079…	0.432164	Gluconobacter sp. VTH-AH46 (1712069) 0.1543871132832811 Gluconobacter sp. LBN175 (765739) 0.1785567401280388 Gluconobacter thailandicus F149-1 = NBRC 100600 (1231357) 0.024411375103964295 Gluconobacter sp. VTH-AH59 (1712070) 0.045011504819989744 Gluconobacter sp. AaM65a (1142326) 0.022920269960810292 Gluconobacter cerevisiae (1379734) 0.002075013200166003 Gluconobacter sphaericus NBRC 12467 (1307…
Clostridiaceae	Alkaliphilus	6	0.902965	Alkaliphilus metalliredigens QYMF (293826) 0.00714337239755506 Alkaliphilus hydrothermalis (1482730) 0.7406923123333119 Alkaliphilus sp. 1 (280346) 0.0013864718048336696 Alkaliphilus namsaraevii (1454184) 0.0003131938999451317 Alkaliphilus sp. Iso-W1 (393730) 0.15282298332443436 Alkaliphilus sp. A2 (1468165) 0.000606399174067772	1.89158	Alkaliphilus metalliredigens QYMF (293826) 0.0026782498392174813 Alkaliphilus hydrothermalis (1482730) 1.8844834618290247 Alkaliphilus sp. 1 (280346) 0.00040219909887660276 Alkaliphilus namsaraevii (1454184) 0.00020129963722952354 Alkaliphilus sp. Iso-W1 (393730) 0.0038109068516198 Alkaliphilus sp. A2 (1468165) 1.2936313224546914e-06
Clostridiaceae	Caloramator	11	25.449	Caloramator mitchellensis (908809) 0.17188540248176937 Caloramator coolhaasii (95159) 12.635415346962942 Caloramator fervidus (29344) 0.09607054803076803 Caloramator fervidus DSM 5463 (1121261) 12.479585276178641 Caloramator sp. SwgE03 (913744) 0.013408161123723297 Caloramator sp. JW/JH-1 (150394) 0.000616835438675792 Caloramator sp. NST1-2 (1479031) 0.00020157286475475076 Caloramator sp. TC17 (7…	22.0437	Caloramator mitchellensis (908809) 0.015645808553502744 Caloramator coolhaasii (95159) 0.5759607292365203 Caloramator fervidus (29344) 0.18753194485554942 Caloramator fervidus DSM 5463 (1121261) 20.95741485699825 Caloramator sp. SwgE03 (913744) 0.11767042535249246 Caloramator sp. JW/JH-1 (150394) 0.0014699129669152311 Caloramator sp. NST1-2 (1479031) 0.04626344720929603 Caloramator sp. TC17 (7620…
Enterobacteriaceae	Buttiauxella	14	8.75044	Buttiauxella sp. UIWRF0074 (1644268) 0.0018690443285848163 Buttiauxella sp. AS49 (1191680) 0.45665455520858206 Buttiauxella gaviniae (82990) 0.02685847534489006 Buttiauxella sp. UIWRF0075 (1644269) 0.6010653699163462 Buttiauxella izardii (82991) 0.5619753701535743 Buttiauxella sp. UIWRF0979 (1644275) 0.0016622371161743017 Buttiauxella sp. UIWRF0120 (1644272) 0.15728786672153625 Buttiauxella chrys…	6.24786	Buttiauxella sp. UIWRF0074 (1644268) 0.007724862053867377 Buttiauxella sp. AS49 (1191680) 0.126002460187898 Buttiauxella gaviniae (82990) 0.021413899109963885 Buttiauxella sp. UIWRF0075 (1644269) 0.9569852717688709 Buttiauxella izardii (82991) 0.6040302383462837 Buttiauxella sp. UIWRF0979 (1644275) 0.00037384188586010047 Buttiauxella sp. UIWRF0120 (1644272) 0.005080892086582875 Buttiauxella chrys…
Enterobacteriaceae	Enterobacter	145	37.4618	Enterobacter sp. 29 (1661228) 0.013373858183105162 Enterobacter sp. UIWRF0369 (1644557) 0.018654147771190895 Enterobacter sp. CMG24314 (475614) 0.005659908138934484 Enterobacter sp. UIWRF1034 (1644765) 0.07314718589425925 Enterobacter sp. AHJ7 (1297057) 0.003625839792704985 Enterobacter sp. En23 (1751924) 1.4670057424891696 Enterobacter sp. enrichment culture clone PTmrs10 (1017204) 0.00122100951…	27.4982	Enterobacter sp. 29 (1661228) 0.06749664159600681 Enterobacter sp. UIWRF0369 (1644557) 0.06857865278574685 Enterobacter sp. CMG24314 (475614) 0.022037154997767913 Enterobacter sp. UIWRF1034 (1644765) 0.019315882542326305 Enterobacter sp. AHJ7 (1297057) 0.022571423193666715 Enterobacter sp. En23 (1751924) 0.3155167193692366 Enterobacter sp. enrichment culture clone PTmrs10 (1017204) 0.005671778727…
Enterobacteriaceae	Escherichia	22	3.76512	Escherichia sp. UIWRF0503 (1644939) 0.022342362007716637 Escherichia sp. UIWRF0664 (1644966) 0.0040649012296152115 Escherichia sp. XJ148-1212-2NFX1 (1419607) 0.06949538019820894 Escherichia sp. BAB-4271 (1509482) 0.003553926127909108 Escherichia sp. 41 (1339728) 2.2340171172165415 Escherichia sp. enrichment culture clone 1(2012) (1134747) 0.001711665559070642 Escherichia sp. M2T9B5 (683022) 6.702…	5.12523	Escherichia sp. UIWRF0503 (1644939) 0.014759460831724629 Escherichia sp. UIWRF0664 (1644966) 0.1065847115409493 Escherichia sp. XJ148-1212-2NFX1 (1419607) 0.016657762020016915 Escherichia sp. BAB-4271 (1509482) 0.08880587159078958 Escherichia sp. 41 (1339728) 0.060803922402602774 Escherichia sp. enrichment culture clone 1(2012) (1134747) 0.00995007969671858 Escherichia sp. M2T9B5 (683022) 0.00224…
Enterobacteriaceae	Kluyvera	17	2.62226	Kluyvera sp. UIWRF0451 (1645213) 0.019833944457599093 Kluyvera sp. INT18 (1123790) 0.012613560377575645 Kluyvera sp. UIWRF0492 (1645215) 0.0029563882669044433 Kluyvera sp. UIWRF0607 (1645219) 0.008607925381781631 Kluyvera sp. W5 (1331422) 0.3557497585685078 Kluyvera sp. UIWRF0490 (1645214) 0.0034273937244725565 Kluyvera sp. F89 (1729621) 0.02624321811811932 Kluyvera sp. IAL9558/98 (103473) 0.3497…	4.94633	Kluyvera sp. UIWRF0451 (1645213) 0.007432999017960083 Kluyvera sp. INT18 (1123790) 0.23788369697954875 Kluyvera sp. UIWRF0492 (1645215) 0.007043299424367796 Kluyvera sp. UIWRF0607 (1645219) 0.17622432662613297 Kluyvera sp. W5 (1331422) 0.20632191034920472 Kluyvera sp. UIWRF0490 (1645214) 0.012131185881791011 Kluyvera sp. F89 (1729621) 0.001415023600264116 Kluyvera sp. IAL9558/98 (103473) 0.144044…
Enterobacteriaceae	Kosakonia	5	0.0978129	Kosakonia sp. SR 3-04 (1534036) 0.0005080408763794387 Kosakonia sp. PEP6 (1853315) 0.002739752748253114 Kosakonia sp. EN-20 (1657931) 0.006929113385048974 Kosakonia cowanii JCM 10956 = DSM 18146 (1300165) 0.08360121096834289 Kosakonia radicincitans (283686) 0.00403474270072821	0.27486	Kosakonia sp. SR 3-04 (1534036) 0.07530740767934999 Kosakonia sp. PEP6 (1853315) 0.0058920549262720945 Kosakonia sp. EN-20 (1657931) 0.036309595376027695 Kosakonia cowanii JCM 10956 = DSM 18146 (1300165) 0.15451754624019337 Kosakonia radicincitans (283686) 0.002833834465967893
Enterobacteriaceae	Leclercia	6	1.46933	Leclercia sp. T1-1 (1256905) 0.05410863020197362 Leclercia sp. OTU28 (765417) 1.2058986127689246 Leclercia sp. G9 (1715722) 0.005739901964143706 Leclercia sp. UPMLH2 (1254208) 0.17179164321845403 Leclercia sp. SYC11 (1867530) 0.009361805217776142 Leclercia sp. NP2.8 (1499035) 0.022433204730689094	14.132	Leclercia sp. T1-1 (1256905) 0.04023344180264359 Leclercia sp. OTU28 (765417) 11.021979399485872 Leclercia sp. G9 (1715722) 0.002736215413482702 Leclercia sp. UPMLH2 (1254208) 2.7051849710065787 Leclercia sp. SYC11 (1867530) 0.04599863112039127 Leclercia sp. NP2.8 (1499035) 0.3158291971620846
Enterobacteriaceae	Lelliottia	6	1.38885	Lelliottia sp. (1898429) 0.2417729174570058 Lelliottia sp. SYC78 (1867546) 0.02139797517922792 Lelliottia sp. SYC30 (1867545) 0.4482657442071456 Lelliottia sp. seB3 (1766873) 0.004733593980692402 Lelliottia sp. soB12 (1766874) 0.12474841973043052 Lelliottia sp. SYC12 (1867543) 0.5479285277950582	2.24344	Lelliottia sp. (1898429) 0.011437007512184488 Lelliottia sp. SYC78 (1867546) 0.34396595046006995 Lelliottia sp. SYC30 (1867545) 1.7504279628303934 Lelliottia sp. seB3 (1766873) 0.023833612884402285 Lelliottia sp. soB12 (1766874) 0.11091641179052546 Lelliottia sp. SYC12 (1867543) 0.0028549480377569364
Enterobacteriaceae	Mangrovibacter	8	2.25572	Mangrovibacter sp. P5 (1500178) 0.08225520151722343 Mangrovibacter sp. P16 (1500175) 0.0020055160881045065 Mangrovibacter yixingensis (1529639) 0.04667855635598127 Mangrovibacter sp. MSSRF N87 (1756678) 0.10166888278648813 Mangrovibacter sp. QUEBA02 (1168328) 0.00786339586347174 Mangrovibacter sp. MSSRF N107 (1756676) 0.005072468304873075 Mangrovibacter sp. QUEBA03 (1168329) 2.003190562135988 Man…	2.87754	Mangrovibacter sp. P5 (1500178) 0.015011908943502059 Mangrovibacter sp. P16 (1500175) 0.042637288221941745 Mangrovibacter yixingensis (1529639) 0.018667469722461548 Mangrovibacter sp. MSSRF N87 (1756678) 0.05469879350645815 Mangrovibacter sp. QUEBA02 (1168328) 0.0019290950570280691 Mangrovibacter sp. MSSRF N107 (1756676) 0.007799645252966319 Mangrovibacter sp. QUEBA03 (1168329) 2.736744386128615 …
Enterobacteriaceae	Shigella	12	5.32941	Shigella dysenteriae (622) 0.19838882184111295 Shigella sp. CH-28 (1716506) 0.03302385509761535 Shigella sp. 4095 (570220) 4.415989572648585 Shigella sp. AB5242 (748488) 0.03357340717568596 Shigella sp. CH-43 (1716517) 0.06175177431340549 Shigella sp. BARD11 (669987) 0.004161067626701345 Shigella sp. DBC-1 (391010) 0.25952392096748345 Shigella sp. 121406 (538201) 0.1895340599283124 Shigella sp. P…	1.21617	Shigella dysenteriae (622) 0.02494448736497061 Shigella sp. CH-28 (1716506) 0.006764741918243422 Shigella sp. 4095 (570220) 0.31520034051538576 Shigella sp. AB5242 (748488) 0.03731362393534271 Shigella sp. CH-43 (1716517) 0.030505209516387043 Shigella sp. BARD11 (669987) 0.008185671376682146 Shigella sp. DBC-1 (391010) 0.07775686704393522 Shigella sp. 121406 (538201) 0.047082396384323245 Shigella…
Flavobacteriaceae	Cellulophaga	13	0.934917	Cellulophaga sp. QY3 (362829) 0.31510186783624367 Cellulophaga omnivescoria (1888890) 0.028782693266132 Cellulophaga sp. WED10.8 (264627) 0.23870600061020483 Cellulophaga sp. W5A (1888967) 0.023390852728249034 Cellulophaga geojensis (935699) 0.0022741517822106156 Cellulophaga sp. HHN-44 (1803745) 0.029192472717038766 Cellulophaga sp. AB299d (983781) 0.00039198166359945524 Cellulophaga sp. AB405d …	1.07709	Cellulophaga sp. QY3 (362829) 0.06568099939993526 Cellulophaga omnivescoria (1888890) 0.007535075611485528 Cellulophaga sp. WED10.8 (264627) 0.7367698729839062 Cellulophaga sp. W5A (1888967) 0.0007447637315239963 Cellulophaga geojensis (935699) 0.005079633538350161 Cellulophaga sp. HHN-44 (1803745) 0.03735716707308329 Cellulophaga sp. AB299d (983781) 0.0003055870768294468 Cellulophaga sp. AB405d …
Flavobacteriaceae	Dokdonia	9	0.601067	Dokdonia sp. BL94 (1714868) 0.29478709099801875 Dokdonia sp. U1371-101202-SW230 (1171541) 0.027697775035756083 Dokdonia sp. BL108 (1714864) 0.0004653489797232401 Dokdonia sp. BL98 (1714869) 0.0006962529211312817 Dokdonia pacifica (1627892) 0.003336272388906366 Dokdonia sp. BL107 (1714863) 0.05737961951061973 Dokdonia sp. Hel I 53 (1249993) 0.19123231157537923 Dokdonia sp. MED134 (313590) 0.022744…	0.866342	Dokdonia sp. BL94 (1714868) 0.21327221182954595 Dokdonia sp. U1371-101202-SW230 (1171541) 0.017182593296763107 Dokdonia sp. BL108 (1714864) 0.012658546533521971 Dokdonia sp. BL98 (1714869) 0.014734298637441329 Dokdonia pacifica (1627892) 0.0034804638308979985 Dokdonia sp. BL107 (1714863) 0.18998741017016782 Dokdonia sp. Hel I 53 (1249993) 0.0053520237196156934 Dokdonia sp. MED134 (313590) 0.40625…
Table 8			LowDivA_indiv1		LowDivA_indiv2
Family	Genera	#Species	Genera%abundance	SpeciesAndAbundance	Genera%abundance	SpeciesAndAbundance
Acetobacteraceae	Gluconacetobacter	13	2.22556e-05	Gluconacetobacter sp. ICB557 (870416) 1.2537072352923818e-10 Gluconacetobacter sp. CMU 48-1 (383611) 2.611929531379017e-14 Gluconacetobacter tumulisoli (1286189) 2.5376494727255574e-07 Gluconacetobacter aggeris (1286186) 1.5009022621937405e-11 Gluconacetobacter sp. CMU Ma-2 (383612) 1.4423283580480662e-09 Gluconacetobacter sp. AXB(X) (1170702) 1.552047020404327e-06 Gluconacetobacter johannae (112…	3.19094e-07	Gluconacetobacter sp. ICB557 (870416) 9.221489261604284e-12 Gluconacetobacter sp. CMU 48-1 (383611) 1.2863974481735146e-14 Gluconacetobacter tumulisoli (1286189) 1.7893385500935517e-09 Gluconacetobacter aggeris (1286186) 1.2540560593276207e-12 Gluconacetobacter sp. CMU Ma-2 (383612) 6.22105014481037e-10 Gluconacetobacter sp. AXB(X) (1170702) 2.787906541523906e-07 Gluconacetobacter johannae (11214…
Acetobacteraceae	Komagataeibacter	16	0.451984	Komagataeibacter xylinus (28448) 2.9290013189252336e-07 Komagataeibacter saccharivorans (265959) 2.841582765242663e-08 Komagataeibacter sp. DS1MA.65B (1725089) 0.4511597375590178 Komagataeibacter sp. DS2MA.81 (1725106) 2.6632095019312823e-10 Komagataeibacter sp. DS1MC.70A (1725091) 4.9894476323948824e-05 Komagataeibacter sp. DS2MC.112 (1725069) 0.0006367374226448594 Komagataeibacter medellinensis…	0.00307325	Komagataeibacter xylinus (28448) 3.12111444551746e-09 Komagataeibacter saccharivorans (265959) 1.4996700880501962e-09 Komagataeibacter sp. DS1MA.65B (1725089) 0.0030006382798064084 Komagataeibacter sp. DS2MA.81 (1725106) 1.5146086659315086e-11 Komagataeibacter sp. DS1MC.70A (1725091) 1.5845285068176902e-07 Komagataeibacter sp. DS2MC.112 (1725069) 6.684415072495237e-05 Komagataeibacter medellinens…
Acetobacteraceae	Roseomonas	7	0.00226989	Roseomonas frigidaquae (487318) 7.782657612827278e-07 Roseomonas sp. UAPS01001 (765194) 4.289783559129011e-08 Roseomonas sp. Pao52 (1481042) 9.952519322476083e-10 Roseomonas sp. YUAB-ODM-1 (1389168) 2.673642511655844e-15 Roseomonas sp. HH10H133 (1118139) 2.9103403925701072e-11 Roseomonas sp. MG-2011-54-AS (1041765) 0.0022690263937745966 Roseomonas baikalica (386042) 4.150664485993383e-08	1.35306e-05	Roseomonas frigidaquae (487318) 4.106570356014912e-08 Roseomonas sp. UAPS01001 (765194) 1.34577516108005e-09 Roseomonas sp. Pao52 (1481042) 4.203120350010453e-11 Roseomonas sp. YUAB-ODM-1 (1389168) 1.1872811307696802e-14 Roseomonas sp. HH10H133 (1118139) 9.583465225653892e-13 Roseomonas sp. MG-2011-54-AS (1041765) 1.34502547572019e-05 Roseomonas baikalica (386042) 3.789301031722052e-08
Enterobacteriaceae	Buttiauxella	7	1.33878	Buttiauxella noackiae (82992) 1.40153173969867e-07 Buttiauxella sp. GC21 (487309) 1.0746972347143744e-06 Buttiauxella sp. UIWRF0075 (1644269) 1.3387686355373034 Buttiauxella sp. UIWRF0979 (1644275) 6.977219784871808e-08 Buttiauxella agrestis ATCC 33320 (1006004) 1.2949200482552249e-05 Buttiauxella sp. V5 (1069997) 6.678688310069243e-09 Buttiauxella sp. UIWRF1244 (1644276) 9.855989907375904e-09	0.00719456	Buttiauxella noackiae (82992) 3.686257540872045e-09 Buttiauxella sp. GC21 (487309) 1.9522090301946305e-09 Buttiauxella sp. UIWRF0075 (1644269) 0.007194534917918782 Buttiauxella sp. UIWRF0979 (1644275) 5.972475488610181e-10 Buttiauxella agrestis ATCC 33320 (1006004) 2.219438334571701e-08 Buttiauxella sp. V5 (1069997) 4.727377443537032e-10 Buttiauxella sp. UIWRF1244 (1644276) 1.672556630963665e-12
Enterobacteriaceae	Citrobacter	9	5.11256e-05	Citrobacter sp. P11 (354437) 4.0824508744640225e-16 Citrobacter sp. CF-BD (1633657) 5.092814300437418e-11 Citrobacter sp. PT2B (722872) 1.355833122446773e-10 Citrobacter sp. ARS042-10 (1339713) 1.188876958051104e-13 Citrobacter sp. 39C.7 (1777337) 9.438466597732621e-08 Citrobacter sp. CECRI-IOC10 (867867) 5.680287811261278e-12 Citrobacter sp. NCCP-1750 (2003222) 1.3394797284848328e-09 Citrobacter…	2.37918e-08	Citrobacter sp. P11 (354437) 7.524608195608896e-19 Citrobacter sp. CF-BD (1633657) 4.500542105719927e-13 Citrobacter sp. PT2B (722872) 3.8101557347682495e-13 Citrobacter sp. ARS042-10 (1339713) 9.20430254666721e-16 Citrobacter sp. 39C.7 (1777337) 3.1763023364557995e-09 Citrobacter sp. CECRI-IOC10 (867867) 5.367714585320791e-13 Citrobacter sp. NCCP-1750 (2003222) 5.965969964688585e-11 Citrobacter …
Enterobacteriaceae	Cronobacter	9	0.0394181	Cronobacter universalis NCTC 9529 (1074000) 6.372187603336954e-11 Cronobacter sp. SA1U3 (717694) 3.984564382846029e-09 Cronobacter turicensis (413502) 1.69812351487531e-07 Cronobacter sp. 100D.2 (1777355) 7.003206123480139e-11 Cronobacter sp. 4-9 (1178454) 1.067170590894176e-05 Cronobacter dublinensis subsp. lactaridi LMG 23825 (1159496) 2.281483033623899e-11 Cronobacter sp. SaH-04 (1162942) 1.44…	0.00691075	Cronobacter universalis NCTC 9529 (1074000) 3.3116420912043274e-12 Cronobacter sp. SA1U3 (717694) 1.6888647576542839e-10 Cronobacter turicensis (413502) 9.861341901319736e-10 Cronobacter sp. 100D.2 (1777355) 1.3187285638287404e-11 Cronobacter sp. 4-9 (1178454) 2.5008535394932127e-06 Cronobacter dublinensis subsp. lactaridi LMG 23825 (1159496) 8.496935407567377e-11 Cronobacter sp. SaH-04 (1162942)…
Enterobacteriaceae	Enterobacter	14	11.0743	Enterobacter sp. FCC192 (1031220) 7.035959097542623e-09 Enterobacter sp. UIWRF0201 (1644460) 4.795707163753194e-08 Enterobacter sp. UIWRF0087 (1644421) 1.725719243142257e-14 Enterobacter sp. V10 (1069998) 11.06317231139236 Enterobacter sp. CF-S19 (1513291) 0.006380784329770956 Enterobacter sp. LPPA 961 (1126517) 2.0606553174764366e-06 Enterobacter sp. GA38 (1547209) 0.0047387879364667465 Enteroba…	0.765155	Enterobacter sp. FCC192 (1031220) 1.5696724856911338e-09 Enterobacter sp. UIWRF0201 (1644460) 7.229681621047339e-10 Enterobacter sp. UIWRF0087 (1644421) 3.379881157698189e-17 Enterobacter sp. V10 (1069998) 0.7647902141812584 Enterobacter sp. CF-S19 (1513291) 5.725033250434852e-05 Enterobacter sp. LPPA 961 (1126517) 3.241519806235164e-07 Enterobacter sp. GA38 (1547209) 0.0003073103657387481 Entero…
Enterobacteriaceae	Escherichia	12	0.0315459	Escherichia sp. ESBL53bB15 13 1E (1535134) 1.5631242530114707e-10 Escherichia sp. UIWRF0707 (1644975) 1.9478361728266696e-06 Escherichia sp. 4 (1343180) 4.220462109215048e-09 Escherichia sp. UIWRF0680 (1644971) 9.8972481392583e-14 Escherichia sp. ESBL221B15 13 2E (1535104) 5.884230326333569e-10 Escherichia sp. KVR CO2 (1478282) 1.8546496824314092e-11 Escherichia sp. MYb5 (1848672) 5.1988635035020…	0.00273766	Escherichia sp. ESBL53bB15 13 1E (1535134) 1.0892451723750729e-12 Escherichia sp. UIWRF0707 (1644975) 2.4090041054730414e-08 Escherichia sp. 4 (1343180) 2.5133417528350685e-11 Escherichia sp. UIWRF0680 (1644971) 1.9113410329126006e-13 Escherichia sp. ESBL221B15 13 2E (1535104) 3.983707323534328e-10 Escherichia sp. KVR CO2 (1478282) 8.441491815305722e-13 Escherichia sp. MYb5 (1848672) 2.2368411371…
Enterobacteriaceae	Klebsiella	151	46.852	Klebsiella sp. T7C (1216883) 1.2694332862739817e-12 Klebsiella sp. ok1 1 9 S17 (1005181) 0.010541277473549967 Klebsiella sp. SRMND14C (1542929) 3.380668413299646e-18 Klebsiella sp. NCIM5432 (1859619) 0.03506472604305259 Klebsiella sp. SZH11 (714967) 8.72223777620812e-05 Klebsiella sp. 39C.9 (1777391) 4.7535143853265685e-09 Klebsiella sp. SRC DSD6 (748345) 0.05341347734877239 Klebsiella sp. ICB 36…	98.1897	Klebsiella sp. T7C (1216883) 3.0514177681895625e-13 Klebsiella sp. ok1 1 9 S17 (1005181) 0.0006322351757931522 Klebsiella sp. SRMND14C (1542929) 7.119938216600113e-20 Klebsiella sp. NCIM5432 (1859619) 0.004271268082217215 Klebsiella sp. SZH11 (714967) 1.550889614332012e-05 Klebsiella sp. 39C.9 (1777391) 8.319102007728694e-10 Klebsiella sp. SRC DSD6 (748345) 0.00018659697236704273 Klebsiella sp. I…
Enterobacteriaceae	Kluyvera	7	0.000415749	Kluyvera sp. GX01 (1071008) 3.299106237243426e-13 Kluyvera sp. OP29 (1852952) 5.522184829983463e-09 Kluyvera sp. IAL9555/98 (103471) 3.408445812887605e-09 Kluyvera sp. MWE-A36 (1030312) 3.2487245101034013e-09 Kluyvera sp. LS9 (1663078) 4.847754208120517e-13 Kluyvera sp. UIWRF0577 (1645218) 0.00041573657586905713 Kluyvera sp. IAL9558/98 (103473) 3.06564459582423e-12	3.3999e-05	Kluyvera sp. GX01 (1071008) 6.949078408216756e-16 Kluyvera sp. OP29 (1852952) 1.2286258873019027e-10 Kluyvera sp. IAL9555/98 (103471) 2.0565584813171385e-10 Kluyvera sp. MWE-A36 (1030312) 1.9635892309244257e-11 Kluyvera sp. LS9 (1663078) 6.66584596311839e-15 Kluyvera sp. UIWRF0577 (1645218) 3.399863078992539e-05 Kluyvera sp. IAL9558/98 (103473) 9.149244272270787e-16
Enterobacteriaceae	Kosakonia	7	0.0281569	Kosakonia sp. PtB28 (1850333) 0.02814320356216338 Kosakonia sp. BOAKL44N (1738503) 4.2696317317538567e-13 Kosakonia arachidis (551989) 9.06893589910136e-13 Kosakonia sp. XT-13 (1716469) 4.262374723424219e-07 Kosakonia sp. PEP6 (1853315) 3.1426507425183786e-15 Kosakonia sp. EN-20 (1657931) 5.10601643022163e-07 Kosakonia pseudosacchari (1646340) 1.2778565227943955e-05	0.000324271	Kosakonia sp. PtB28 (1850333) 0.0003239832108022287 Kosakonia sp. BOAKL44N (1738503) 1.8910067484407384e-14 Kosakonia arachidis (551989) 7.263266546143809e-15 Kosakonia sp. XT-13 (1716469) 3.59863645468376e-08 Kosakonia sp. PEP6 (1853315) 1.8833810663144498e-16 Kosakonia sp. EN-20 (1657931) 2.298126009601956e-08 Kosakonia pseudosacchari (1646340) 2.286533155953502e-07
Enterobacteriaceae	Mangrovibacter	7	0.000369992	Mangrovibacter sp. P12 (1500173) 2.2992095728982208e-06 Mangrovibacter sp. QUEBA03 (1168329) 3.2083037780091756e-05 Mangrovibacter sp. P7 (1500180) 4.268447531947179e-11 Mangrovibacter yixingensis (1529639) 1.00595276871489e-05 Mangrovibacter phragmitis (1691903) 1.0274049310257472e-07 Mangrovibacter sp. QUEBA02 (1168328) 2.7627216409876323e-07 Mangrovibacter sp. MSSRF N107 (1756676) 0.0003251713…	1.83982e-05	Mangrovibacter sp. P12 (1500173) 1.217432052862587e-07 Mangrovibacter sp. QUEBA03 (1168329) 8.709043996227045e-07 Mangrovibacter sp. P7 (1500180) 9.049439640433185e-14 Mangrovibacter yixingensis (1529639) 1.974796244521411e-06 Mangrovibacter phragmitis (1691903) 6.293900217560481e-10 Mangrovibacter sp. QUEBA02 (1168328) 4.791923085526313e-10 Mangrovibacter sp. MSSRF N107 (1756676) 1.5429639331784…
Enterobacteriaceae	Raoultella	11	30.619	Raoultella sp. enrichment culture clone TB44 6 (1308804) 0.00011980814075862596 Raoultella sp. Bac WS2 13 (1661561) 30.61849939232617 Raoultella sp. 45 (1212466) 1.0813534037167416e-08 Raoultella sp. UIWRF0493 (1645379) 4.878160200844407e-14 Raoultella sp. UIWRF0460 (1645378) 6.37765392940472e-07 Raoultella sp. UIWRF1106 (1645410) 3.28033869714898e-08 Raoultella sp. UIWRF0524 (1645386) 1.45559004…	0.989291	Raoultella sp. enrichment culture clone TB44 6 (1308804) 2.24080775215265e-05 Raoultella sp. Bac WS2 13 (1661561) 0.9892649897848234 Raoultella sp. 45 (1212466) 3.8234447215553083e-10 Raoultella sp. UIWRF0493 (1645379) 1.1371172868188712e-14 Raoultella sp. UIWRF0460 (1645378) 2.7334119593302062e-09 Raoultella sp. UIWRF1106 (1645410) 1.6824315793614413e-09 Raoultella sp. UIWRF0524 (1645386) 1.7544…
Enterobacteriaceae	Salmonella	10	0.90705	Salmonella sp. CRTB29 (1392215) 1.0049032935364722e-09 Salmonella enterica subsp. enterica serovar India (1242082) 2.031392921927916e-09 Salmonella sp. 812 (1392972) 4.6700631888316844e-08 Salmonella sp. 1131 (1392962) 4.021660829213642e-12 Salmonella sp. vrba7 (1673508) 6.379639554529113e-12 Salmonella enterica subsp. enterica serovar Weltevreden (57743) 0.9070005036265041 Salmonella sp. 1025 (1…	0.00399907	Salmonella sp. CRTB29 (1392215) 8.647330825885857e-12 Salmonella enterica subsp. enterica serovar India (1242082) 1.9655876465093577e-10 Salmonella sp. 812 (1392972) 7.338012257559689e-10 Salmonella sp. 1131 (1392962) 1.6447683701269598e-14 Salmonella sp. vrba7 (1673508) 7.366601298581504e-15 Salmonella enterica subsp. enterica serovar Weltevreden (57743) 0.0039989534717873145 Salmonella sp. 1025…
Pseudomonadaceae	Pseudomonas	13	8.65457	Pseudomonas sp. JX-42 (1278945) 6.598200712408189e-14 Pseudomonas sp. DF3 (1267838) 0.0009193028959069495 Pseudomonas sp. SRP2411 (1595354) 5.099589362966884e-06 Pseudomonas sp. Bra8 (1327522) 1.5072663258704901e-09 Pseudomonas sp. KOPRI80154 (1111975) 0.00039115231821643543 Pseudomonas sp. MPU 101 (456448) 0.0008172107804096357 Pseudomonas sp. HLB8-2 (1259561) 1.1714766998987967e-07 Pseudomonas …	0.0315735	Pseudomonas sp. JX-42 (1278945) 2.690605733734497e-16 Pseudomonas sp. DF3 (1267838) 6.008603962302556e-06 Pseudomonas sp. SRP2411 (1595354) 1.8635111524695877e-07 Pseudomonas sp. Bra8 (1327522) 8.505201869040463e-12 Pseudomonas sp. KOPRI80154 (1111975) 7.985308805783181e-06 Pseudomonas sp. MPU 101 (456448) 4.901646116642753e-05 Pseudomonas sp. HLB8-2 (1259561) 8.760638803007244e-10 Pseudomonas sp…
Streptococcaceae	Lactococcus	7	9.67077e-07	Lactococcus sp. REC5 (1123801) 1.1527882388324304e-08 Lactococcus raffinolactis (1366) 3.6938740918748555e-12 Lactococcus sp. NBRC 106005 (1113944) 7.66373831913065e-07 Lactococcus sp. USMW5BP (1847903) 2.95399962265119e-11 Lactococcus sp. 2V2C (553114) 2.5962163352516023e-12 Lactococcus sp. C9I24 (996767) 1.891390882878671e-07 Lactococcus sp. M15 (1652956) 6.073287527497005e-13	2.39458e-07	Lactococcus sp. REC5 (1123801) 6.695721782010262e-11 Lactococcus raffinolactis (1366) 4.163400283554911e-14 Lactococcus sp. NBRC 106005 (1113944) 2.336894206089827e-07 Lactococcus sp. USMW5BP (1847903) 8.256617001856297e-17 Lactococcus sp. 2V2C (553114) 2.1258582266015605e-13 Lactococcus sp. C9I24 (996767) 5.701219404206008e-09 Lactococcus sp. M15 (1652956) 3.96852803331888e-14

## Sheet: Scenario 25% B
Table 9			HighDivA_indiv1		HighDivA_indiv2
Family	Genera	#Species	Genera%abundance	SpeciesAndAbundance	Genera%abundance	SpeciesAndAbundance
Acetobacteraceae	Acidocella	8	0.984515	Acidocella aminolytica (33998) 0.02114090974996461 Acidocella sp. DM1 (376447) 0.015255913123467824 Acidocella sp. I10 (1050354) 0.01339695963682957 Acidocella aquatica (1922313) 0.0492083644266558 Acidocella aluminiidurans (472056) 0.01647940819091196 Acidocella facilis (525) 0.7799686746497921 Acidocella sp. NO-12 (160812) 0.06727436361066977 Acidocella sp. RW11 (1578137) 0.021790661585873474	1.88654	Acidocella aminolytica (33998) 0.9161976768661375 Acidocella sp. DM1 (376447) 0.014719055669610697 Acidocella sp. I10 (1050354) 0.009398902455524247 Acidocella aquatica (1922313) 0.03535105684008652 Acidocella aluminiidurans (472056) 0.009546201100399507 Acidocella facilis (525) 0.7235326354997175 Acidocella sp. NO-12 (160812) 0.006370848134965407 Acidocella sp. RW11 (1578137) 0.17142269721086145
Acetobacteraceae	Asaia	11	1.06061	Asaia sp. BD9M (1247868) 0.335763394725573 Asaia platycodi (610243) 0.017116568844338133 Asaia sp. AS 3.6 Aa (760053) 0.25138421236874653 Asaia siamensis (110479) 0.019397325272010713 Asaia sp. AG 2.7 Ab (760033) 0.018283796542520315 Asaia sp. AGL (761497) 0.0440907961921395 Asaia sp. FMW2 (997358) 0.06238517233778969 Asaia sp. AE10.8 (631715) 0.0027627550029685234 Asaia sp. SAP64 4 (1149968) 0.0…	1.80801	Asaia sp. BD9M (1247868) 0.027359338725901402 Asaia platycodi (610243) 0.2033918695567089 Asaia sp. AS 3.6 Aa (760053) 0.5924747500777422 Asaia siamensis (110479) 0.03142495447702924 Asaia sp. AG 2.7 Ab (760033) 0.014146034663721965 Asaia sp. AGL (761497) 0.02186750424230147 Asaia sp. FMW2 (997358) 0.013167074143243996 Asaia sp. AE10.8 (631715) 0.4567984758448752 Asaia sp. SAP64 4 (1149968) 0.007…
Acetobacteraceae	Gluconobacter	7	0.838756	Gluconobacter cerinus (38307) 0.47033038166971614 Gluconobacter japonicus (376620) 0.24341315444503822 Gluconobacter sp. Z81 (1368449) 0.037632395777672384 Gluconobacter sp. WK1G-8 (1269078) 0.03656081424655659 Gluconobacter sp. WK1G-2 (1269074) 0.037127862246397206 Gluconobacter cerevisiae (1379734) 0.005298603687726249 Gluconobacter sp. Z86 (1368451) 0.008392448683270892	1.44218	Gluconobacter cerinus (38307) 0.8079389886943572 Gluconobacter japonicus (376620) 0.3146546490880831 Gluconobacter sp. Z81 (1368449) 0.09550208227591449 Gluconobacter sp. WK1G-8 (1269078) 0.00719874873359106 Gluconobacter sp. WK1G-2 (1269074) 0.0004326743830299024 Gluconobacter cerevisiae (1379734) 0.18861717044935025 Gluconobacter sp. Z86 (1368451) 0.02783516132929365
Clostridiaceae	Alkaliphilus	6	0.258934	Alkaliphilus oremlandii OhILAs (350688) 0.002658682525633097 Alkaliphilus sp. 1 (280346) 0.18319685592935447 Alkaliphilus namsaraevii (1454184) 0.00013156067836160213 Alkaliphilus hydrothermalis (1482730) 2.3758677692921703e-06 Alkaliphilus sp. A1 (1468164) 0.07148055429963489 Alkaliphilus sp. A2 (1468165) 0.0014635705000693063	1.19372	Alkaliphilus oremlandii OhILAs (350688) 0.0013425487006710297 Alkaliphilus sp. 1 (280346) 1.0850848256430634 Alkaliphilus namsaraevii (1454184) 0.0002814896411812658 Alkaliphilus hydrothermalis (1482730) 5.042029207926992e-05 Alkaliphilus sp. A1 (1468164) 0.10267219805101119 Alkaliphilus sp. A2 (1468165) 0.0042881436530373945
Clostridiaceae	Caloramator	11	68.6222	Caloramator sp. PPf50E1 (265485) 0.003908779183292569 Caloramator sp. TC19 (762089) 0.23737698503836716 Caloramator sp. SwgE03 (913744) 0.03300458942688118 Caloramator sp. XylG10 (913746) 68.23691704591094 Caloramator fervidus (29344) 0.0074432909017284905 Caloramator sp. NST1-2 (1479031) 4.826442266858554e-07 Caloramator indicus (33957) 0.03211058202789443 Caloramator sp. PopA11 (913741) 0.05587…	18.9259	Caloramator sp. PPf50E1 (265485) 0.0009946369826426644 Caloramator sp. TC19 (762089) 1.097531508264009 Caloramator sp. SwgE03 (913744) 0.03510798565787234 Caloramator sp. XylG10 (913746) 17.663121271722996 Caloramator fervidus (29344) 0.030645880259789912 Caloramator sp. NST1-2 (1479031) 0.004013163161682919 Caloramator indicus (33957) 0.046936067502243294 Caloramator sp. PopA11 (913741) 0.034283…
Enterobacteriaceae	Buttiauxella	14	1.44889	Buttiauxella sp. ButC1 (1456779) 0.2619952650285226 Buttiauxella sp. (1972222) 0.1475159931083518 Buttiauxella sp. S1-1 (1235714) 0.009098460363830664 Buttiauxella agrestis ATCC 33320 (1006004) 0.6421884848214982 Buttiauxella chrysanthemi (2010264) 0.039433710743702624 Buttiauxella sp. V5 (1069997) 0.004234096127061053 Buttiauxella sp. UIWRF0979 (1644275) 0.018338343284056546 Buttiauxella sp. UIW…	1.88899	Buttiauxella sp. ButC1 (1456779) 0.029282640818251902 Buttiauxella sp. (1972222) 0.3389568635229566 Buttiauxella sp. S1-1 (1235714) 0.002936493289925179 Buttiauxella agrestis ATCC 33320 (1006004) 0.24791363838220473 Buttiauxella chrysanthemi (2010264) 0.07635672810242157 Buttiauxella sp. V5 (1069997) 0.010425190794586788 Buttiauxella sp. UIWRF0979 (1644275) 0.17010035349861674 Buttiauxella sp. UI…
Enterobacteriaceae	Enterobacter	145	17.0028	Enterobacter sp. NGB-FR97 (1641983) 0.07776677489202463 Enterobacter sp. UIWRF0187 (1644450) 0.03210292030171439 Enterobacter sp. 22 (151779) 0.008319164824163637 Enterobacter sp. SCPB-2 (505370) 0.02317950078429415 Enterobacter sp. En38 (1665368) 0.001947772532299721 Enterobacter sp. UIWRF1200 (1644808) 0.023808869284948832 Enterobacter sp. CO 8-9 (475613) 0.0011577906863378539 Enterobacter sp. …	41.2478	Enterobacter sp. NGB-FR97 (1641983) 0.02689292551077374 Enterobacter sp. UIWRF0187 (1644450) 0.03916949729654202 Enterobacter sp. 22 (151779) 0.003956223557983467 Enterobacter sp. SCPB-2 (505370) 0.025853372329975945 Enterobacter sp. En38 (1665368) 0.007667047956919604 Enterobacter sp. UIWRF1200 (1644808) 0.7430206797590287 Enterobacter sp. CO 8-9 (475613) 0.0075354577859557716 Enterobacter sp. C…
Enterobacteriaceae	Escherichia	22	3.0351	Escherichia sp. UIWRF0919 (1645042) 0.03203651644530634 Escherichia sp. 7CR (370987) 0.006149811935154472 Escherichia sp. OES18 (1123787) 0.057565528536598874 Escherichia sp. enrichment culture clone 04 (1138315) 0.02791875832961872 Escherichia sp. NCCP-1802 (2003275) 0.1710431443000312 Escherichia sp. UIWRF1138 (1645076) 0.009382924940131654 Escherichia sp. UIWRF0653 (1644964) 0.0001079398530780…	8.1742	Escherichia sp. UIWRF0919 (1645042) 0.05554158834848656 Escherichia sp. 7CR (370987) 0.35017358131078796 Escherichia sp. OES18 (1123787) 0.016230561956466993 Escherichia sp. enrichment culture clone 04 (1138315) 0.5275866304913813 Escherichia sp. NCCP-1802 (2003275) 3.065311023877056 Escherichia sp. UIWRF1138 (1645076) 0.01164542405669491 Escherichia sp. UIWRF0653 (1644964) 0.0008354259923314911 …
Enterobacteriaceae	Kluyvera	17	1.19154	Kluyvera sp. INT18 (1123790) 0.003435363890012755 Kluyvera sp. INBio 4037I (1565842) 0.023400341429934437 Kluyvera sp. UIWRF0674 (1645220) 0.011985602621821493 Kluyvera sp. UIWRF0607 (1645219) 0.010554393174671883 Kluyvera sp. WPCB009 (556092) 0.01225069634108786 Kluyvera sp. UIWRF0090 (1645204) 0.0008824934899853944 Kluyvera sp. IAL9555/98 (103471) 0.021495417586215957 Kluyvera sp. UIWRF0576 (16…	3.97475	Kluyvera sp. INT18 (1123790) 0.003853694683337969 Kluyvera sp. INBio 4037I (1565842) 0.3635033156067896 Kluyvera sp. UIWRF0674 (1645220) 0.007663495685669583 Kluyvera sp. UIWRF0607 (1645219) 0.020687948616554045 Kluyvera sp. WPCB009 (556092) 0.745253634162353 Kluyvera sp. UIWRF0090 (1645204) 0.0003760472552840126 Kluyvera sp. IAL9555/98 (103471) 0.0014317496394611097 Kluyvera sp. UIWRF0576 (16452…
Enterobacteriaceae	Kosakonia	5	0.0643669	Kosakonia sp. EN-17 (1657930) 2.3900579806103674e-05 Kosakonia sp. KHN5 (1702044) 0.0028842628401641104 Kosakonia sp. XT-11 (1716468) 0.05773224716319304 Kosakonia sp. BOAKL44N (1738503) 0.0026568559263018183 Kosakonia pseudosacchari (1646340) 0.001069669757367823	0.554605	Kosakonia sp. EN-17 (1657930) 0.005906630306081219 Kosakonia sp. KHN5 (1702044) 0.006117690980729952 Kosakonia sp. XT-11 (1716468) 0.5368143142987641 Kosakonia sp. BOAKL44N (1738503) 0.005452328683696942 Kosakonia pseudosacchari (1646340) 0.0003136658353519617
Enterobacteriaceae	Leclercia	6	2.66098	Leclercia sp. 1185/07 (680319) 1.9037297514867304 Leclercia sp. RD MAAMIA 01 (1792958) 0.00023611978640198264 Leclercia sp. 349/07 (680320) 0.0034950392810273703 Leclercia sp. MO2 (869659) 0.7460969824887512 Leclercia sp. HJ-30 (1160797) 0.002195485236119033 Leclercia sp. SYC11 (1867530) 0.0052262056425526225	10.4177	Leclercia sp. 1185/07 (680319) 8.04834127825718 Leclercia sp. RD MAAMIA 01 (1792958) 0.11972534046032475 Leclercia sp. 349/07 (680320) 0.008872932521506423 Leclercia sp. MO2 (869659) 1.4563059610762505 Leclercia sp. HJ-30 (1160797) 0.0002472992885590686 Leclercia sp. SYC11 (1867530) 0.7841718817917099
Enterobacteriaceae	Lelliottia	6	0.671418	Lelliottia sp. THG-S2 (1536706) 0.0929680208801795 Lelliottia sp. SYC30 (1867545) 0.0027634226031818324 Lelliottia amnigena (61646) 0.5009780890150459 Lelliottia sp. soB12 (1766874) 0.01779399285540052 Lelliottia sp. SS85 (1867542) 0.018351516369793416 Lelliottia sp. SYC78 (1867546) 0.038562865769649506	2.29782	Lelliottia sp. THG-S2 (1536706) 0.0005646739945607789 Lelliottia sp. SYC30 (1867545) 0.06470287938009696 Lelliottia amnigena (61646) 0.9309420280114866 Lelliottia sp. soB12 (1766874) 0.019678221296502936 Lelliottia sp. SS85 (1867542) 0.0429326875434158 Lelliottia sp. SYC78 (1867546) 1.2389981630740807
Enterobacteriaceae	Mangrovibacter	8	0.20626	Mangrovibacter sp. P21 (1500176) 0.012512356329513828 Mangrovibacter sp. WG-1 (573034) 0.11975439213289217 Mangrovibacter sp. MSSRF N107 (1756676) 0.01322072321333082 Mangrovibacter sp. P7 (1500180) 0.00032016276809221437 Mangrovibacter sp. MSSRF N87 (1756678) 0.0004183697327363616 Mangrovibacter sp. QUEBA03 (1168329) 8.364321060132146e-05 Mangrovibacter phragmitis (1691903) 0.05621339271872203 M…	1.82242	Mangrovibacter sp. P21 (1500176) 0.002582310780503537 Mangrovibacter sp. WG-1 (573034) 0.1770991010997357 Mangrovibacter sp. MSSRF N107 (1756676) 0.003407793769405193 Mangrovibacter sp. P7 (1500180) 0.20904046329224346 Mangrovibacter sp. MSSRF N87 (1756678) 0.11421343151361424 Mangrovibacter sp. QUEBA03 (1168329) 0.03336174859125308 Mangrovibacter phragmitis (1691903) 1.2746487705570377 Mangrovib…
Enterobacteriaceae	Shigella	12	1.71656	Shigella sp. CH-3 (1716507) 0.03054481079748725 Shigella sp. 09-M2 (1379319) 0.0038007036128809724 Shigella sp. BBDP80 (366310) 1.3111873260114502 Shigella sp. R-52921 (1673023) 0.007069995783832488 Shigella sp. 121403 (538198) 0.0006998447392656076 Shigella sp. 80A.4 (1777436) 0.0031680648326591564 Shigella sp. CH-12 (1716503) 0.13286563559978354 Shigella sp. 08XMYD-9 (869041) 0.0885774671877865…	3.15974	Shigella sp. CH-3 (1716507) 0.0021955762486782207 Shigella sp. 09-M2 (1379319) 0.0022008821440668413 Shigella sp. BBDP80 (366310) 1.1878567714707753 Shigella sp. R-52921 (1673023) 0.06124952979718423 Shigella sp. 121403 (538198) 0.02008726450483318 Shigella sp. 80A.4 (1777436) 0.0024298788971446007 Shigella sp. CH-12 (1716503) 0.007630747875292361 Shigella sp. 08XMYD-9 (869041) 1.079359952252147 …
Flavobacteriaceae	Cellulophaga	13	0.143319	Cellulophaga sp. M8-3 (1262660) 0.016032673705280436 Cellulophaga sp. #19 (459553) 0.014575195004903327 Cellulophaga sp. An48 (1720035) 0.05076686855492889 Cellulophaga sp. NN014873 (459560) 0.012274038520618686 Cellulophaga sp. KL-A (1470407) 0.00028220154952907724 Cellulophaga sp. CC11 (368418) 0.009379960243379755 Cellulophaga sp. An9 (1719842) 0.00016861516823020383 Cellulophaga sp. W5B (1888…	0.668	Cellulophaga sp. M8-3 (1262660) 0.00229981000699633 Cellulophaga sp. #19 (459553) 0.003585818321428738 Cellulophaga sp. An48 (1720035) 0.1610931946904351 Cellulophaga sp. NN014873 (459560) 0.0032846943528385022 Cellulophaga sp. KL-A (1470407) 0.02202300945987387 Cellulophaga sp. CC11 (368418) 0.08953470276174556 Cellulophaga sp. An9 (1719842) 0.00013392074229742537 Cellulophaga sp. W5B (1888968) …
Flavobacteriaceae	Dokdonia	9	0.0937847	Dokdonia aurantiaca (2136407) 0.01394162944342108 Dokdonia sp. Hel I 65 (1249980) 0.003385877449404576 Dokdonia flava (2081979) 0.014109832926594885 Dokdonia sp. SRO 18 (1249963) 0.004260492044574482 Dokdonia sp. Hel I 5 (1249994) 0.0008002363231894902 Dokdonia sp. BL11 (1714865) 0.0437654888631518 Dokdonia sp. SZ41 (1876631) 0.00905074262485211 Dokdonia sp. BL33 (1714867) 0.0040047693922973075 D…	0.537623	Dokdonia aurantiaca (2136407) 0.09522685560390129 Dokdonia sp. Hel I 65 (1249980) 0.001980225173858097 Dokdonia flava (2081979) 0.2799203755834664 Dokdonia sp. SRO 18 (1249963) 0.004719999051669509 Dokdonia sp. Hel I 5 (1249994) 0.00018423245582405227 Dokdonia sp. BL11 (1714865) 0.11193204726150821 Dokdonia sp. SZ41 (1876631) 0.0009084673497405015 Dokdonia sp. BL33 (1714867) 0.035662629029754575 …
Table 10			LowDivA_indiv1		LowDivA_indiv2
Family	Genera	#Species	Genera%abundance	SpeciesAndAbundance	Genera%abundance	SpeciesAndAbundance
Acetobacteraceae	Gluconacetobacter	13	6.86338e-06	Gluconacetobacter diazotrophicus PA1 5 (272568) 1.9822518146544293e-09 Gluconacetobacter sp. Gs4 (914270) 1.5509381650102358e-13 Gluconacetobacter liquefaciens (89584) 2.0575893369345783e-08 Gluconacetobacter asukensis (1017181) 2.6922377752624903e-12 Gluconacetobacter tumulicola (1017177) 1.9007937788683736e-08 Gluconacetobacter takamatsuzukensis (1286190) 3.0135913084549508e-06 Gluconacetobacte…	3.69698e-07	Gluconacetobacter diazotrophicus PA1 5 (272568) 1.531471560197812e-11 Gluconacetobacter sp. Gs4 (914270) 1.7595189955737523e-14 Gluconacetobacter liquefaciens (89584) 3.5829865221112065e-08 Gluconacetobacter asukensis (1017181) 2.952112065113999e-13 Gluconacetobacter tumulicola (1017177) 5.359355394047442e-10 Gluconacetobacter takamatsuzukensis (1286190) 1.5466126231246772e-08 Gluconacetobacter s…
Acetobacteraceae	Komagataeibacter	16	0.212539	Komagataeibacter medellinensis (1177712) 1.8960207808336413e-07 Komagataeibacter sp. DS3MA.127B (1725103) 3.8547718784068114e-10 Komagataeibacter rhaeticus (215221) 0.21128854708808237 Komagataeibacter sp. DS1MA.63B (1725086) 1.3024219310304553e-10 Komagataeibacter medellinensis NBRC 3288 (634177) 1.0162941560357903e-05 Komagataeibacter cocois (1747507) 0.0008836009379262419 Komagataeibacter nata…	0.0267835	Komagataeibacter medellinensis (1177712) 2.270198752032894e-08 Komagataeibacter sp. DS3MA.127B (1725103) 1.2370252490873497e-09 Komagataeibacter rhaeticus (215221) 0.026711996761619113 Komagataeibacter sp. DS1MA.63B (1725086) 8.375266348187662e-12 Komagataeibacter medellinensis NBRC 3288 (634177) 1.1615377944988348e-06 Komagataeibacter cocois (1747507) 4.665745214784555e-05 Komagataeibacter natai…
Acetobacteraceae	Roseomonas	7	0.000644318	Roseomonas aerophila (1224513) 2.190839752641103e-06 Roseomonas cervicalis (204525) 2.8225082771316697e-07 Roseomonas gilardii (257708) 9.630045555983233e-10 Roseomonas deserti (1817963) 6.449978904564961e-14 Roseomonas sp. NML97-0121 (204532) 1.3328472675827037e-11 Roseomonas sp. 6A9N4 (908562) 0.0006410001089995627 Roseomonas aerofrigidensis (2038730) 8.433597305946911e-07	4.63112e-06	Roseomonas aerophila (1224513) 3.399483167008421e-09 Roseomonas cervicalis (204525) 4.010927227310791e-09 Roseomonas gilardii (257708) 2.4652727380998412e-11 Roseomonas deserti (1817963) 7.72898134992318e-15 Roseomonas sp. NML97-0121 (204532) 6.033388447544021e-14 Roseomonas sp. 6A9N4 (908562) 4.614915799942005e-06 Roseomonas aerofrigidensis (2038730) 8.770865140817708e-09
Enterobacteriaceae	Buttiauxella	7	0.174519	Buttiauxella sp. UIWRF0971 (1644273) 7.864112557808858e-08 Buttiauxella sp. GC21 (487309) 1.224459755931313e-07 Buttiauxella ferragutiae (82989) 0.17451785722335209 Buttiauxella sp. V5 (1069997) 6.353862884103576e-07 Buttiauxella chrysanthemi (2010264) 1.8566848830008478e-07 Buttiauxella agrestis ATCC 33320 (1006004) 4.561003185606648e-08 Buttiauxella sp. 4 (591915) 1.1749391517348724e-09	0.019631	Buttiauxella sp. UIWRF0971 (1644273) 9.637316555101012e-10 Buttiauxella sp. GC21 (487309) 4.533299638443853e-08 Buttiauxella ferragutiae (82989) 0.019630356566481637 Buttiauxella sp. V5 (1069997) 1.6360467381806052e-08 Buttiauxella chrysanthemi (2010264) 5.92213925016739e-07 Buttiauxella agrestis ATCC 33320 (1006004) 4.779341139815057e-10 Buttiauxella sp. 4 (591915) 2.2617564818073448e-10
Enterobacteriaceae	Citrobacter	9	3.81341e-06	Citrobacter sp. 511aB2 12EESBL (1535074) 4.3811286722459965e-16 Citrobacter sp. UIWRF0547 (1644315) 4.5516255202524864e-11 Citrobacter sp. RCB522 (1688536) 8.70884841374487e-11 Citrobacter sp. NCCP-1750 (2003222) 1.474517384395736e-14 Citrobacter sp. H.p1 (1477380) 4.717594123835363e-08 Citrobacter sp. XT-37 (1716432) 2.8467742490163336e-12 Citrobacter sp. BSLG2 (1159602) 5.111061720621495e-10 Ci…	3.61883e-07	Citrobacter sp. 511aB2 12EESBL (1535074) 1.983221583620504e-17 Citrobacter sp. UIWRF0547 (1644315) 1.7077818240443554e-12 Citrobacter sp. RCB522 (1688536) 4.451196252537211e-12 Citrobacter sp. NCCP-1750 (2003222) 1.5258159757438453e-15 Citrobacter sp. H.p1 (1477380) 5.464421186080382e-09 Citrobacter sp. XT-37 (1716432) 8.79716317488207e-13 Citrobacter sp. BSLG2 (1159602) 1.092239378246235e-11 Cit…
Enterobacteriaceae	Cronobacter	9	0.00951176	Cronobacter sp. HKC517 (1228966) 4.8279312334572014e-11 Cronobacter sp. 1233(2011) (1071809) 6.317817726442473e-09 Cronobacter sp. AG5 (1546250) 6.902015533532827e-07 Cronobacter sp. C106 (910952) 1.828738120458939e-10 Cronobacter sp. SWF67639 (681394) 0.00022015010515193855 Cronobacter dublinensis subsp. lactaridi LMG 23825 (1159496) 2.514217901976151e-09 Cronobacter sp. SaH-04 (1162942) 4.85124…	0.000741521	Cronobacter sp. HKC517 (1228966) 2.5090936553156256e-12 Cronobacter sp. 1233(2011) (1071809) 4.4549290343027227e-10 Cronobacter sp. AG5 (1546250) 4.694109779728163e-08 Cronobacter sp. C106 (910952) 8.563757962828951e-12 Cronobacter sp. SWF67639 (681394) 4.082071733454098e-06 Cronobacter dublinensis subsp. lactaridi LMG 23825 (1159496) 1.9540895451195515e-11 Cronobacter sp. SaH-04 (1162942) 8.0568…
Enterobacteriaceae	Enterobacter	14	42.1373	Enterobacter sp. CIFT MFB 15138 1ps3 (1631941) 8.367628419655611e-09 Enterobacter sp. HPCAQRKSM98 (1480013) 7.91897539343078e-08 Enterobacter sp. UIWRF0270 (1644497) 1.4631165246030999e-15 Enterobacter sp. 12-1 (559105) 42.1278255901272 Enterobacter sp. SCPB-1 (505369) 0.007730439009591829 Enterobacter sp. UIWRF0002 (1644393) 3.227661780928942e-07 Enterobacter sp. KtRA5-88 (1329362) 0.00174990617…	2.34494	Enterobacter sp. CIFT MFB 15138 1ps3 (1631941) 1.6131677160746738e-10 Enterobacter sp. HPCAQRKSM98 (1480013) 6.190600904982755e-10 Enterobacter sp. UIWRF0270 (1644497) 4.656845980979839e-16 Enterobacter sp. 12-1 (559105) 2.3448563487244236 Enterobacter sp. SCPB-1 (505369) 3.6747559173677406e-05 Enterobacter sp. UIWRF0002 (1644393) 3.925039382051154e-07 Enterobacter sp. KtRA5-88 (1329362) 4.743623…
Enterobacteriaceae	Escherichia	12	0.060922	Escherichia sp. 522B1 13 4A (1563519) 3.293708028367484e-11 Escherichia sp. 003.10 (1220655) 1.8378659004169037e-06 Escherichia sp. UIWRF0184 (1644910) 1.5808448852042903e-09 Escherichia sp. B4 (536479) 2.2822939104630986e-12 Escherichia sp. UIWRF0606 (1644952) 4.336179242012618e-10 Escherichia sp. UIWRF0413 (1644922) 4.33412261881205e-11 Escherichia sp. 43 (1343181) 9.969628529860748e-07 Escheri…	0.00574672	Escherichia sp. 522B1 13 4A (1563519) 3.5425954798715434e-12 Escherichia sp. 003.10 (1220655) 3.258045909555348e-08 Escherichia sp. UIWRF0184 (1644910) 1.7194674554788584e-11 Escherichia sp. B4 (536479) 4.2329811078703167e-14 Escherichia sp. UIWRF0606 (1644952) 3.430344411225643e-10 Escherichia sp. UIWRF0413 (1644922) 2.1790139040455291e-13 Escherichia sp. 43 (1343181) 5.138886819881681e-09 Esche…
Enterobacteriaceae	Klebsiella	151	53.1521	Klebsiella sp. UIWRF0723 (1645153) 8.058448472119328e-14 Klebsiella sp. H.p6 (1477387) 0.05307054573607808 Klebsiella sp. XW721 (527768) 5.007675843774575e-18 Klebsiella sp. F014 (1534995) 0.060189786710375164 Klebsiella sp. Z-3 (360058) 0.0005843910039224182 Klebsiella sp. enrichment culture clone F-1-3 (1490265) 1.7082162994666766e-08 Klebsiella sp. HQ-3 (575324) 0.00269913959003355 Klebsiella …	96.7924	Klebsiella sp. UIWRF0723 (1645153) 5.236049454579816e-13 Klebsiella sp. H.p6 (1477387) 0.004679984002298493 Klebsiella sp. XW721 (527768) 1.9976796829807452e-20 Klebsiella sp. F014 (1534995) 0.048982832991178546 Klebsiella sp. Z-3 (360058) 9.442499925703979e-06 Klebsiella sp. enrichment culture clone F-1-3 (1490265) 1.2305230549171817e-10 Klebsiella sp. HQ-3 (575324) 0.0002540937409065806 Klebsie…
Enterobacteriaceae	Kluyvera	7	0.000468603	Kluyvera sp. GX14 (1071009) 6.530002737441923e-14 Kluyvera sp. MWE-A36 (1030312) 1.5394697355425488e-09 Kluyvera sp. UIWRF0091 (1645205) 1.3562631694981382e-09 Kluyvera sp. mixed culture X13-9 (1718056) 1.6142483870305415e-09 Kluyvera sp. F89 (1729621) 1.1913530821012725e-13 Kluyvera sp. SR5.1 (1282262) 0.00046859868785800165 Kluyvera sp. ES392 (746540) 9.886181516951075e-14	0.000112801	Kluyvera sp. GX14 (1071009) 3.534969426930089e-14 Kluyvera sp. MWE-A36 (1030312) 1.2501457932922874e-11 Kluyvera sp. UIWRF0091 (1645205) 2.8194306250907345e-09 Kluyvera sp. mixed culture X13-9 (1718056) 3.590946525036251e-11 Kluyvera sp. F89 (1729621) 1.0494603499246549e-13 Kluyvera sp. SR5.1 (1282262) 0.00011279848595171604 Kluyvera sp. ES392 (746540) 1.1083149674154806e-12
Enterobacteriaceae	Kosakonia	7	0.000987928	Kosakonia sp. SR 3-04 (1534036) 0.0009761284260500755 Kosakonia sp. XT-11 (1716468) 1.2920860999765384e-13 Kosakonia radicincitans (283686) 1.0358383554402078e-13 Kosakonia oryzendophytica (1005665) 2.207966808404143e-06 Kosakonia cowanii JCM 10956 = DSM 18146 (1300165) 1.932724544286344e-15 Kosakonia oryzae (497725) 1.0077046345684721e-07 Kosakonia sp. XT-13 (1716469) 9.490824921643607e-06	0.000365691	Kosakonia sp. SR 3-04 (1534036) 0.00036550252200132365 Kosakonia sp. XT-11 (1716468) 6.862443493205232e-14 Kosakonia radicincitans (283686) 5.0415463096098345e-14 Kosakonia oryzendophytica (1005665) 4.326081151338852e-08 Kosakonia cowanii JCM 10956 = DSM 18146 (1300165) 6.968613141393482e-16 Kosakonia oryzae (497725) 7.4319495803163585e-09 Kosakonia sp. XT-13 (1716469) 1.3805804525241792e-07
Enterobacteriaceae	Mangrovibacter	7	4.71675e-05	Mangrovibacter 4.716752906028915e-05 Mangrovibacter sp. P6 (1500179) 6.253853130369186e-07 Mangrovibacter sp. QUEBA02 (1168328) 2.467854854011964e-05 Mangrovibacter sp. P7 (1500180) 4.014882574514239e-13 Mangrovibacter sp. MSSRF N87 (1756678) 2.167783434713597e-05 Mangrovibacter yixingensis (1529639) 1.1473724593831375e-07 Mangrovibacter sp. MSSRF N107 (1756676) 1.640114171261122e-08 Mangrovibact…	0.000116922	Mangrovibacter sp. P6 (1500179) 1.968244421896354e-09 Mangrovibacter sp. QUEBA02 (1168328) 2.3311825859493313e-06 Mangrovibacter sp. P7 (1500180) 5.103469341113478e-13 Mangrovibacter sp. MSSRF N87 (1756678) 3.7835371886838072e-06 Mangrovibacter yixingensis (1529639) 2.0291877319622835e-09 Mangrovibacter sp. MSSRF N107 (1756676) 9.694310411660851e-10 Mangrovibacter sp. QUEBA03 (1168329) 0.00011080…
Enterobacteriaceae	Raoultella	11	2.76573	Raoultella sp. 70 (1212468) 0.00048273157667692087 Raoultella sp. UIWRF1281 (1645413) 2.763340791274453 Raoultella sp. UIWRF0502 (1645381) 4.897819797700253e-08 Raoultella sp. UIWRF0869 (1645397) 1.4136336875504012e-13 Raoultella sp. safa.ton (1431996) 6.634074508052857e-08 Raoultella sp. enrichment culture clone HSL96 (887678) 1.727998184038809e-10 Raoultella sp. UIWRF1284 (1645416) 2.6022231270…	0.789679	Raoultella sp. 70 (1212468) 3.555241494929504e-06 Raoultella sp. UIWRF1281 (1645413) 0.7896573858964936 Raoultella sp. UIWRF0502 (1645381) 2.894794488400957e-09 Raoultella sp. UIWRF0869 (1645397) 3.9125284436941564e-14 Raoultella sp. safa.ton (1431996) 1.4153296981701162e-09 Raoultella sp. enrichment culture clone HSL96 (887678) 2.011132793820828e-09 Raoultella sp. UIWRF1284 (1645416) 1.965993898…
Enterobacteriaceae	Salmonella	10	0.0826464	Salmonella enterica subsp. salamae (59202) 1.449789090782931e-10 Salmonella sp. 751 (1392971) 4.75006270297573e-10 Salmonella sp. 10bis (1392959) 4.6049103913166845e-08 Salmonella sp. group B (72590) 3.787326988969066e-12 Salmonella sp. 912 (1392974) 5.703758747543814e-13 Salmonella enterica subsp. enterica serovar Matopeni (57742) 0.08264567962188246 Salmonella enterica (28901) 3.147941892243414…	0.000759084	Salmonella enterica subsp. salamae (59202) 1.1243793729333567e-11 Salmonella sp. 751 (1392971) 7.19064476561724e-11 Salmonella sp. 10bis (1392959) 2.9359688870928614e-10 Salmonella sp. group B (72590) 1.0216115237731427e-14 Salmonella sp. 912 (1392974) 1.3121914603557635e-13 Salmonella enterica subsp. enterica serovar Matopeni (57742) 0.0007573908168722649 Salmonella enterica (28901) 1.6387904235…
Pseudomonadaceae	Pseudomonas	13	1.4026	Pseudomonas sp. 9DLP (1332382) 2.5767369470056867e-13 Pseudomonas sp. BAB-3471 (1529310) 0.0003917755595300231 Pseudomonas sp. (306) 1.788237414187688e-05 Pseudomonas sp. PDD-69b-1 (1737767) 2.328964171964082e-10 Pseudomonas sp. AGL 9 (468897) 0.001286533506393623 Pseudomonas sp. NBIWW3 (1449426) 0.0017388561484193215 Pseudomonas cedrina subsp. fulgida (200453) 1.308495681235974e-08 Pseudomonas s…	0.0187091	Pseudomonas sp. 9DLP (1332382) 7.579688153240463e-15 Pseudomonas sp. BAB-3471 (1529310) 2.638176215471898e-05 Pseudomonas sp. (306) 3.2630908209982306e-07 Pseudomonas sp. PDD-69b-1 (1737767) 3.5090643245704756e-12 Pseudomonas sp. AGL 9 (468897) 2.1566632959561185e-05 Pseudomonas sp. NBIWW3 (1449426) 0.0008097083864928974 Pseudomonas cedrina subsp. fulgida (200453) 2.5283562715549737e-09 Pseudomon…
Streptococcaceae	Lactococcus	7	1.49926e-06	Lactococcus sp. MARL29 (297351) 1.407344886870273e-09 Lactococcus sp. SI-PI-1B (1679482) 4.420019360301983e-12 Lactococcus sp. INBio3686G (888973) 1.3352079587371006e-06 Lactococcus sp. REC6 (1123802) 2.2658924119639577e-11 Lactococcus sp. USMW5BP (1847903) 2.344776752469138e-13 Lactococcus sp. R-54896 (1665537) 1.6262122674587766e-07 Lactococcus nasutitermitis (1652957) 8.656035601988646e-13	2.51025e-08	Lactococcus sp. MARL29 (297351) 5.156317990670634e-10 Lactococcus sp. SI-PI-1B (1679482) 8.10272775826569e-15 Lactococcus sp. INBio3686G (888973) 1.0366459699749883e-08 Lactococcus sp. REC6 (1123802) 1.7413531120656502e-12 Lactococcus sp. USMW5BP (1847903) 3.2535833739899964e-13 Lactococcus sp. R-54896 (1665537) 1.4218284676814917e-08 Lactococcus nasutitermitis (1652957) 5.470847690073979e-14

## Sheet: Scenario 25% C
Table 11			HighDivA_indiv1		HighDivA_indiv2
Family	Genera	#Species	Genera%abundance	SpeciesAndAbundance	Genera%abundance	SpeciesAndAbundance
Acetobacteraceae	Acidocella	8	0.613752	Acidocella sp. DM4 (376450) 0.43032816515119277 Acidocella sp. 29 (485193) 0.0003573483513147905 Acidocella sp. Py-H1 (1280481) 0.0019375124791603069 Acidocella sp. CFR23 (1335630) 0.03176011218926364 Acidocella aquatica (1922313) 0.010499072055091468 Acidocella aluminiidurans (472056) 0.09718223423220551 Acidocella sp. RW11 (1578137) 0.04162269558994003 Acidocella sp. I10 (1050354) 6.46595220485…	1.9369	Acidocella sp. DM4 (376450) 0.17084865591903417 Acidocella sp. 29 (485193) 0.0005525031445212914 Acidocella sp. Py-H1 (1280481) 0.0005355613383508952 Acidocella sp. CFR23 (1335630) 0.001613955409996045 Acidocella aquatica (1922313) 0.035504185721857984 Acidocella aluminiidurans (472056) 1.5660548893094193 Acidocella sp. RW11 (1578137) 0.09591098206521706 Acidocella sp. I10 (1050354) 0.06587610264…
Acetobacteraceae	Asaia	11	5.66667	Asaia sp. F1l (1232612) 0.6030773392284219 Asaia sp. I8 (571998) 0.0005654432167358834 Asaia sp. WLS1-2 (1792665) 3.2663957560035777 Asaia sp. MF1.4 (406103) 0.005021253278877145 Asaia sp. SAP07 2 (1149966) 0.07483400678817338 Asaia sp. GD01 (1638994) 0.3958975771727403 Asaia bogorensis (91915) 0.23411893158069574 Asaia sp. AA 1.5 Ab (760041) 0.44609608158553543 Asaia sp. AuA1 (1461092) 0.0256400…	3.20589	Asaia sp. F1l (1232612) 0.8431855477583294 Asaia sp. I8 (571998) 0.3102851622403014 Asaia sp. WLS1-2 (1792665) 1.2489000738982172 Asaia sp. MF1.4 (406103) 0.0010651159091431205 Asaia sp. SAP07 2 (1149966) 0.004712496662026488 Asaia sp. GD01 (1638994) 0.03623541067387541 Asaia bogorensis (91915) 0.02482077679028927 Asaia sp. AA 1.5 Ab (760041) 0.09113903148133795 Asaia sp. AuA1 (1461092) 0.0125051…
Acetobacteraceae	Gluconobacter	7	1.09467	Gluconobacter sp. AaD38a (1142322) 0.8565427861027304 Gluconobacter cerevisiae (1379734) 0.1583008603310482 Gluconobacter japonicus (376620) 0.01502400670556486 Gluconobacter sp. (1876758) 0.0049220665282001305 Gluconobacter sphaericus NBRC 12467 (1307951) 0.013982201892588452 Gluconobacter sp. LBN175 (765739) 0.003370972207274929 Gluconobacter sp. LMG 1745 (1779474) 0.04252476256516485	0.695237	Gluconobacter sp. AaD38a (1142322) 0.3057745721385109 Gluconobacter cerevisiae (1379734) 0.02061872290081865 Gluconobacter japonicus (376620) 0.015516848232113202 Gluconobacter sp. (1876758) 0.13567141562122104 Gluconobacter sphaericus NBRC 12467 (1307951) 0.10568360085718434 Gluconobacter sp. LBN175 (765739) 0.017423329411049467 Gluconobacter sp. LMG 1745 (1779474) 0.09454811554636601
Clostridiaceae	Alkaliphilus	6	3.87374	Alkaliphilus oremlandii (461876) 0.008785227236388164 Alkaliphilus sp. A2 (1468165) 3.8452948352972536 Alkaliphilus sp. IMB (1390246) 0.0022793149334716695 Alkaliphilus sp. A1 (1468164) 0.0002707456148234654 Alkaliphilus transvaalensis (114628) 0.005591922845877776 Alkaliphilus namsaraevii (1454184) 0.011519731488790973	8.09189	Alkaliphilus oremlandii (461876) 0.0003651445100383323 Alkaliphilus sp. A2 (1468165) 8.070245297041884 Alkaliphilus sp. IMB (1390246) 0.0007457197126991946 Alkaliphilus sp. A1 (1468164) 0.0005729132189216178 Alkaliphilus transvaalensis (114628) 0.007473570410471561 Alkaliphilus namsaraevii (1454184) 0.012490562881080917
Clostridiaceae	Caloramator	11	5.721	Caloramator uzoniensis (189866) 0.0354125488204391 Caloramator australicus RC3 (857293) 0.11954007718261447 Caloramator sp. SwgF04 (913745) 0.008920150951861173 Caloramator fervidus (29344) 5.415036252611554 Caloramator indicus (33957) 0.0717050875299251 Caloramator sp. LSA2 (298906) 0.00045558707429729865 Caloramator fervidus DSM 5463 (1121261) 0.030620711078406092 Caloramator sp. JW/JH-1 (15039…	18.5322	Caloramator uzoniensis (189866) 0.028102952677850207 Caloramator australicus RC3 (857293) 10.488560521139819 Caloramator sp. SwgF04 (913745) 0.042708169763398564 Caloramator fervidus (29344) 7.832846123430527 Caloramator indicus (33957) 0.0002471263577671914 Caloramator sp. LSA2 (298906) 0.0011949824872846335 Caloramator fervidus DSM 5463 (1121261) 0.051015958442943946 Caloramator sp. JW/JH-1 (15…
Enterobacteriaceae	Buttiauxella	14	6.51412	Buttiauxella sp. ButC1 (1456779) 0.030260357056778826 Buttiauxella sp. M44 (1852615) 0.23126474939488378 Buttiauxella agrestis (82977) 0.02512815149798931 Buttiauxella sp. V5 (1069997) 0.35522848359598747 Buttiauxella izardii (82991) 1.086591759897234 Buttiauxella chrysanthemi (2010264) 0.008667753918038722 Buttiauxella warmboldiae (82993) 0.1361572881309918 Buttiauxella sp. UIWRF0979 (1644275) 0…	4.15234	Buttiauxella sp. ButC1 (1456779) 0.2529392776128433 Buttiauxella sp. M44 (1852615) 0.1300641705740474 Buttiauxella agrestis (82977) 0.023679906640535313 Buttiauxella sp. V5 (1069997) 0.2786365695419605 Buttiauxella izardii (82991) 0.7410422008500857 Buttiauxella chrysanthemi (2010264) 0.0029361791622429063 Buttiauxella warmboldiae (82993) 0.6248526321962892 Buttiauxella sp. UIWRF0979 (1644275) 0.…
Enterobacteriaceae	Enterobacter	145	40.4586	Enterobacter sp. ICB526 (870409) 0.21911648515513713 Enterobacter sp. HP10 (1295343) 0.0009911034434204125 Enterobacter sp. W40 (1331410) 0.006829436150918109 Enterobacter sp. UIWRF0617 (1644632) 0.004098871180769143 Enterobacter sp. ACSS (1617937) 0.0537737549503897 Enterobacter sp. No.1 (1803200) 5.043424489288944 Enterobacter sp. SB24 (1273345) 0.023453122644231446 Enterobacter sp. PR8 (157921…	36.2208	Enterobacter sp. ICB526 (870409) 0.02647690991794101 Enterobacter sp. HP10 (1295343) 0.002803238006589053 Enterobacter sp. W40 (1331410) 0.0028176428010609515 Enterobacter sp. UIWRF0617 (1644632) 0.003685772805771091 Enterobacter sp. ACSS (1617937) 6.497443798584058e-05 Enterobacter sp. No.1 (1803200) 2.034087460188972 Enterobacter sp. SB24 (1273345) 0.012098398613798404 Enterobacter sp. PR8 (157…
Enterobacteriaceae	Escherichia	22	16.6666	Escherichia sp. ESBL3B1 13 1E (1535123) 0.011820746517289933 Escherichia sp. ESBL399B1 13 4E (1535121) 0.14356028177635566 Escherichia sp. enrichment culture clone 04 (1138315) 0.03362637206471445 Escherichia sp. NMU-ST2 (706598) 0.009414729908785691 Escherichia sp. UIWRF0514 (1644942) 0.1019313117227541 Escherichia sp. QAUEV12 (1605981) 0.018022931014241284 Escherichia sp. 6CR (370986) 0.0307779…	5.38246	Escherichia sp. ESBL3B1 13 1E (1535123) 0.0470461562204209 Escherichia sp. ESBL399B1 13 4E (1535121) 0.0034261807618424403 Escherichia sp. enrichment culture clone 04 (1138315) 0.37900947664834606 Escherichia sp. NMU-ST2 (706598) 0.05439081284450112 Escherichia sp. UIWRF0514 (1644942) 1.0243447767671852 Escherichia sp. QAUEV12 (1605981) 0.035825511587244264 Escherichia sp. 6CR (370986) 0.00467683…
Enterobacteriaceae	Kluyvera	17	3.8297	Kluyvera sp. IAL9556/98 (103470) 0.037402416357917696 Kluyvera sp. INBio 4037I (1565842) 0.10470051204864944 Kluyvera sp. UIWRF0113 (1645208) 0.01974322590152006 Kluyvera sp. (1538228) 0.008544613929201477 Kluyvera sp. IAL9557/98 (103472) 0.7788450689698901 Kluyvera sp. mixed culture X13-9 (1718056) 0.00047397361393823053 Kluyvera sp. UIWRF0490 (1645214) 0.008985582434646887 Kluyvera sp. W5 (1331…	3.97113	Kluyvera sp. IAL9556/98 (103470) 0.007327752610801922 Kluyvera sp. INBio 4037I (1565842) 0.004514344597162926 Kluyvera sp. UIWRF0113 (1645208) 0.0156775973056813 Kluyvera sp. (1538228) 0.18606904126251264 Kluyvera sp. IAL9557/98 (103472) 0.11155531652540565 Kluyvera sp. mixed culture X13-9 (1718056) 0.0012206935549531489 Kluyvera sp. UIWRF0490 (1645214) 0.00963148716923872 Kluyvera sp. W5 (133142…
Enterobacteriaceae	Kosakonia	5	0.369735	Kosakonia sp. EN-17 (1657930) 0.02441511365900777 Kosakonia oryzae (497725) 0.0010038079585169446 Kosakonia pseudosacchari (1646340) 0.28338919387751565 Kosakonia sp. 25RA1 (1867997) 0.05943449672513958 Kosakonia sp. KHN5 (1702044) 0.0014928305666936461	0.254823	Kosakonia sp. EN-17 (1657930) 0.019384079341210413 Kosakonia oryzae (497725) 0.0014177184211305604 Kosakonia pseudosacchari (1646340) 0.18978428813206893 Kosakonia sp. 25RA1 (1867997) 0.04315547665841357 Kosakonia sp. KHN5 (1702044) 0.0010812568389468571
Enterobacteriaceae	Leclercia	6	2.48942	Leclercia sp. 2376 (1219728) 0.027221817007408926 Leclercia sp. XN-1-2 (1647603) 1.7462106641205497 Leclercia sp. SCU-B259 (1474905) 0.00990494694883183 Leclercia sp. SYC11 (1867530) 0.6186614182448584 Leclercia sp. 006.24 (1220675) 0.04851835299082166 Leclercia sp. RU-10 (1195504) 0.03890223882078404	8.1414	Leclercia sp. 2376 (1219728) 3.3589590707222743 Leclercia sp. XN-1-2 (1647603) 1.0116997315611895 Leclercia sp. SCU-B259 (1474905) 0.03152471758641839 Leclercia sp. SYC11 (1867530) 3.6998900733366993 Leclercia sp. 006.24 (1220675) 0.02319295000752235 Leclercia sp. RU-10 (1195504) 0.016135484793693023
Enterobacteriaceae	Lelliottia	6	0.194185	Lelliottia sp. THG-S2 (1536706) 0.0002582778365328976 Lelliottia amnigena (61646) 0.006538985168292405 Lelliottia sp. SS85 (1867542) 0.12346048145327355 Lelliottia sp. SS7 (1867540) 0.0010392823120782676 Lelliottia sp. SYC78 (1867546) 0.047367192719818894 Lelliottia sp. soB12 (1766874) 0.015520866706630821	0.700999	Lelliottia sp. THG-S2 (1536706) 0.06223734887474853 Lelliottia amnigena (61646) 0.24312191997066002 Lelliottia sp. SS85 (1867542) 0.0970798956035007 Lelliottia sp. SS7 (1867540) 0.0008905546846556819 Lelliottia sp. SYC78 (1867546) 0.003129031579789452 Lelliottia sp. soB12 (1766874) 0.2945405870040411
Enterobacteriaceae	Mangrovibacter	8	8.57191	Mangrovibacter sp. P4 (1500177) 0.018541595140479008 Mangrovibacter sp. MSSRF N97 (1756679) 0.07747000942202462 Mangrovibacter sp. P7 (1500180) 0.00024375113611964375 Mangrovibacter phragmitis (1691903) 0.02850089954407679 Mangrovibacter yixingensis (1529639) 0.0006712335765543327 Mangrovibacter sp. QUEBA02 (1168328) 0.015394796936327499 Mangrovibacter sp. AB6 (1224317) 8.390586189713762 Mangrovi…	1.21931	Mangrovibacter sp. P4 (1500177) 0.0013366944274866156 Mangrovibacter sp. MSSRF N97 (1756679) 0.042761599774524955 Mangrovibacter sp. P7 (1500180) 0.016207652711988305 Mangrovibacter phragmitis (1691903) 0.0037914594419606856 Mangrovibacter yixingensis (1529639) 0.11821078721131396 Mangrovibacter sp. QUEBA02 (1168328) 0.002755786852244413 Mangrovibacter sp. AB6 (1224317) 1.030779046753657 Mangrovi…
Enterobacteriaceae	Shigella	12	1.47997	Shigella sp. 80A.7 (1777439) 0.2988753272059831 Shigella sp. 86.4 (1777444) 0.007904047237354416 Shigella sp. 121404 (538199) 0.4959313367702979 Shigella sp. CH-24 (1716504) 0.06585134776590242 Shigella sp. 80A.2 (1777434) 0.055797513326392656 Shigella sp. 80B.3 (1777440) 0.007524362117271164 Shigella sp. CERAR 10 (904555) 0.27846876238574236 Shigella sp. 08XMYD-9 (869041) 0.03687383282871626 Shi…	5.17664	Shigella sp. 80A.7 (1777439) 0.04529454953406699 Shigella sp. 86.4 (1777444) 0.005409054728960995 Shigella sp. 121404 (538199) 4.077469285032135 Shigella sp. CH-24 (1716504) 0.059267764621225974 Shigella sp. 80A.2 (1777434) 0.045856863564613874 Shigella sp. 80B.3 (1777440) 0.004682083549360989 Shigella sp. CERAR 10 (904555) 0.2096205730638414 Shigella sp. 08XMYD-9 (869041) 0.39541940400279585 Shi…
Flavobacteriaceae	Cellulophaga	13	1.27093	Cellulophaga sp. RE2-13 (206446) 0.014513661520924759 Cellulophaga sp. Pal12 (368186) 2.214593774837602e-05 Cellulophaga sp. NN014847 (459558) 0.01394147884008 Cellulophaga sp. CC11 (368418) 0.018707422591199008 Cellulophaga sp. AB299d (983781) 0.06620574577837536 Cellulophaga sp. RHA 70 (1250181) 0.0017217797951522666 Cellulophaga sp. KT8 (575533) 0.002239199901604433 Cellulophaga sp. D4012 (603…	1.26125	Cellulophaga sp. RE2-13 (206446) 0.30676970779588875 Cellulophaga sp. Pal12 (368186) 0.01512863284388806 Cellulophaga sp. NN014847 (459558) 0.009518469207858878 Cellulophaga sp. CC11 (368418) 0.0014048861226638905 Cellulophaga sp. AB299d (983781) 0.05637118249236673 Cellulophaga sp. RHA 70 (1250181) 0.01257815114942657 Cellulophaga sp. KT8 (575533) 0.0052989292874876985 Cellulophaga sp. D4012 (60…
Flavobacteriaceae	Dokdonia	9	1.18496	Dokdonia lutea (1835608) 0.10245247799154826 Dokdonia sp. BL94 (1714868) 0.08068937703927283 Dokdonia sp. Hel I 5 (1249994) 0.03702830328184012 Dokdonia sp. BL98 (1714869) 0.0013367190492540254 Dokdonia genika (308113) 0.0025965195067132628 Dokdonia sp. BL33 (1714867) 0.5346432926539504 Dokdonia sp. SZ41 (1876631) 0.4138994064814657 Dokdonia sp. NBRC 100807 (1113677) 0.004403021166423809 Dokdonia…	1.05676	Dokdonia lutea (1835608) 0.5313030616724574 Dokdonia sp. BL94 (1714868) 0.008090438250533292 Dokdonia sp. Hel I 5 (1249994) 0.15865848893758944 Dokdonia sp. BL98 (1714869) 0.003020392918483636 Dokdonia genika (308113) 1.467286012852451e-07 Dokdonia sp. BL33 (1714867) 0.1807480378091002 Dokdonia sp. SZ41 (1876631) 0.15473218785692108 Dokdonia sp. NBRC 100807 (1113677) 0.018332784367089013 Dokdonia…
Table 12			LowDivA_indiv1		LowDivA_indiv2
Family	Genera	#Species	Genera%abundance	SpeciesAndAbundance	Genera%abundance	SpeciesAndAbundance
Acetobacteraceae	Gluconacetobacter	13	3.73751e-06	Gluconacetobacter diazotrophicus PA1 5 (272568) 1.1327998121124647e-11 Gluconacetobacter entanii (108528) 2.3244714792281413e-14 Gluconacetobacter diazotrophicus (33996) 7.608135708036976e-08 Gluconacetobacter sp. HMSA4 (1676134) 5.242046707309516e-14 Gluconacetobacter persimmonis (212766) 2.2062364788850657e-08 Gluconacetobacter sp. SS-1 (700607) 1.9776074452953653e-07 Gluconacetobacter sp. 269 …	9.55294e-06	Gluconacetobacter diazotrophicus PA1 5 (272568) 5.887326618281418e-10 Gluconacetobacter entanii (108528) 7.044880952783685e-14 Gluconacetobacter diazotrophicus (33996) 3.289691352947092e-07 Gluconacetobacter sp. HMSA4 (1676134) 3.9056237007959647e-11 Gluconacetobacter persimmonis (212766) 5.1187449936239375e-08 Gluconacetobacter sp. SS-1 (700607) 3.6061689760753033e-07 Gluconacetobacter sp. 269 (…
Acetobacteraceae	Komagataeibacter	16	0.00408281	Komagataeibacter europaeus LMG 18494 (940284) 9.659572070243393e-08 Komagataeibacter sp. DS3MA.122C (1725099) 1.7190764402311663e-09 Komagataeibacter rhaeticus (215221) 0.003862487435368524 Komagataeibacter saccharivorans (265959) 7.034627347785956e-11 Komagataeibacter sucrofermentans DSM 15973 (1307942) 2.7257303536297222e-05 Komagataeibacter sp. DS1MA.62A (1725084) 0.00010193596756950431 Komaga…	0.000527828	Komagataeibacter europaeus LMG 18494 (940284) 1.8648628327695377e-07 Komagataeibacter sp. DS3MA.122C (1725099) 1.700661785217973e-08 Komagataeibacter rhaeticus (215221) 4.957223326127604e-05 Komagataeibacter saccharivorans (265959) 1.1228962852657562e-11 Komagataeibacter sucrofermentans DSM 15973 (1307942) 1.9255151117523766e-05 Komagataeibacter sp. DS1MA.62A (1725084) 0.0002781008766015221 Komag…
Acetobacteraceae	Roseomonas	7	0.000718464	Roseomonas ludipueritiae (198093) 5.055899237682034e-07 Roseomonas sp. Pao52 (1481042) 1.2210046974780788e-08 Roseomonas sp. HH10H133 (1118139) 5.523327672295696e-10 Roseomonas gilardii (257708) 9.011372172278224e-14 Roseomonas sp. UAPS01001 (765194) 1.1639313884714372e-11 Roseomonas sp. AS3 (1960114) 0.0007177513007693082 Roseomonas sp. GCSPIZ (359290) 1.940259235933346e-07	0.000250398	Roseomonas ludipueritiae (198093) 3.3651930687648134e-06 Roseomonas sp. Pao52 (1481042) 6.0228937318428765e-09 Roseomonas sp. HH10H133 (1118139) 2.7051635618527374e-12 Roseomonas gilardii (257708) 1.3067507490324757e-14 Roseomonas sp. UAPS01001 (765194) 1.1219563630904895e-11 Roseomonas sp. AS3 (1960114) 0.0002468994015608907 Roseomonas sp. GCSPIZ (359290) 1.2745234238903582e-07
Enterobacteriaceae	Buttiauxella	7	0.705777	Buttiauxella sp. S1-1 (1235714) 5.453263393538512e-08 Buttiauxella sp. V8R1E3 (1570398) 6.97068891000238e-07 Buttiauxella sp. GC21 (487309) 0.705739135094127 Buttiauxella sp. LBV 449 (134532) 1.0993851991413604e-07 Buttiauxella warmboldiae (82993) 3.739988472079201e-05 Buttiauxella sp. UIWRF0120 (1644272) 4.6560048962679365e-08 Buttiauxella izardii (82991) 4.898856033903705e-10	0.315369	Buttiauxella sp. S1-1 (1235714) 9.254136868812918e-08 Buttiauxella sp. V8R1E3 (1570398) 6.842563977790226e-07 Buttiauxella sp. GC21 (487309) 0.3153325971863579 Buttiauxella sp. LBV 449 (134532) 6.703731588830995e-08 Buttiauxella warmboldiae (82993) 3.505708708561569e-05 Buttiauxella sp. UIWRF0120 (1644272) 3.144128892255736e-08 Buttiauxella izardii (82991) 2.113434120716122e-09
Enterobacteriaceae	Citrobacter	9	1.12007e-05	Citrobacter sp. P013N (1301715) 5.1888924230453805e-17 Citrobacter sp. NIHHS166 (1803636) 2.1059510048348844e-11 Citrobacter portucalensis (1639133) 2.0746361860888444e-11 Citrobacter farmeri (67824) 8.569521836658092e-14 Citrobacter sp. NLAE-zl-C269 (1855329) 2.0349592159696906e-07 Citrobacter sp. 50B.1 (1777344) 1.775799480849683e-12 Citrobacter sp. CA-15 (1880652) 1.5075558166736602e-10 Citrob…	1.34829e-05	Citrobacter sp. P013N (1301715) 1.3360935321150403e-16 Citrobacter sp. NIHHS166 (1803636) 5.431645110287848e-12 Citrobacter portucalensis (1639133) 2.23454679186527e-10 Citrobacter farmeri (67824) 3.536504241696144e-14 Citrobacter sp. NLAE-zl-C269 (1855329) 2.970428113374438e-08 Citrobacter sp. 50B.1 (1777344) 2.5055974797802532e-12 Citrobacter sp. CA-15 (1880652) 6.574808564703312e-10 Citrobacte…
Enterobacteriaceae	Cronobacter	9	0.00582735	Cronobacter sp. H108 (1380755) 8.755735219492011e-11 Cronobacter sp. YC5 (1672675) 4.63350596228618e-09 Cronobacter sp. 1044(2011) (1071807) 7.98853070672941e-08 Cronobacter sp. 4-9 (1178454) 1.1670017210357187e-10 Cronobacter universalis (535744) 0.00015052994912576328 Cronobacter sp. H9 (1380759) 2.0800786185882794e-10 Cronobacter sp. AG5 (1546250) 5.077250709192563e-10 Cronobacter sp. HMC10 (1…	0.0962508	Cronobacter sp. H108 (1380755) 1.4445825869669436e-11 Cronobacter sp. YC5 (1672675) 7.598590714320557e-09 Cronobacter sp. 1044(2011) (1071807) 1.2414105092122148e-06 Cronobacter sp. 4-9 (1178454) 2.487132429287277e-10 Cronobacter universalis (535744) 5.4665661396915716e-05 Cronobacter sp. H9 (1380759) 1.6476811686257954e-10 Cronobacter sp. AG5 (1546250) 8.0037878777687e-11 Cronobacter sp. HMC10 (…
Enterobacteriaceae	Enterobacter	14	50.5663	Enterobacter sp. UIWRF0056 (1644410) 8.644179046588232e-09 Enterobacter sp. UIWRF0996 (1644728) 3.6938381792293223e-09 Enterobacter sp. UIWRF0291 (1644515) 1.7583779476962677e-16 Enterobacter sp. UIWRF1193 (1644801) 50.561409162324345 Enterobacter sp. SR16 (1461052) 0.004404561847053908 Enterobacter sp. SCPB-1 (505369) 4.983539281527288e-06 Enterobacter sp. LP1MH (701289) 0.00044676147669023476 E…	14.6275	Enterobacter sp. UIWRF0056 (1644410) 8.697135730673239e-09 Enterobacter sp. UIWRF0996 (1644728) 1.8440724373523382e-08 Enterobacter sp. UIWRF0291 (1644515) 1.965756533386401e-14 Enterobacter sp. UIWRF1193 (1644801) 14.612798300977442 Enterobacter sp. SR16 (1461052) 0.012672548515881961 Enterobacter sp. SCPB-1 (505369) 6.721757061009659e-06 Enterobacter sp. LP1MH (701289) 0.001996547929388337 Ente…
Enterobacteriaceae	Escherichia	12	0.0200201	Escherichia sp. GDR06 (1077522) 1.4040768058121278e-12 Escherichia sp. CH-8 (1716459) 1.0603269908154849e-05 Escherichia sp. UIWRF0473 (1644933) 3.020430122874908e-10 Escherichia sp. 3-26(2010) (868436) 2.750527773379192e-13 Escherichia sp. UIWRF0959 (1645065) 6.187571890949738e-10 Escherichia sp. UIWRF0630 (1644955) 4.1845919568901035e-12 Escherichia sp. ESBL503B15 13 3A (1535133) 2.739927525943…	0.0474859	Escherichia sp. GDR06 (1077522) 6.962086888665443e-13 Escherichia sp. CH-8 (1716459) 2.0047189705343705e-07 Escherichia sp. UIWRF0473 (1644933) 3.424958910505906e-10 Escherichia sp. 3-26(2010) (868436) 1.69697856615218e-12 Escherichia sp. UIWRF0959 (1645065) 1.0480227731644432e-11 Escherichia sp. UIWRF0630 (1644955) 1.287193479194082e-11 Escherichia sp. ESBL503B15 13 3A (1535133) 3.86453803955769…
Enterobacteriaceae	Klebsiella	151	42.7934	Klebsiella sp. SG68 (1673141) 3.029252303448856e-12 Klebsiella sp. GG164S (927201) 0.0022927264340888358 Klebsiella sp. UIWRF0337 (1645113) 1.6707698626972294e-17 Klebsiella sp. enrichment culture clone SRC DSB11 (720790) 0.0660593342694627 Klebsiella sp. YH4 (1506396) 0.00025707729338845554 Klebsiella sp. T7C (1216883) 3.400380686324478e-09 Klebsiella sp. KALAICIBA17 (512083) 0.00641132285408923…	74.9785	Klebsiella sp. SG68 (1673141) 1.0540047283277998e-11 Klebsiella sp. GG164S (927201) 0.02991900159842371 Klebsiella sp. UIWRF0337 (1645113) 2.279186834539332e-19 Klebsiella sp. enrichment culture clone SRC DSB11 (720790) 0.001666904455834532 Klebsiella sp. YH4 (1506396) 0.0007157483957744216 Klebsiella sp. T7C (1216883) 1.4789492252617967e-10 Klebsiella sp. KALAICIBA17 (512083) 0.00757273495013693…
Enterobacteriaceae	Kluyvera	7	0.000153299	Kluyvera sp. UIWRF0674 (1645220) 1.3812564227525e-12 Kluyvera sp. UIWRF0577 (1645218) 1.6486244103057533e-09 Kluyvera sp. W5 (1331422) 9.102551547142876e-09 Kluyvera sp. UIWRF0490 (1645214) 9.809640191426358e-10 Kluyvera sp. UIWRF0448 (1645211) 6.672255609867129e-13 Kluyvera sp. UIWRF0568 (1645216) 0.00015328762639212138 Kluyvera sp. SD1S4B2 (1478654) 8.88612939219206e-12	0.00200882	Kluyvera sp. UIWRF0674 (1645220) 9.134219646726217e-15 Kluyvera sp. UIWRF0577 (1645218) 1.3280411673196638e-09 Kluyvera sp. W5 (1331422) 2.32889841564043e-08 Kluyvera sp. UIWRF0490 (1645214) 5.6818792920446427e-11 Kluyvera sp. UIWRF0448 (1645211) 1.2517034016892657e-12 Kluyvera sp. UIWRF0568 (1645216) 0.002008795203710753 Kluyvera sp. SD1S4B2 (1478654) 1.0679384203789774e-11
Enterobacteriaceae	Kosakonia	7	0.00137937	Kosakonia sp. EN-17 (1657930) 0.001367606120561439 Kosakonia oryzendophytica (1005665) 3.8472711644363493e-13 Kosakonia arachidis (551989) 3.3188409205983745e-13 Kosakonia sp. EN-20 (1657931) 1.1155795822192081e-06 Kosakonia sp. KHN5 (1702044) 6.792322633963983e-16 Kosakonia sp. BOAKL44N (1738503) 1.110519985659164e-06 Kosakonia sp. XT-11 (1716468) 9.53941202331421e-06	0.0237887	Kosakonia sp. EN-17 (1657930) 0.023770705036933078 Kosakonia oryzendophytica (1005665) 3.838229931179374e-13 Kosakonia arachidis (551989) 4.951525770132211e-13 Kosakonia sp. EN-20 (1657931) 7.291178776975843e-07 Kosakonia sp. KHN5 (1702044) 1.4317733689594424e-16 Kosakonia sp. BOAKL44N (1738503) 1.683453385674746e-06 Kosakonia sp. XT-11 (1716468) 1.5609168220157086e-05
Enterobacteriaceae	Mangrovibacter	7	0.00158208	Mangrovibacter sp. MSSRF N97 (1756679) 8.45688823397468e-08 Mangrovibacter sp. MSSRF N107 (1756676) 4.74118427627331e-05 Mangrovibacter sp. AB6 (1224317) 1.1320300758990393e-12 Mangrovibacter yixingensis (1529639) 0.00017785277760645407 Mangrovibacter sp. QUEBA02 (1168328) 8.823976879644739e-08 Mangrovibacter sp. P7 (1500180) 1.1463276847291847e-08 Mangrovibacter phragmitis (1691903) 0.0013566288…	0.00211335	Mangrovibacter sp. MSSRF N97 (1756679) 2.839975169223021e-07 Mangrovibacter sp. MSSRF N107 (1756676) 0.00011800639303942485 Mangrovibacter sp. AB6 (1224317) 1.8872631524906275e-12 Mangrovibacter yixingensis (1529639) 6.878584393150916e-05 Mangrovibacter sp. QUEBA02 (1168328) 1.3085718829460253e-08 Mangrovibacter sp. P7 (1500180) 4.707349962134881e-08 Mangrovibacter phragmitis (1691903) 0.00192620…
Enterobacteriaceae	Raoultella	11	5.65162	Raoultella sp. Bac WS2 17 (1661562) 2.823975149478858e-06 Raoultella sp. OS-B30 (604309) 5.6508624349455845 Raoultella sp. enrichment culture clone TB44 7 (1308805) 9.088757729495388e-08 Raoultella sp. XT-8 (1716498) 2.7271808767725957e-13 Raoultella planticola (575) 3.97639249235161e-08 Raoultella sp. Bac WS1 3 (1661560) 5.2171419276318455e-08 Raoultella sp. SYC49 (1867641) 3.092883607752799e-11…	9.38175	Raoultella sp. Bac WS2 17 (1661562) 0.0006243861783727259 Raoultella sp. OS-B30 (604309) 9.379825669684182 Raoultella sp. enrichment culture clone TB44 7 (1308805) 6.64270449534487e-08 Raoultella sp. XT-8 (1716498) 1.4569829712963287e-13 Raoultella planticola (575) 1.8209080686861574e-07 Raoultella sp. Bac WS1 3 (1661560) 1.312911107244695e-07 Raoultella sp. SYC49 (1867641) 8.71427660008741e-13 R…
Enterobacteriaceae	Salmonella	10	0.0171008	Salmonella enterica subsp. enterica serovar India (1242082) 2.4664171247001617e-10 Salmonella thompson C1 (75555) 2.160812710805439e-09 Salmonella sp. 912 (1392974) 7.417906637147682e-09 Salmonella sp. enrichment culture clone TB43 2 (1308811) 3.9625877157199907e-13 Salmonella enterica subsp. enterica serovar Infantis (595) 1.3738907570872642e-13 Salmonella sp. 1021 (1392957) 0.0170951538213659 S…	0.00539115	Salmonella enterica subsp. enterica serovar India (1242082) 3.401420071941567e-09 Salmonella thompson C1 (75555) 1.6631823264778299e-09 Salmonella sp. 912 (1392974) 3.776165699464052e-10 Salmonella sp. enrichment culture clone TB43 2 (1308811) 2.392368624531237e-12 Salmonella enterica subsp. enterica serovar Infantis (595) 6.277369402036151e-16 Salmonella sp. 1021 (1392957) 0.0053840867676954365 …
Pseudomonadaceae	Pseudomonas	13	0.232084	Pseudomonas sp. SB498 (1483649) 6.347843584557138e-14 Pseudomonas sp. SSCS3 (322780) 0.00015480382558566132 Pseudomonas sp. ITP30 (864722) 1.6457064377988246e-05 Pseudomonas sp. S324 (1678736) 6.082943797191087e-10 Pseudomonas sp. An1 (225874) 2.6885808008358238e-05 Pseudomonas sp. SRP2831 (1595589) 0.0011879855100430106 Pseudomonas sp. ANT-2400 S10 (652796) 2.4967830755181698e-08 Pseudomonas sp.…	0.519022	Pseudomonas sp. SB498 (1483649) 2.0904446775812463e-14 Pseudomonas sp. SSCS3 (322780) 0.0015367184911577098 Pseudomonas sp. ITP30 (864722) 4.092675265857999e-06 Pseudomonas sp. S324 (1678736) 6.518870582825394e-10 Pseudomonas sp. An1 (225874) 0.0003889532800791258 Pseudomonas sp. SRP2831 (1595589) 0.00033916318102109814 Pseudomonas sp. ANT-2400 S10 (652796) 7.435048604879671e-08 Pseudomonas sp. S…
Streptococcaceae	Lactococcus	7	3.95345e-06	Lactococcus sp. TSB11 (1224416) 6.512761020965048e-09 Lactococcus sp. 4-13 (1495159) 1.4010393808262754e-12 Lactococcus sp. A755 (1048709) 3.868838516362105e-06 Lactococcus sp. 003.41 (1220670) 2.123377427785352e-12 Lactococcus sp. AB100803 (1758538) 5.030835977794134e-13 Lactococcus sp. S22 (1665300) 7.809509954586517e-08 Lactococcus sp. INBio3686G (888973) 3.8596005868275346e-13	2.23157e-06	Lactococcus sp. TSB11 (1224416) 3.4643675393544396e-09 Lactococcus sp. 4-13 (1495159) 5.187516414976034e-12 Lactococcus sp. A755 (1048709) 1.99989616928503e-06 Lactococcus sp. 003.41 (1220670) 1.7599631353839496e-11 Lactococcus sp. AB100803 (1758538) 5.1938320696224826e-12 Lactococcus sp. S22 (1665300) 2.281840684570294e-07 Lactococcus sp. INBio3686G (888973) 3.9938780199518303e-13

## Sheet: Scenario 25% D
Table 13			HighDivA_indiv1		HighDivA_indiv2
Family	Genera	#Species	Genera%abundance	SpeciesAndAbundance	Genera%abundance	SpeciesAndAbundance
Acetobacteraceae	Acidocella	8	0.442415	Acidocella aminolytica (33998) 0.06301782376257997 Acidocella sp. nju-AMD9 (672101) 0.01926858277338525 Acidocella sp. I10 (1050354) 0.0029170022089183793 Acidocella sp. CFR23 (1335630) 0.0023005109605456673 Acidocella aquatica (1922313) 0.01342948396357509 Acidocella aromatica (1303579) 0.24085283749186517 Acidocella sp. RW11 (1578137) 0.10061455001085302 Acidocella sp. MM9 (455293) 1.4543858837…	1.11998	Acidocella aminolytica (33998) 0.17768388043661348 Acidocella sp. nju-AMD9 (672101) 0.0634473812745625 Acidocella sp. I10 (1050354) 0.007542019468217645 Acidocella sp. CFR23 (1335630) 0.017050086499912846 Acidocella aquatica (1922313) 0.0037454244673834096 Acidocella aromatica (1303579) 0.7692416431266236 Acidocella sp. RW11 (1578137) 0.05889908127626131 Acidocella sp. MM9 (455293) 0.022368133432…
Acetobacteraceae	Asaia	11	3.67272	Asaia lannensis (415421) 2.614103464736992 Asaia sp. AG 3.7 Aa (760035) 0.19685383121349326 Asaia sp. AGL (761497) 0.13864102803033196 Asaia sp. MX-MONARCH04 (1389345) 0.019039383010872744 Asaia astilbis JCM 15831 (1236500) 0.062312801051606775 Asaia sp. SAP64 4 (1149968) 0.007086846709257483 Asaia sp. SF2.1 (406101) 0.29146853156220714 Asaia sp. AuA1 (1461092) 0.2535932078585587 Asaia sp. FMW2 (…	3.07238	Asaia lannensis (415421) 1.055256177430446 Asaia sp. AG 3.7 Aa (760035) 0.05608020657468354 Asaia sp. AGL (761497) 1.174727126332286 Asaia sp. MX-MONARCH04 (1389345) 0.04197250625564033 Asaia astilbis JCM 15831 (1236500) 0.01594940086647942 Asaia sp. SAP64 4 (1149968) 0.06506516145453839 Asaia sp. SF2.1 (406101) 0.20459210471854083 Asaia sp. AuA1 (1461092) 0.04037206346321637 Asaia sp. FMW2 (9973…
Acetobacteraceae	Gluconobacter	7	7.0434	Gluconobacter sp. Z56 (1368447) 6.852832553051748 Gluconobacter sphaericus NBRC 12467 (1307951) 0.011552563139947607 Gluconobacter sp. VITS-6 (570283) 0.049011909258554254 Gluconobacter sp. LBN175 (765739) 0.01887639083885902 Gluconobacter japonicus (376620) 0.0441689706568734 Gluconobacter wancherniae NBRC 103581 (656744) 0.06538217487537748 Gluconobacter cerevisiae (1379734) 0.00157358639810761…	2.3318	Gluconobacter sp. Z56 (1368447) 2.0502427496172477 Gluconobacter sphaericus NBRC 12467 (1307951) 0.14222683405104966 Gluconobacter sp. VITS-6 (570283) 0.05124946730382959 Gluconobacter sp. LBN175 (765739) 0.005011788769908375 Gluconobacter japonicus (376620) 0.014843454832927323 Gluconobacter wancherniae NBRC 103581 (656744) 0.02757656664644165 Gluconobacter cerevisiae (1379734) 0.0406464641759584
Clostridiaceae	Alkaliphilus	6	1.21686	Alkaliphilus peptidifermentans (426129) 0.0163327341512788 Alkaliphilus sp. 1 (280346) 1.191265043968013 Alkaliphilus transvaalensis (114628) 0.003256848955608579 Alkaliphilus sp. A2 (1468165) 0.0003910866793236833 Alkaliphilus sp. Iso-W1 (393730) 0.0021465891291313046 Alkaliphilus sp. IMB (1390246) 0.003469310634921311	2.16683	Alkaliphilus peptidifermentans (426129) 0.0032236900808289364 Alkaliphilus sp. 1 (280346) 2.159906390963369 Alkaliphilus transvaalensis (114628) 0.001777971069807296 Alkaliphilus sp. A2 (1468165) 0.00014391955959278403 Alkaliphilus sp. Iso-W1 (393730) 0.00027112944493577323 Alkaliphilus sp. IMB (1390246) 0.0015024292183978953
Clostridiaceae	Caloramator	11	15.8265	Caloramator sp. 8 (521542) 0.026391411618223084 Caloramator viterbiensis (112729) 0.7377795130529105 Caloramator fervidus DSM 5463 (1121261) 0.21423801736911255 Caloramator sp. NST1-2 (1479031) 14.578137888830046 Caloramator proteoclasticus DSM 10124 (1121262) 0.02623152608551928 Caloramator sp. TC17 (762088) 0.00024377324445866308 Caloramator australicus (515264) 0.1748036855978853 Caloramator s…	12.809	Caloramator sp. 8 (521542) 0.0788814509251812 Caloramator viterbiensis (112729) 4.370074216580085 Caloramator fervidus DSM 5463 (1121261) 0.030557389258489404 Caloramator sp. NST1-2 (1479031) 8.252071980448227 Caloramator proteoclasticus DSM 10124 (1121262) 0.025413088711865747 Caloramator sp. TC17 (762088) 0.0013651796872077694 Caloramator australicus (515264) 0.005947099921848127 Caloramator sp…
Enterobacteriaceae	Buttiauxella	14	3.38826	Buttiauxella noackiae (82992) 0.002865455180910759 Buttiauxella sp. S1-1 (1235714) 0.030604706068899236 Buttiauxella sp. UW21 (1221624) 0.032240252366599866 Buttiauxella sp. S5(2012) (1217730) 0.20180031027327056 Buttiauxella sp. UIWRF0979 (1644275) 0.1810734937047161 Buttiauxella sp. UIWRF1244 (1644276) 0.005376305748512223 Buttiauxella warmboldiae (82993) 0.06477723134400017 Buttiauxella sp. UI…	2.29258	Buttiauxella noackiae (82992) 0.14360165406988623 Buttiauxella sp. S1-1 (1235714) 0.3941533489333483 Buttiauxella sp. UW21 (1221624) 0.002002965014955629 Buttiauxella sp. S5(2012) (1217730) 0.055265081291702524 Buttiauxella sp. UIWRF0979 (1644275) 0.7561896121579335 Buttiauxella sp. UIWRF1244 (1644276) 0.005196283552528283 Buttiauxella warmboldiae (82993) 0.25468120991730625 Buttiauxella sp. UIWR…
Enterobacteriaceae	Enterobacter	145	48.0354	Enterobacter sp. UIWRF1208 (1644816) 0.09406008011848706 Enterobacter sp. ChroAq 19 (1827114) 0.06462665863644232 Enterobacter sp. XB123 (1370040) 0.0008462505650331876 Enterobacter sp. AG06-12 (573279) 0.004066610361843565 Enterobacter sp. ISTBE1 (1565425) 0.009660199552764129 Enterobacter sp. TYg2-3 (913621) 8.333801727680743 Enterobacter sp. IMD1260 (155898) 0.016229103260188744 Enterobacter s…	53.3919	Enterobacter sp. UIWRF1208 (1644816) 0.0741731177881276 Enterobacter sp. ChroAq 19 (1827114) 0.013545373642426776 Enterobacter sp. XB123 (1370040) 0.0036952709388198557 Enterobacter sp. AG06-12 (573279) 0.003948742326337931 Enterobacter sp. ISTBE1 (1565425) 0.01882365598823435 Enterobacter sp. TYg2-3 (913621) 2.8879550139935644 Enterobacter sp. IMD1260 (155898) 0.004954157187436882 Enterobacter s…
Enterobacteriaceae	Escherichia	22	5.79342	Escherichia sp. CR1 (1808306) 0.009567878992061251 Escherichia sp. UIWRF0844 (1645015) 0.08684472590881376 Escherichia sp. 56B3 12EEMB (1794538) 0.11052108371862497 Escherichia sp. 7CR (370987) 0.2754607426621273 Escherichia sp. UIWRF1152 (1645090) 0.03920585192627172 Escherichia sp. UIWRF0010 (1644901) 0.07613909789836201 Escherichia sp. UIWRF0938 (1645053) 0.042556082257062144 Escherichia sp. E…	4.64956	Escherichia sp. CR1 (1808306) 0.0010266274855020305 Escherichia sp. UIWRF0844 (1645015) 0.02956373414196414 Escherichia sp. 56B3 12EEMB (1794538) 0.20595032540728755 Escherichia sp. 7CR (370987) 0.03870094470599489 Escherichia sp. UIWRF1152 (1645090) 0.28584414050937634 Escherichia sp. UIWRF0010 (1644901) 0.00047606903937939316 Escherichia sp. UIWRF0938 (1645053) 0.04496403418229093 Escherichia s…
Enterobacteriaceae	Kluyvera	17	1.68583	Kluyvera sp. CRP51 (1123789) 0.016543233789269366 Kluyvera sp. SP8(2011) (1038911) 0.060689298300819955 Kluyvera sp. mixed culture J15-42 (1718055) 0.10550854956320084 Kluyvera sp. INT18 (1123790) 0.16040007161270287 Kluyvera sp. MWE-A36 (1030312) 0.12273448152639323 Kluyvera sp. SCU-B34 (1474901) 0.004849629313311092 Kluyvera sp. F89 (1729621) 0.007294157697625297 Kluyvera sp. UIWRF0448 (1645211…	3.7117	Kluyvera sp. CRP51 (1123789) 0.023863916543232392 Kluyvera sp. SP8(2011) (1038911) 0.03787858506732453 Kluyvera sp. mixed culture J15-42 (1718055) 0.01672068135853092 Kluyvera sp. INT18 (1123790) 0.07347620354818388 Kluyvera sp. MWE-A36 (1030312) 0.20292692175364388 Kluyvera sp. SCU-B34 (1474901) 0.008748196838378925 Kluyvera sp. F89 (1729621) 0.008409681735375214 Kluyvera sp. UIWRF0448 (1645211)…
Enterobacteriaceae	Kosakonia	5	0.275334	Kosakonia sp. XT-4 (1716470) 0.006431921216950709 Kosakonia cowanii JCM 10956 = DSM 18146 (1300165) 0.0032098907370782218 Kosakonia arachidis (551989) 0.1295831317201709 Kosakonia radicincitans DSM 16656 (1177180) 0.13538457494071993 Kosakonia sp. PEP6 (1853315) 0.0007247451383745035	0.0900301	Kosakonia sp. XT-4 (1716470) 0.023590607250369384 Kosakonia cowanii JCM 10956 = DSM 18146 (1300165) 0.004475733631607948 Kosakonia arachidis (551989) 0.03913774591161287 Kosakonia radicincitans DSM 16656 (1177180) 0.013190831900146903 Kosakonia sp. PEP6 (1853315) 0.00963514259743411
Enterobacteriaceae	Leclercia	6	5.94598	Leclercia sp. G25 (1302161) 1.5604958499113137 Leclercia sp. RU-10 (1195504) 4.3320344891427975 Leclercia sp. 2343 (1219727) 0.01992409253375859 Leclercia sp. OTU28 (765417) 0.020335154819618263 Leclercia sp. 603B2 12EMac (1794575) 0.008909710324356163 Leclercia sp. NP2.8 (1499035) 0.004282493422747904	3.42551	Leclercia sp. G25 (1302161) 0.08851087270693364 Leclercia sp. RU-10 (1195504) 3.13087161581702 Leclercia sp. 2343 (1219727) 0.0029062072220290003 Leclercia sp. OTU28 (765417) 0.032692223948871835 Leclercia sp. 603B2 12EMac (1794575) 0.038591851457736415 Leclercia sp. NP2.8 (1499035) 0.13193820162517425
Enterobacteriaceae	Lelliottia	6	2.80416	Lelliottia sp. (1898429) 0.051672752920286384 Lelliottia sp. SYC30 (1867545) 0.05929008001336349 Lelliottia sp. SS70 (1867541) 2.3248438530231126 Lelliottia amnigena (61646) 0.004057100268647823 Lelliottia sp. SYC78 (1867546) 0.011869173483568718 Lelliottia sp. SS7 (1867540) 0.3524283415448562	1.21212	Lelliottia sp. (1898429) 0.08715811085828364 Lelliottia sp. SYC30 (1867545) 0.2401228732966347 Lelliottia sp. SS70 (1867541) 0.45313990394447506 Lelliottia amnigena (61646) 0.047926568983734215 Lelliottia sp. SYC78 (1867546) 0.34569714712972466 Lelliottia sp. SS7 (1867540) 0.03807789887751235
Enterobacteriaceae	Mangrovibacter	8	0.223129	Mangrovibacter sp. P6 (1500179) 0.022201083601532154 Mangrovibacter sp. P4 (1500177) 0.012496872438612822 Mangrovibacter sp. MSSRF N87 (1756678) 0.08414221214218257 Mangrovibacter sp. QUEBA02 (1168328) 0.055728920931161836 Mangrovibacter sp. P7 (1500180) 0.005076759756146272 Mangrovibacter yixingensis (1529639) 0.028958433708877986 Mangrovibacter sp. QUEBA03 (1168329) 0.013789020721428074 Mangrov…	7.62328	Mangrovibacter sp. P6 (1500179) 0.08737004475479188 Mangrovibacter sp. P4 (1500177) 0.0050648235947315014 Mangrovibacter sp. MSSRF N87 (1756678) 0.03422324408162251 Mangrovibacter sp. QUEBA02 (1168328) 0.25279910768662905 Mangrovibacter sp. P7 (1500180) 0.019630408496704846 Mangrovibacter yixingensis (1529639) 0.036965343400131474 Mangrovibacter sp. QUEBA03 (1168329) 7.181310469045236 Mangrovibac…
Enterobacteriaceae	Shigella	12	1.39608	Shigella sp. BBDP80 (366310) 0.1446938395091998 Shigella sp. XJDY-N2-1 (1156739) 0.005859777377716833 Shigella sp. CH-41 (1716515) 0.09057084895692906 Shigella sp. CH-40 (1716514) 0.012397291527079763 Shigella sp. REC22 (1123806) 0.0011347952064067965 Shigella sp. DBC-1 (391010) 0.0017727497727201944 Shigella sp. ER.1.23 (580023) 0.3772411690121777 Shigella sp. 121406 (538201) 0.6684599210996401 …	0.618466	Shigella sp. BBDP80 (366310) 0.020869521681110104 Shigella sp. XJDY-N2-1 (1156739) 0.006628352634668209 Shigella sp. CH-41 (1716515) 0.20221494696379058 Shigella sp. CH-40 (1716514) 0.0022754146188349814 Shigella sp. REC22 (1123806) 0.006306282374490797 Shigella sp. DBC-1 (391010) 0.0009803532191619893 Shigella sp. ER.1.23 (580023) 0.058911064265810255 Shigella sp. 121406 (538201) 0.0877968369264…
Flavobacteriaceae	Cellulophaga	13	1.02737	Cellulophaga sp. An110 (1719991) 0.3074326289140014 Cellulophaga sp. FI 9D (1353407) 0.0013102209176192735 Cellulophaga sp. An50 (1719804) 0.017193888539122973 Cellulophaga sp. SW285 (191573) 0.00019410189758904976 Cellulophaga sp. Mc108 (1381725) 0.0015225488314622895 Cellulophaga sp. An20 (1719892) 0.046415177269704296 Cellulophaga algicola DSM 14237 (688270) 0.0006679262879734157 Cellulophaga …	0.791063	Cellulophaga sp. An110 (1719991) 0.07616537857641886 Cellulophaga sp. FI 9D (1353407) 0.06212015899922192 Cellulophaga sp. An50 (1719804) 0.15515193306187972 Cellulophaga sp. SW285 (191573) 0.02413423705151441 Cellulophaga sp. Mc108 (1381725) 0.031907651459697185 Cellulophaga sp. An20 (1719892) 0.0022511209526681567 Cellulophaga algicola DSM 14237 (688270) 0.002115008969948431 Cellulophaga sp. N7…
Flavobacteriaceae	Dokdonia	9	1.22313	Dokdonia sp. Hel I 65 (1249980) 0.28135308700001865 Dokdonia sp. HJK-SWE-127 (1221360) 0.006227640620466833 Dokdonia pacifica (1627892) 0.2334009460348252 Dokdonia sp. BL11 (1714865) 0.00928305584569432 Dokdonia sp. NBRC 100808 (1113678) 0.0005170643832380841 Dokdonia sp. MED134 (313590) 0.15579940832049305 Dokdonia sp. BL108 (1714864) 0.41044305746169896 Dokdonia sp. Hel I 5 (1249994) 0.12601821…	0.693786	Dokdonia sp. Hel I 65 (1249980) 0.20832039502527963 Dokdonia sp. HJK-SWE-127 (1221360) 0.07027771316868449 Dokdonia pacifica (1627892) 0.1303262562768323 Dokdonia sp. BL11 (1714865) 0.006152228545601935 Dokdonia sp. NBRC 100808 (1113678) 0.0010755160679996568 Dokdonia sp. MED134 (313590) 0.2001961926977342 Dokdonia sp. BL108 (1714864) 0.06229580971238355 Dokdonia sp. Hel I 5 (1249994) 0.013796675…
Table 14			LowDivA_indiv1		LowDivA_indiv2
Family	Genera	#Species	Genera%abundance	SpeciesAndAbundance	Genera%abundance	SpeciesAndAbundance
Acetobacteraceae	Gluconacetobacter	13	9.04823e-06	Gluconacetobacter sp. ITDI2.1 (76485) 1.4224062607872596e-09 Gluconacetobacter sp. ICB557 (870416) 3.772291828886567e-15 Gluconacetobacter sp. 4L (310688) 2.768292187759207e-07 Gluconacetobacter sp. Gs3 (914269) 1.6373891032090735e-10 Gluconacetobacter sp. 269 (1562121) 3.143424999919237e-08 Gluconacetobacter sp. Gs5 (914271) 1.0225367660256578e-06 Gluconacetobacter sp. Gs9 (914272) 3.10552570583…	5.84885e-07	Gluconacetobacter sp. ITDI2.1 (76485) 2.345804366125748e-10 Gluconacetobacter sp. ICB557 (870416) 9.991522613085754e-14 Gluconacetobacter sp. 4L (310688) 5.62918248138159e-10 Gluconacetobacter sp. Gs3 (914269) 1.3916833587107566e-11 Gluconacetobacter sp. 269 (1562121) 2.1908280970237522e-09 Gluconacetobacter sp. Gs5 (914271) 2.494627800406197e-07 Gluconacetobacter sp. Gs9 (914272) 5.2702016593682…
Acetobacteraceae	Komagataeibacter	16	0.07304	Komagataeibacter saccharivorans (265959) 7.982437871952784e-07 Komagataeibacter pomaceti (2021998) 3.805324376116044e-09 Komagataeibacter maltaceti (1203393) 0.07276338405232861 Komagataeibacter sp. DS2MA.85 (1725108) 9.717338416755332e-11 Komagataeibacter sp. DS3FA.21 (1725072) 3.469357531250615e-05 Komagataeibacter sp. DS1MA.67 (1725090) 5.420612129160015e-05 Komagataeibacter sp. DS1MC.73B (172…	0.0485373	Komagataeibacter saccharivorans (265959) 3.319299087645441e-08 Komagataeibacter pomaceti (2021998) 2.570115851690317e-09 Komagataeibacter maltaceti (1203393) 0.048371214448097735 Komagataeibacter sp. DS2MA.85 (1725108) 1.9292803583763417e-10 Komagataeibacter sp. DS3FA.21 (1725072) 3.5681977564097644e-06 Komagataeibacter sp. DS1MA.67 (1725090) 0.00011930716482245877 Komagataeibacter sp. DS1MC.73B …
Acetobacteraceae	Roseomonas	7	0.00177941	Roseomonas rubra (1783359) 5.223956987082559e-07 Roseomonas sp. CMC-CF140 (1543885) 8.798187617866817e-09 Roseomonas sp. NML97-0121 (204532) 1.1524257375426336e-11 Roseomonas sp. LC112 (1120694) 5.023299890211282e-13 Roseomonas sp. PC IW 03 (450608) 1.0694941974788718e-11 Roseomonas sp. S-NB-16 (1548108) 0.0017788006682975146 Roseomonas sp. A2 (1689602) 7.359796124385687e-08	1.65771e-05	Roseomonas rubra (1783359) 5.671136280049707e-07 Roseomonas sp. CMC-CF140 (1543885) 2.303017807522181e-08 Roseomonas sp. NML97-0121 (204532) 1.523942597712935e-12 Roseomonas sp. LC112 (1120694) 4.7176981193242575e-15 Roseomonas sp. PC IW 03 (450608) 8.699768367438788e-12 Roseomonas sp. S-NB-16 (1548108) 1.5974313987271923e-05 Roseomonas sp. A2 (1689602) 1.2651795019270223e-08
Enterobacteriaceae	Buttiauxella	7	0.166786	Buttiauxella sp. S1-1 (1235714) 2.25739834931587e-08 Buttiauxella sp. UIWRF0979 (1644275) 4.4694046467116295e-08 Buttiauxella sp. V5 (1069997) 0.16673693838831707 Buttiauxella sp. 4 (591915) 1.0378035763828015e-07 Buttiauxella ferragutiae (82989) 4.851823704442618e-05 Buttiauxella sp. UIWRF1244 (1644276) 3.678565883859867e-08 Buttiauxella sp. UIWRF1246 (1644277) 1.0882064878766966e-09	0.230954	Buttiauxella sp. S1-1 (1235714) 4.32518177150949e-08 Buttiauxella sp. UIWRF0979 (1644275) 2.9798891836248835e-09 Buttiauxella sp. V5 (1069997) 0.23095172784544454 Buttiauxella sp. 4 (591915) 7.679541092466075e-08 Buttiauxella ferragutiae (82989) 2.4687387626056387e-06 Buttiauxella sp. UIWRF1244 (1644276) 4.378053677224253e-09 Buttiauxella sp. UIWRF1246 (1644277) 2.088322691289521e-09
Enterobacteriaceae	Citrobacter	9	2.3481e-05	Citrobacter sp. S2.NA (1054064) 1.1593384251819688e-15 Citrobacter sp. P061 (1301731) 1.7381666996416436e-12 Citrobacter sp. UIWRF0067 (1644290) 2.0980401211382424e-10 Citrobacter sp. UIWRF0785 (1644347) 9.419783321426805e-17 Citrobacter sp. UIWRF0609 (1644319) 1.3813498155258422e-08 Citrobacter sp. PR4 C09 (1462629) 1.068388170205666e-11 Citrobacter sp. Da-14 (462354) 2.7870135463149054e-10 Citr…	4.01174e-06	Citrobacter sp. S2.NA (1054064) 1.0200091754413202e-16 Citrobacter sp. P061 (1301731) 2.038957188418027e-11 Citrobacter sp. UIWRF0067 (1644290) 2.3484293060458885e-11 Citrobacter sp. UIWRF0785 (1644347) 3.4870713958184726e-15 Citrobacter sp. UIWRF0609 (1644319) 1.0925604479244549e-09 Citrobacter sp. PR4 C09 (1462629) 2.314066680526861e-13 Citrobacter sp. Da-14 (462354) 1.1278197229549384e-10 Citr…
Enterobacteriaceae	Cronobacter	9	0.00153121	Cronobacter sp. DWSR61 (1090798) 4.572536484597535e-11 Cronobacter sp. AOB-MT1 (1659301) 1.5292698919056332e-09 Cronobacter sp. THL1 (1805986) 5.547445452561361e-07 Cronobacter sp. C106 (910952) 3.252976634257817e-10 Cronobacter sp. 12-20 (1178453) 0.00031692225232686445 Cronobacter turicensis (413502) 2.0823664413152358e-09 Cronobacter dublinensis subsp. lactaridi LMG 23825 (1159496) 5.506894452…	0.0237683	Cronobacter sp. DWSR61 (1090798) 1.2841929161063287e-11 Cronobacter sp. AOB-MT1 (1659301) 2.9482595219421965e-11 Cronobacter sp. THL1 (1805986) 8.091552866110866e-08 Cronobacter sp. C106 (910952) 4.027146872906326e-11 Cronobacter sp. 12-20 (1178453) 3.3966181222768555e-05 Cronobacter turicensis (413502) 5.386552458742823e-10 Cronobacter dublinensis subsp. lactaridi LMG 23825 (1159496) 5.462813726…
Enterobacteriaceae	Enterobacter	14	43.8309	Enterobacter sp. UASWS1245 (1563148) 2.0999431138434003e-08 Enterobacter sp. 1051 (1264364) 7.611503560181685e-09 Enterobacter sp. VT1-1 (1235715) 4.717446657746695e-14 Enterobacter sp. NIHHS015 (1806037) 43.82016794493846 Enterobacter sp. 2B1E (553098) 0.01036058314234638 Enterobacter sp. RR2c-1 (1219669) 5.788874262804827e-06 Enterobacter sp. bengaluru-btdsce01 (1737073) 0.00039291309175533363 …	1.40564	Enterobacter sp. UASWS1245 (1563148) 2.528366252614953e-10 Enterobacter sp. 1051 (1264364) 2.4890108882051797e-09 Enterobacter sp. VT1-1 (1235715) 1.7104811449149935e-15 Enterobacter sp. NIHHS015 (1806037) 1.4035060446935754 Enterobacter sp. 2B1E (553098) 0.0021046257152581528 Enterobacter sp. RR2c-1 (1219669) 2.264110949289361e-07 Enterobacter sp. bengaluru-btdsce01 (1737073) 3.0035541924289863e…
Enterobacteriaceae	Escherichia	12	0.0107033	Escherichia sp. UIWRF0763 (1644985) 3.173272496460168e-11 Escherichia sp. UIWRF0464 (1644930) 2.1209700051201512e-06 Escherichia sp. UIWRF0155 (1644906) 1.1042671481370838e-10 Escherichia sp. E34 (1808310) 3.721675212571536e-13 Escherichia sp. C29 (1299477) 5.622559883288317e-09 Escherichia sp. UIWRF1079 (1645074) 5.817393344128179e-12 Escherichia sp. UIWRF0003 (1644898) 1.1493763244052606e-08 Es…	0.0471938	Escherichia sp. UIWRF0763 (1644985) 8.002565185359817e-13 Escherichia sp. UIWRF0464 (1644930) 4.7225330623259883e-07 Escherichia sp. UIWRF0155 (1644906) 4.357667901610256e-11 Escherichia sp. E34 (1808310) 1.0532504126174873e-12 Escherichia sp. C29 (1299477) 1.1809825527625634e-09 Escherichia sp. UIWRF1079 (1645074) 3.0497811768089497e-12 Escherichia sp. UIWRF0003 (1644898) 3.385568636172244e-08 E…
Enterobacteriaceae	Klebsiella	151	51.4694	Klebsiella sp. UIWRF1308 (1645193) 9.21840252677793e-12 Klebsiella sp. A13(2015) (1770572) 0.0018139570301791293 Klebsiella sp. SRC DSD11 (748336) 2.021542140165968e-19 Klebsiella sp. LREK25 (1383421) 0.07292762398487738 Klebsiella aerogenes KCTC 2190 (1028307) 5.053085160940892e-05 Klebsiella sp. UIWRF0488 (1645135) 1.872302637090535e-08 Klebsiella sp. CCFM8385 (1507758) 0.006456285828840668 Kle…	91.652	Klebsiella sp. UIWRF1308 (1645193) 4.0112250982335955e-13 Klebsiella sp. A13(2015) (1770572) 0.024726494930951144 Klebsiella sp. SRC DSD11 (748336) 1.303688363577401e-19 Klebsiella sp. LREK25 (1383421) 0.017477512462483746 Klebsiella aerogenes KCTC 2190 (1028307) 0.00024511159075147465 Klebsiella sp. UIWRF0488 (1645135) 1.6992438906195514e-09 Klebsiella sp. CCFM8385 (1507758) 0.006681070572288211…
Enterobacteriaceae	Kluyvera	7	0.0012843	Kluyvera sp. UIWRF0113 (1645208) 1.0723985366291025e-14 Kluyvera sp. LS9 (1663078) 6.78556364643223e-11 Kluyvera sp. IAL9555/98 (103471) 2.58926732860192e-08 Kluyvera sp. DAP22 (490216) 3.9960230214604126e-10 Kluyvera sp. LJ5 (1423365) 1.887976720440087e-12 Kluyvera sp. MWE-A36 (1030312) 0.0012842781000914317 Kluyvera sp. F89 (1729621) 1.4171268728794842e-11	0.000243528	Kluyvera sp. UIWRF0113 (1645208) 2.999007454045928e-13 Kluyvera sp. LS9 (1663078) 1.7068662957437417e-09 Kluyvera sp. IAL9555/98 (103471) 1.5411206341433927e-10 Kluyvera sp. DAP22 (490216) 9.134180302656459e-10 Kluyvera sp. LJ5 (1423365) 1.6782078020059922e-13 Kluyvera sp. MWE-A36 (1030312) 0.00024352546227960465 Kluyvera sp. F89 (1729621) 4.200877135340221e-14
Enterobacteriaceae	Kosakonia	7	0.00604779	Kosakonia sp. XT-4 (1716470) 0.006013558065874986 Kosakonia oryzendophytica (1005665) 2.0783278367753788e-13 Kosakonia sp. KHN5 (1702044) 8.607312055308559e-14 Kosakonia radicincitans (283686) 2.6819026185361643e-06 Kosakonia sp. BOAKL44N (1738503) 2.417247225502575e-15 Kosakonia arachidis (551989) 3.645546901579284e-09 Kosakonia pseudosacchari (1646340) 3.1545750655602765e-05	0.000153382	Kosakonia sp. XT-4 (1716470) 0.0001318268602245279 Kosakonia oryzendophytica (1005665) 1.2302115316932737e-13 Kosakonia sp. KHN5 (1702044) 4.188961238286993e-13 Kosakonia radicincitans (283686) 5.964062940007845e-07 Kosakonia sp. BOAKL44N (1738503) 4.3627411763720065e-16 Kosakonia arachidis (551989) 4.8120823752338374e-08 Kosakonia pseudosacchari (1646340) 2.0910191864160093e-05
Enterobacteriaceae	Mangrovibacter	7	0.000373888	Mangrovibacter sp. P12 (1500173) 1.9440324171807252e-07 Mangrovibacter phragmitis (1691903) 1.4751331844724722e-06 Mangrovibacter sp. MSSRF N87 (1756678) 5.464027250168729e-12 Mangrovibacter sp. MSSRF N107 (1756676) 6.281245964466506e-05 Mangrovibacter sp. P7 (1500180) 4.069263277656963e-08 Mangrovibacter sp. QUEBA03 (1168329) 8.144486750727778e-08 Mangrovibacter sp. AB6 (1224317) 0.0003092837096…	0.000161494	Mangrovibacter sp. P12 (1500173) 2.0301040419193414e-07 Mangrovibacter phragmitis (1691903) 2.6596428636186026e-06 Mangrovibacter sp. MSSRF N87 (1756678) 8.365666439401728e-12 Mangrovibacter sp. MSSRF N107 (1756676) 1.7067261471431394e-05 Mangrovibacter sp. P7 (1500180) 3.914232484869012e-09 Mangrovibacter sp. QUEBA03 (1168329) 1.7191895424049432e-08 Mangrovibacter sp. AB6 (1224317) 0.00014154307…
Enterobacteriaceae	Raoultella	11	0.68668	Raoultella sp. NGB-FR72 (1641980) 6.1004608360443335e-05 Raoultella sp. UIWRF0512 (1645384) 0.6864760125512352 Raoultella sp. TJ TMA (1027641) 4.926817176280305e-09 Raoultella sp. Ba-2 (1172380) 1.0454237299192608e-13 Raoultella sp. wB12 (1766891) 7.834598713935834e-09 Raoultella sp. 49 (861384) 4.986300533106639e-09 Raoultella sp. UIWRF0502 (1645381) 3.465563936537518e-11 Raoultella sp. A417 (10…	6.46487	Raoultella sp. NGB-FR72 (1641980) 0.000367642201264013 Raoultella sp. UIWRF0512 (1645384) 6.4644728530389 Raoultella sp. TJ TMA (1027641) 1.352813324183849e-08 Raoultella sp. Ba-2 (1172380) 1.9123844813156073e-14 Raoultella sp. wB12 (1766891) 4.989285476597252e-09 Raoultella sp. 49 (861384) 1.8729163343617293e-08 Raoultella sp. UIWRF0502 (1645381) 2.8101947463066645e-12 Raoultella sp. A417 (10487…
Enterobacteriaceae	Salmonella	10	0.0291093	Salmonella enterica subsp. enterica serovar Hull (1403564) 5.145532330392783e-09 Salmonella sp. 9 (1354092) 7.701822218177022e-09 Salmonella sp. 4065 (570213) 5.5019250303920786e-08 Salmonella sp. ZZ-4 (640319) 9.949262292084816e-13 Salmonella enterica subsp. enterica serovar Montevideo (115981) 4.3487817117718966e-13 Salmonella sp. 4066 (570214) 0.029106525171209964 Salmonella sp. D194-2 (574815…	0.004361	Salmonella enterica subsp. enterica serovar Hull (1403564) 2.525757910608321e-10 Salmonella sp. 9 (1354092) 5.778186671879323e-09 Salmonella sp. 4065 (570213) 5.644480257926698e-08 Salmonella sp. ZZ-4 (640319) 7.828012495683397e-15 Salmonella enterica subsp. enterica serovar Montevideo (115981) 2.2323406219695796e-13 Salmonella sp. 4066 (570214) 0.004357456654064028 Salmonella sp. D194-2 (574815)…
Pseudomonadaceae	Pseudomonas	13	3.7223	Pseudomonas sp. ps4-6 (244668) 6.031834618612199e-13 Pseudomonas sp. O8 (1699906) 0.0001425907375591814 Pseudomonas sp. MR3 (1052567) 1.0452936797161761e-05 Pseudomonas sp. SR5 (1008356) 1.3918969199563152e-10 Pseudomonas sp. 2l-14(2010) (915131) 0.00011257427433233273 Pseudomonas sp. WTPin 47 (1162146) 0.00030710988166285965 Pseudomonas sp. GMCo42 (1571977) 2.6101549723765615e-08 Pseudomonas sp.…	0.122112	Pseudomonas sp. ps4-6 (244668) 3.424992430882675e-14 Pseudomonas sp. O8 (1699906) 0.00013399425196659648 Pseudomonas sp. MR3 (1052567) 2.0868690211677507e-06 Pseudomonas sp. SR5 (1008356) 5.42989633048488e-10 Pseudomonas sp. 2l-14(2010) (915131) 0.0005295661533636499 Pseudomonas sp. WTPin 47 (1162146) 0.0036622185688158183 Pseudomonas sp. GMCo42 (1571977) 5.1591451923773944e-08 Pseudomonas sp. RI…
Streptococcaceae	Lactococcus	7	1.50949e-07	Lactococcus sp. TP2ML (701306) 3.187181575462086e-09 Lactococcus sp. LC149 (296630) 7.469100874146597e-13 Lactococcus sp. SI-PI-1B (1679482) 6.423569499787543e-08 Lactococcus sp. NBRC 106017 (1113956) 1.0778187678241366e-11 Lactococcus sp. A755 (1048709) 4.5378129494860685e-12 Lactococcus sp. SXVIII12(2011) (941898) 8.350980873066518e-08 Lactococcus sp. REC6 (1123802) 2.3668285892501717e-13	6.30532e-08	Lactococcus sp. TP2ML (701306) 7.58149224373863e-10 Lactococcus sp. LC149 (296630) 1.4090359675732188e-12 Lactococcus sp. SI-PI-1B (1679482) 5.133539057087626e-08 Lactococcus sp. NBRC 106017 (1113956) 1.2857665591171997e-11 Lactococcus sp. A755 (1048709) 2.611179741925868e-13 Lactococcus sp. SXVIII12(2011) (941898) 1.0944873956155127e-08 Lactococcus sp. REC6 (1123802) 2.51445153325169e-13
