# Supplementary material for: The virtual microbiome: A computational framework to evaluate microbiome analyses
Source: PLoS One. 2023 Feb 8;18(2):e0280391. doi: 10.1371/journal.pone.0280391 (PMC9907852; doi:10.1371/journal.pone.0280391)
Supplement: S2 Appendix — S1 Data: Complete and incomplete databases used in the analyses of virtual microbiomes with GAIA. S2–S4 Data: Virtual microbiomes analyzed with GAIA. S5 Data: Raw data of the amplicon analysis of G. mellonella microbiome with GAIA. S6 Data: Raw data of the WGS analysis of G. mellonella microbiome with GAIA. S7 Data: Significant changes of abundance in G. mellonella microbiome detected by 16S analysis with GAIA. S8 Data: Significant changes of abundance in G. mellonella microbiome detected by WGS analysis with GAIA. S9 Data: Virtual microbiomes analyzed with Kraken2. S10 Data: Raw data of the analysis of G. mellonella gut microbiome with Kraken2. (ZIP) [file pone.0280391.s002.zip › S5_Data.xlsx]

## Sheet: Trimming
Sample	Tissue	Raw Data	Trimmed Data
Ant-Part-C-1_S34_L001_R1_001	Anterior_Part	176701	155247
Ant-Part-C-1_S34_L001_R2_001	Anterior_Part	176701	155247
Ant-Part-C-1b_S52_L001_R1_001	Anterior_Part	154058	132239
Ant-Part-C-1b_S52_L001_R2_001	Anterior_Part	154058	132239
Ant-Part-C-2_S35_L001_R1_001	Anterior_Part	80037	69931
Ant-Part-C-2_S35_L001_R2_001	Anterior_Part	80037	69931
Ant-Part-C-2b_S53_L001_R1_001	Anterior_Part	135185	115954
Ant-Part-C-2b_S53_L001_R2_001	Anterior_Part	135185	115954
Ant-Part-C-3_S36_L001_R1_001	Anterior_Part	129108	111294
Ant-Part-C-3_S36_L001_R2_001	Anterior_Part	129108	111294
Ant-Part-Ex-1_S37_L001_R1_001	Anterior_Part	88954	78207
Ant-Part-Ex-1_S37_L001_R2_001	Anterior_Part	88954	78207
Ant-Part-Ex-2_S38_L001_R1_001	Anterior_Part	97207	87158
Ant-Part-Ex-2_S38_L001_R2_001	Anterior_Part	97207	87158
Ant-Part-Ex-3_S39_L001_R1_001	Anterior_Part	102447	87253
Ant-Part-Ex-3_S39_L001_R2_001	Anterior_Part	102447	87253
APC-1_S32_L001_R1_001	Anterior_Part	200894	161271
APC-1_S32_L001_R2_001	Anterior_Part	200894	161271
APC-2_S33_L001_R1_001	Anterior_Part	124469	99128
APC-2_S33_L001_R2_001	Anterior_Part	124469	99128
APC-3_S34_L001_R1_001	Anterior_Part	124086	98776
APC-3_S34_L001_R2_001	Anterior_Part	124086	98776
APC-5_S35_L001_R1_001	Anterior_Part	136926	110768
APC-5_S35_L001_R2_001	Anterior_Part	136926	110768
APC-6_S36_L001_R1_001	Anterior_Part	144876	119925
APC-6_S36_L001_R2_001	Anterior_Part	144876	119925
APC-7_S37_L001_R1_001	Anterior_Part	147351	118015
APC-7_S37_L001_R2_001	Anterior_Part	147351	118015
APC-8_S38_L001_R1_001	Anterior_Part	164181	131809
APC-8_S38_L001_R2_001	Anterior_Part	164181	131809
APExp1_S39_L001_R1_001	Anterior_Part	127890	107349
APExp1_S39_L001_R2_001	Anterior_Part	127890	107349
APExp2_S40_L001_R1_001	Anterior_Part	106310	95258
APExp2_S40_L001_R2_001	Anterior_Part	106310	95258
APExp4_S41_L001_R1_001	Anterior_Part	123271	109959
APExp4_S41_L001_R2_001	Anterior_Part	123271	109959
APExp5_S42_L001_R1_001	Anterior_Part	147477	128561
APExp5_S42_L001_R2_001	Anterior_Part	147477	128561
APExp7_S43_L001_R1_001	Anterior_Part	148145	125389
APExp7_S43_L001_R2_001	Anterior_Part	148145	125389
APExp8_S44_L001_R1_001	Anterior_Part	106865	91029
APExp8_S44_L001_R2_001	Anterior_Part	106865	91029
APExp9_S45_L001_R1_001	Anterior_Part	132919	106437
APExp9_S45_L001_R2_001	Anterior_Part	132919	106437
ControlGut1_R1	Gut	244552	194282
ControlGut1_R2	Gut	244552	194282
ControlGut2_R1	Gut	116367	89143
ControlGut2_R2	Gut	116367	89143
ControlGut3_R1	Gut	287668	230566
ControlGut3_R2	Gut	287668	230566
ControlGut4_R1	Gut	108282	81734
ControlGut4_R2	Gut	108282	81734
ControlGut5_R1	Gut	150706	116729
ControlGut5_R2	Gut	150706	116729
ControlGut7_R1	Gut	295012	250883
ControlGut7_R2	Gut	295012	250883
ControlGut8_R1	Gut	297568	258592
ControlGut8_R2	Gut	297568	258592
ExperimentalGut10_R1	Gut	418896	371337
ExperimentalGut10_R2	Gut	418896	371337
ExperimentalGut11_R1	Gut	245995	195675
ExperimentalGut11_R2	Gut	245995	195675
ExperimentalGut12_R1	Gut	173088	136796
ExperimentalGut12_R2	Gut	173088	136796
ExperimentalGut13_R1	Gut	476295	423348
ExperimentalGut13_R2	Gut	476295	423348
ExperimentalGut14_R1	Gut	212738	161989
ExperimentalGut14_R2	Gut	212738	161989
ExperimentalGut15_R1	Gut	100862	73295
ExperimentalGut15_R2	Gut	100862	73295
ExperimentalGut9_R1	Gut	101722	76059
ExperimentalGut9_R2	Gut	101722	76059
Gut-C-1_S46_L001_R1_001	Gut	227535	196356
Gut-C-1_S46_L001_R1_001	Gut	227535	198995
Gut-C-1_S46_L001_R2_001	Gut	227535	196356
Gut-C-1_S46_L001_R2_001	Gut	227535	198995
Gut-C-2_S47_L001_R1_001	Gut	155775	135579
Gut-C-2_S47_L001_R1_001	Gut	155775	136709
Gut-C-2_S47_L001_R2_001	Gut	155775	135579
Gut-C-2_S47_L001_R2_001	Gut	155775	136709
Gut-C-3_S48_L001_R1_001	Gut	345275	298271
Gut-C-3_S48_L001_R1_001	Gut	345275	300493
Gut-C-3_S48_L001_R2_001	Gut	345275	298271
Gut-C-3_S48_L001_R2_001	Gut	345275	300493
Gut-Ex-1_S49_L001_R1_001	Gut	92154	78235
Gut-Ex-1_S49_L001_R1_001	Gut	92154	76569
Gut-Ex-1_S49_L001_R2_001	Gut	92154	78235
Gut-Ex-1_S49_L001_R2_001	Gut	92154	76569
Gut-Ex-2_S50_L001_R1_001	Gut	380445	341420
Gut-Ex-2_S50_L001_R1_001	Gut	380445	344941
Gut-Ex-2_S50_L001_R2_001	Gut	380445	341420
Gut-Ex-2_S50_L001_R2_001	Gut	380445	344941
Gut-Ex-3_S51_L001_R1_001	Gut	135892	118595
Gut-Ex-3_S51_L001_R1_001	Gut	135892	119793
Gut-Ex-3_S51_L001_R2_001	Gut	135892	118595
Gut-Ex-3_S51_L001_R2_001	Gut	135892	119793
Sal-Gl-C-1_S40_L001_R1_001	Silk_Gland	71616	60028
Sal-Gl-C-1_S40_L001_R2_001	Silk_Gland	71616	60028
Sal-Gl-C-2_S41_L001_R1_001	Silk_Gland	52360	44124
Sal-Gl-C-2_S41_L001_R2_001	Silk_Gland	52360	44124
Sal-Gl-C-3_S42_L001_R1_001	Silk_Gland	109960	94474
Sal-Gl-C-3_S42_L001_R2_001	Silk_Gland	109960	94474
Sal-Gl-Ex-1_S43_L001_R1_001	Silk_Gland	102241	89297
Sal-Gl-Ex-1_S43_L001_R2_001	Silk_Gland	102241	89297
Sal-Gl-Ex-2_S44_L001_R1_001	Silk_Gland	85556	74693
Sal-Gl-Ex-2_S44_L001_R2_001	Silk_Gland	85556	74693
Sal-Gl-Ex-3_S45_L001_R1_001	Silk_Gland	87604	75961
Sal-Gl-Ex-3_S45_L001_R2_001	Silk_Gland	87604	75961
SGC-1_S46_L001_R1_001	Silk_Gland	167519	145502
SGC-1_S46_L001_R2_001	Silk_Gland	167519	145502
SGC-11_S52_L001_R1_001	Silk_Gland	142903	115029
SGC-11_S52_L001_R2_001	Silk_Gland	142903	115029
SGC-2_S47_L001_R1_001	Silk_Gland	173263	134920
SGC-2_S47_L001_R2_001	Silk_Gland	173263	134920
SGC-3_S48_L001_R1_001	Silk_Gland	137650	111947
SGC-3_S48_L001_R2_001	Silk_Gland	137650	111947
SGC-7_S49_L001_R1_001	Silk_Gland	122928	100497
SGC-7_S49_L001_R2_001	Silk_Gland	122928	100497
SGC-8_S50_L001_R1_001	Silk_Gland	131478	102821
SGC-8_S50_L001_R2_001	Silk_Gland	131478	102821
SGC-9_S51_L001_R1_001	Silk_Gland	128034	102888
SGC-9_S51_L001_R2_001	Silk_Gland	128034	102888
SGExp1_S53_L001_R1_001	Silk_Gland	150757	120978
SGExp1_S53_L001_R2_001	Silk_Gland	150757	120978
SGExp3_S54_L001_R1_001	Silk_Gland	129603	112150
SGExp3_S54_L001_R2_001	Silk_Gland	129603	112150
SGExp4_S55_L001_R1_001	Silk_Gland	123073	95551
SGExp4_S55_L001_R2_001	Silk_Gland	123073	95551
SGExp5_S56_L001_R1_001	Silk_Gland	141781	110557
SGExp5_S56_L001_R2_001	Silk_Gland	141781	110557
SGExp7_S57_L001_R1_001	Silk_Gland	149393	121044
SGExp7_S57_L001_R2_001	Silk_Gland	149393	121044
SGExp8_S58_L001_R1_001	Silk_Gland	112015	88173
SGExp8_S58_L001_R2_001	Silk_Gland	112015	88173
SGExp9_S59_L001_R1_001	Silk_Gland	151030	118804
SGExp9_S59_L001_R2_001	Silk_Gland	151030	118804

## Sheet: Phylum_Counts
OTU	Ant-Part-C-1	Ant-Part-C-1b	Ant-Part-C-2	Ant-Part-C-2b	Ant-Part-C-3	Ant-Part-Ex-1	Ant-Part-Ex-2	Ant-Part-Ex-3	APC-1_S32_L001_R1_001	APC-2_S33_L001_R1_001	APC-3_S34_L001_R1_001	APC-5_S35_L001_R1_001	APC-6_S36_L001_R1_001	APC-7_S37_L001_R1_001	APC-8_S38_L001_R1_001	APExp1_S39_L001_R1_001	APExp2_S40_L001_R1_001	APExp4_S41_L001_R1_001	ControlGut1_R1	ControlGut2_R1	ControlGut3_R1	ControlGut4_R1	ControlGut5_R1	ControlGut7_R1	ControlGut8_R1	ExperimentalGut10_R1	ExperimentalGut11_R1	ExperimentalGut12_R1	ExperimentalGut13_R1	ExperimentalGut14_R1	ExperimentalGut15_R1	ExperimentalGut9_R1	Gut-C-1_S46_L001_R1_001	Gut-C-2_S47_L001_R1_001	Gut-C-3_S48_L001_R1_001	Gut-Ex-1_S49_L001_R1_001	Gut-Ex-2_S50_L001_R1_001	Gut-Ex-3_S51_L001_R1_001	APExp5_S42_L001_R1_001	APExp7_S43_L001_R1_001	APExp8_S44_L001_R1_001	APExp9_S45_L001_R1_001	SGC-1_S46_L001_R1_001	SGC-2_S47_L001_R1_001	SGC-3_S48_L001_R1_001	SGC-7_S49_L001_R1_001	SGC-8_S50_L001_R1_001	SGC-9_S51_L001_R1_001	SGC-11_S52_L001_R1_001
Archaea;Crenarchaeota	0	4	14	18	1	24	21	2	0	0	0	0	0	0	0	0	0	0	0	0	0	0	0	0	0	0	0	0	0	0	0	0	0	0	0	94	0	0	0	0	0	0	0	0	0	0	0	0	0
Archaea;Thaumarchaeota	0	0	0	1	0	1	0	305	1	0	0	1	0	4	2	2	0	0	0	0	1	0	1	0	0	0	0	0	0	0	0	0	398	0	2	0	0	0	2	4	1	10	0	4	140	0	4	1	2
Bacteria;Acidobacteria	134	2579	169	4301	2127	628	1518	4188	3898	1521	21	1322	3673	922	3396	171	11	36	2	5	4	0	2	4	3	0	0	1	0	0	3	0	6606	136	1003	1929	42	347	535	374	234	876	19	227	2342	477	2311	1362	703
Bacteria;Actinobacteria	87382	47152	51539	23259	52795	27675	20369	19056	8828	1759	2343	6224	9438	5322	8494	11915	2883	5452	18463	4001	16502	9286	5764	20451	7126	825	24284	11145	1652	8800	2769	2197	25729	1493	3767	4179	682	1180	24078	12339	6687	17836	638	9342	5534	12148	4318	10198	9825
Bacteria;Armatimonadetes	30	1	0	228	0	0	328	0	0	0	1	376	0	0	1	1	1	0	0	0	0	0	0	0	0	0	0	0	0	1	0	0	0	0	0	204	0	55	0	0	0	0	0	0	0	0	0	0	0
Bacteria;Bacteroidetes	2132	2583	1624	5359	4322	1392	4031	6155	1133	1466	1689	1640	2145	1679	2185	5015	5307	1195	788	973	14433	424	4478	428	1576	406	842	1017	28	1043	8	499	16410	453	1659	3429	118	454	2161	796	2134	1780	134	5894	316	1793	3440	28	1039
Bacteria;Calditrichaeota	0	0	0	0	0	0	0	0	0	0	0	0	0	0	0	0	0	0	0	0	0	0	0	0	0	0	0	0	0	0	0	0	0	0	0	0	0	0	0	0	0	0	0	0	0	0	0	14	0
Bacteria;candidate division NC10	0	0	0	0	0	0	0	0	0	0	0	0	0	0	0	0	0	0	0	0	0	0	0	0	0	0	0	0	0	0	0	0	0	0	0	67	0	69	0	0	0	0	0	0	0	0	0	0	0
Bacteria;Candidatus Saccharibacteria	0	0	0	0	0	0	0	0	0	0	0	0	0	0	0	0	0	0	1	0	0	0	0	1	293	0	0	0	0	0	0	0	0	0	132	0	0	0	0	0	0	0	0	0	0	0	0	0	0
Bacteria;Chlamydiae	0	0	0	0	0	0	0	0	0	0	0	0	237	0	1	0	0	0	0	0	0	0	0	0	0	0	0	0	0	0	0	0	0	0	0	0	0	0	0	0	0	0	0	0	0	0	0	0	0
Bacteria;Chloroflexi	153	1434	31	978	750	206	637	719	2749	486	2119	140	33	5	8	261	2	1280	1	1	2	0	2	68	1	0	0	0	1	0	3	0	3364	241	419	1102	25	206	923	273	1	68	411	1	444	334	825	13	48
Bacteria;Cyanobacteria	183	390	136	437	1940	429	1130	4337	4970	3	26	73	109	1417	471	116	126	285	12000	1044	4932	507	3205	1106	818	944	2103	5425	918	1914	2331	1202	2062	4	22	127	3	87	359	291	559	623	739	1008	597	9	383	917	138
Bacteria;Deinococcus-Thermus	0	0	3	39	2	6	0	215	327	1	4	1	205	3	1	1	27	1	0	1	0	0	0	292	2	0	0	0	0	0	0	0	0	0	0	0	0	0	0	0	0	0	0	14	0	6	0	7	0
Bacteria;Fibrobacteres	0	0	0	0	0	0	0	0	0	0	0	0	1	395	2	0	0	0	0	0	0	0	0	0	0	0	0	0	0	0	0	0	0	0	0	0	0	0	0	0	0	0	0	0	0	0	0	0	0
Bacteria;Firmicutes	48277	32212	8074	13376	6268	32633	26298	7220	2720	2506	986	1837	1267	2431	1236	7989	2652	74284	20145	15245	50424	2442	17243	154388	10822	327063	28628	30158	393980	50328	3605	8450	14226	113072	245298	16535	8486	106777	12552	14992	2358	5979	784	2257	4252	6371	3851	4182	2902
Bacteria;Fusobacteria	0	0	0	0	0	0	0	0	0	0	1	0	2	0	71	0	0	0	0	0	0	0	107	0	0	0	0	0	0	0	0	0	9	0	1	0	0	0	0	0	0	0	0	0	0	0	0	0	0
Bacteria;Gemmatimonadetes	89	664	48	617	374	158	331	916	802	5	6	2	2635	2	2651	626	212	12	0	0	0	1	0	0	0	0	472	0	0	0	0	0	5	212	390	279	45	297	0	0	201	348	0	4	253	0	2	0	4
Bacteria;Nitrospirae	33	278	0	689	1	0	109	41	6	443	1	0	4	0	0	1	1	0	0	1	0	0	0	0	0	0	1	0	0	0	0	0	847	0	9	193	2	15	54	1	33	22	0	0	0	0	904	0	1
Bacteria;Planctomycetes	1	1612	68	46	1048	321	1591	923	514	577	1299	13	865	8	3030	16	37	14	1	2	2	0	3	5	1	0	3	0	1	0	1	3	934	312	410	1884	81	223	1	4	969	3	0	7	21	123	3	349	709
Bacteria;Proteobacteria	13936	27922	6764	50881	36820	9295	19490	34572	50704	42661	34329	46723	46972	55817	50783	61750	76952	12280	51733	18650	67193	17848	19967	35276	199102	10608	42840	12938	7335	12398	15512	12152	110998	16339	36763	24108	330373	8511	38669	64647	26234	29802	131858	38807	44730	40792	33142	37792	43958
Bacteria;Spirochaetes	0	0	0	0	0	0	0	754	0	0	0	0	0	0	0	0	0	0	0	0	0	0	0	0	0	0	0	0	0	0	0	0	0	0	0	0	0	0	0	0	0	0	0	0	0	0	0	0	0
Bacteria;Synergistetes	0	0	0	0	0	0	0	0	0	1	0	304	6	0	19	259	1	0	0	0	0	0	0	0	0	0	0	0	0	0	0	0	0	0	0	0	0	0	0	12	0	0	0	0	8	9	0	14	0
Bacteria;Tenericutes	0	4	1	4	0	0	100	116	40	25	72	67	3	43	33	2	1	6	57	132	0	0	335	1	89	0	283	0	0	117	0	0	3	5	92	1	3	0	1	393	0	9	0	1	78	39	5	59	53
Bacteria;Thermodesulfobacteria	0	70	0	520	0	0	0	15	0	0	0	0	0	0	0	0	0	0	0	0	0	0	0	0	0	0	0	0	0	0	0	0	0	0	0	0	0	0	0	0	0	0	0	0	0	0	0	0	0
Bacteria;Verrucomicrobia	97	952	0	2818	352	390	324	762	1396	6	627	911	85	783	2	3	3	8	0	3	3	2	0	0	2	14	0	0	0	0	0	3	434	3	10	131	20	235	206	4	0	833	4	476	56	1	5	568	1037
[truncated: 13 more columns]

## Sheet: Phylum_Percentage
OTU	Ant-Part-C-1	Ant-Part-C-1b	Ant-Part-C-2	Ant-Part-C-2b	Ant-Part-C-3	Ant-Part-Ex-1	Ant-Part-Ex-2	Ant-Part-Ex-3	APC-1_S32_L001_R1_001	APC-2_S33_L001_R1_001	APC-3_S34_L001_R1_001	APC-5_S35_L001_R1_001	APC-6_S36_L001_R1_001	APC-7_S37_L001_R1_001	APC-8_S38_L001_R1_001	APExp1_S39_L001_R1_001	APExp2_S40_L001_R1_001	APExp4_S41_L001_R1_001	ControlGut1_R1	ControlGut2_R1	ControlGut3_R1	ControlGut4_R1	ControlGut5_R1	ControlGut7_R1	ControlGut8_R1	ExperimentalGut10_R1	ExperimentalGut11_R1	ExperimentalGut12_R1	ExperimentalGut13_R1	ExperimentalGut14_R1	ExperimentalGut15_R1	ExperimentalGut9_R1	Gut-C-1_S46_L001_R1_001	Gut-C-2_S47_L001_R1_001	Gut-C-3_S48_L001_R1_001	Gut-Ex-1_S49_L001_R1_001	Gut-Ex-2_S50_L001_R1_001	Gut-Ex-3_S51_L001_R1_001	APExp5_S42_L001_R1_001	APExp7_S43_L001_R1_001	APExp8_S44_L001_R1_001	APExp9_S45_L001_R1_001	SGC-1_S46_L001_R1_001	SGC-2_S47_L001_R1_001	SGC-3_S48_L001_R1_001	SGC-7_S49_L001_R1_001	SGC-8_S50_L001_R1_001	SGC-9_S51_L001_R1_001	SGC-11_S52_L001_R1_001
Bacteria;Proteobacteria	9.14154	23.6914	9.87863	49.1267	34.4757	12.7054	25.5516	43.0557	64.9319	82.9013	78.8737	78.3496	69.4031	81.0928	70.1558	70.0685	87.2313	12.9463	50.1332	46.5575	43.7751	58.4989	39.069	16.6381	90.5688	3.12129	43.0743	21.3203	1.81598	16.6191	64.0145	49.5879	60.9795	12.3528	12.6779	44.4289	97.2028	7.18495	48.6152	68.6784	66.5652	51.2159	97.9723	66.8602	76.109	65.6855	67.3714	68.0888	72.7553
Bacteria;Actinobacteria	57.3196	40.0078	75.2713	22.4571	49.4335	37.8291	26.704	23.7322	11.3052	3.41819	5.38324	10.437	13.945	7.73198	11.7343	13.5201	3.26811	5.74784	17.8921	9.98802	10.7508	30.4359	11.2783	9.64579	3.24152	0.242747	24.4168	18.3656	0.408997	11.7961	11.427	8.96515	14.1349	1.12875	1.29907	7.70152	0.200659	0.99615	30.2712	13.1085	16.9673	30.6518	0.474043	16.0952	9.41621	19.5614	8.77767	18.3735	16.2614
Bacteria;Firmicutes	31.6681	27.3314	11.7919	12.9148	5.86891	44.6062	34.477	8.99173	3.48325	4.8698	2.26542	3.08046	1.87204	3.53184	1.70751	9.06522	3.00626	78.3149	19.5221	38.0573	32.8504	8.00393	33.739	72.8177	4.92278	96.2346	28.7846	49.6968	97.5403	67.4629	14.877	34.4814	7.81541	85.4857	84.5922	30.4725	2.49676	90.1406	15.7805	15.9269	5.9831	10.2751	0.582523	3.88856	7.23486	10.2589	7.82835	7.53459	4.80312
Bacteria;Bacteroidetes	1.39852	2.19164	2.37181	5.17423	4.04682	1.90273	5.28469	7.66539	1.45093	2.84881	3.88062	2.75011	3.16933	2.43931	3.01854	5.69059	6.01592	1.25984	0.763632	2.42898	9.40285	1.38971	8.76201	0.201868	0.716901	0.119461	0.846606	1.67589	0.00693215	1.3981	0.0330142	2.03624	9.01525	0.342481	0.572114	6.31934	0.0347181	0.383265	2.71684	0.845639	5.41473	3.059	0.0995639	10.1547	0.53768	2.88719	6.99286	0.0504468	1.71966
Bacteria;Acidobacteria	0.0878994	2.18825	0.24682	4.15271	1.99157	0.858416	1.99011	5.2157	4.9918	2.95569	0.0482492	2.21686	5.42701	1.33951	4.69151	0.194036	0.0124694	0.0379535	0.00193815	0.0124819	0.00260593	0	0.00391336	0.00188661	0.00136466	0	0	0.00164788	0	0	0.0123803	0	3.62917	0.10282	0.34589	3.55497	0.0123573	0.292936	0.672609	0.397323	0.593743	1.50544	0.0141173	0.391096	3.98496	0.768091	4.69782	2.45388	1.16354
Bacteria;Cyanobacteria	0.120042	0.330909	0.198624	0.421933	1.81648	0.586402	1.48144	5.40127	6.36461	0.00582977	0.0597372	0.122413	0.161052	2.05867	0.650678	0.131627	0.142831	0.300465	11.6289	2.60622	3.21311	1.66175	6.27116	0.521649	0.372097	0.277761	2.1145	8.93975	0.227276	2.56565	9.61951	4.90492	1.13281	0.00302412	0.00758681	0.23405	0.000882664	0.073445	0.45134	0.309147	1.41839	1.07065	0.549087	1.73667	1.01581	0.0144923	0.778566	1.65213	0.228405
Bacteria;Chloroflexi	0.100363	1.21673	0.0452746	0.94428	0.702247	0.281582	0.835114	0.895437	3.52039	0.944423	4.86858	0.234765	0.0487589	0.00726417	0.0110519	0.29616	0.00226716	1.34946	0.000969077	0.00249638	0.00130297	0	0.00391336	0.0320724	0.000454887	0	0	0	0.000247577	0	0.0123803	0	1.8481	0.182203	0.144494	2.03089	0.00735554	0.173904	1.16041	0.290024	0.00253736	0.116861	0.305379	0.00172289	0.755475	0.537825	1.67707	0.0234217	0.0794452
Bacteria;Planctomycetes	0.000655966	1.36776	0.0993121	0.044414	0.981273	0.438776	2.08582	1.1495	0.658232	1.12126	2.98456	0.0217996	1.27807	0.0116227	4.18589	0.0181554	0.0419425	0.0147597	0.000969077	0.00499276	0.00130297	0	0.00587004	0.00235827	0.000454887	0	0.00301641	0	0.000247577	0	0.00412677	0.0122419	0.513116	0.235881	0.141391	3.47204	0.0238319	0.188256	0.00125721	0.00424944	2.4587	0.00515561	0	0.0120602	0.0357319	0.198061	0.00609843	0.628784	1.17347
Bacteria;Tenericutes	0	0.00339394	0.00146047	0.00386208	0	0	0.131101	0.144465	0.0512243	0.0485814	0.165426	0.112352	0.00443262	0.0624719	0.0455889	0.00226943	0.00113358	0.00632558	0.0552374	0.329522	0	0	0.655488	0.000471654	0.0404849	0	0.284548	0	0	0.156834	0	0	0.00164813	0.00378015	0.0317267	0.00184291	0.000882664	0	0.00125721	0.417508	0	0.0154668	0	0.00172289	0.132719	0.0627999	0.010164	0.106299	0.0877208
Bacteria;Gemmatimonadetes	0.0583809	0.563395	0.0701027	0.595727	0.350187	0.215971	0.433945	1.14078	1.02705	0.00971628	0.0137855	0.00335379	3.89332	0.00290567	3.66231	0.71033	0.240319	0.0126512	0	0	0	0.00327761	0	0	0	0	0.474582	0	0	0	0	0	0.00274688	0.160278	0.134493	0.514172	0.01324	0.250726	0	0	0.51001	0.598051	0	0.00689156	0.430484	0	0.00406562	0	0.00662043
Bacteria;Verrucomicrobia	0.0636287	0.807759	0	2.72084	0.329588	0.533093	0.424768	0.948989	1.78773	0.0116595	1.44058	1.52765	0.125591	1.13757	0.00276297	0.00340414	0.00340074	0.0084341	0	0.00748914	0.00195445	0.00655523	0	0	0.000909773	0.00411934	0	0	0	0	0	0.0122419	0.238429	0.00226809	0.00344855	0.241421	0.00588443	0.198386	0.258986	0.00424944	0	1.43154	0.00297206	0.820096	0.0952851	0.00161025	0.010164	1.02335	1.71635
Bacteria;Nitrospirae	0.0216469	0.235879	0	0.665244	0.00093633	0	0.1429	0.0510611	0.00768364	0.860863	0.00229758	0	0.00591017	0	0	0.00113471	0.00113358	0	0	0.00249638	0	0	0	0	0	0	0.00100547	0	0	0	0	0	0.465321	0	0.00310369	0.355682	0.000588443	0.0126629	0.0678895	0.00106236	0.083733	0.0378078	0	0	0	0	1.83766	0	0.00165511
Archaea;Crenarchaeota	0	0.00339394	0.0204466	0.0173794	0.00093633	0.0328057	0.0275312	0.00249078	0	0	0	0	0	0	0	0	0	0	0	0	0	0	0	0	0	0	0	0	0	0	0	0	0	0	0	0.173234	0	0	0	0	0	0	0	0	0	0	0	0	0
Archaea;Thaumarchaeota	0	0	0	0.000965521	0	0.0013669	0	0.379845	0.00128061	0	0	0.0016769	0	0.00581134	0.00276297	0.00226943	0	0	0	0	0.000651483	0	0.00195668	0	0	0	0	0	0	0	0	0	0.218651	0	0.00068971	0	0	0	0.00251443	0.00424944	0.00253736	0.0171854	0	0.00689156	0.238213	0	0.00813124	0.00180167	0.00331022
Bacteria;Armatimonadetes	0.019679	0.000848486	0	0.220139	0	0	0.430012	0	0	0	0.00229758	0.630513	0	0	0.00138148	0.00113471	0.00113358	0	0	0	0	0	0	0	0	0	0	0	0	0.00134046	0	0	0	0	0	0.375954	0	0.0464307	0	0	0	0	0	0	0	0	0	0	0
Bacteria;Calditrichaeota	0	0	0	0	0	0	0	0	0	0	0	0	0	0	0	0	0	0	0	0	0	0	0	0	0	0	0	0	0	0	0	0	0	0	0	0	0	0	0	0	0	0	0	0	0	0	0	0.0252234	0
Bacteria;candidate division NC10	0	0	0	0	0	0	0	0	0	0	0	0	0	0	0	0	0	0	0	0	0	0	0	0	0	0	0	0	0	0	0	0	0	0	0	0.123475	0	0.0582495	0	0	0	0	0	0	0	0	0	0	0
Bacteria;Candidatus Saccharibacteria	0	0	0	0	0	0	0	0	0	0	0	0	0	0	0	0	0	0	0.000969077	0	0	0	0	0.000471654	0.133282	0	0	0	0	0	0	0	0	0	0.0455209	0	0	0	0	0	0	0	0	0	0	0	0	0	0
Bacteria;Chlamydiae	0	0	0	0	0	0	0	0	0	0	0	0	0.350177	0	0.00138148	0	0	0	0	0	0	0	0	0	0	0	0	0	0	0	0	0	0	0	0	0	0	0	0	0	0	0	0	0	0	0	0	0	0
Bacteria;Deinococcus-Thermus	0	0	0.00438142	0.0376553	0.00187266	0.00820143	0	0.267759	0.418758	0.00194326	0.00919033	0.0016769	0.302896	0.0043585	0.00138148	0.00113471	0.0306067	0.00105426	0	0.00249638	0	0	0	0.137723	0.000909773	0	0	0	0	0	0	0	0	0	0	0	0	0	0	0	0	0	0	0.0241205	0	0.00966152	0	0.0126117	0
Bacteria;Fibrobacteres	0	0	0	0	0	0	0	0	0	0	0	0	0.00147754	0.573869	0.00276297	0	0	0	0	0	0	0	0	0	0	0	0	0	0	0	0	0	0	0	0	0	0	0	0	0	0	0	0	0	0	0	0	0	0
Bacteria;Fusobacteria	0	0	0	0	0	0	0	0	0	0	0.00229758	0	0.00295508	0	0.0980853	0	0	0	0	0	0	0	0.209365	0	0	0	0	0	0	0	0	0	0.00494438	0	0.000344855	0	0	0	0	0	0	0	0	0	0	0	0	0	0
Bacteria;Spirochaetes	0	0	0	0	0	0	0	0.939026	0	0	0	0	0	0	0	0	0	0	0	0	0	0	0	0	0	0	0	0	0	0	0	0	0	0	0	0	0	0	0	0	0	0	0	0	0	0	0	0	0
Bacteria;Synergistetes	0	0	0	0	0	0	0	0	0	0.00194326	0	0.509776	0.00886525	0	0.0262482	0.293891	0.00113358	0	0	0	0	0	0	0	0	0	0	0	0	0	0	0	0	0	0	0	0	0	0	0.0127483	0	0	0	0	0.0136122	0.0144923	0	0.0252234	0
Bacteria;Thermodesulfobacteria	0	0.059394	0	0.502071	0	0	0	0.0186809	0	0	0	0	0	0	0	0	0	0	0	0	0	0	0	0	0	0	0	0	0	0	0	0	0	0	0	0	0	0	0	0	0	0	0	0	0	0	0	0	0
[truncated: 13 more columns]

## Sheet: Genus_Counts
OTU	Ant-Part-C-1	Ant-Part-C-1b	Ant-Part-C-2	Ant-Part-C-2b	Ant-Part-C-3	Ant-Part-Ex-1	Ant-Part-Ex-2	Ant-Part-Ex-3	APC-1_S32_L001_R1_001	APC-2_S33_L001_R1_001	APC-3_S34_L001_R1_001	APC-5_S35_L001_R1_001	APC-6_S36_L001_R1_001	APC-7_S37_L001_R1_001	APC-8_S38_L001_R1_001	APExp1_S39_L001_R1_001	APExp2_S40_L001_R1_001	APExp4_S41_L001_R1_001	APExp5_S42_L001_R1_001	APExp7_S43_L001_R1_001	APExp8_S44_L001_R1_001	APExp9_S45_L001_R1_001	ControlGut1_R1	ControlGut2_R1	ControlGut3_R1	ControlGut4_R1	ControlGut5_R1	ControlGut7_R1	ControlGut8_R1	ExperimentalGut10_R1	ExperimentalGut11_R1	ExperimentalGut12_R1	ExperimentalGut13_R1	ExperimentalGut14_R1	ExperimentalGut15_R1	ExperimentalGut9_R1	Gut-C-1_S46_L001_R1_001	Gut-C-2_S47_L001_R1_001	Gut-C-3_S48_L001_R1_001	Gut-Ex-1_S49_L001_R1_001	Gut-Ex-2_S50_L001_R1_001	Gut-Ex-3_S51_L001_R1_001	Sal-Gl-C-1	Sal-Gl-C-2	Sal-Gl-C-3	Sal-Gl-Ex-1	Sal-Gl-Ex-2	Sal-Gl-Ex-3	SGC-1_S46_L001_R1_001
Archaea;Thaumarchaeota;Nitrososphaeria;Nitrososphaerales;Nitrososphaeraceae;Candidatus Nitrosocosmicus	0	0	0	0	0	0	0	231	0	0	0	0	0	0	0	0	0	0	0	0	0	0	0	0	0	0	0	0	0	0	0	0	0	0	0	0	353	0	0	0	0	0	0	184	0	0	0	251	0
Bacteria;Acidobacteria;Acidobacteriia;Acidobacteriales;Acidobacteriaceae;Acidobacterium	0	0	0	0	0	122	387	0	0	410	1	0	0	0	0	0	0	0	0	0	0	0	0	0	0	0	0	0	0	0	0	0	0	0	0	0	0	0	0	0	0	0	0	0	28	0	0	0	0
Bacteria;Acidobacteria;Acidobacteriia;Acidobacteriales;Acidobacteriaceae;Candidatus Koribacter	0	0	0	0	0	0	0	0	1	0	1	0	1021	0	0	0	0	0	0	0	0	0	0	0	0	0	0	0	0	0	0	0	0	0	0	0	0	0	0	0	0	0	0	0	0	0	0	0	0
Bacteria;Acidobacteria;Solibacteres;Solibacterales;Bryobacteraceae;Paludibaculum	0	0	0	0	0	0	0	0	1	398	0	0	0	0	0	156	0	0	0	0	0	0	0	0	0	0	0	0	0	0	0	0	0	0	0	0	0	0	0	0	0	0	0	0	0	0	0	0	0
Bacteria;Acidobacteria;Solibacteres;Solibacterales;Solibacteraceae;Candidatus Solibacter	0	0	0	3	2	33	5	462	0	3	2	3	0	0	1891	3	1	1	0	0	0	0	0	0	0	0	0	0	0	0	0	0	0	0	0	0	0	0	0	0	0	0	0	0	4	19	0	0	0
Bacteria;Actinobacteria;Acidimicrobiia;Acidimicrobiales;Acidimicrobiaceae;Aciditerrimonas	0	225	2	6	4	0	0	13	1	0	0	1	0	0	0	0	0	0	1	0	0	0	0	0	0	0	0	0	1	0	0	0	0	0	0	0	3	69	274	0	0	0	1	9	175	0	1	190	0
Bacteria;Actinobacteria;Acidimicrobiia;Acidimicrobiales;Acidimicrobiaceae;Ferrimicrobium	0	0	0	0	0	0	0	328	0	0	0	0	0	0	0	0	0	0	0	0	0	0	0	0	0	0	0	0	0	0	0	0	0	0	0	0	0	0	0	0	0	0	0	0	0	0	0	46	0
Bacteria;Actinobacteria;Acidimicrobiia;Acidimicrobiales;Acidimicrobiaceae;Ilumatobacter	0	349	23	0	302	0	0	0	0	0	0	0	0	0	0	0	0	0	0	0	0	0	0	0	0	0	0	0	0	0	0	0	0	0	0	0	0	0	0	0	0	0	183	2	0	2	218	599	0
Bacteria;Actinobacteria;Acidimicrobiia;Acidimicrobiales;Iamiaceae;Aquihabitans	1	0	22	0	0	0	30	362	0	0	2	812	0	0	1	0	92	2	0	0	0	0	0	0	0	0	0	0	0	0	0	0	0	0	0	0	0	0	0	0	0	0	0	0	0	0	0	62	0
Bacteria;Actinobacteria;Acidimicrobiia;Acidimicrobiales;Iamiaceae;Iamia	0	5	0	0	22	0	3	9	0	0	0	0	0	0	0	0	0	0	0	0	0	0	0	0	0	0	0	0	0	0	0	0	0	0	0	0	0	0	0	0	0	0	2	0	4	285	1	3	0
Bacteria;Actinobacteria;Actinobacteria;Actinomycetales;Actinomycetaceae;Actinomyces	64	1	5	317	110	11	70	218	1	0	0	2	24	88	0	0	63	0	0	0	0	0	0	0	144	0	0	0	1	0	0	19	0	227	0	225	1	61	0	0	0	1	0	75	0	0	0	0	0
Bacteria;Actinobacteria;Actinobacteria;Bifidobacteriales;Bifidobacteriaceae;Bifidobacterium	0	1	0	1202	0	0	0	1	0	0	0	0	0	0	0	0	0	0	0	0	0	0	0	0	0	0	0	0	0	0	0	0	0	0	0	0	0	0	0	0	0	0	0	0	28	106	0	1	0
Bacteria;Actinobacteria;Actinobacteria;Corynebacteriales;Corynebacteriaceae;Corynebacterium	10000	11261	11138	2711	10766	11731	1857	900	808	114	3	6	51	3	950	2559	311	1524	9707	3356	827	10292	5430	64	11452	1666	772	17106	3109	616	13558	5435	805	4261	1277	935	3998	144	55	5	369	24	241	1192	490	9	2	640	51
Bacteria;Actinobacteria;Actinobacteria;Corynebacteriales;Corynebacteriaceae;Turicella	0	0	0	0	0	0	0	0	0	195	0	0	0	0	0	1	0	0	0	0	0	0	0	0	0	0	0	0	0	0	0	0	0	0	0	0	0	0	0	0	0	0	0	0	0	0	0	0	0
Bacteria;Actinobacteria;Actinobacteria;Corynebacteriales;Dietziaceae;Dietzia	30	1	8	0	1	1	0	10	180	0	0	0	0	7	0	1	0	59	0	125	292	290	0	0	0	0	0	0	0	0	0	0	0	0	0	0	0	0	0	0	0	0	0	0	0	0	0	99	111
Bacteria;Actinobacteria;Actinobacteria;Corynebacteriales;Gordoniaceae;Gordonia	32808	22725	15652	3850	19818	1948	2593	2505	483	6	1	74	0	0	22	1	0	2024	4529	936	859	1077	0	0	500	0	0	1	0	0	0	0	0	0	0	0	1238	2	204	0	0	0	11	2472	0	4	1	682	20
Bacteria;Actinobacteria;Actinobacteria;Corynebacteriales;Mycobacteriaceae;Mycobacterium	4328	1143	1436	411	5015	37	574	13	8	1	24	1	0	147	2	32	0	16	264	29	5	27	1	0	3	0	0	7	1	1	2	0	106	712	0	0	499	0	1	0	21	23	2	6	282	3	2	447	1
Bacteria;Actinobacteria;Actinobacteria;Corynebacteriales;Mycobacteriaceae;Mycobacteroides	472	0	133	0	0	0	1293	0	0	0	0	0	0	0	0	0	0	0	0	0	0	0	0	0	0	0	0	0	0	0	0	0	0	0	0	0	0	0	0	0	0	0	0	0	0	0	0	0	0
Bacteria;Actinobacteria;Actinobacteria;Corynebacteriales;Mycobacteriaceae;Mycolicibacterium	21	724	9	116	189	7	0	304	10	15	24	0	0	0	0	1	0	29	127	72	0	2	0	0	0	0	0	0	0	0	0	0	0	0	0	0	0	0	0	0	0	0	0	54	1	2	3	210	0
Bacteria;Actinobacteria;Actinobacteria;Corynebacteriales;Nocardiaceae;Nocardia	4	0	6	496	4	0	4	0	0	0	0	0	0	1	1	1	0	0	3	3	0	4	0	0	0	0	0	0	0	0	0	0	0	0	0	0	0	0	0	0	0	0	0	0	187	0	0	2	0
Bacteria;Actinobacteria;Actinobacteria;Corynebacteriales;Nocardiaceae;Rhodococcus	8460	311	6458	386	504	142	1800	185	0	0	0	0	0	0	0	0	0	0	0	0	0	0	0	0	0	0	0	0	0	13	0	0	0	0	1	0	0	0	0	312	1	42	5	5	4	87	0	5	0
Bacteria;Actinobacteria;Actinobacteria;Corynebacteriales;Tsukamurellaceae;Tsukamurella	4	0	3	0	234	0	0	0	0	0	0	0	0	0	0	0	0	0	0	0	0	0	0	0	0	0	0	0	0	0	0	0	0	0	0	0	0	0	0	0	0	0	0	0	0	0	0	0	0
Bacteria;Actinobacteria;Actinobacteria;Corynebacteriales;Williamsiaceae;Williamsia	61	13	15	0	186	36	3	0	0	0	0	0	0	0	0	0	0	0	0	0	0	0	0	0	0	0	0	0	0	0	0	0	0	0	0	0	0	0	0	0	0	0	0	0	0	0	0	0	0
Bacteria;Actinobacteria;Actinobacteria;Geodermatophilales;Geodermatophilaceae;Blastococcus	1	1	0	0	0	1	0	471	0	0	0	0	0	0	0	0	0	0	0	0	0	0	0	0	0	0	0	0	0	0	0	0	0	0	0	0	0	0	0	0	0	0	0	0	0	0	0	0	0
Bacteria;Actinobacteria;Actinobacteria;Kineosporiales;Kineosporiaceae;Kineococcus	0	0	0	0	143	0	0	1	0	0	0	0	0	0	0	1	3	0	0	4	0	0	0	0	0	0	0	0	0	0	0	0	0	0	0	0	0	0	0	0	0	0	0	0	0	0	106	1	0
Bacteria;Actinobacteria;Actinobacteria;Kineosporiales;Kineosporiaceae;Kineosporia	0	0	0	0	0	0	0	1	0	0	0	0	0	0	0	0	0	0	0	0	0	0	0	0	0	0	0	0	0	0	0	0	0	0	0	0	0	0	0	0	0	0	222	0	0	2	0	273	0
Bacteria;Actinobacteria;Actinobacteria;Kineosporiales;Kineosporiaceae;Quadrisphaera	0	0	0	0	283	26	0	0	0	0	0	0	0	0	0	0	0	0	0	0	0	0	0	0	0	0	0	0	0	0	0	0	0	0	0	0	0	0	0	0	0	0	0	0	0	0	0	0	0
Bacteria;Actinobacteria;Actinobacteria;Micrococcales;Brevibacteriaceae;Brevibacterium	162	0	64	167	728	8239	1445	0	0	2	52	1	104	0	52	1209	225	0	579	1367	60	610	0	0	0	295	1	1	0	0	1213	73	1	198	116	0	978	0	3	22	29	19	2	2	179	0	0	451	4
Bacteria;Actinobacteria;Actinobacteria;Micrococcales;Dermabacteraceae;Brachybacterium	36	346	8	117	1	1032	181	0	0	0	0	0	0	0	0	306	87	0	1801	157	1	19	0	0	0	861	1	0	1	9	635	0	0	0	0	0	284	0	0	0	16	0	0	386	264	0	0	0	1
Bacteria;Actinobacteria;Actinobacteria;Micrococcales;Dermacoccaceae;Dermacoccus	33	0	0	0	289	45	0	0	0	0	0	0	0	0	0	0	3	0	205	0	618	20	0	67	0	2	35	0	0	0	0	0	0	0	0	117	0	0	0	0	0	0	0	0	0	0	32	0	0
Bacteria;Actinobacteria;Actinobacteria;Micrococcales;Dermacoccaceae;Flexivirga	0	0	0	0	0	0	0	0	0	0	0	0	0	0	0	12	0	89	245	27	0	0	0	0	0	0	0	0	0	0	0	0	0	0	0	0	0	0	0	0	0	0	0	0	0	0	0	0	0
Bacteria;Actinobacteria;Actinobacteria;Micrococcales;Dermatophilaceae;Piscicoccus	0	0	0	0	0	0	0	0	0	0	0	0	0	0	0	0	0	0	0	0	0	0	0	0	0	0	0	0	0	0	0	0	0	0	0	0	0	0	0	0	0	0	0	0	0	0	0	179	0
Bacteria;Actinobacteria;Actinobacteria;Micrococcales;Intrasporangiaceae;Knoellia	1	167	0	841	0	74	324	0	0	1	0	0	0	0	0	0	0	0	0	0	0	0	0	0	0	0	0	0	0	0	0	0	0	0	0	0	0	0	0	0	0	0	0	0	0	0	0	0	0
Bacteria;Actinobacteria;Actinobacteria;Micrococcales;Intrasporangiaceae;Serinicoccus	0	0	0	0	0	0	0	271	0	0	0	0	0	0	0	0	0	0	0	0	0	0	0	0	0	0	0	0	0	0	0	0	0	0	0	0	0	0	0	0	0	0	0	0	0	0	0	0	0
Bacteria;Actinobacteria;Actinobacteria;Micrococcales;Microbacteriaceae;Agromyces	29	216	0	1070	1	66	382	201	0	0	0	0	0	0	1	2	0	2	0	1	0	0	0	0	0	0	0	0	0	0	0	0	0	0	0	0	0	0	0	0	0	0	358	1	28	1	1	0	0
Bacteria;Actinobacteria;Actinobacteria;Micrococcales;Microbacteriaceae;Amnibacterium	0	0	0	0	0	0	0	0	0	0	0	0	0	0	0	0	0	0	0	0	0	0	0	0	0	0	0	0	0	0	0	201	0	0	0	0	0	0	0	0	0	0	0	0	0	0	0	0	0
Bacteria;Actinobacteria;Actinobacteria;Micrococcales;Microbacteriaceae;Curtobacterium	0	0	0	0	0	0	0	0	0	0	0	0	0	0	0	0	0	0	0	0	0	0	0	0	0	0	0	0	0	0	0	0	0	0	0	0	0	0	0	0	0	0	0	0	0	0	0	0	0
Bacteria;Actinobacteria;Actinobacteria;Micrococcales;Microbacteriaceae;Frigoribacterium	0	0	0	0	0	0	0	0	0	0	0	0	0	0	0	0	0	0	0	0	0	0	0	0	0	0	0	0	0	0	0	0	0	0	0	0	0	0	0	0	0	0	33	0	0	0	273	0	0
Bacteria;Actinobacteria;Actinobacteria;Micrococcales;Microbacteriaceae;Labedella	0	0	0	0	0	0	0	0	0	0	0	0	0	0	0	0	0	0	0	0	0	0	0	0	0	0	0	0	0	0	0	0	0	0	0	0	0	0	0	0	0	0	0	0	0	0	0	0	0
Bacteria;Actinobacteria;Actinobacteria;Micrococcales;Microbacteriaceae;Leucobacter	0	0	0	0	0	0	0	0	0	0	1	0	0	0	18	0	27	24	0	0	1	0	0	0	0	0	0	0	0	0	0	0	0	0	0	0	0	0	0	0	0	0	0	0	0	0	0	0	0
Bacteria;Actinobacteria;Actinobacteria;Micrococcales;Microbacteriaceae;Microbacterium	2	2	6	15	931	45	0	2	0	0	0	1	0	0	0	15	1	18	55	1	0	297	3	0	0	0	0	61	226	0	0	0	0	0	0	0	412	0	0	0	0	0	0	1	2	0	0	89	0
Bacteria;Actinobacteria;Actinobacteria;Micrococcales;Micrococcaceae;Arthrobacter	47	211	28	25	826	112	57	0	7	215	9	12	6	0	7	112	51	8	88	119	4	86	23	8	20	71	23	27	6	0	33	3	1	79	0	1	64	0	38	0	29	0	0	8	210	0	10	3	4
Bacteria;Actinobacteria;Actinobacteria;Micrococcales;Micrococcaceae;Citricoccus	0	0	2	905	108	26	2	0	0	0	1	416	1	0	2	2103	773	39	229	2881	14	291	41	0	0	845	249	1	0	0	1062	0	0	72	0	1	1538	0	0	0	22	0	0	395	52	0	5	0	3
Bacteria;Actinobacteria;Actinobacteria;Micrococcales;Micrococcaceae;Kocuria	114	76	38	8	740	680	245	1	14	2	0	19	74	2	3	2495	431	86	798	43	5	226	2	326	0	2508	86	1217	3	2	4196	0	1	1048	157	0	15	24	0	54	23	10	2	282	0	0	18	0	2
Bacteria;Actinobacteria;Actinobacteria;Micrococcales;Micrococcaceae;Micrococcus	76	42	32	33	316	17	7	24	8	10	3	318	5	3	6	43	12	3	24	31	11	27	4	314	705	14	4	520	4	0	0	0	0	0	0	0	9	12	1	0	0	0	217	161	4	0	41	2	9
Bacteria;Actinobacteria;Actinobacteria;Micrococcales;Micrococcaceae;Nesterenkonia	0	0	0	0	0	0	0	0	0	0	0	0	0	0	0	0	0	0	2	7	0	375	0	0	0	0	0	0	0	0	0	0	0	0	0	0	0	0	0	0	0	0	0	0	0	0	0	0	0
Bacteria;Actinobacteria;Actinobacteria;Micrococcales;Micrococcaceae;Paenarthrobacter	4	3	5	0	0	163	0	0	0	0	0	0	0	0	0	0	0	0	0	0	0	0	0	0	0	0	0	0	0	0	0	0	0	0	0	0	0	0	0	0	0	0	0	0	0	0	14	0	0
Bacteria;Actinobacteria;Actinobacteria;Micrococcales;Micrococcaceae;Rothia	175	155	69	2336	848	56	0	89	0	1	0	1	18	23	164	21	7	0	0	2	77	2	2027	0	1	1	1	34	0	1	0	0	0	0	0	203	424	1	0	197	3	27	0	12	1	15	0	13	0
Bacteria;Actinobacteria;Actinobacteria;Micrococcales;Micrococcaceae;Yaniella	0	0	0	0	0	0	0	0	0	0	0	22	2	0	0	126	33	2	45	117	0	46	0	0	0	0	0	0	0	0	0	0	0	0	0	0	0	0	0	0	0	0	0	0	0	0	0	0	0
Bacteria;Actinobacteria;Actinobacteria;Micrococcales;Promicromonosporaceae;Isoptericola	1	0	40	0	0	51	16	1	0	0	0	0	0	0	0	0	0	0	0	0	0	0	0	0	0	0	0	0	0	0	0	0	0	0	0	0	0	0	0	0	0	0	0	1	0	0	1	0	0
Bacteria;Actinobacteria;Actinobacteria;Micrococcales;Promicromonosporaceae;Promicromonospora	0	0	1	0	0	0	0	0	0	0	0	0	0	0	0	0	0	0	0	0	0	0	0	0	0	0	0	0	0	0	0	0	0	0	0	0	0	0	0	0	0	0	111	1	0	0	0	0	0
Bacteria;Actinobacteria;Actinobacteria;Micrococcales;Sanguibacteraceae;Sanguibacter	0	0	0	0	0	0	0	0	0	0	0	0	0	0	0	0	0	0	0	0	0	0	0	0	0	0	0	0	0	0	0	0	0	0	0	0	0	0	0	0	0	0	0	0	0	0	0	0	0
Bacteria;Actinobacteria;Actinobacteria;Micromonosporales;Micromonosporaceae;Actinoplanes	0	0	4	5	0	0	0	148	25	13	0	208	7	6	0	0	0	1	0	0	0	3	1	0	0	0	0	0	0	0	0	0	0	0	0	0	470	0	0	0	0	0	0	0	94	12	334	0	1
Bacteria;Actinobacteria;Actinobacteria;Micromonosporales;Micromonosporaceae;Dactylosporangium	0	0	0	0	0	0	0	526	0	0	0	0	0	0	0	0	0	0	0	0	0	0	0	0	0	0	0	0	0	0	0	0	0	1	0	0	713	0	1	149	2	1	0	0	0	0	0	0	0
Bacteria;Actinobacteria;Actinobacteria;Micromonosporales;Micromonosporaceae;Micromonospora	4	0	2	0	46	0	1	18	0	3	0	365	13	9	12	0	31	2	2	5	2	9	12	4	4	0	5	1	3	0	0	0	0	0	0	0	496	0	31	0	0	0	3	0	129	0	91	11	5
Bacteria;Actinobacteria;Actinobacteria;Micromonosporales;Micromonosporaceae;Virgisporangium	0	0	0	103	0	100	0	0	0	0	0	0	0	0	0	0	0	0	0	0	0	0	0	0	0	0	0	0	0	0	0	0	0	0	0	0	0	0	0	0	0	0	0	0	0	0	57	3	0
Bacteria;Actinobacteria;Actinobacteria;Propionibacteriales;Nocardioidaceae;Aeromicrobium	0	0	0	0	0	0	0	0	0	0	0	0	0	0	0	0	0	0	0	0	0	0	0	0	291	0	1	1	0	0	0	0	0	0	0	0	0	0	0	0	0	0	0	0	0	0	0	0	0
Bacteria;Actinobacteria;Actinobacteria;Propionibacteriales;Nocardioidaceae;Friedmanniella	0	0	0	0	0	0	0	0	0	0	0	2	0	0	85	0	0	0	0	0	0	0	0	0	0	0	0	0	0	0	0	0	0	0	0	0	0	0	0	0	0	0	0	0	0	0	0	0	0
Bacteria;Actinobacteria;Actinobacteria;Propionibacteriales;Nocardioidaceae;Kribbella	1	2	0	0	0	0	0	348	0	0	1	1011	0	0	0	319	90	0	0	83	529	714	0	0	0	0	0	1	0	0	0	0	0	0	0	0	3205	75	0	0	0	0	1	73	0	184	0	7	0
Bacteria;Actinobacteria;Actinobacteria;Propionibacteriales;Nocardioidaceae;Marmoricola	0	1	0	0	200	0	0	663	0	0	0	0	0	0	0	0	0	0	0	0	0	0	0	0	18	0	0	0	0	0	0	0	0	0	0	0	0	151	40	0	0	0	0	0	316	0	0	0	0
Bacteria;Actinobacteria;Actinobacteria;Propionibacteriales;Nocardioidaceae;Nocardioides	0	632	22	0	217	36	0	236	1	2	0	1	115	1	0	3	0	0	0	0	5	1	1	1	5	0	0	0	1	0	0	0	0	0	0	0	580	62	222	265	0	45	233	0	335	86	59	155	0
Bacteria;Actinobacteria;Actinobacteria;Propionibacteriales;Propionibacteriaceae;Cutibacterium	488	741	0	440	3734	0	0	981	473	426	579	3	1399	714	1862	258	0	0	852	924	1667	469	5761	729	1803	1424	2525	271	1832	0	2395	844	0	930	1	347	855	0	172	890	0	0	476	0	0	0	216	281	0
Bacteria;Actinobacteria;Actinobacteria;Propionibacteriales;Propionibacteriaceae;Microlunatus	32	1	0	512	0	0	204	0	0	0	0	0	0	0	0	0	0	0	0	0	0	0	0	0	0	0	0	0	0	0	0	0	0	0	0	0	0	0	0	0	0	0	0	135	0	0	0	91	0
Bacteria;Actinobacteria;Actinobacteria;Propionibacteriales;Propionibacteriaceae;Propionibacterium	0	0	0	0	0	0	0	0	9	2	1	122	10	17	9	1	10	0	0	7	5	8	398	38	226	91	170	16	109	95	184	194	314	65	707	50	55	35	8	47	0	23	0	0	0	0	0	0	15
Bacteria;Actinobacteria;Actinobacteria;Pseudonocardiales;Pseudonocardiaceae;Actinophytocola	0	0	0	0	0	0	0	0	0	0	0	0	0	0	0	0	4	0	0	0	0	0	0	0	0	0	0	0	0	0	0	0	0	0	0	0	0	0	0	0	0	0	0	0	0	0	0	0	0
Bacteria;Actinobacteria;Actinobacteria;Pseudonocardiales;Pseudonocardiaceae;Allokutzneria	0	0	0	0	0	0	0	0	0	0	0	0	0	0	0	0	0	0	0	0	0	0	0	0	0	0	0	0	0	0	0	0	0	0	0	0	0	0	0	0	0	0	0	0	336	275	0	0	0
Bacteria;Actinobacteria;Actinobacteria;Pseudonocardiales;Pseudonocardiaceae;Amycolatopsis	0	0	0	0	0	0	0	0	0	0	0	4	1	2	1	0	0	0	0	0	0	1	0	0	0	0	0	0	0	0	0	0	0	0	0	0	0	0	0	0	0	0	0	0	0	0	0	0	0
Bacteria;Actinobacteria;Actinobacteria;Pseudonocardiales;Pseudonocardiaceae;Haloechinothrix	0	0	0	0	0	0	0	184	0	0	0	0	0	0	0	0	0	0	0	0	0	0	0	0	0	0	0	0	0	0	0	0	0	0	0	0	0	0	0	0	0	0	0	0	0	0	0	0	0
Bacteria;Actinobacteria;Actinobacteria;Pseudonocardiales;Pseudonocardiaceae;Kibdelosporangium	0	0	0	0	0	0	0	0	0	0	0	0	0	1	0	0	0	250	0	0	0	0	0	0	0	0	0	0	0	0	0	0	0	0	0	0	0	0	0	202	0	97	0	0	0	0	0	0	0
Bacteria;Actinobacteria;Actinobacteria;Pseudonocardiales;Pseudonocardiaceae;Lentzea	0	0	0	0	0	0	0	0	0	0	0	0	0	0	0	0	0	0	0	0	0	0	0	0	0	0	0	0	0	0	0	0	0	0	0	0	0	0	0	0	0	0	86	0	0	0	38	0	0
Bacteria;Actinobacteria;Actinobacteria;Pseudonocardiales;Pseudonocardiaceae;Pseudonocardia	35	2	15	146	182	26	217	256	0	1	0	1	0	4	2	0	1	1	0	8	0	0	0	0	0	0	0	0	0	0	0	0	0	0	0	0	0	0	0	0	0	0	2	168	438	71	88	409	0
Bacteria;Actinobacteria;Actinobacteria;Streptomycetales;Streptomycetaceae;Streptomyces	3749	1835	7624	337	1306	1114	5184	795	89	158	20	935	1750	1976	157	569	124	609	1507	983	791	1118	17	2	11	10	157	737	17	3	17	12	10	209	0	5	341	4	328	77	9	107	27	403	16670	90	475	1143	25
Bacteria;Actinobacteria;Actinobacteria;Streptosporangiales;Streptosporangiaceae;Acrocarpospora	0	0	0	0	0	0	0	0	0	0	0	0	0	0	0	0	0	0	0	0	0	0	1	794	0	0	0	1	1	0	0	0	0	0	0	0	0	0	0	0	0	0	0	0	0	0	0	0	0
Bacteria;Actinobacteria;Actinobacteria;Streptosporangiales;Streptosporangiaceae;Microbispora	0	0	0	0	0	0	0	0	0	0	0	0	0	0	0	0	0	0	0	0	1	0	0	0	0	0	0	0	0	0	0	0	0	0	0	0	0	0	0	0	0	0	0	0	0	0	0	0	0
Bacteria;Actinobacteria;Actinobacteria;Streptosporangiales;Streptosporangiaceae;Nonomuraea	0	0	0	0	0	0	0	0	0	0	0	0	0	0	1	167	0	1	0	0	0	0	0	0	0	0	0	0	0	0	0	0	0	0	0	0	0	0	0	0	0	0	0	0	0	0	0	0	0
Bacteria;Actinobacteria;Actinobacteria;Streptosporangiales;Thermomonosporaceae;Actinocorallia	0	73	0	369	2	11	0	48	0	0	0	0	0	0	0	0	0	0	0	0	0	0	0	0	0	0	0	0	0	0	0	0	0	0	0	0	0	0	0	0	0	0	150	0	135	0	0	0	0
Bacteria;Actinobacteria;Actinobacteria;Streptosporangiales;Thermomonosporaceae;Actinomadura	446	0	273	2	0	1	0	1	0	0	0	0	0	0	0	0	0	0	0	0	0	0	0	0	0	0	0	0	0	0	0	0	0	0	1	0	0	0	0	69	0	46	339	0	1	0	0	467	0
Bacteria;Actinobacteria;Nitriliruptoria;Euzebyales;Euzebyaceae;Euzebya	0	0	2	98	0	0	0	2	0	0	0	0	0	0	0	0	0	0	0	0	0	0	0	0	0	0	0	0	0	0	0	0	0	0	0	0	0	0	0	0	0	0	0	0	0	0	19	46	0
Bacteria;Actinobacteria;Rubrobacteria;Gaiellales;Gaiellaceae;Gaiella	54	600	35	950	362	92	541	1319	1798	6	5	4	2056	3	3061	538	5	3	876	1	2	0	0	1	6	0	1	1	0	1	0	0	1	0	1	1	683	114	567	508	16	151	1143	272	1129	436	1256	885	178
Bacteria;Actinobacteria;Rubrobacteria;Rubrobacterales;Rubrobacteraceae;Rubrobacter	0	2	0	0	0	0	0	1	1	97	5	175	24	2	550	15	6	158	202	41	126	56	0	0	1	0	0	1	3	0	0	0	0	0	0	0	444	147	0	0	0	0	165	0	0	0	0	0	1
Bacteria;Actinobacteria;Thermoleophilia;Solirubrobacterales;Conexibacteraceae;Conexibacter	5	382	5	167	262	20	0	118	5	1	2	0	4	0	2	2	16	0	0	0	0	1	0	0	0	0	0	0	0	0	0	0	0	0	0	0	0	0	0	0	0	0	211	0	87	28	2	257	1
Bacteria;Actinobacteria;Thermoleophilia;Solirubrobacterales;Parviterribacteraceae;Parviterribacter	0	4	0	47	8	9	2	16	18	1	0	2	33	0	1	1	0	2	0	0	0	0	0	0	0	0	0	0	0	0	0	0	0	0	0	0	0	0	0	0	0	0	55	6	0	7	25	25	0
Bacteria;Actinobacteria;Thermoleophilia;Solirubrobacterales;Solirubrobacteraceae;Solirubrobacter	24	124	30	526	1	37	294	654	1684	2	648	7	1241	2	12	5	3	3	2	1	0	2	0	0	2	7	0	0	0	0	0	0	0	0	0	0	2852	1	231	0	0	0	361	266	994	126	108	270	2
Bacteria;Actinobacteria;Thermoleophilia;Thermoleophilales;Thermoleophilaceae;Thermoleophilum	1	23	0	67	1	9	6	33	0	0	1	0	3	0	1	0	2	0	1	0	0	0	0	0	0	0	0	0	0	0	0	0	0	0	0	0	0	0	0	0	0	0	57	0	13	12	97	13	0
Bacteria;Armatimonadetes;Armatimonadia;Armatimonadales;Armatimonadaceae;Armatimonas	0	1	0	2	0	0	0	0	0	0	0	0	0	0	0	0	0	0	0	0	0	0	0	0	0	0	0	0	0	0	0	0	0	0	0	0	0	0	0	154	0	21	0	0	0	0	1	0	0
Bacteria;Bacteroidetes;Bacteroidia;Bacteroidales;Bacteroidaceae;Bacteroides	0	0	0	0	0	0	0	0	2	4	1	7	372	11	8	1	1	10	4	3	2	1	421	3	1	1	2828	2	5	0	0	0	0	0	0	0	3	0	0	0	0	0	0	0	0	0	0	0	1
Bacteria;Bacteroidetes;Bacteroidia;Bacteroidales;Lentimicrobiaceae;Lentimicrobium	0	0	1	536	1	3	0	2	0	0	0	0	0	0	0	0	0	0	0	0	0	0	0	0	0	0	0	0	0	0	0	0	0	0	0	0	0	0	0	0	0	0	1	0	43	495	330	637	0
Bacteria;Bacteroidetes;Bacteroidia;Bacteroidales;Porphyromonadaceae;Porphyromonas	0	0	0	0	0	0	0	0	0	0	0	0	0	3	0	0	0	0	0	0	0	0	0	0	0	0	0	0	0	0	0	0	0	0	0	0	0	0	0	0	0	0	0	0	0	0	0	0	0
Bacteria;Bacteroidetes;Bacteroidia;Bacteroidales;Prevotellaceae;Prevotella	115	0	69	0	636	0	0	3	9	871	5	1	6	12	467	6	7	5	0	190	0	0	0	0	0	0	0	0	0	0	0	0	0	0	0	0	0	0	0	0	0	0	0	0	264	0	0	0	0
Bacteria;Bacteroidetes;Bacteroidia;Marinilabiliales;Prolixibacteraceae;Prolixibacter	0	0	10	0	0	32	73	0	0	0	0	0	0	0	0	0	0	0	0	0	0	0	0	0	0	0	0	0	0	0	0	0	0	0	0	0	0	0	0	0	0	0	1	0	1	0	0	66	0
Bacteria;Bacteroidetes;Chitinophagia;Chitinophagales;Chitinophagaceae;Aurantisolimonas	0	0	0	0	0	0	0	0	0	0	0	0	0	0	0	0	0	0	2	0	1024	0	0	0	0	0	0	0	0	0	0	0	0	0	0	0	0	0	0	0	0	0	0	0	0	0	0	198	1
Bacteria;Bacteroidetes;Chitinophagia;Chitinophagales;Chitinophagaceae;Chitinophaga	124	169	74	201	423	0	445	1271	1	1	1382	1	727	772	51	257	43	128	1598	59	981	492	0	0	0	0	0	0	0	0	0	0	0	1	0	0	2333	0	177	315	6	2	371	1223	912	198	106	518	0
Bacteria;Bacteroidetes;Chitinophagia;Chitinophagales;Chitinophagaceae;Flaviaesturariibacter	0	0	0	0	0	0	0	0	0	0	0	0	0	0	0	0	0	2	0	0	0	0	0	0	0	0	0	0	0	0	0	0	0	0	0	0	0	0	0	0	0	0	0	0	0	0	0	0	0
Bacteria;Bacteroidetes;Chitinophagia;Chitinophagales;Chitinophagaceae;Flavihumibacter	0	0	0	0	0	80	0	2	0	0	0	0	0	0	0	0	0	0	0	0	0	0	0	0	0	0	0	0	0	0	0	0	0	0	0	0	0	0	301	0	0	0	0	0	0	0	0	0	0
Bacteria;Bacteroidetes;Chitinophagia;Chitinophagales;Chitinophagaceae;Flavisolibacter	0	0	0	0	0	0	1	103	0	0	0	0	0	0	0	0	0	0	0	0	0	0	0	0	0	0	0	0	0	0	0	0	0	0	0	0	0	0	0	0	0	0	302	0	0	402	0	0	0
Bacteria;Bacteroidetes;Chitinophagia;Chitinophagales;Chitinophagaceae;Flavitalea	0	0	0	0	179	69	3	174	5	0	0	1	0	0	0	3	0	0	2	0	0	0	0	0	0	0	0	0	0	0	0	0	0	0	0	0	0	0	0	0	0	0	0	0	13	0	6	1	0
Bacteria;Bacteroidetes;Chitinophagia;Chitinophagales;Chitinophagaceae;Lacibacter	0	290	0	0	0	0	0	0	0	0	0	0	0	0	0	0	0	0	0	0	0	0	0	0	0	0	0	0	0	0	0	0	0	0	0	0	0	0	0	0	0	0	0	0	0	0	0	0	0
Bacteria;Bacteroidetes;Chitinophagia;Chitinophagales;Chitinophagaceae;Niastella	4	0	0	0	80	2	7	511	1064	1	1	46	984	0	0	62	67	5	1	0	0	0	0	0	0	0	0	0	0	0	0	0	0	0	0	0	0	0	0	763	18	2	0	269	1	1	3	0	2
Bacteria;Bacteroidetes;Chitinophagia;Chitinophagales;Chitinophagaceae;Panacibacter	0	0	0	0	0	0	0	0	0	0	0	0	0	0	0	0	0	0	0	0	0	0	0	0	0	0	0	0	0	0	0	0	0	0	0	0	0	0	0	0	0	0	80	0	319	0	0	0	0
Bacteria;Bacteroidetes;Chitinophagia;Chitinophagales;Chitinophagaceae;Parasegetibacter	3	0	0	0	0	51	0	0	0	0	0	0	4	0	1	120	0	0	0	0	0	1	0	0	0	0	0	0	0	0	0	0	0	0	0	0	0	0	0	0	0	0	0	0	96	0	0	0	0
Bacteria;Bacteroidetes;Chitinophagia;Chitinophagales;Chitinophagaceae;Pseudoflavitalea	0	0	0	0	0	0	0	0	0	0	6	629	0	0	0	0	0	0	0	0	0	0	0	0	0	0	0	0	0	0	0	0	0	0	0	0	0	0	0	0	0	0	0	0	0	0	0	0	2
Bacteria;Bacteroidetes;Chitinophagia;Chitinophagales;Chitinophagaceae;Sediminibacterium	0	0	0	0	0	0	0	0	0	21	0	599	0	0	1	0	0	0	0	0	0	0	0	0	0	0	0	0	0	0	0	0	0	0	0	0	0	0	0	0	0	0	0	0	0	0	0	0	0
Bacteria;Bacteroidetes;Chitinophagia;Chitinophagales;Chitinophagaceae;Taibaiella	34	0	0	0	72	0	0	0	0	0	0	0	0	0	0	0	0	0	0	0	1	0	0	0	0	0	0	0	0	0	0	0	0	0	0	0	0	0	0	0	0	0	0	0	0	167	0	0	0
Bacteria;Bacteroidetes;Chitinophagia;Chitinophagales;Chitinophagaceae;Terrimonas	0	0	0	355	10	0	0	4	1	1	0	0	0	0	0	0	0	359	0	0	0	0	0	0	0	0	0	0	0	0	0	0	0	0	0	0	0	0	0	0	0	0	6	0	0	0	0	9	0
Bacteria;Bacteroidetes;Cytophagia;Cytophagales;Cyclobacteriaceae;Algoriphagus	0	0	0	0	1	0	0	0	0	0	0	0	0	0	0	0	0	0	0	0	0	0	0	0	0	0	0	0	0	0	0	0	0	0	0	0	0	0	0	0	0	0	0	0	235	0	0	0	0
Bacteria;Bacteroidetes;Cytophagia;Cytophagales;Cyclobacteriaceae;Fontibacter	0	0	0	0	0	0	0	0	0	0	0	0	0	0	0	0	0	0	0	0	0	0	0	0	0	0	0	0	0	0	0	0	0	0	0	0	0	0	0	0	0	0	0	0	0	0	0	610	0
Bacteria;Bacteroidetes;Cytophagia;Cytophagales;Cytophagaceae;Cytophaga	0	0	0	0	0	2	0	0	0	0	0	0	0	0	0	0	0	0	0	0	0	0	0	0	0	0	0	0	0	0	0	0	0	0	0	0	0	0	0	0	0	0	0	0	0	0	0	241	0
Bacteria;Bacteroidetes;Cytophagia;Cytophagales;Cytophagaceae;Dyadobacter	0	0	0	190	0	0	0	0	1	0	0	0	0	0	0	0	0	0	1	0	1	718	0	0	0	0	0	0	0	0	0	0	0	0	0	0	0	0	0	0	0	0	0	0	0	0	0	0	0
Bacteria;Bacteroidetes;Cytophagia;Cytophagales;Cytophagaceae;Flectobacillus	0	0	0	0	0	0	0	0	0	0	0	0	0	0	0	0	0	0	0	0	0	0	0	426	0	1	754	0	1	0	0	0	14	0	0	492	2	0	0	0	0	0	0	0	0	0	0	0	0
Bacteria;Bacteroidetes;Cytophagia;Cytophagales;Cytophagaceae;Ohtaekwangia	13	148	41	31	1	15	0	27	0	2	1	0	0	3	0	97	0	2	1	1	0	0	0	0	0	0	0	0	0	0	0	0	0	0	0	0	0	0	0	0	0	0	292	189	115	0	0	0	0
Bacteria;Bacteroidetes;Cytophagia;Cytophagales;Cytophagaceae;Spirosoma	0	0	0	0	32	0	0	0	0	0	0	0	0	0	0	0	0	0	0	0	0	0	0	0	0	0	0	0	0	0	0	0	0	0	0	0	0	0	0	0	0	0	20	0	0	0	104	1	0
Bacteria;Bacteroidetes;Cytophagia;Cytophagales;Hymenobacteraceae;Adhaeribacter	0	0	0	0	0	0	401	157	0	0	0	0	0	0	0	0	0	0	0	0	0	0	0	0	0	0	0	0	0	0	0	0	0	0	0	0	698	0	0	0	0	0	0	0	321	0	0	0	0
Bacteria;Bacteroidetes;Cytophagia;Cytophagales;Hymenobacteraceae;Hymenobacter	0	0	1	0	248	0	0	13	0	0	0	0	0	0	0	0	0	0	0	0	0	0	0	0	0	0	0	2	464	0	0	1010	1	51	0	3	0	0	0	0	5	0	0	0	0	0	0	0	0
Bacteria;Bacteroidetes;Flavobacteriia;Flavobacteriales;Crocinitomicaceae;Crocinitomix	0	0	0	0	0	0	0	0	0	0	0	0	0	0	0	0	0	0	0	0	0	0	0	0	0	0	0	0	0	0	0	0	0	0	0	0	0	0	0	175	0	0	0	0	0	0	0	0	0
Bacteria;Bacteroidetes;Flavobacteriia;Flavobacteriales;Cryomorphaceae;Owenweeksia	0	1	0	446	0	0	0	0	0	0	0	0	0	0	0	0	0	0	0	0	0	0	0	0	0	0	0	0	0	0	0	0	0	0	0	0	0	0	0	0	0	0	0	317	0	0	0	0	0
Bacteria;Bacteroidetes;Flavobacteriia;Flavobacteriales;Flavobacteriaceae;Capnocytophaga	0	0	1	0	44	0	0	0	0	0	0	0	0	0	0	0	0	0	0	0	0	0	0	0	0	0	0	0	0	0	0	0	0	0	0	0	0	0	0	0	0	0	0	0	0	0	0	243	0
Bacteria;Bacteroidetes;Flavobacteriia;Flavobacteriales;Flavobacteriaceae;Chryseobacterium	81	334	10	1229	316	1	27	300	1	1	2	0	2	274	94	2619	3084	357	455	92	40	170	0	0	2488	115	233	1	66	0	188	0	0	167	0	0	1617	0	0	0	2	0	3	441	55	125	662	710	1
Bacteria;Bacteroidetes;Flavobacteriia;Flavobacteriales;Flavobacteriaceae;Cloacibacterium	0	0	0	0	56	0	0	0	0	0	0	0	0	0	0	0	0	0	0	0	0	0	0	0	0	0	0	0	0	0	0	0	0	0	0	0	0	0	0	0	0	0	0	0	0	0	0	0	0
Bacteria;Bacteroidetes;Flavobacteriia;Flavobacteriales;Flavobacteriaceae;Elizabethkingia	0	0	0	0	0	0	0	0	1	388	0	0	0	0	1	1	0	0	0	0	0	0	0	0	0	0	0	0	0	0	0	0	0	0	0	0	0	0	0	0	0	0	0	0	0	0	0	0	0
Bacteria;Bacteroidetes;Flavobacteriia;Flavobacteriales;Flavobacteriaceae;Empedobacter	0	0	0	0	0	0	0	0	0	0	0	0	0	0	0	1005	1176	0	0	0	0	0	0	0	11583	0	0	0	0	402	71	0	0	0	0	0	0	0	0	0	0	0	0	0	0	0	0	0	0
Bacteria;Bacteroidetes;Flavobacteriia;Flavobacteriales;Flavobacteriaceae;Flavobacterium	1	6	2	165	160	103	0	3	2	0	0	0	0	2	3	5	3	1	0	1	0	0	0	0	3	0	2	0	1	0	0	0	0	2	0	0	471	36	407	328	15	55	8	102	2	0	1	630	0
Bacteria;Bacteroidetes;Flavobacteriia;Flavobacteriales;Flavobacteriaceae;Tenacibaculum	0	355	0	1	0	0	0	0	0	0	0	0	0	0	0	0	0	0	0	0	0	0	0	0	0	0	0	0	0	0	0	0	0	0	0	0	0	0	0	0	0	0	0	0	0	0	0	0	0
Bacteria;Bacteroidetes;Sphingobacteriia;Sphingobacteriales;Sphingobacteriaceae;Olivibacter	0	0	0	0	0	0	0	0	0	0	0	0	0	116	496	0	0	0	0	0	0	0	0	0	0	0	0	0	0	0	0	0	0	0	0	0	0	0	0	0	0	0	0	0	0	0	0	0	0
Bacteria;Bacteroidetes;Sphingobacteriia;Sphingobacteriales;Sphingobacteriaceae;Pedobacter	23	249	0	0	0	0	167	77	0	0	1	0	0	0	881	0	0	1	1	2	1	0	0	16	19	0	0	8	19	0	0	0	0	0	0	0	3	42	81	0	0	0	354	139	0	3	0	0	107
Bacteria;Bacteroidetes;Sphingobacteriia;Sphingobacteriales;Sphingobacteriaceae;Sphingobacterium	1417	144	1251	237	249	125	2087	27	1	0	2	2	1	2	54	479	866	96	0	0	0	39	0	0	1	0	63	61	160	0	0	0	0	0	0	0	977	0	0	0	0	0	1	112	1	0	0	2	2
Bacteria;Chlamydiae;Chlamydiia;Parachlamydiales;Rhabdochlamydiaceae;Candidatus Rhabdochlamydia	0	0	0	0	0	0	0	0	0	0	0	0	236	0	0	0	0	0	0	0	0	0	0	0	0	0	0	0	0	0	0	0	0	0	0	0	0	0	0	0	0	0	0	0	0	0	0	0	0
Bacteria;Chloroflexi;Anaerolineae;Anaerolineales;Anaerolineaceae;Ornatilinea	0	0	0	0	0	0	0	0	0	0	0	0	0	0	0	0	0	0	0	0	0	0	0	0	0	0	0	0	0	0	0	0	0	0	0	0	227	0	0	0	0	0	0	0	0	0	0	0	0
Bacteria;Chloroflexi;Ktedonobacteria;Ktedonobacterales;Ktedonobacteraceae;Ktedonobacter	40	0	0	0	0	0	0	0	0	470	0	0	0	0	0	0	0	0	0	0	0	0	0	0	0	0	0	0	0	0	0	0	0	0	0	0	0	0	0	0	0	0	0	0	386	0	122	0	0
Bacteria;Deinococcus-Thermus;Deinococci;Deinococcales;Deinococcaceae;Deinococcus	0	0	0	1	0	0	0	215	327	0	2	0	16	0	0	0	26	0	0	0	0	0	0	0	0	0	0	0	0	0	0	0	0	0	0	0	0	0	0	0	0	0	0	0	0	0	0	0	0
Bacteria;Deinococcus-Thermus;Deinococci;Deinococcales;Trueperaceae;Truepera	0	0	0	0	0	0	0	0	0	0	0	0	0	0	0	0	0	0	0	0	0	0	0	0	0	0	0	286	0	0	0	0	0	0	0	0	0	0	0	0	0	0	0	0	0	0	0	0	0
Bacteria;Firmicutes;Bacilli;Bacillales;Bacillaceae;Anaerobacillus	0	0	0	0	0	0	0	0	0	22	0	0	0	95	0	0	0	0	0	0	0	0	0	0	0	0	0	0	0	0	0	0	0	0	0	0	0	0	0	0	0	0	0	0	0	0	0	0	0
Bacteria;Firmicutes;Bacilli;Bacillales;Bacillaceae;Anoxybacillus	0	0	0	0	0	0	0	0	0	0	0	0	0	0	0	0	0	0	0	0	0	0	0	0	0	0	0	0	0	0	0	0	0	0	0	0	648	0	0	0	0	0	0	0	0	0	0	0	0
Bacteria;Firmicutes;Bacilli;Bacillales;Bacillaceae;Bacillus	331	75	209	2528	888	5647	334	1249	312	967	13	549	52	1563	195	518	36	600	983	129	1210	326	1018	1505	774	145	2547	4917	1436	98	354	1940	242	791	122	2	199	188	3408	257	77	202	358	824	183	997	21	974	169
Bacteria;Firmicutes;Bacilli;Bacillales;Bacillaceae;Lysinibacillus	3	0	0	0	31	0	0	44	0	0	0	0	0	0	0	0	0	0	0	0	0	0	0	0	0	0	0	0	0	1	0	0	12	4	0	0	0	0	0	106	0	0	10	11	28	31	733	2	0
Bacteria;Firmicutes;Bacilli;Bacillales;Bacillaceae;Oceanobacillus	69	0	6	0	2	525	0	0	0	0	0	0	0	0	0	0	0	0	0	0	0	0	0	0	0	1	0	1255	0	0	0	0	0	0	0	0	0	0	1	0	0	0	0	0	0	0	0	0	0
Bacteria;Firmicutes;Bacilli;Bacillales;Bacillaceae;Virgibacillus	22	73	138	1	490	20626	3	1	0	0	0	0	0	0	0	0	0	0	0	0	0	0	2	0	3	2	2	22614	2	2	0	1	3	206	0	0	0	24	186	0	13	0	0	3	1	1	1	0	0
Bacteria;Firmicutes;Bacilli;Bacillales;Paenibacillaceae;Ammoniibacillus	0	0	0	0	0	1	0	0	0	0	0	0	0	0	0	0	0	0	0	0	0	0	0	0	0	0	0	0	0	0	0	0	0	0	0	0	0	0	0	0	0	0	0	0	0	0	0	252	0
Bacteria;Firmicutes;Bacilli;Bacillales;Paenibacillaceae;Aneurinibacillus	0	0	0	0	0	0	0	0	0	0	0	0	0	0	0	0	0	0	0	0	0	0	0	0	0	0	0	0	0	0	0	0	0	0	0	0	0	0	0	0	0	0	0	0	0	0	0	181	0
Bacteria;Firmicutes;Bacilli;Bacillales;Paenibacillaceae;Paenibacillus	497	4	304	329	4	10	662	1	5	6	0	5	7	10	405	8	1	2	4	7	3	2	9	11	17	1	30	38	6	0	7	5	43	11	1	1	660	38	169	467	12	6	26	210	965	196	539	14	27
Bacteria;Firmicutes;Bacilli;Bacillales;Paenibacillaceae;Saccharibacillus	0	0	0	0	0	0	0	0	0	0	0	0	0	0	0	0	0	0	0	0	0	0	0	0	0	0	0	0	0	0	0	0	0	0	0	0	0	0	0	0	0	0	0	0	0	0	0	265	0
Bacteria;Firmicutes;Bacilli;Bacillales;Planococcaceae;Planococcus	0	0	0	0	0	0	0	0	0	0	0	0	0	0	0	0	0	0	0	0	0	0	0	0	1864	0	0	3	0	0	0	0	0	0	0	0	0	0	2	0	0	0	0	0	0	0	0	0	0
Bacteria;Firmicutes;Bacilli;Bacillales;Staphylococcaceae;Jeotgalicoccus	0	0	0	0	122	72	0	0	0	0	0	0	0	0	0	0	0	0	0	0	0	0	0	0	0	0	0	0	0	0	0	0	0	0	0	0	0	0	0	0	0	0	0	0	0	0	0	0	0
Bacteria;Firmicutes;Bacilli;Bacillales;Staphylococcaceae;Salinicoccus	0	0	16	0	0	0	0	0	0	0	0	0	0	0	0	0	0	0	0	0	0	0	0	0	0	0	0	0	0	0	0	241	1	0	0	0	0	0	0	0	0	0	0	65	0	3	0	0	0
Bacteria;Firmicutes;Bacilli;Bacillales;Staphylococcaceae;Staphylococcus	400	1696	135	1536	1729	330	158	564	645	89	4	1153	477	257	7	4399	1817	28	118	695	3	556	12797	10346	37086	1848	8545	120142	8536	1983	27802	2356	3153	8411	2295	4537	429	361	1336	13745	8281	80	427	358	2816	50828	260	1	377
Bacteria;Firmicutes;Bacilli;Bacillales;Thermoactinomycetaceae;Planifilum	0	0	0	0	0	0	0	0	0	0	0	0	0	0	0	0	0	0	0	0	0	0	0	0	0	0	0	0	0	0	0	0	0	0	0	0	0	0	0	0	0	0	0	0	0	0	0	188	0
Bacteria;Firmicutes;Bacilli;Lactobacillales;Carnobacteriaceae;Alloiococcus	0	0	0	0	0	0	0	0	0	0	0	0	0	0	0	0	0	0	3	0	0	1	0	0	0	0	0	0	0	0	0	0	0	0	0	0	0	0	0	0	0	0	0	0	0	0	0	0	0
Bacteria;Firmicutes;Bacilli;Lactobacillales;Carnobacteriaceae;Carnobacterium	0	0	0	0	0	0	0	0	53	36	18	49	463	61	52	2	0	14	690	182	37	0	0	0	0	0	0	0	0	0	0	0	0	0	0	0	0	0	0	0	0	0	0	0	0	0	0	0	60
Bacteria;Firmicutes;Bacilli;Lactobacillales;Carnobacteriaceae;Granulicatella	24	0	0	0	0	0	0	0	0	0	205	0	0	0	221	0	0	0	0	98	0	0	0	0	0	0	0	0	0	0	0	0	0	0	0	0	1180	1	0	0	0	0	0	0	0	0	0	0	0
Bacteria;Firmicutes;Bacilli;Lactobacillales;Enterococcaceae;Enterococcus	42623	22220	3568	1989	7	2787	21207	2285	12	22	15	3	24	260	9	1707	689	72595	8144	12386	531	3670	137	67	79	317	1611	104	88	319699	187	24305	379683	39945	3	3033	367	110014	236955	23	29	103629	357	761	355	4	88	3063	9
Bacteria;Firmicutes;Bacilli;Lactobacillales;Enterococcaceae;Tetragenococcus	0	0	0	0	0	0	0	0	0	0	0	0	0	0	0	0	0	0	0	0	0	0	0	0	0	0	0	0	0	3	0	3	4	101	0	0	0	0	0	0	0	0	0	0	0	0	0	0	0
Bacteria;Firmicutes;Bacilli;Lactobacillales;Lactobacillaceae;Lactobacillus	0	2381	25	255	0	46	0	136	1143	0	0	1	0	0	0	0	0	0	432	1	0	0	4	3	3	0	3776	303	4	4	0	1	4	1	0	0	1166	2	2	218	0	0	4	0	0	0	0	0	0
Bacteria;Firmicutes;Bacilli;Lactobacillales;Streptococcaceae;Lactococcus	11	3	0	0	0	0	1	0	0	0	0	0	0	0	0	0	0	0	0	0	0	0	2	1	0	0	0	0	9	0	0	0	0	0	0	0	4791	77	26	0	0	0	4	6	0	0	0	0	0
Bacteria;Firmicutes;Bacilli;Lactobacillales;Streptococcaceae;Streptococcus	1485	355	473	5034	1663	40	679	1107	2	836	457	1	1	96	5	36	42	95	1162	48	547	427	1886	1068	1799	2	132	871	1	82	2	345	491	443	989	662	1485	220	399	212	7	100	99	246	1010	156	342	2082	24
Bacteria;Firmicutes;Clostridia;Clostridiales;Christensenellaceae;Christensenella	0	0	0	0	0	0	0	0	0	0	0	0	0	0	0	0	0	0	0	0	0	0	0	0	0	0	0	0	0	0	0	0	0	0	0	0	0	0	0	0	0	0	1	0	319	0	0	0	0
Bacteria;Firmicutes;Clostridia;Clostridiales;Clostridiaceae;Clostridium	0	58	0	4	262	7	277	10	24	3	2	1	1	3	15	4	1	2	1	3	0	0	4	1439	37	0	3	1	2	171	239	1	0	196	73	0	15	0	3	6	3	3	228	111	7	2	9	7	1
Bacteria;Firmicutes;Clostridia;Clostridiales;Clostridiales Family XIII. Incertae Sedis;Aminipila	0	0	0	0	0	0	0	0	0	0	0	0	0	0	0	0	0	0	0	0	0	0	0	0	0	0	0	0	0	0	0	0	0	0	0	0	0	0	0	0	0	0	0	161	0	0	0	0	0
Bacteria;Firmicutes;Clostridia;Clostridiales;Peptostreptococcaceae;Peptostreptococcus	0	0	0	0	1	0	0	1	0	0	0	0	0	0	0	0	0	0	0	0	0	0	0	0	0	0	0	0	0	0	0	0	0	0	0	0	0	0	0	0	0	0	0	0	0	0	0	137	0
Bacteria;Firmicutes;Clostridia;Clostridiales;Ruminococcaceae;Faecalibacterium	0	0	0	0	0	0	0	0	0	0	0	0	0	0	0	0	0	0	0	0	0	0	0	0	1	0	0	355	1	0	0	0	0	0	0	0	0	0	0	0	0	0	0	0	0	0	0	0	0
Bacteria;Firmicutes;Clostridia;Clostridiales;Ruminococcaceae;Gemmiger	0	0	0	0	0	0	0	0	0	0	0	0	0	0	0	0	0	1	2	541	1	1	0	0	0	0	0	0	0	0	0	0	0	0	0	0	0	0	0	0	0	0	0	0	0	0	0	0	1
Bacteria;Firmicutes;Erysipelotrichia;Erysipelotrichales;Erysipelotrichaceae;Erysipelothrix	0	0	0	0	0	0	0	0	0	0	0	0	0	0	0	89	0	1	0	1	0	0	344	0	1	22	0	120	69	0	0	895	43	0	0	0	0	0	0	0	0	0	0	0	0	0	0	0	1
Bacteria;Firmicutes;Negativicutes;Acidaminococcales;Acidaminococcaceae;Acidaminococcus	0	0	0	0	0	0	0	0	0	0	0	0	0	0	0	0	0	0	0	0	0	0	1	0	3906	0	0	0	0	0	0	0	0	0	0	0	0	0	0	0	0	0	0	0	0	0	0	0	0
Bacteria;Firmicutes;Negativicutes;Acidaminococcales;Acidaminococcaceae;Phascolarctobacterium	0	0	0	0	0	0	0	0	0	0	0	0	0	0	0	0	0	0	0	0	0	0	1495	0	0	0	0	0	0	0	0	0	0	0	0	0	0	0	0	0	0	0	0	0	0	0	0	0	0
Bacteria;Firmicutes;Negativicutes;Veillonellales;Veillonellaceae;Megasphaera	0	0	0	0	0	0	0	0	0	0	0	0	0	0	0	0	0	0	1	286	0	0	0	0	0	0	0	0	0	0	0	0	0	0	0	0	0	0	0	0	0	0	0	0	0	0	0	0	0
Bacteria;Firmicutes;Negativicutes;Veillonellales;Veillonellaceae;Veillonella	0	0	0	0	0	0	0	0	0	0	0	0	0	0	0	318	29	0	62	1	0	1	0	0	0	0	0	0	0	0	0	0	0	0	0	0	0	0	0	0	0	0	0	0	0	0	0	0	2
Bacteria;Firmicutes;Tissierellia;Tissierellales;Peptoniphilaceae;Anaerococcus	0	0	0	0	334	0	0	7	0	0	29	0	0	0	0	78	0	0	0	12	0	1	0	1	0	0	239	0	26	0	0	0	0	0	0	190	996	0	0	0	2	0	0	0	179	0	0	0	0
Bacteria;Firmicutes;Tissierellia;Tissierellales;Peptoniphilaceae;Finegoldia	0	0	0	0	0	0	0	0	0	0	0	0	0	0	0	0	0	0	481	0	0	0	1826	0	0	0	0	0	0	1	0	0	1	0	116	1	0	0	0	0	0	0	0	0	0	0	0	0	0
Bacteria;Firmicutes;Tissierellia;Tissierellales;Tissierellaceae;Soehngenia	0	0	0	0	0	0	0	0	0	0	0	0	0	0	0	0	0	0	0	0	0	0	0	0	0	0	0	0	0	0	0	0	0	0	0	0	0	140	0	154	0	0	0	407	949	0	0	0	0
Bacteria;Fusobacteria;Fusobacteriia;Fusobacteriales;Fusobacteriaceae;Fusobacterium	0	0	0	0	0	0	0	0	0	0	0	0	0	0	71	0	0	0	0	0	0	0	0	0	0	0	107	0	0	0	0	0	0	0	0	0	0	0	0	0	0	0	0	0	0	0	0	0	0
Bacteria;Fusobacteria;Fusobacteriia;Fusobacteriales;Leptotrichiaceae;Leptotrichia	0	0	0	0	0	0	0	0	0	0	0	0	0	0	0	0	0	0	0	0	0	0	0	0	0	0	0	0	0	0	0	0	0	0	0	0	0	0	0	0	0	0	0	0	0	0	0	0	0
Bacteria;Gemmatimonadetes;Gemmatimonadetes;Gemmatimonadales;Gemmatimonadaceae;Gemmatimonas	85	661	23	36	368	2	232	663	112	1	1	0	57	0	450	288	37	2	0	0	42	207	0	0	0	0	0	0	0	0	38	0	0	0	0	0	0	0	0	266	29	169	1	85	309	3	252	0	0
Bacteria;Nitrospirae;Nitrospira;Nitrospirales;Nitrospiraceae;Nitrospira	33	103	0	650	1	0	87	4	1	442	0	0	3	0	0	1	1	0	47	0	33	0	0	1	0	0	0	0	0	0	0	0	0	0	0	0	845	0	0	0	0	0	0	227	0	0	0	0	0
Bacteria;Planctomycetes;Phycisphaerae;Tepidisphaerales;Tepidisphaeraceae;Tepidisphaera	0	0	0	0	8	134	0	0	0	0	0	0	0	0	0	0	0	0	0	0	0	0	0	0	0	0	0	0	0	0	0	0	0	0	0	0	0	0	0	0	0	0	0	0	14	0	0	0	0
Bacteria;Planctomycetes;Planctomycetia;Candidatus Brocadiales;Candidatus Brocadiaceae;Candidatus Scalindua	0	0	0	0	0	0	0	0	495	0	0	0	0	0	377	0	1	0	0	0	0	0	0	0	0	0	0	0	0	0	0	0	0	0	0	0	313	0	0	0	0	0	0	0	0	0	0	0	0
Bacteria;Planctomycetes;Planctomycetia;Planctomycetales;Gemmataceae;Gemmata	0	0	0	0	0	0	0	0	1	1	296	2	3	1	2	4	0	0	0	1	8	0	0	0	0	0	0	0	0	0	0	0	0	0	0	0	0	0	0	0	0	0	0	0	0	0	0	0	0
Bacteria;Planctomycetes;Planctomycetia;Planctomycetales;Planctomycetaceae;Pirellula	0	15	0	0	12	8	13	531	1	0	1	0	0	0	2	0	0	0	0	1	0	2	0	0	0	0	0	0	0	0	0	0	0	0	0	1	0	0	0	940	1	64	1	11	163	0	122	48	0
Bacteria;Planctomycetes;Planctomycetia;Planctomycetales;Planctomycetaceae;Planctomyces	0	0	0	0	0	0	0	0	0	1	0	0	0	0	0	0	0	0	0	0	0	0	0	0	0	0	0	0	0	0	0	0	0	0	0	0	0	0	0	0	0	0	0	0	0	0	0	0	0
Bacteria;Proteobacteria;Alphaproteobacteria;Caulobacterales;Caulobacteraceae;Asticcacaulis	0	0	0	0	0	0	0	0	0	0	0	0	0	0	1	3	0	0	0	0	0	0	0	0	0	0	0	0	0	0	0	0	0	0	0	0	0	0	0	0	0	0	0	0	0	0	0	0	0
Bacteria;Proteobacteria;Alphaproteobacteria;Caulobacterales;Caulobacteraceae;Brevundimonas	786	0	552	108	452	7	477	0	0	0	0	0	0	0	0	0	0	0	0	0	0	0	0	201	0	123	0	119	2	0	0	0	0	0	0	0	316	0	0	0	0	0	193	1	97	7	2	0	0
Bacteria;Proteobacteria;Alphaproteobacteria;Caulobacterales;Caulobacteraceae;Caulobacter	80	293	24	241	441	14	98	32	0	177	0	0	0	0	0	0	14	0	0	0	0	0	0	0	0	0	0	30	0	0	0	0	0	0	0	0	2198	12	33	0	0	0	913	149	104	284	300	166	221
Bacteria;Proteobacteria;Alphaproteobacteria;Rhizobiales;Aurantimonadaceae;Aureimonas	0	0	0	0	0	0	0	0	0	0	0	0	0	0	0	0	0	0	0	0	0	0	0	0	0	0	0	0	0	0	0	0	0	0	0	0	1022	0	0	0	0	0	0	0	0	0	0	0	0
Bacteria;Proteobacteria;Alphaproteobacteria;Rhizobiales;Bartonellaceae;Bartonella	0	0	0	0	0	0	0	0	0	1	3	0	2	0	678	0	0	0	0	1	0	0	0	0	0	0	0	0	0	0	0	0	0	0	0	0	0	0	0	0	0	0	0	0	0	0	0	0	0
Bacteria;Proteobacteria;Alphaproteobacteria;Rhizobiales;Beijerinckiaceae;Camelimonas	0	0	0	0	0	0	0	0	0	0	0	0	0	0	0	0	0	0	0	0	0	0	0	0	0	0	0	0	0	0	0	0	0	0	0	0	479	0	1	0	0	0	0	0	0	0	0	0	0
Bacteria;Proteobacteria;Alphaproteobacteria;Rhizobiales;Beijerinckiaceae;Methylocella	0	0	0	0	0	0	0	0	0	0	0	0	0	0	0	0	0	0	0	0	0	0	0	0	0	0	0	0	0	0	0	0	0	0	0	0	0	0	0	0	0	0	0	0	0	0	0	0	0
Bacteria;Proteobacteria;Alphaproteobacteria;Rhizobiales;Bradyrhizobiaceae;Afipia	18	0	13	0	0	0	282	125	0	0	0	0	0	0	0	0	0	0	0	0	0	0	0	0	0	0	0	0	0	0	0	0	0	0	0	0	0	0	0	0	0	0	0	0	0	0	0	0	0
Bacteria;Proteobacteria;Alphaproteobacteria;Rhizobiales;Bradyrhizobiaceae;Bosea	0	0	0	0	0	0	0	0	0	0	17	0	0	3	1	0	0	0	1	0	0	0	0	0	0	0	0	0	0	0	0	0	0	0	0	0	0	0	0	0	0	0	0	0	0	0	0	0	0
Bacteria;Proteobacteria;Alphaproteobacteria;Rhizobiales;Bradyrhizobiaceae;Bradyrhizobium	80	1	117	526	504	40	118	239	3	1187	12	23	9	0	1	6	8	4	4	5	0	3	1	0	1	95	5	1	0	1	910	0	0	4	76	0	897	0	60	362	0	0	80	158	7	0	273	62	4
Bacteria;Proteobacteria;Alphaproteobacteria;Rhizobiales;Brucellaceae;Brucella	0	0	0	0	0	0	0	0	0	0	0	18	0	0	2	0	0	0	0	0	0	1	0	0	0	0	0	0	0	0	0	0	0	0	0	0	0	0	0	0	0	0	0	0	0	0	0	0	0
Bacteria;Proteobacteria;Alphaproteobacteria;Rhizobiales;Brucellaceae;Daeguia	0	0	0	0	0	0	0	0	0	0	0	0	0	0	0	0	0	0	0	0	0	0	0	0	0	0	0	0	0	0	0	0	0	0	0	0	473	0	0	0	0	0	0	0	0	0	0	0	0
Bacteria;Proteobacteria;Alphaproteobacteria;Rhizobiales;Brucellaceae;Ochrobactrum	123	209	1	430	88	11	47	388	2	35	2	0	28	31	237	439	30	0	20	8	0	0	278	407	1	139	1	0	1	0	1056	0	0	0	9	0	1212	100	75	284	11	11	107	204	547	31	394	98	2
Bacteria;Proteobacteria;Alphaproteobacteria;Rhizobiales;Chelatococcaceae;Camelimonas	1	0	15	0	0	38	0	0	0	0	0	0	0	0	0	0	0	0	0	0	0	0	0	0	0	0	0	0	0	0	0	0	0	0	0	0	0	0	0	0	0	0	0	0	0	0	0	0	0
Bacteria;Proteobacteria;Alphaproteobacteria;Rhizobiales;Hyphomicrobiaceae;Blastochloris	13	0	1	11	291	0	0	1	0	0	0	0	0	0	7	0	0	0	289	0	0	0	0	0	0	0	0	0	0	0	0	0	0	0	0	0	0	0	0	58	0	0	1	0	4	0	175	0	0
Bacteria;Proteobacteria;Alphaproteobacteria;Rhizobiales;Hyphomicrobiaceae;Devosia	0	1	0	573	512	0	3	389	1	633	3	1	20	1460	4	1	0	2	728	0	0	0	0	0	0	0	0	0	0	0	0	0	0	0	0	0	0	0	0	208	0	0	2	104	359	187	588	0	0
Bacteria;Proteobacteria;Alphaproteobacteria;Rhizobiales;Hyphomicrobiaceae;Hyphomicrobium	20	29	1	1404	0	52	586	511	0	0	1	1	698	916	2	0	0	1	301	0	0	0	0	0	0	0	0	0	0	0	0	0	0	0	0	0	0	0	0	0	0	0	601	153	0	57	473	0	0
Bacteria;Proteobacteria;Alphaproteobacteria;Rhizobiales;Hyphomicrobiaceae;Pedomicrobium	23	25	0	0	0	0	0	10	0	0	0	0	0	0	0	0	0	0	0	0	0	0	0	0	0	0	0	0	0	0	0	0	0	0	0	0	0	0	0	0	0	0	173	0	0	0	0	0	0
Bacteria;Proteobacteria;Alphaproteobacteria;Rhizobiales;Hyphomicrobiaceae;Prosthecomicrobium	3	0	0	0	5	72	0	177	0	0	0	0	0	0	0	0	0	0	0	0	0	0	0	0	0	0	0	0	0	0	0	0	0	0	0	0	0	0	0	0	0	0	0	0	0	0	8	0	0
Bacteria;Proteobacteria;Alphaproteobacteria;Rhizobiales;Hyphomicrobiaceae;Rhodomicrobium	0	0	0	0	0	0	1	115	1	1	2	0	0	0	1	0	38	0	31	1	1	2	0	0	0	0	0	0	0	0	0	0	0	0	0	0	0	0	0	0	0	0	3	0	0	216	0	0	1
Bacteria;Proteobacteria;Alphaproteobacteria;Rhizobiales;Hyphomicrobiaceae;Rhodoplanes	0	0	0	389	70	43	0	0	0	1	1	0	0	1	3	0	0	1	113	278	0	0	0	0	0	0	0	0	0	0	0	0	0	0	0	0	0	0	0	0	0	0	104	0	5	39	11	1	3
Bacteria;Proteobacteria;Alphaproteobacteria;Rhizobiales;Methylobacteriaceae;Methylobacterium	163	1	22	552	262	0	628	377	150	33	0	0	2	0	1	1	40	1	7	286	97	7	0	0	0	837	0	116	2	40	1	0	5	142	0	0	2168	0	5	252	0	1	0	2	1	1	0	0	3
Bacteria;Proteobacteria;Alphaproteobacteria;Rhizobiales;Methylobacteriaceae;Methylorubrum	171	0	0	0	0	0	0	9	0	0	26	0	12	1	0	51	46	0	655	124	0	0	0	0	0	0	0	0	0	0	0	0	0	0	0	0	0	0	0	0	0	0	0	220	0	0	0	0	0
Bacteria;Proteobacteria;Alphaproteobacteria;Rhizobiales;Methylobacteriaceae;Microvirga	1	0	1	0	0	0	1	4	1	1	4	9	526	1	1	1	2	0	0	0	0	0	0	0	0	0	0	0	0	0	0	0	0	0	0	0	0	0	0	0	0	0	267	0	4	0	0	0	0
Bacteria;Proteobacteria;Alphaproteobacteria;Rhizobiales;Methylocystaceae;Pleomorphomonas	0	0	0	0	0	0	0	0	0	0	0	0	0	0	0	0	0	0	0	0	0	0	0	0	0	0	0	732	0	0	0	0	0	0	0	0	0	0	0	0	0	0	0	0	0	0	0	0	0
Bacteria;Proteobacteria;Alphaproteobacteria;Rhizobiales;Phyllobacteriaceae;Aminobacter	0	0	0	0	0	0	0	0	2	0	0	0	0	0	0	0	0	0	1	0	0	0	0	0	0	0	0	0	0	0	0	0	0	0	0	0	0	0	0	0	0	0	0	0	0	0	0	0	1
Bacteria;Proteobacteria;Alphaproteobacteria;Rhizobiales;Phyllobacteriaceae;Chelativorans	2	0	0	2	1	1	0	0	0	0	0	0	0	0	0	0	0	0	0	0	0	0	0	0	0	0	0	0	0	0	0	0	0	0	0	0	0	0	0	0	0	0	0	0	388	0	0	7	0
Bacteria;Proteobacteria;Alphaproteobacteria;Rhizobiales;Phyllobacteriaceae;Mesorhizobium	9	20	4	23	280	114	452	33	14	16	13	8	34	45	16	15	11	4	550	12	1	181	0	0	0	0	0	0	0	0	0	0	0	0	0	0	0	0	0	0	0	0	27	15	20	127	107	225	9
Bacteria;Proteobacteria;Alphaproteobacteria;Rhizobiales;Phyllobacteriaceae;Nitratireductor	0	27	0	84	3	0	7	3	0	0	0	0	0	0	0	0	0	0	0	0	0	0	0	0	0	0	0	0	0	0	0	0	0	0	0	0	0	0	0	0	0	0	1	16	7	59	58	73	0
Bacteria;Proteobacteria;Alphaproteobacteria;Rhizobiales;Phyllobacteriaceae;Phyllobacterium	899	4254	145	7018	3742	593	2742	2066	0	0	0	0	0	0	0	0	0	0	0	0	0	0	0	0	0	0	0	0	0	0	0	0	0	0	0	0	13572	1645	1423	3776	16	1131	3905	2993	3383	4206	4583	4757	0
Bacteria;Proteobacteria;Alphaproteobacteria;Rhizobiales;Rhizobiaceae;Agrobacterium	313	616	0	0	17	461	660	0	328	0	0	0	0	0	0	0	0	0	866	0	0	11	0	0	359	0	0	0	0	1	0	0	5	0	0	0	1210	0	2	570	0	178	509	0	132	498	483	0	0
Bacteria;Proteobacteria;Alphaproteobacteria;Rhizobiales;Rhizobiaceae;Ensifer	0	0	0	0	0	0	0	0	0	0	0	0	64	1	0	0	0	0	0	1	0	0	0	0	0	0	0	0	0	0	0	0	0	0	0	72	0	0	0	0	0	0	0	0	0	0	0	0	0
Bacteria;Proteobacteria;Alphaproteobacteria;Rhizobiales;Rhizobiaceae;Rhizobium	12	87	33	167	528	32	401	1010	399	34	99	7	69	188	83	137	27	11	735	435	8	659	8	13	1680	6	3	13	5	7	6	0	146	6	4	2	101	13	10	27	9	10	27	650	173	28	94	400	7
Bacteria;Proteobacteria;Alphaproteobacteria;Rhizobiales;Rhizobiaceae;Sinorhizobium	62	5	0	12	12	8	7	214	6	0	0	8	1285	1459	0	0	0	249	48	12	0	6	0	0	291	0	0	0	0	0	0	0	1	0	356	0	22	0	42	21	10	13	0	0	3	0	0	10	22
Bacteria;Proteobacteria;Alphaproteobacteria;Rhizobiales;Rhodobiaceae;Microbaculum	0	0	0	62	0	11	8	7	0	0	0	0	0	0	0	0	0	0	0	0	0	0	0	0	0	0	0	0	0	0	0	0	0	0	0	0	0	0	0	0	0	0	29	0	0	0	26	0	0
Bacteria;Proteobacteria;Alphaproteobacteria;Rhizobiales;Rhodobiaceae;Rhodoligotrophos	0	0	32	22	0	4	1	42	0	0	0	0	0	0	0	0	0	0	0	0	0	0	0	0	0	0	0	0	0	0	0	0	0	0	0	0	0	0	0	0	0	0	1	5	0	2	21	0	0
Bacteria;Proteobacteria;Alphaproteobacteria;Rhizobiales;Xanthobacteraceae;Ancylobacter	0	0	0	0	0	0	0	0	6	2	6	2	0	18	7	0	7	1	35	5	1	1	0	0	155	0	0	0	3	0	0	0	0	0	0	0	17	2	1	0	0	0	0	0	0	0	0	0	7
Bacteria;Proteobacteria;Alphaproteobacteria;Rhizobiales;Xanthobacteraceae;Pseudolabrys	0	1	0	0	2	0	0	0	0	0	0	0	0	0	0	0	0	0	0	0	0	0	0	0	0	0	0	0	0	0	0	0	0	0	0	0	0	0	0	0	0	0	0	0	151	0	0	0	0
Bacteria;Proteobacteria;Alphaproteobacteria;Rhodobacterales;Hyphomonadaceae;Hyphomonas	0	0	0	369	0	0	0	192	0	0	0	0	0	0	0	0	0	0	0	0	0	0	0	0	0	0	0	0	0	0	0	0	0	0	0	0	0	0	0	0	0	0	1	0	0	0	0	428	0
Bacteria;Proteobacteria;Alphaproteobacteria;Rhodobacterales;Rhodobacteraceae;Aliiroseovarius	0	0	0	0	0	0	0	334	0	0	0	0	0	0	0	0	0	0	0	0	0	0	0	0	0	0	0	0	0	0	0	0	0	0	0	0	0	0	0	0	0	0	0	0	0	0	0	0	0
Bacteria;Proteobacteria;Alphaproteobacteria;Rhodobacterales;Rhodobacteraceae;Amaricoccus	4	4	0	18	43	1	226	0	0	0	0	0	0	0	0	0	0	0	0	0	0	0	0	0	0	0	0	0	0	0	0	0	0	0	0	0	0	0	0	0	0	0	247	0	0	0	0	0	0
Bacteria;Proteobacteria;Alphaproteobacteria;Rhodobacterales;Rhodobacteraceae;Oceanicella	10	2	0	274	3	2	2	5	0	0	0	0	0	0	0	0	0	0	0	0	0	0	0	0	0	0	0	0	0	0	0	0	0	0	0	0	0	0	0	0	0	0	6	45	0	2	0	0	0
Bacteria;Proteobacteria;Alphaproteobacteria;Rhodobacterales;Rhodobacteraceae;Paenirhodobacter	0	0	0	0	0	0	0	0	0	0	0	0	0	0	0	0	0	0	0	0	0	0	0	0	0	0	330	0	0	0	0	0	0	0	0	0	0	0	0	0	0	0	0	0	171	0	0	0	0
Bacteria;Proteobacteria;Alphaproteobacteria;Rhodobacterales;Rhodobacteraceae;Paracoccus	61	0	4	180	0	1	32	199	207	0	233	1	841	5	403	0	9	0	0	152	548	172	801	143	10	114	1	181	1	0	214	0	1	0	0	0	0	0	0	1	0	18	23	30	39	49	30	0	17
Bacteria;Proteobacteria;Alphaproteobacteria;Rhodobacterales;Rhodobacteraceae;Phaeobacter	0	0	0	0	0	0	0	0	0	0	0	0	0	0	0	0	0	0	0	0	0	0	0	176	2670	1	0	0	1	0	0	0	0	0	0	0	0	0	0	0	0	0	0	0	0	0	0	0	0
Bacteria;Proteobacteria;Alphaproteobacteria;Rhodobacterales;Rhodobacteraceae;Rhodobacter	1	625	0	0	100	98	4	422	0	0	0	0	0	0	0	0	0	0	0	0	0	0	0	0	0	0	0	0	0	0	0	0	0	0	0	0	0	0	0	0	0	0	0	216	361	1	0	1	0
Bacteria;Proteobacteria;Alphaproteobacteria;Rhodobacterales;Rhodobacteraceae;Rhodovulum	20	199	0	98	351	257	0	343	0	0	0	0	0	0	0	0	0	0	0	0	0	0	0	0	0	0	0	0	0	0	0	0	0	0	0	0	0	0	0	151	1	0	3	15	389	0	1	0	0
Bacteria;Proteobacteria;Alphaproteobacteria;Rhodobacterales;Rhodobacteraceae;Rubribacterium	0	257	0	0	0	49	0	982	0	0	0	0	0	0	0	0	0	0	0	0	0	0	0	0	0	0	0	0	0	0	0	0	0	0	0	0	0	0	0	0	0	0	0	0	0	0	0	505	0
Bacteria;Proteobacteria;Alphaproteobacteria;Rhodobacterales;Rhodobacteraceae;Rubrimonas	0	57	0	0	0	6	0	145	0	0	0	0	0	0	0	0	0	0	0	0	0	0	0	0	0	0	0	0	0	0	0	0	0	0	0	0	0	0	0	0	0	0	0	0	0	0	0	96	0
Bacteria;Proteobacteria;Alphaproteobacteria;Rhodospirillales;Acetobacteraceae;Acidocella	0	0	0	1	0	0	0	0	0	0	0	0	0	0	0	0	0	0	0	0	0	0	0	0	0	0	0	0	0	0	0	0	0	0	0	0	652	1	0	0	0	0	0	0	0	0	0	0	0
Bacteria;Proteobacteria;Alphaproteobacteria;Rhodospirillales;Acetobacteraceae;Craurococcus	59	0	0	0	0	0	0	4	0	0	0	0	0	0	0	0	0	0	0	0	0	0	0	0	0	0	0	0	0	0	0	0	0	0	0	0	0	0	0	0	0	0	104	5	0	0	0	1	0
Bacteria;Proteobacteria;Alphaproteobacteria;Rhodospirillales;Acetobacteraceae;Endobacter	0	0	2	503	0	0	0	0	14	0	0	0	0	0	0	0	0	0	0	0	144	0	0	0	0	0	0	0	0	0	0	0	0	0	0	0	0	0	0	0	0	0	0	0	0	0	0	0	0
Bacteria;Proteobacteria;Alphaproteobacteria;Rhodospirillales;Acetobacteraceae;Roseomonas	1	0	46	1321	0	0	0	575	0	0	0	0	0	0	0	0	0	0	0	0	0	0	0	0	0	0	0	0	373	0	0	0	0	0	0	0	1	21	6	0	1	209	1	0	0	401	0	11	0
Bacteria;Proteobacteria;Alphaproteobacteria;Rhodospirillales;Geminicoccaceae;Candidatus Combothrix	5	37	1	0	0	0	5	10	0	0	239	0	0	0	0	0	1	0	0	0	0	0	0	0	0	0	0	0	0	0	0	0	0	0	0	0	0	0	0	0	0	0	0	28	0	0	0	0	0
Bacteria;Proteobacteria;Alphaproteobacteria;Rhodospirillales;Geminicoccaceae;Candidatus Halyseosphaera	5	29	1	0	23	0	4	270	0	0	0	0	0	0	0	0	0	0	0	0	0	0	0	0	0	0	0	0	0	0	0	0	0	0	0	0	0	0	0	0	0	0	0	187	99	0	0	0	0
Bacteria;Proteobacteria;Alphaproteobacteria;Rhodospirillales;Geminicoccaceae;Geminicoccus	1	20	0	1	2	0	4	4	0	0	0	0	0	0	0	0	0	0	0	0	0	0	0	0	0	0	0	0	0	0	0	0	0	0	0	0	0	0	0	0	0	0	0	1	2	0	0	0	0
Bacteria;Proteobacteria;Alphaproteobacteria;Rhodospirillales;Rhodospirillaceae;Azospirillum	6	270	9	44	2	88	1	1	1	44	23	2	1	1	0	3	31	22	0	0	27	398	1271	0	2	3	0	0	0	1	0	0	0	0	0	0	15	1	16	295	10	0	6	34	0	1	0	22	1
Bacteria;Proteobacteria;Alphaproteobacteria;Rhodospirillales;Rhodospirillaceae;Defluviicoccus	0	20	1	0	1	44	14	3	0	0	0	0	0	0	0	0	0	0	0	0	0	0	0	0	0	0	0	0	0	0	0	0	0	0	0	0	0	0	0	71	0	0	0	0	0	47	23	218	0
Bacteria;Proteobacteria;Alphaproteobacteria;Rhodospirillales;Rhodospirillaceae;Dongia	20	296	3	261	174	8	0	0	0	392	228	0	0	2	0	170	1	555	0	2	293	1	0	0	0	0	0	0	0	0	0	0	0	0	0	0	0	0	0	0	0	0	200	209	0	194	0	0	0
Bacteria;Proteobacteria;Alphaproteobacteria;Rhodospirillales;Rhodospirillaceae;Inquilinus	0	0	0	0	0	0	0	0	0	141	0	0	0	0	0	0	0	0	0	0	0	0	0	0	0	0	0	0	0	0	0	0	0	0	0	0	0	0	0	0	0	0	0	0	0	0	0	0	0
Bacteria;Proteobacteria;Alphaproteobacteria;Rhodospirillales;Rhodospirillaceae;Lacibacterium	1	4	0	7	109	3	52	0	0	0	0	0	0	0	0	0	0	0	0	0	0	0	0	0	0	0	0	0	0	0	0	0	0	0	0	0	0	0	0	0	0	0	89	0	0	0	0	0	0
Bacteria;Proteobacteria;Alphaproteobacteria;Sphingomonadales;Erythrobacteraceae;Altererythrobacter	0	0	0	0	0	0	0	0	0	0	0	0	0	0	816	1	0	0	65	151	0	0	0	0	0	0	0	0	0	0	0	0	0	0	0	0	0	0	0	0	0	0	0	0	0	0	0	0	0
Bacteria;Proteobacteria;Alphaproteobacteria;Sphingomonadales;Erythrobacteraceae;Porphyrobacter	0	0	1	0	0	0	525	0	0	0	0	0	0	0	0	0	0	0	0	0	0	0	0	0	0	0	0	0	0	0	0	0	0	0	0	0	0	0	0	0	0	0	0	0	0	0	0	405	0
Bacteria;Proteobacteria;Alphaproteobacteria;Sphingomonadales;Sphingomonadaceae;Novosphingobium	119	686	36	2589	417	78	491	875	1442	2220	1459	1621	272	2	7	831	21	480	1848	203	1300	1925	3	1	0	0	0	0	1	0	0	0	0	0	0	0	2059	210	309	426	0	25	1344	114	779	224	426	1670	20
Bacteria;Proteobacteria;Alphaproteobacteria;Sphingomonadales;Sphingomonadaceae;Sandaracinobacter	0	1	0	0	0	0	0	0	0	0	0	0	0	0	0	0	0	0	0	0	0	0	0	0	0	0	0	0	0	0	0	0	0	0	0	0	0	0	0	295	0	7	0	0	0	0	0	0	0
Bacteria;Proteobacteria;Alphaproteobacteria;Sphingomonadales;Sphingomonadaceae;Sandarakinorhabdus	0	0	0	0	0	0	0	75	0	0	0	0	0	0	0	0	0	0	0	0	0	0	0	0	0	0	0	0	0	0	0	0	0	0	0	0	0	0	0	0	0	0	205	0	0	0	0	0	0
Bacteria;Proteobacteria;Alphaproteobacteria;Sphingomonadales;Sphingomonadaceae;Sphingobium	0	0	0	0	0	0	0	0	0	0	0	0	0	0	0	1	0	0	0	14	0	0	0	0	0	0	0	0	0	0	0	0	0	0	102	0	0	0	0	0	0	0	0	0	0	0	0	0	1
Bacteria;Proteobacteria;Alphaproteobacteria;Sphingomonadales;Sphingomonadaceae;Sphingomonas	777	1818	188	1603	4246	150	454	1415	190	1427	532	684	1090	1057	388	312	2	56	178	332	0	32	998	458	0	0	1	28	1513	1	0	1	4	495	3	341	958	76	256	200	4	144	976	235	1136	427	20	1765	165
Bacteria;Proteobacteria;Alphaproteobacteria;Sphingomonadales;Sphingomonadaceae;Sphingopyxis	0	0	0	0	0	0	0	0	13	15	22	19	16	18	37	15	0	28	26	2	11	7	0	2	4	0	0	0	1	0	1	0	0	3	0	0	969	1	6	476	4	0	0	0	0	0	0	0	3
Bacteria;Proteobacteria;Alphaproteobacteria;Sphingomonadales;Sphingomonadaceae;Sphingosinicella	0	0	0	0	0	0	0	0	0	0	0	0	0	0	0	0	0	0	0	287	0	0	0	0	0	0	0	0	0	0	0	0	0	0	0	0	0	0	0	0	0	0	0	0	0	0	0	0	174
Bacteria;Proteobacteria;Betaproteobacteria;Burkholderiales;Alcaligenaceae;Achromobacter	0	3	8	2	3	0	0	0	2	0	0	2	7	4	3	688	432	120	192	0	3	76	0	0	0	0	0	0	0	0	412	0	3	0	0	0	0	0	0	6	0	0	0	68	5	0	0	0	0
Bacteria;Proteobacteria;Betaproteobacteria;Burkholderiales;Alcaligenaceae;Alcaligenes	67	44	16	3	2	4	38	0	0	2	3	0	1	4	4	17	2	81	18	48	0	8	0	0	0	0	0	0	0	0	201	0	0	0	0	0	0	0	0	0	0	0	2	2	1	0	5	0	1
Bacteria;Proteobacteria;Betaproteobacteria;Burkholderiales;Alcaligenaceae;Azohydromonas	0	2	47	0	193	0	0	216	0	0	0	0	1	0	0	0	0	0	8	0	0	0	0	0	0	0	0	0	0	0	0	0	0	0	0	0	273	0	137	0	0	0	197	2	0	45	243	284	2
Bacteria;Proteobacteria;Betaproteobacteria;Burkholderiales;Alcaligenaceae;Derxia	0	0	0	0	0	0	0	0	0	0	0	0	0	0	0	0	1	0	0	0	73	0	0	0	0	0	0	0	0	0	0	0	0	0	0	0	0	0	0	0	0	0	0	0	0	0	0	0	0
Bacteria;Proteobacteria;Betaproteobacteria;Burkholderiales;Burkholderiaceae;Burkholderia	49	259	0	301	66	0	5	87	5	7	3	5	8	8	15	33	1	0	114	4	432	3	699	2	2	101	0	0	497	1	492	0	19	0	4	1	103	2	8	4	3	2	5	23	8	0	7	2	3
Bacteria;Proteobacteria;Betaproteobacteria;Burkholderiales;Burkholderiaceae;Lautropia	34	148	0	158	137	0	0	314	0	55	0	0	0	0	0	0	0	0	0	0	0	0	1	0	0	100	0	0	0	0	0	0	0	0	0	0	0	0	0	0	0	0	0	41	0	0	0	0	0
Bacteria;Proteobacteria;Betaproteobacteria;Burkholderiales;Burkholderiaceae;Pandoraea	0	573	17	0	61	0	0	0	0	0	947	1	3	0	589	2	1	0	0	0	0	0	0	0	0	0	0	0	0	0	0	0	0	0	0	0	754	146	0	0	0	0	1	134	0	0	1	0	56
Bacteria;Proteobacteria;Betaproteobacteria;Burkholderiales;Burkholderiaceae;Paraburkholderia	26	8	33	34	39	2	28	7	27	22	35	30	6	25	18	1	71	0	9	1	0	0	0	0	0	0	0	0	0	0	0	0	0	0	0	0	0	0	0	0	0	0	6	34	2	0	8	4	0
Bacteria;Proteobacteria;Betaproteobacteria;Burkholderiales;Burkholderiaceae;Ralstonia	110	378	237	2	12	0	2	7	0	0	0	0	0	0	0	0	0	0	0	0	0	0	1570	0	0	0	0	0	0	0	0	0	0	0	0	0	1	4	2	246	1	7	83	181	22	0	11	2	0
Bacteria;Proteobacteria;Betaproteobacteria;Burkholderiales;Comamonadaceae;Acidovorax	3	8	15	12	308	1	2	55	23	24	27	12	14	79	26	0	0	0	32	1	8	0	36	0	0	4	0	0	0	0	0	0	0	0	0	0	477	0	0	0	0	0	41	131	12	2	12	9	3
Bacteria;Proteobacteria;Betaproteobacteria;Burkholderiales;Comamonadaceae;Caenimonas	0	0	0	0	0	0	400	0	0	0	0	0	0	0	0	0	0	0	1	0	0	0	0	0	0	0	0	0	0	0	0	0	0	0	0	0	0	0	0	0	0	0	0	0	0	1	256	0	0
Bacteria;Proteobacteria;Betaproteobacteria;Burkholderiales;Comamonadaceae;Caldimonas	0	0	6	0	0	0	0	4	0	0	0	0	0	0	0	0	0	0	0	0	0	0	0	0	0	0	0	0	0	0	0	0	0	0	0	0	0	0	0	0	0	0	88	11	5	40	1	49	0
Bacteria;Proteobacteria;Betaproteobacteria;Burkholderiales;Comamonadaceae;Comamonas	0	10	16	0	0	0	1	1	11	12	4	2	4	7	5	1	0	77	366	0	0	0	0	0	0	0	0	0	0	0	0	0	0	0	0	0	0	0	0	0	0	0	670	0	0	1	0	312	0
Bacteria;Proteobacteria;Betaproteobacteria;Burkholderiales;Comamonadaceae;Curvibacter	0	0	0	0	0	0	0	0	0	0	0	0	0	0	0	122	0	0	0	1	0	0	2109	283	0	0	0	2	1	0	15	43	0	13	106	0	0	26	0	0	0	0	0	0	0	0	0	0	28
Bacteria;Proteobacteria;Betaproteobacteria;Burkholderiales;Comamonadaceae;Delftia	1197	1541	627	783	3783	455	721	1062	8153	5895	4288	5128	6326	6345	6064	16	4	9	0	0	0	0	0	0	0	0	0	0	0	0	0	0	0	0	0	0	4362	298	928	1597	30	512	1072	970	1466	2401	1813	3117	0
Bacteria;Proteobacteria;Betaproteobacteria;Burkholderiales;Comamonadaceae;Hydrogenophaga	0	14	4	0	1	0	0	0	0	0	0	0	0	0	0	0	0	0	0	0	0	0	0	0	0	0	0	0	0	0	0	0	0	0	0	0	0	0	0	0	0	0	0	1	598	3	0	0	0
Bacteria;Proteobacteria;Betaproteobacteria;Burkholderiales;Comamonadaceae;Kinneretia	0	13	0	43	5	0	0	47	0	0	0	0	0	0	0	0	0	0	0	0	0	0	0	0	0	0	0	0	0	0	0	0	0	0	0	0	0	0	0	0	0	0	0	109	631	157	4	29	0
Bacteria;Proteobacteria;Betaproteobacteria;Burkholderiales;Comamonadaceae;Pelomonas	16	314	24	311	129	0	0	224	19	2	1	743	68	0	79	0	0	0	610	243	8	0	380	0	2633	714	145	0	0	1	1	219	1	0	63	59	0	17	0	320	0	0	75	7	0	220	161	353	1
Bacteria;Proteobacteria;Betaproteobacteria;Burkholderiales;Comamonadaceae;Polaromonas	0	9	1	444	0	54	0	0	2	2	0	2	5	952	0	0	0	0	0	0	0	0	0	0	0	0	0	0	0	0	0	0	0	0	0	0	0	0	0	0	0	0	0	168	0	0	0	0	0
Bacteria;Proteobacteria;Betaproteobacteria;Burkholderiales;Comamonadaceae;Ramlibacter	0	0	0	295	0	0	0	289	0	1	2	0	0	0	0	1	1	0	2	0	0	0	0	0	0	0	0	0	0	0	0	0	0	0	0	0	0	0	0	0	0	0	1	0	246	2	0	0	0
Bacteria;Proteobacteria;Betaproteobacteria;Burkholderiales;Comamonadaceae;Schlegelella	2	0	30	0	0	0	0	13	0	0	0	0	0	0	0	20	0	0	4	0	0	0	0	0	0	0	0	0	0	0	0	0	0	0	0	0	0	0	0	0	0	0	22	8	0	1	0	2	176
Bacteria;Proteobacteria;Betaproteobacteria;Burkholderiales;Comamonadaceae;Variovorax	29	21	6	0	29	4	81	29	131	0	109	9	0	1	20	0	52	1	369	0	0	739	0	0	4	0	0	0	0	0	0	0	0	0	0	0	116	1	137	77	0	43	43	37	301	0	1	0	129
Bacteria;Proteobacteria;Betaproteobacteria;Burkholderiales;Comamonadaceae;Xenophilus	0	0	0	0	0	0	0	0	0	0	0	0	0	0	0	0	0	0	0	0	0	0	0	0	0	0	0	0	0	0	0	0	0	0	0	0	0	0	0	0	0	0	0	0	0	0	0	0	0
Bacteria;Proteobacteria;Betaproteobacteria;Burkholderiales;Oxalobacteraceae;Duganella	0	0	0	0	0	0	0	0	0	0	0	0	0	0	0	0	0	0	0	0	0	0	0	0	0	0	0	0	0	0	161	0	0	0	0	0	0	0	0	0	0	0	0	0	0	0	0	0	0
Bacteria;Proteobacteria;Betaproteobacteria;Burkholderiales;Oxalobacteraceae;Glaciimonas	0	0	0	0	0	0	0	0	0	0	0	0	0	0	0	0	0	0	0	0	0	0	0	0	0	0	0	0	0	0	0	0	0	0	0	0	0	0	0	0	0	0	0	0	157	0	0	0	0
Bacteria;Proteobacteria;Betaproteobacteria;Burkholderiales;Oxalobacteraceae;Herbaspirillum	221	810	108	494	1558	79	6	230	279	549	0	12	18	150	53	0	0	0	0	0	0	0	99	0	0	0	253	0	0	0	0	208	0	0	0	0	2117	221	280	284	9	116	282	123	251	242	80	66	0
Bacteria;Proteobacteria;Betaproteobacteria;Burkholderiales;Oxalobacteraceae;Janthinobacterium	0	0	0	0	0	0	0	0	2	0	0	0	0	1	0	0	0	0	0	0	356	0	0	0	0	0	0	0	0	0	0	0	0	0	0	0	0	0	0	0	0	0	0	0	0	0	0	0	0
Bacteria;Proteobacteria;Betaproteobacteria;Burkholderiales;Oxalobacteraceae;Massilia	0	382	0	561	108	12	91	6	0	0	0	2	1	2	0	0	1	0	0	0	28	0	0	0	0	0	0	0	0	0	0	0	0	0	0	0	163	116	40	0	0	0	506	300	0	0	0	1	0
Bacteria;Proteobacteria;Betaproteobacteria;Burkholderiales;Oxalobacteraceae;Oxalicibacterium	0	3	0	0	0	0	0	0	0	0	0	0	0	0	0	0	0	0	0	0	0	0	0	0	0	0	0	0	0	0	0	0	0	0	0	0	770	0	0	0	0	0	0	0	0	0	0	0	0
Bacteria;Proteobacteria;Betaproteobacteria;Burkholderiales;Sutterellaceae;Sutterella	0	0	0	0	0	0	0	0	0	0	0	0	0	0	0	0	0	0	0	0	0	0	0	0	0	494	0	0	0	0	0	0	0	0	0	0	0	0	0	0	0	0	0	0	0	0	0	0	0
Bacteria;Proteobacteria;Betaproteobacteria;Gallionellales;Gallionellaceae;Sideroxydans	0	0	0	0	0	0	0	0	0	0	0	0	0	0	0	0	0	0	0	0	0	0	0	0	0	0	0	0	0	0	0	0	0	0	0	740	0	0	0	0	0	0	0	0	0	0	0	0	0
Bacteria;Proteobacteria;Betaproteobacteria;Methylophilales;Methylophilaceae;Methylotenera	0	0	0	0	0	0	0	0	0	0	0	0	0	0	0	0	0	0	0	0	0	0	0	0	0	0	0	0	0	0	0	0	0	0	0	0	594	0	0	0	0	0	0	0	0	0	0	0	0
Bacteria;Proteobacteria;Betaproteobacteria;Neisseriales;Neisseriaceae;Morococcus	0	0	0	0	0	0	0	0	0	793	0	0	0	0	0	0	0	0	0	0	0	0	0	0	0	0	0	0	0	0	0	0	0	0	0	0	0	0	0	0	0	0	0	0	0	0	0	0	0
Bacteria;Proteobacteria;Betaproteobacteria;Neisseriales;Neisseriaceae;Neisseria	46	2	0	1215	82	0	0	15	21	72	19	1	0	305	35	0	0	0	17	0	100	1	0	0	0	0	0	0	0	0	0	0	0	0	0	0	0	0	0	0	0	0	0	0	0	0	54	274	1
Bacteria;Proteobacteria;Betaproteobacteria;Neisseriales;Neisseriaceae;Prolinoborus	0	0	0	0	0	0	0	0	0	344	0	0	0	2	0	0	0	0	0	0	0	0	0	0	0	0	0	0	0	0	0	0	0	0	0	0	0	0	0	0	0	0	0	0	0	0	0	0	0
Bacteria;Proteobacteria;Betaproteobacteria;Neisseriales;Neisseriaceae;Snodgrassella	0	0	0	0	0	0	0	0	0	0	0	0	0	0	0	0	0	0	0	1	0	0	0	0	0	0	0	0	0	0	0	0	0	0	0	0	0	0	0	0	0	0	0	0	0	0	0	0	0
Bacteria;Proteobacteria;Betaproteobacteria;Nitrosomonadales;Gallionellaceae;Sideroxydans	0	0	0	0	0	0	0	0	0	0	0	0	0	0	0	0	0	0	0	0	0	0	0	0	0	0	0	0	0	0	0	0	0	0	0	0	0	0	0	0	0	0	0	0	0	0	0	0	0
Bacteria;Proteobacteria;Betaproteobacteria;Nitrosomonadales;Methylophilaceae;Methylobacillus	1	0	0	0	0	0	271	0	0	0	0	0	0	0	0	0	0	0	0	0	0	0	0	0	0	0	0	0	0	0	0	0	0	0	0	0	0	0	0	0	0	0	0	0	0	0	0	0	0
Bacteria;Proteobacteria;Betaproteobacteria;Nitrosomonadales;Methylophilaceae;Methylophilus	0	0	0	447	0	0	0	0	0	0	0	0	0	0	0	0	0	0	0	0	0	0	0	0	0	0	0	0	0	0	0	0	0	0	0	0	0	0	0	0	0	0	0	0	41	174	54	0	0
Bacteria;Proteobacteria;Betaproteobacteria;Nitrosomonadales;Methylophilaceae;Methylotenera	0	0	0	162	0	0	0	0	0	0	0	0	0	0	0	0	0	0	0	0	0	0	0	0	0	0	0	0	0	0	0	0	0	0	0	0	0	0	0	0	0	0	0	58	0	6	0	0	0
Bacteria;Proteobacteria;Betaproteobacteria;Nitrosomonadales;Nitrosomonadaceae;Nitrosospira	2	54	0	0	0	61	0	0	1	4	3	0	0	5	2	0	3	0	0	0	4	0	0	0	0	0	0	0	0	0	0	0	0	0	0	0	706	0	0	252	0	0	0	0	0	0	6	0	0
Bacteria;Proteobacteria;Betaproteobacteria;Nitrosomonadales;Sterolibacteriaceae;Denitratisoma	38	60	0	0	16	0	15	3	0	0	0	0	0	0	0	0	0	0	0	0	0	0	0	0	0	0	0	0	0	0	0	0	0	0	0	0	0	0	0	0	0	0	94	0	0	0	0	91	0
Bacteria;Proteobacteria;Betaproteobacteria;Nitrosomonadales;Sterolibacteriaceae;Sterolibacterium	4	50	0	0	31	0	31	0	0	0	0	0	0	0	0	0	0	0	0	0	0	0	0	0	0	0	0	0	0	0	0	0	0	0	0	0	0	0	0	0	0	0	52	104	3	0	0	63	0
Bacteria;Proteobacteria;Betaproteobacteria;Rhodocyclales;Zoogloeaceae;Azoarcus	10	14	0	0	179	0	153	138	4	7	2	3	1	22	13	1	2	0	0	0	15	1	0	0	0	0	0	0	0	0	0	0	0	0	0	0	0	0	0	0	0	0	5	152	0	1	120	49	0
Bacteria;Proteobacteria;Betaproteobacteria;Rhodocyclales;Zoogloeaceae;Thauera	8	4	49	0	0	0	0	0	0	0	0	0	0	0	0	0	0	0	0	0	0	0	0	0	0	0	0	0	0	0	0	0	0	0	0	0	0	0	0	0	0	0	2	31	0	0	0	87	0
Bacteria;Proteobacteria;Betaproteobacteria;Rhodocyclales;Zoogloeaceae;Zoogloea	0	60	0	1	9	0	0	0	0	0	0	0	0	0	0	0	0	0	0	0	0	0	0	0	0	0	0	0	0	0	0	0	0	0	0	0	0	0	0	0	0	0	80	0	0	0	0	0	0
Bacteria;Proteobacteria;Deltaproteobacteria;Desulfobacterales;Desulfobacteraceae;Desulfobacter	0	0	0	0	0	0	0	0	0	0	0	0	0	0	0	0	0	0	0	0	0	0	0	0	0	0	0	0	0	0	0	0	0	0	0	0	0	0	0	0	0	0	0	71	0	0	0	0	0
Bacteria;Proteobacteria;Deltaproteobacteria;Desulfobacterales;Desulfobulbaceae;Desulfobulbus	0	0	0	0	0	0	0	0	0	0	0	0	0	0	0	0	0	0	0	0	0	0	0	0	0	0	0	0	0	0	0	0	0	0	0	0	0	0	0	0	0	0	0	109	0	0	0	3	0
Bacteria;Proteobacteria;Deltaproteobacteria;Desulfobacterales;Desulfobulbaceae;Desulfopila	0	0	9	0	0	0	0	0	0	0	0	0	0	0	0	0	0	0	0	0	0	0	0	0	0	0	0	0	0	0	0	0	0	0	0	0	0	0	0	0	0	0	0	0	0	0	0	0	0
Bacteria;Proteobacteria;Deltaproteobacteria;Desulfobacterales;Desulfobulbaceae;Desulfotalea	0	0	0	0	0	0	105	20	0	0	0	0	0	0	0	0	0	0	0	0	0	0	0	0	0	0	0	0	0	0	0	0	0	0	0	0	0	0	0	70	0	0	22	0	0	0	0	0	0
Bacteria;Proteobacteria;Deltaproteobacteria;Desulfovibrionales;Desulfomicrobiaceae;Desulfomicrobium	0	0	0	0	530	79	1	0	0	0	0	0	0	0	0	0	0	0	0	0	0	0	0	0	0	0	0	0	0	0	0	0	0	0	0	0	1127	0	0	0	0	0	0	303	584	105	0	758	0
Bacteria;Proteobacteria;Deltaproteobacteria;Desulfuromonadales;Desulfuromonadaceae;Desulfuromonas	0	0	0	0	0	0	1	7	0	406	1	1	0	3	0	0	0	0	0	0	0	0	0	0	0	0	0	0	0	0	0	0	0	0	0	0	0	0	0	0	0	0	0	0	493	0	0	0	0
Bacteria;Proteobacteria;Deltaproteobacteria;Desulfuromonadales;Geobacteraceae;Geobacter	0	0	0	0	0	0	0	0	0	3	16	0	0	0	1	0	0	261	0	0	0	0	0	0	0	0	0	0	0	0	0	0	0	0	0	0	0	0	0	0	0	0	0	0	0	0	0	0	0
Bacteria;Proteobacteria;Deltaproteobacteria;Myxococcales;Archangiaceae;Cystobacter	0	0	0	0	0	0	0	26	0	0	0	0	0	0	0	0	0	0	0	0	0	0	0	0	0	0	0	0	0	0	0	0	0	0	0	0	0	0	0	0	0	0	0	0	0	166	0	0	0
Bacteria;Proteobacteria;Deltaproteobacteria;Myxococcales;Nannocystaceae;Nannocystis	0	0	0	18	0	0	0	0	0	0	0	0	0	0	0	0	0	0	0	0	0	0	0	0	0	0	0	0	0	0	0	0	0	0	0	0	0	0	0	0	0	0	0	0	324	0	0	0	0
Bacteria;Proteobacteria;Deltaproteobacteria;Myxococcales;Polyangiaceae;Aetherobacter	0	0	0	0	0	0	0	187	0	0	0	0	0	0	0	0	0	0	0	0	0	0	0	0	0	0	0	0	0	0	0	0	0	0	0	0	0	0	0	0	0	0	0	0	163	0	0	0	0
Bacteria;Proteobacteria;Deltaproteobacteria;Myxococcales;Polyangiaceae;Chondromyces	0	0	0	0	0	0	0	0	0	0	0	0	0	0	0	0	0	0	315	0	0	0	0	0	0	0	0	0	0	0	0	0	0	0	0	0	0	0	0	0	0	0	0	0	0	0	0	0	0
Bacteria;Proteobacteria;Deltaproteobacteria;Myxococcales;Polyangiaceae;Polyangium	0	0	1	0	0	6	0	0	0	0	1	0	2	21	72	122	48	0	1	0	0	0	0	0	0	0	0	0	0	0	0	0	0	0	0	0	0	0	0	0	0	0	5	6	85	16	1	102	90
Bacteria;Proteobacteria;Deltaproteobacteria;Myxococcales;Polyangiaceae;Racemicystis	0	0	0	0	0	0	19	1	0	0	0	0	0	0	0	0	0	0	0	0	0	0	0	0	0	0	0	0	0	0	0	0	0	0	0	0	0	0	0	0	0	0	0	0	342	0	0	0	0
Bacteria;Proteobacteria;Deltaproteobacteria;Myxococcales;Polyangiaceae;Sorangium	0	0	0	0	1	0	1	13	0	0	0	0	0	0	0	0	0	0	0	0	0	0	0	0	0	0	0	0	0	0	0	0	0	0	0	0	0	0	0	0	0	0	0	0	125	185	2	217	0
Bacteria;Proteobacteria;Epsilonproteobacteria;Campylobacterales;Campylobacteraceae;Campylobacter	0	0	0	0	0	0	0	0	0	0	0	0	0	0	0	0	0	0	0	0	0	0	975	0	0	0	0	0	1	0	0	0	0	0	0	0	1	0	1	0	0	0	0	0	0	0	0	0	0
Bacteria;Proteobacteria;Epsilonproteobacteria;Campylobacterales;Campylobacteraceae;Sulfurospirillum	0	0	0	0	0	0	0	0	0	0	0	0	0	0	0	0	0	0	0	0	0	0	0	0	0	0	0	0	0	0	0	0	0	0	0	0	0	0	0	705	0	0	0	0	0	0	0	0	0
Bacteria;Proteobacteria;Gammaproteobacteria;Aeromonadales;Aeromonadaceae;Aeromonas	0	0	0	0	0	0	0	0	2	108	8	26	4	6	149	0	0	0	0	5	1	0	0	0	0	0	0	0	0	0	0	0	0	0	0	0	0	0	0	0	0	0	0	0	0	0	0	0	10
Bacteria;Proteobacteria;Gammaproteobacteria;Alteromonadales;Alteromonadaceae;Aliiglaciecola	0	0	0	35	0	5	0	0	0	0	0	0	0	0	0	0	0	0	0	0	0	0	0	0	0	0	0	0	0	0	0	0	0	0	0	0	0	0	0	0	0	0	0	19	0	11	0	0	0
Bacteria;Proteobacteria;Gammaproteobacteria;Alteromonadales;Alteromonadaceae;Alteromonas	2	0	1	4	7	0	0	0	0	0	0	0	0	0	0	0	0	0	0	0	0	0	0	0	0	0	0	0	0	0	0	0	0	0	0	0	0	0	0	0	0	0	80	0	0	0	0	0	0
Bacteria;Proteobacteria;Gammaproteobacteria;Alteromonadales;Pseudoalteromonadaceae;Pseudoalteromonas	42	9	0	11	67	2	1	1	35	37	13	41	23	38	19	40	17	8	16	76	3	17	1	3	6	1	0	11	19	0	0	0	0	0	0	0	8967	3	6	0	0	0	435	87	79	0	1	1	259
Bacteria;Proteobacteria;Gammaproteobacteria;Alteromonadales;Psychromonadaceae;Psychromonas	0	0	0	0	0	0	0	0	0	0	0	0	0	0	0	0	0	0	0	0	0	0	0	0	0	0	0	0	0	0	0	0	0	0	0	0	526	0	0	0	0	0	23	158	0	0	0	0	0
Bacteria;Proteobacteria;Gammaproteobacteria;Alteromonadales;Shewanellaceae;Shewanella	1	112	0	1	0	0	1	0	44	23	92	7	6	8	2	2	0	0	2	11	2	0	0	0	1	0	0	0	1	0	0	0	0	0	0	0	2610	0	0	0	0	0	0	0	1	0	0	0	28
Bacteria;Proteobacteria;Gammaproteobacteria;Cellvibrionales;Cellvibrionaceae;Cellvibrio	0	0	0	0	0	0	0	0	1	895	2	0	2	1	0	0	1	0	678	0	0	1051	0	0	0	0	0	0	0	0	0	0	0	0	0	0	777	0	0	0	0	0	0	0	324	0	0	0	0
Bacteria;Proteobacteria;Gammaproteobacteria;Cellvibrionales;Halieaceae;Haliea	0	0	0	0	0	0	0	15	0	0	0	0	0	0	0	0	0	0	0	0	0	0	1	0	0	0	0	0	0	0	0	0	0	0	0	0	586	0	0	0	0	0	0	0	0	0	0	0	0
Bacteria;Proteobacteria;Gammaproteobacteria;Cellvibrionales;Halieaceae;Halioglobus	0	0	0	0	0	0	0	0	0	0	0	0	0	0	0	0	0	0	0	0	0	0	0	271	0	0	0	0	0	0	0	0	0	0	0	0	0	0	0	0	0	0	0	0	0	0	0	0	0
Bacteria;Proteobacteria;Gammaproteobacteria;Chromatiales;Chromatiaceae;Halochromatium	0	0	0	0	0	0	0	0	938	0	1	1	0	1	0	0	0	0	0	0	0	0	0	0	0	0	0	0	0	0	0	0	0	0	0	0	0	0	0	0	0	0	0	0	0	0	0	0	0
Bacteria;Proteobacteria;Gammaproteobacteria;Chromatiales;Ectothiorhodospiraceae;Thiogranum	0	0	0	0	0	0	0	0	0	0	0	0	0	0	0	0	0	0	0	0	0	0	0	0	0	0	0	0	0	0	0	0	0	0	0	0	0	0	0	0	0	0	0	0	0	0	0	282	0
Bacteria;Proteobacteria;Gammaproteobacteria;Chromatiales;Thioprofundaceae;Thioprofundum	0	0	0	4	0	0	0	0	0	0	0	0	0	0	0	0	0	0	0	0	0	0	0	0	0	0	0	0	0	0	0	0	0	0	0	0	0	0	0	0	0	0	0	0	0	0	2	192	0
Bacteria;Proteobacteria;Gammaproteobacteria;Enterobacterales;Enterobacteriaceae;Atlantibacter	0	0	0	0	0	0	0	0	0	0	0	0	0	0	0	0	0	0	0	0	0	0	0	0	0	0	0	0	0	0	0	0	0	0	0	0	0	0	0	0	0	0	0	0	0	0	0	0	0
Bacteria;Proteobacteria;Gammaproteobacteria;Enterobacterales;Enterobacteriaceae;Buttiauxella	0	0	0	0	0	0	0	0	0	0	0	0	0	0	0	0	0	0	0	0	0	0	0	0	0	0	0	0	0	0	0	0	0	0	0	0	2647	0	0	0	0	0	0	0	0	0	0	0	0
Bacteria;Proteobacteria;Gammaproteobacteria;Enterobacterales;Enterobacteriaceae;Citrobacter	0	0	0	0	0	0	0	0	0	0	0	0	0	2	0	1	0	0	0	7	0	0	1	0	1	0	55	2	9	0	0	0	0	0	0	0	3	0	2	0	0	0	0	0	0	0	0	0	8
Bacteria;Proteobacteria;Gammaproteobacteria;Enterobacterales;Enterobacteriaceae;Enterobacter	28	170	58	145	96	177	57	78	44	86	103	340	86	45	70	104	47	16	30	275	55	26	5	0	4	0	0	162	4158	1	2	4	5	14	0	5	304	483	928	157	412	29	355	85	1	826	1038	20	420
Bacteria;Proteobacteria;Gammaproteobacteria;Enterobacterales;Enterobacteriaceae;Escherichia	0	0	0	0	0	0	0	0	1619	727	1070	2034	1317	66	1815	2	192	684	439	665	1378	1935	81	1046	848	1140	396	75	45	2	1237	1017	298	18	124	54	0	15	8	0	80	0	0	0	0	0	0	0	125
Bacteria;Proteobacteria;Gammaproteobacteria;Enterobacterales;Enterobacteriaceae;Klebsiella	216	775	58	2566	4	27	28	10	620	127	11	35	63	100	79	591	1501	119	2102	31709	21	523	1	1	31	0	4	82	2437	0	3	6	934	4	2	1	557	169	344	83	404	2643	6	171	20	9	83	0	261
Bacteria;Proteobacteria;Gammaproteobacteria;Enterobacterales;Enterobacteriaceae;Kosakonia	0	0	0	0	0	0	0	0	17	12	16	24	14	26	13	4	9	6	5	9	13	15	0	0	0	0	0	0	0	0	0	0	0	0	0	0	0	0	0	0	0	0	0	0	0	0	0	0	5
Bacteria;Proteobacteria;Gammaproteobacteria;Enterobacterales;Enterobacteriaceae;Rosenbergiella	0	0	0	0	0	0	0	0	0	0	0	0	0	0	0	0	0	0	0	0	0	0	0	0	0	0	0	0	0	0	0	0	0	373	0	0	0	0	2275	0	301	0	0	0	0	1	0	0	0
Bacteria;Proteobacteria;Gammaproteobacteria;Enterobacterales;Enterobacteriaceae;Salmonella	0	0	0	0	0	0	0	0	9	13	12	15	15	2	17	5	22	1	6	9	0	15	0	0	0	0	0	0	0	0	0	0	0	0	0	0	0	0	0	0	0	0	0	0	0	0	0	0	20
Bacteria;Proteobacteria;Gammaproteobacteria;Enterobacterales;Erwiniaceae;Erwinia	0	0	0	0	0	0	0	0	10	2	5	19	564	948	1772	3	6	1	5	24	5	9	4	1	1	0	0	1	36	0	0	0	0	0	0	0	206	5	8	0	0	0	0	0	0	0	0	0	57
Bacteria;Proteobacteria;Gammaproteobacteria;Enterobacterales;Erwiniaceae;Pantoea	58	4	0	6	157	243	571	1586	29	20	52	60	46	48	37	32	14	11	780	60	29	25	21	6	9	5	2	40	818	4	1	1	3	3	7	11	31	8	191	268	298	16	199	62	0	0	26	105	164
Bacteria;Proteobacteria;Gammaproteobacteria;Enterobacterales;Morganellaceae;Proteus	0	0	0	0	0	0	0	0	23	1	0	0	1	0	0	3	1	2	0	8	0	0	0	0	0	0	0	0	0	0	0	0	0	0	0	0	0	0	0	0	0	0	0	0	0	0	0	0	0
Bacteria;Proteobacteria;Gammaproteobacteria;Enterobacterales;Pectobacteriaceae;Pectobacterium	0	0	0	0	0	0	0	0	8	5	6	11	3	0	5	0	3	0	10	176	3	7	0	0	0	0	0	0	0	0	0	0	0	0	0	0	0	0	0	0	0	0	0	0	0	0	0	0	83
Bacteria;Proteobacteria;Gammaproteobacteria;Enterobacterales;Yersiniaceae;Serratia	973	78	628	27	248	276	2167	390	3819	1931	2474	12628	3277	5887	3897	1120	1506	1403	2814	1759	4096	1349	4	133	2464	0	1	11711	2655	51	33	778	5	49	33	2	400	89	542	340	180149	89	1088	0	3	129	770	0	102443
Bacteria;Proteobacteria;Gammaproteobacteria;Enterobacterales;Yersiniaceae;Yersinia	3	11	0	17	0	7	6	5	86	30	44	150	64	112	54	23	21	17	56	430	42	38	3	4	27	0	2	36	198	0	0	13	5	2	0	2	29	15	27	23	428	15	6	3	2	5	13	1	1409
Bacteria;Proteobacteria;Gammaproteobacteria;Legionellales;Coxiellaceae;Rickettsiella	0	0	0	0	0	0	0	0	0	0	0	0	0	0	0	0	0	0	0	0	0	0	0	0	0	0	0	0	0	0	0	0	0	0	0	0	0	0	0	64	0	0	0	0	0	0	0	0	0
Bacteria;Proteobacteria;Gammaproteobacteria;Legionellales;Legionellaceae;Legionella	0	0	0	0	0	0	0	0	661	0	0	0	1	0	18	0	0	0	0	0	0	0	0	0	0	0	0	0	0	0	0	0	0	0	0	0	0	0	0	0	0	0	0	0	0	0	0	0	26
Bacteria;Proteobacteria;Gammaproteobacteria;Nevskiales;Sinobacteraceae;Povalibacter	0	0	9	0	1	0	0	567	0	0	0	0	0	0	0	0	0	0	0	0	0	0	0	0	0	0	0	0	0	0	0	0	0	0	0	0	0	0	0	98	0	86	351	19	0	281	0	72	0
Bacteria;Proteobacteria;Gammaproteobacteria;Nevskiales;Sinobacteraceae;Steroidobacter	84	448	68	270	553	0	0	1082	1624	166	1067	537	5	3	4	17	0	2	0	30	1	0	0	0	1	0	0	0	0	0	0	0	0	0	0	0	582	29	1	435	8	40	750	26	563	413	159	936	0
Bacteria;Proteobacteria;Gammaproteobacteria;Oceanospirillales;Hahellaceae;Hahella	1	0	0	113	405	149	0	136	0	0	0	0	0	0	0	0	0	0	0	0	0	0	0	0	0	0	0	0	0	0	0	0	0	0	0	0	0	0	0	60	0	0	0	0	0	0	0	0	0
Bacteria;Proteobacteria;Gammaproteobacteria;Oceanospirillales;Halomonadaceae;Halomonas	24	0	2	1	0	1	0	377	8	337	2	6	9	14	5	54	0	4	0	2	2	3	0	0	0	0	0	0	0	0	0	190	0	0	0	0	0	0	0	1	0	0	0	0	0	0	28	3	3
Bacteria;Proteobacteria;Gammaproteobacteria;Oceanospirillales;Halomonadaceae;Halotalea	0	0	0	0	0	0	0	0	0	0	0	0	0	49	0	0	0	0	505	0	1	0	0	0	0	0	0	0	0	0	0	0	0	0	0	0	0	0	0	0	0	0	0	0	0	0	0	0	0
Bacteria;Proteobacteria;Gammaproteobacteria;Oceanospirillales;Oceanospirillaceae;Marinomonas	0	5	0	3	0	0	0	0	0	0	0	0	0	0	0	0	0	0	0	0	0	0	2	1	2	0	0	0	3	0	0	0	0	0	0	0	10482	0	1	0	0	0	424	0	219	0	0	0	0
Bacteria;Proteobacteria;Gammaproteobacteria;Orbales;Orbaceae;Frischella	0	0	0	0	0	0	0	0	1	0	0	0	218	0	0	0	0	406	0	0	0	0	0	0	0	0	0	0	0	0	0	0	0	0	0	0	0	0	0	0	0	0	0	0	0	0	0	0	0
Bacteria;Proteobacteria;Gammaproteobacteria;Orbales;Orbaceae;Gilliamella	0	0	0	0	0	0	0	0	1	1	1	1	1188	0	0	1	0	0	0	0	0	0	0	44	0	0	0	0	0	0	0	0	0	0	0	0	0	0	0	0	0	0	0	0	0	0	0	0	0
Bacteria;Proteobacteria;Gammaproteobacteria;Pasteurellales;Pasteurellaceae;Haemophilus	402	230	25	305	892	3	1	0	105	93	0	0	1	1	125	1	0	2	0	0	17	1	0	0	0	0	6	0	0	0	0	0	0	271	81	0	322	7	1	0	0	0	0	39	1	0	0	1	0
Bacteria;Proteobacteria;Gammaproteobacteria;Pseudomonadales;Moraxellaceae;Acinetobacter	586	1452	219	2496	1485	318	377	385	2678	940	966	1456	472	2213	755	42350	58649	507	2144	758	5	537	1465	330	8569	5202	2255	581	12790	3218	19325	1379	27	267	0	237	6310	607	1887	947	11	241	1311	450	2168	1414	2909	1071	535
Bacteria;Proteobacteria;Gammaproteobacteria;Pseudomonadales;Moraxellaceae;Moraxella	1	1	0	1	0	0	0	1044	2	2	5	1	12	0	242	3	0	0	0	0	210	0	0	0	172	1	856	0	0	0	0	0	0	0	0	0	0	0	0	0	0	0	0	0	0	0	2	1	0
Bacteria;Proteobacteria;Gammaproteobacteria;Pseudomonadales;Moraxellaceae;Psychrobacter	2	0	0	379	2	0	0	6	0	1	1	5	55	0	0	2	0	0	6	295	0	0	0	0	0	0	0	0	0	0	0	0	0	0	0	0	0	0	0	0	0	0	0	0	0	0	12	4	0
Bacteria;Proteobacteria;Gammaproteobacteria;Pseudomonadales;Pseudomonadaceae;Pseudomonas	2003	900	967	767	1407	531	976	1646	20825	17354	14846	14660	16051	24627	21185	10277	9323	5752	15653	6520	13747	15984	33991	11338	42072	7699	14093	7159	77845	5696	16179	8886	4186	8843	13095	7083	5675	2829	5200	1021	63	148	859	542	1497	330	8685	1633	4393
Bacteria;Proteobacteria;Gammaproteobacteria;Vibrionales;Vibrionaceae;Aliivibrio	4	0	0	294	0	0	0	0	0	0	0	0	0	0	0	0	0	0	0	0	0	0	0	0	0	0	0	0	0	0	0	0	0	0	0	0	0	0	0	0	0	0	0	0	0	0	0	0	0
Bacteria;Proteobacteria;Gammaproteobacteria;Vibrionales;Vibrionaceae;Photobacterium	0	0	0	0	0	0	0	0	0	0	0	0	7	310	0	2	0	3	0	0	0	0	0	0	0	0	0	0	0	0	0	0	0	0	0	0	0	0	0	0	0	0	0	0	0	0	0	0	0
Bacteria;Proteobacteria;Gammaproteobacteria;Vibrionales;Vibrionaceae;Vibrio	1	5	2	3	2	0	2	0	10	4	4	16	24	14	9	7	6	6	8	40	1	8	5	1	0	1	0	11	22	15	2	1	6	0	0	0	4512	3	4	88	81	3	85	81	2	0	5	2	93
Bacteria;Proteobacteria;Gammaproteobacteria;Xanthomonadales;Rhodanobacteraceae;Aquimonas	0	0	0	0	0	0	164	0	0	0	0	0	0	105	0	0	0	0	0	0	0	0	0	0	0	0	0	0	0	0	0	0	0	0	0	0	0	0	0	0	0	0	1	0	75	0	0	0	0
Bacteria;Proteobacteria;Gammaproteobacteria;Xanthomonadales;Rhodanobacteraceae;Dokdonella	0	0	0	0	0	0	0	0	0	0	0	0	689	1	0	0	0	0	0	0	0	0	0	0	0	0	0	0	0	0	0	0	0	0	0	0	0	0	0	0	0	0	0	0	0	0	0	0	0
Bacteria;Proteobacteria;Gammaproteobacteria;Xanthomonadales;Rhodanobacteraceae;Dyella	0	0	0	0	0	0	0	0	0	0	0	0	0	0	0	0	0	0	0	0	0	0	0	0	0	0	0	0	0	0	0	0	0	0	0	0	1	147	0	0	0	0	0	0	0	0	0	0	0
Bacteria;Proteobacteria;Gammaproteobacteria;Xanthomonadales;Rhodanobacteraceae;Tahibacter	0	0	0	527	0	0	0	0	0	0	0	0	0	0	0	0	0	0	0	0	0	0	0	0	0	0	0	0	0	0	0	0	0	0	0	0	0	0	0	0	0	0	0	0	0	0	0	0	0
Bacteria;Proteobacteria;Gammaproteobacteria;Xanthomonadales;Xanthomonadaceae;Arenimonas	0	0	0	0	0	0	1	0	0	1	0	0	0	1	0	3	0	0	0	0	0	0	0	0	0	0	0	0	0	0	0	0	0	0	0	0	0	0	0	0	0	0	0	0	1	0	0	334	0
Bacteria;Proteobacteria;Gammaproteobacteria;Xanthomonadales;Xanthomonadaceae;Luteimonas	0	0	0	0	0	0	0	0	0	0	0	0	0	0	0	0	0	0	0	0	0	0	0	0	0	0	0	478	0	0	0	0	0	0	0	0	0	0	197	0	0	0	0	0	0	0	0	0	0
Bacteria;Proteobacteria;Gammaproteobacteria;Xanthomonadales;Xanthomonadaceae;Lysobacter	2	2	0	85	480	220	0	462	0	0	2	3	5	1198	2	2	1	266	0	1	2	1007	0	0	0	0	0	0	0	0	0	0	0	0	0	0	0	0	0	0	0	0	16	178	384	320	0	1	0
Bacteria;Proteobacteria;Gammaproteobacteria;Xanthomonadales;Xanthomonadaceae;Pseudoxanthomonas	0	0	0	0	151	0	1	0	0	0	0	0	3	0	1446	0	2	0	0	135	0	23	0	0	0	0	0	0	0	0	0	0	0	93	0	0	915	0	0	296	0	0	0	0	4	323	47	229	0
Bacteria;Proteobacteria;Gammaproteobacteria;Xanthomonadales;Xanthomonadaceae;Stenotrophomonas	31	365	111	867	879	11	62	29	2	0	100	1	56	112	1006	6	377	3	0	720	5	93	50	0	1	0	0	0	1	0	2	0	0	0	0	0	1551	34	495	95	0	9	251	1	17	9	8	750	0
Bacteria;Proteobacteria;Gammaproteobacteria;Xanthomonadales;Xanthomonadaceae;Thermomonas	0	0	0	251	0	26	0	0	0	0	0	0	0	0	0	0	0	0	0	0	0	0	0	0	0	0	0	0	0	0	0	0	0	0	0	0	0	0	0	0	0	0	0	3	0	0	0	0	0
Bacteria;Proteobacteria;Oligoflexia;Oligoflexales;Oligoflexaceae;Oligoflexus	0	0	0	0	0	0	0	0	0	0	0	0	0	0	0	0	0	0	0	0	0	0	0	0	0	0	0	0	0	0	0	0	0	0	0	0	0	0	0	387	0	0	0	0	0	0	0	0	0
Bacteria;Spirochaetes;Spirochaetia;Spirochaetales;Spirochaetaceae;Treponema	0	0	0	0	0	0	0	278	0	0	0	0	0	0	0	0	0	0	0	0	0	0	0	0	0	0	0	0	0	0	0	0	0	0	0	0	0	0	0	0	0	0	0	0	0	0	0	0	0
Bacteria;Tenericutes;Mollicutes;Acholeplasmatales;Acholeplasmataceae;Candidatus Phytoplasma	0	0	1	1	0	0	97	57	37	25	68	44	0	38	27	0	0	0	1	393	0	0	57	0	0	0	335	0	6	0	0	0	0	117	0	0	2	5	91	0	3	0	417	1	2	78	2	104	0
Bacteria;Verrucomicrobia;Opitutae;Opitutales;Opitutaceae;Opitutus	0	0	0	0	0	0	0	0	1	0	0	0	1	0	0	1	0	3	0	0	0	822	0	0	0	0	0	0	0	0	0	0	0	0	0	0	0	0	0	0	0	0	0	0	0	0	0	0	0
Bacteria;Verrucomicrobia;Spartobacteria;Chthoniobacterales;Chthoniobacteraceae;Candidatus Udaeobacter	0	0	0	1052	0	71	0	0	2	0	0	0	0	0	0	0	0	0	203	0	0	0	0	0	0	0	0	0	0	0	0	0	0	0	0	0	0	0	0	0	0	0	0	1	0	0	0	0	0
Bacteria;Verrucomicrobia;Spartobacteria;Chthoniobacterales;Chthoniobacteraceae;Chthoniobacter	0	0	0	0	0	0	0	0	0	0	617	3	3	0	0	0	1	1	0	0	0	0	0	0	0	0	0	0	0	0	0	0	0	0	0	0	0	0	0	0	0	0	0	0	0	0	0	0	0
Bacteria;Verrucomicrobia;Verrucomicrobiae;Verrucomicrobiales;Verrucomicrobia subdivision 3;Pedosphaera	20	65	0	0	32	4	0	4	1116	0	1	1	2	0	0	0	0	0	0	0	0	0	0	0	0	0	0	0	0	0	0	0	0	0	0	0	0	0	0	0	0	0	0	145	16	0	237	1	0
Bacteria;Verrucomicrobia;Verrucomicrobiae;Verrucomicrobiales;Verrucomicrobiaceae;Luteolibacter	0	0	0	0	0	0	0	0	0	1	0	903	0	0	0	0	0	0	0	0	0	0	0	0	0	0	0	0	0	0	0	0	0	0	0	0	0	0	0	0	0	0	0	0	0	0	0	0	0
Bacteria;Verrucomicrobia;Verrucomicrobiae;Verrucomicrobiales;Verrucomicrobiaceae;Roseimicrobium	0	0	0	0	0	0	0	0	0	0	0	0	0	0	0	0	0	0	0	0	0	0	0	0	0	0	0	0	0	0	0	0	0	0	0	0	0	0	0	0	0	0	0	0	0	0	0	0	0
Bacteria;Verrucomicrobia;Verrucomicrobiae;Verrucomicrobiales;Verrucomicrobiaceae;Verrucomicrobium	0	0	0	0	0	0	0	0	0	0	0	0	32	0	0	0	0	0	2	4	0	1	0	0	0	0	0	0	0	0	0	0	0	0	0	0	0	0	0	0	0	0	0	0	0	0	0	0	2
[truncated: 13 more columns]

## Sheet: Genus_Percentage
OTU	Ant-Part-C-1	Ant-Part-C-1b	Ant-Part-C-2	Ant-Part-C-2b	Ant-Part-C-3	Ant-Part-Ex-1	Ant-Part-Ex-2	Ant-Part-Ex-3	APC-1_S32_L001_R1_001	APC-2_S33_L001_R1_001	APC-3_S34_L001_R1_001	APC-5_S35_L001_R1_001	APC-6_S36_L001_R1_001	APC-7_S37_L001_R1_001	APC-8_S38_L001_R1_001	APExp1_S39_L001_R1_001	APExp2_S40_L001_R1_001	APExp4_S41_L001_R1_001	APExp5_S42_L001_R1_001	APExp7_S43_L001_R1_001	APExp8_S44_L001_R1_001	APExp9_S45_L001_R1_001	ControlGut1_R1	ControlGut2_R1	ControlGut3_R1	ControlGut4_R1	ControlGut5_R1	ControlGut7_R1	ControlGut8_R1	ExperimentalGut10_R1	ExperimentalGut11_R1	ExperimentalGut12_R1	ExperimentalGut13_R1	ExperimentalGut14_R1	ExperimentalGut15_R1	ExperimentalGut9_R1	Gut-C-1_S46_L001_R1_001	Gut-C-2_S47_L001_R1_001	Gut-C-3_S48_L001_R1_001	Gut-Ex-1_S49_L001_R1_001	Gut-Ex-2_S50_L001_R1_001	Gut-Ex-3_S51_L001_R1_001	Sal-Gl-C-1	Sal-Gl-C-2	Sal-Gl-C-3	Sal-Gl-Ex-1	Sal-Gl-Ex-2	Sal-Gl-Ex-3	SGC-1_S46_L001_R1_001
Archaea;Thaumarchaeota;Nitrososphaeria;Nitrososphaerales;Nitrososphaeraceae;Candidatus Nitrosocosmicus	0	0	0	0	0	0	0	0.510983	0	0	0	0	0	0	0	0	0	0	0	0	0	0	0	0	0	0	0	0	0	0	0	0	0	0	0	0	0.276137	0	0	0	0	0	0	0.770068	0	0	0	0.598631	0
Bacteria;Acidobacteria;Acidobacteriia;Acidobacteriales;Acidobacteriaceae;Acidobacterium	0	0	0	0	0	0.196812	0.651427	0	0	0.93665	0.00295814	0	0	0	0	0	0	0	0	0	0	0	0	0	0	0	0	0	0	0	0	0	0	0	0	0	0	0	0	0	0	0	0	0	0.0535506	0	0	0	0
Bacteria;Acidobacteria;Acidobacteriia;Acidobacteriales;Acidobacteriaceae;Candidatus Koribacter	0	0	0	0	0	0	0	0	0.00179588	0	0.00295814	0	2.16538	0	0	0	0	0	0	0	0	0	0	0	0	0	0	0	0	0	0	0	0	0	0	0	0	0	0	0	0	0	0	0	0	0	0	0	0
Bacteria;Acidobacteria;Solibacteres;Solibacterales;Bryobacteraceae;Paludibaculum	0	0	0	0	0	0	0	0	0.00179588	0.909236	0	0	0	0	0	0.192945	0	0	0	0	0	0	0	0	0	0	0	0	0	0	0	0	0	0	0	0	0	0	0	0	0	0	0	0	0	0	0	0	0
Bacteria;Acidobacteria;Solibacteres;Solibacterales;Solibacteraceae;Candidatus Solibacter	0	0	0	0.00435098	0.00238229	0.0532361	0.00841637	1.02197	0	0.00685354	0.00591628	0.00612695	0	0	3.42622	0.00371048	0.00120562	0.0011056	0	0	0	0	0	0	0	0	0	0	0	0	0	0	0	0	0	0	0	0	0	0	0	0	0	0	0.00765009	0.0269584	0	0	0
Bacteria;Actinobacteria;Acidimicrobiia;Acidimicrobiales;Acidimicrobiaceae;Aciditerrimonas	0	0.247114	0.00368813	0.00870196	0.00476457	0	0	0.0287566	0.00179588	0	0	0.00204232	0	0	0	0	0	0	0.0014212	0	0	0	0	0	0	0	0	0	0.000835708	0	0	0	0	0	0	0	0.00234678	0.057786	0.104734	0	0	0	0.00359544	0.0376664	0.334691	0	0.00309991	0.453147	0
Bacteria;Actinobacteria;Acidimicrobiia;Acidimicrobiales;Acidimicrobiaceae;Ferrimicrobium	0	0	0	0	0	0	0	0.725551	0	0	0	0	0	0	0	0	0	0	0	0	0	0	0	0	0	0	0	0	0	0	0	0	0	0	0	0	0	0	0	0	0	0	0	0	0	0	0	0.109709	0
Bacteria;Actinobacteria;Acidimicrobiia;Acidimicrobiales;Acidimicrobiaceae;Ilumatobacter	0	0.383302	0.0424135	0	0.359725	0	0	0	0	0	0	0	0	0	0	0	0	0	0	0	0	0	0	0	0	0	0	0	0	0	0	0	0	0	0	0	0	0	0	0	0	0	0.657966	0.0083703	0	0.00283772	0.67578	1.42861	0
Bacteria;Actinobacteria;Acidimicrobiia;Acidimicrobiales;Iamiaceae;Aquihabitans	0.000837332	0	0.0405694	0	0	0	0.0504982	0.800761	0	0	0.00591628	1.65836	0	0	0.00181186	0	0.110917	0.00221119	0	0	0	0	0	0	0	0	0	0	0	0	0	0	0	0	0	0	0	0	0	0	0	0	0	0	0	0	0	0.147869	0
Bacteria;Actinobacteria;Acidimicrobiia;Acidimicrobiales;Iamiaceae;Iamia	0	0.00549143	0	0	0.0262051	0	0.00504982	0.0199084	0	0	0	0	0	0	0	0	0	0	0	0	0	0	0	0	0	0	0	0	0	0	0	0	0	0	0	0	0	0	0	0	0	0	0.00719088	0	0.00765009	0.404376	0.00309991	0.00715495	0
Bacteria;Actinobacteria;Actinobacteria;Actinomycetales;Actinomycetaceae;Actinomyces	0.0535892	0.00109829	0.00922033	0.459753	0.131026	0.0177454	0.117829	0.482226	0.00179588	0	0	0.00408463	0.0509003	0.158066	0	0	0.0759539	0	0	0	0	0	0	0	0.105203	0	0	0	0.000835708	0	0	0.0375272	0	0.329707	0	1.15878	0.000782258	0.0510862	0	0	0	0.000903383	0	0.313886	0	0	0	0	0
Bacteria;Actinobacteria;Actinobacteria;Bifidobacteriales;Bifidobacteriaceae;Bifidobacterium	0	0.00109829	0	1.74329	0	0	0	0.00221205	0	0	0	0	0	0	0	0	0	0	0	0	0	0	0	0	0	0	0	0	0	0	0	0	0	0	0	0	0	0	0	0	0	0	0	0	0.0535506	0.150399	0	0.00238498	0
Bacteria;Actinobacteria;Actinobacteria;Corynebacteriales;Corynebacteriaceae;Corynebacterium	8.37332	12.3678	20.5392	3.93183	12.8238	18.9246	3.12584	1.99084	1.45107	0.260435	0.00887443	0.0122539	0.108163	0.00538861	1.72126	3.16504	0.374947	1.68493	13.7956	4.60976	2.47131	20.4162	6.90936	0.199377	8.36657	6.16352	1.76874	8.8789	2.59822	0.185415	14.6673	10.7347	0.2061	6.18891	6.40903	4.81537	3.12747	0.120597	0.0210233	0.0137654	0.192803	0.0216812	0.866501	4.9887	0.937135	0.0127698	0.00619982	1.52639	0.0452465
Bacteria;Actinobacteria;Actinobacteria;Corynebacteriales;Corynebacteriaceae;Turicella	0	0	0	0	0	0	0	0	0	0.44548	0	0	0	0	0	0.00123683	0	0	0	0	0	0	0	0	0	0	0	0	0	0	0	0	0	0	0	0	0	0	0	0	0	0	0	0	0	0	0	0	0
Bacteria;Actinobacteria;Actinobacteria;Corynebacteriales;Dietziaceae;Dietzia	0.0251199	0.00109829	0.0147525	0	0.00119114	0.00161322	0	0.0221205	0.323258	0	0	0	0	0.0125734	0	0.00123683	0	0.0652301	0	0.171699	0.872579	0.575271	0	0	0	0	0	0	0	0	0	0	0	0	0	0	0	0	0	0	0	0	0	0	0	0	0	0.236113	0.0984776
Bacteria;Actinobacteria;Actinobacteria;Corynebacteriales;Gordoniaceae;Gordonia	27.4712	24.9585	28.8633	5.58376	23.6061	3.14254	4.36473	5.54118	0.86741	0.0137071	0.00295814	0.151131	0	0	0.0398608	0.00123683	0	2.23773	6.43662	1.28568	2.56694	2.13644	0	0	0.365289	0	0	0.000519052	0	0	0	0	0	0	0	0	0.968436	0.00167496	0.0779772	0	0	0	0.0395499	10.3457	0	0.00567545	0.00309991	1.62656	0.0177437
Bacteria;Actinobacteria;Actinobacteria;Corynebacteriales;Mycobacteriaceae;Mycobacterium	3.62397	1.25534	2.64808	0.596084	5.97358	0.059689	0.9662	0.0287566	0.014367	0.00228451	0.0709954	0.00204232	0	0.264042	0.00362371	0.0395785	0	0.0176895	0.375197	0.0398341	0.0149414	0.0535597	0.00127244	0	0.00219173	0	0	0.00363336	0.000835708	0.000300999	0.00216364	0	0.0271386	1.03415	0	0	0.390347	0	0.000382241	0	0.0109725	0.0207778	0.00719088	0.0251109	0.539331	0.00425659	0.00619982	1.06609	0.000887185
Bacteria;Actinobacteria;Actinobacteria;Corynebacteriales;Mycobacteriaceae;Mycobacteroides	0.395221	0	0.245261	0	0	0	2.17647	0	0	0	0	0	0	0	0	0	0	0	0	0	0	0	0	0	0	0	0	0	0	0	0	0	0	0	0	0	0	0	0	0	0	0	0	0	0	0	0	0	0
Bacteria;Actinobacteria;Actinobacteria;Corynebacteriales;Mycobacteriaceae;Mycolicibacterium	0.017584	0.795159	0.0165966	0.168238	0.225126	0.0112925	0	0.672462	0.0179588	0.0342677	0.0709954	0	0	0	0	0.00123683	0	0.0320623	0.180493	0.0988984	0	0.00396739	0	0	0	0	0	0	0	0	0	0	0	0	0	0	0	0	0	0	0	0	0	0.225998	0.00191252	0.00283772	0.00929973	0.500847	0
Bacteria;Actinobacteria;Actinobacteria;Corynebacteriales;Nocardiaceae;Nocardia	0.00334933	0	0.0110644	0.719362	0.00476457	0	0.0067331	0	0	0	0	0	0	0.0017962	0.00181186	0.00123683	0	0	0.0042636	0.00412077	0	0.00793478	0	0	0	0	0	0	0	0	0	0	0	0	0	0	0	0	0	0	0	0	0	0	0.357641	0	0	0.00476997	0
Bacteria;Actinobacteria;Actinobacteria;Corynebacteriales;Nocardiaceae;Rhodococcus	7.08383	0.341567	11.909	0.559826	0.600336	0.229077	3.02989	0.409229	0	0	0	0	0	0	0	0	0	0	0	0	0	0	0	0	0	0	0	0	0	0.00391299	0	0	0	0	0.00501882	0	0	0	0	0.85896	0.000522502	0.0379421	0.0179772	0.0209258	0.00765009	0.123441	0	0.0119249	0
Bacteria;Actinobacteria;Actinobacteria;Corynebacteriales;Tsukamurellaceae;Tsukamurella	0.00334933	0	0.0055322	0	0.278727	0	0	0	0	0	0	0	0	0	0	0	0	0	0	0	0	0	0	0	0	0	0	0	0	0	0	0	0	0	0	0	0	0	0	0	0	0	0	0	0	0	0	0	0
Bacteria;Actinobacteria;Actinobacteria;Corynebacteriales;Williamsiaceae;Williamsia	0.0510772	0.0142777	0.027661	0	0.221553	0.0580758	0.00504982	0	0	0	0	0	0	0	0	0	0	0	0	0	0	0	0	0	0	0	0	0	0	0	0	0	0	0	0	0	0	0	0	0	0	0	0	0	0	0	0	0	0
Bacteria;Actinobacteria;Actinobacteria;Geodermatophilales;Geodermatophilaceae;Blastococcus	0.000837332	0.00109829	0	0	0	0.00161322	0	1.04187	0	0	0	0	0	0	0	0	0	0	0	0	0	0	0	0	0	0	0	0	0	0	0	0	0	0	0	0	0	0	0	0	0	0	0	0	0	0	0	0	0
Bacteria;Actinobacteria;Actinobacteria;Kineosporiales;Kineosporiaceae;Kineococcus	0	0	0	0	0.170333	0	0	0.00221205	0	0	0	0	0	0	0	0.00123683	0.00361685	0	0	0.00549435	0	0	0	0	0	0	0	0	0	0	0	0	0	0	0	0	0	0	0	0	0	0	0	0	0	0	0.32859	0.00238498	0
Bacteria;Actinobacteria;Actinobacteria;Kineosporiales;Kineosporiaceae;Kineosporia	0	0	0	0	0	0	0	0.00221205	0	0	0	0	0	0	0	0	0	0	0	0	0	0	0	0	0	0	0	0	0	0	0	0	0	0	0	0	0	0	0	0	0	0	0.798188	0	0	0.00283772	0	0.651101	0
Bacteria;Actinobacteria;Actinobacteria;Kineosporiales;Kineosporiaceae;Quadrisphaera	0	0	0	0	0.337093	0.0419436	0	0	0	0	0	0	0	0	0	0	0	0	0	0	0	0	0	0	0	0	0	0	0	0	0	0	0	0	0	0	0	0	0	0	0	0	0	0	0	0	0	0	0
Bacteria;Actinobacteria;Actinobacteria;Micrococcales;Brevibacteriaceae;Brevibacterium	0.135648	0	0.11802	0.242204	0.867152	13.2913	2.43233	0	0	0.00456903	0.153823	0.00204232	0.220568	0	0.0942166	1.49532	0.271264	0	0.822876	1.8777	0.179297	1.21005	0	0	0	1.09138	0.00229111	0.000519052	0	0	1.31225	0.144183	0.000256024	0.287586	0.582183	0	0.765049	0	0.00114672	0.0605677	0.0151525	0.0171643	0.00719088	0.0083703	0.342341	0	0	1.07563	0.00354874
Bacteria;Actinobacteria;Actinobacteria;Micrococcales;Dermabacteraceae;Brachybacterium	0.0301439	0.380007	0.0147525	0.169688	0.00119114	1.66484	0.304673	0	0	0	0	0	0	0	0	0.378469	0.104889	0	2.55958	0.215653	0.00298829	0.0376902	0	0	0	3.18535	0.00229111	0	0.000835708	0.00270899	0.686954	0	0	0	0	0	0.222161	0	0	0	0.00836002	0	0	1.61547	0.504906	0	0	0	0.000887185
Bacteria;Actinobacteria;Actinobacteria;Micrococcales;Dermacoccaceae;Dermacoccus	0.0276319	0	0	0	0.34424	0.0725947	0	0	0	0	0	0	0	0	0	0	0.00361685	0	0.291346	0	1.84676	0.0396739	0	0.208723	0	0.00739919	0.0801888	0	0	0	0	0	0	0	0	0.602565	0	0	0	0	0	0	0	0	0	0	0.0991971	0	0
Bacteria;Actinobacteria;Actinobacteria;Micrococcales;Dermacoccaceae;Flexivirga	0	0	0	0	0	0	0	0	0	0	0	0	0	0	0	0.0148419	0	0.098398	0.348194	0.0370869	0	0	0	0	0	0	0	0	0	0	0	0	0	0	0	0	0	0	0	0	0	0	0	0	0	0	0	0	0
Bacteria;Actinobacteria;Actinobacteria;Micrococcales;Dermatophilaceae;Piscicoccus	0	0	0	0	0	0	0	0	0	0	0	0	0	0	0	0	0	0	0	0	0	0	0	0	0	0	0	0	0	0	0	0	0	0	0	0	0	0	0	0	0	0	0	0	0	0	0	0.426912	0
Bacteria;Actinobacteria;Actinobacteria;Micrococcales;Intrasporangiaceae;Knoellia	0.000837332	0.183414	0	1.21972	0	0.119378	0.545381	0	0	0.00228451	0	0	0	0	0	0	0	0	0	0	0	0	0	0	0	0	0	0	0	0	0	0	0	0	0	0	0	0	0	0	0	0	0	0	0	0	0	0	0
Bacteria;Actinobacteria;Actinobacteria;Micrococcales;Intrasporangiaceae;Serinicoccus	0	0	0	0	0	0	0	0.599465	0	0	0	0	0	0	0	0	0	0	0	0	0	0	0	0	0	0	0	0	0	0	0	0	0	0	0	0	0	0	0	0	0	0	0	0	0	0	0	0	0
Bacteria;Actinobacteria;Actinobacteria;Micrococcales;Microbacteriaceae;Agromyces	0.0242826	0.23723	0	1.55185	0.00119114	0.106472	0.643011	0.444621	0	0	0	0	0	0	0.00181186	0.00247366	0	0.00221119	0	0.00137359	0	0	0	0	0	0	0	0	0	0	0	0	0	0	0	0	0	0	0	0	0	0	1.28717	0.00418515	0.0535506	0.00141886	0.00309991	0	0
Bacteria;Actinobacteria;Actinobacteria;Micrococcales;Microbacteriaceae;Amnibacterium	0	0	0	0	0	0	0	0	0	0	0	0	0	0	0	0	0	0	0	0	0	0	0	0	0	0	0	0	0	0	0	0.396998	0	0	0	0	0	0	0	0	0	0	0	0	0	0	0	0	0
Bacteria;Actinobacteria;Actinobacteria;Micrococcales;Microbacteriaceae;Curtobacterium	0	0	0	0	0	0	0	0	0	0	0	0	0	0	0	0	0	0	0	0	0	0	0	0	0	0	0	0	0	0	0	0	0	0	0	0	0	0	0	0	0	0	0	0	0	0	0	0	0
Bacteria;Actinobacteria;Actinobacteria;Micrococcales;Microbacteriaceae;Frigoribacterium	0	0	0	0	0	0	0	0	0	0	0	0	0	0	0	0	0	0	0	0	0	0	0	0	0	0	0	0	0	0	0	0	0	0	0	0	0	0	0	0	0	0	0.11865	0	0	0	0.846275	0	0
Bacteria;Actinobacteria;Actinobacteria;Micrococcales;Microbacteriaceae;Labedella	0	0	0	0	0	0	0	0	0	0	0	0	0	0	0	0	0	0	0	0	0	0	0	0	0	0	0	0	0	0	0	0	0	0	0	0	0	0	0	0	0	0	0	0	0	0	0	0	0
Bacteria;Actinobacteria;Actinobacteria;Micrococcales;Microbacteriaceae;Leucobacter	0	0	0	0	0	0	0	0	0	0	0.00295814	0	0	0	0.0326134	0	0.0325517	0.0265343	0	0	0.00298829	0	0	0	0	0	0	0	0	0	0	0	0	0	0	0	0	0	0	0	0	0	0	0	0	0	0	0	0
Bacteria;Actinobacteria;Actinobacteria;Micrococcales;Microbacteriaceae;Microbacterium	0.00167466	0.00219657	0.0110644	0.0217549	1.10895	0.0725947	0	0.00442409	0	0	0	0.00204232	0	0	0	0.0185524	0.00120562	0.0199007	0.0781661	0.00137359	0	0.589157	0.00381733	0	0	0	0	0.0316622	0.18887	0	0	0	0	0	0	0	0.32229	0	0	0	0	0	0	0.00418515	0.00382504	0	0	0.212264	0
Bacteria;Actinobacteria;Actinobacteria;Micrococcales;Micrococcaceae;Arthrobacter	0.0393546	0.231738	0.0516338	0.0362582	0.983884	0.18068	0.0959467	0	0.0125712	0.49117	0.0266233	0.0245078	0.0127251	0	0.012683	0.138525	0.0614865	0.00884476	0.125066	0.163457	0.0119531	0.170598	0.0292662	0.0249221	0.0146116	0.262671	0.0526955	0.0140144	0.00501425	0	0.0357	0.00592534	0.000256024	0.114744	0	0.00515013	0.0500645	0	0.0145252	0	0.0151525	0	0	0.0334812	0.401629	0	0.0309991	0.00715495	0.00354874
Bacteria;Actinobacteria;Actinobacteria;Micrococcales;Micrococcaceae;Citricoccus	0	0	0.00368813	1.31255	0.128643	0.0419436	0.00336655	0	0	0	0.00295814	0.849604	0.00212085	0	0.00362371	2.60105	0.931943	0.0431182	0.325455	3.95731	0.041836	0.577255	0.0521702	0	0	3.12616	0.570486	0.000519052	0	0	1.14889	0	0	0.104577	0	0.00515013	1.20311	0	0	0	0.011495	0	0	1.65313	0.0994511	0	0.0154996	0	0.00266156
Bacteria;Actinobacteria;Actinobacteria;Micrococcales;Micrococcaceae;Kocuria	0.0954558	0.0834697	0.0700745	0.0116026	0.881446	1.09699	0.412402	0.00221205	0.0251423	0.00456903	0	0.038804	0.156943	0.00359241	0.00543557	3.08589	0.519621	0.0950812	1.13412	0.0590643	0.0149414	0.448315	0.00254489	1.01558	0	9.27858	0.197035	0.631686	0.00250712	0.000601998	4.53931	0	0.000256024	1.52217	0.787955	0	0.0117339	0.0200995	0	0.148666	0.0120175	0.00903383	0.00719088	1.18021	0	0	0.0557984	0	0.00177437
Bacteria;Actinobacteria;Actinobacteria;Micrococcales;Micrococcaceae;Micrococcus	0.0636372	0.046128	0.0590101	0.0478608	0.376401	0.0274247	0.0117829	0.0530891	0.014367	0.0228451	0.00887443	0.649457	0.0106042	0.00538861	0.0108711	0.0531836	0.0144674	0.00331679	0.0341088	0.0425812	0.0328711	0.0535597	0.00508977	0.978193	0.515057	0.0517943	0.00916443	0.269907	0.00334283	0	0	0	0	0	0	0	0.00704033	0.0100497	0.000382241	0	0	0	0.780211	0.673809	0.00765009	0	0.127096	0.00476997	0.00798467
Bacteria;Actinobacteria;Actinobacteria;Micrococcales;Micrococcaceae;Nesterenkonia	0	0	0	0	0	0	0	0	0	0	0	0	0	0	0	0	0	0	0.0028424	0.00961512	0	0.743885	0	0	0	0	0	0	0	0	0	0	0	0	0	0	0	0	0	0	0	0	0	0	0	0	0	0	0
Bacteria;Actinobacteria;Actinobacteria;Micrococcales;Micrococcaceae;Paenarthrobacter	0.00334933	0.00329486	0.00922033	0	0	0.262954	0	0	0	0	0	0	0	0	0	0	0	0	0	0	0	0	0	0	0	0	0	0	0	0	0	0	0	0	0	0	0	0	0	0	0	0	0	0	0	0	0.0433987	0	0
Bacteria;Actinobacteria;Actinobacteria;Micrococcales;Micrococcaceae;Rothia	0.146533	0.170234	0.127241	3.38796	1.01009	0.0903401	0	0.196872	0	0.00228451	0	0.00204232	0.0381752	0.0413127	0.297145	0.0259734	0.00843933	0	0	0.00274718	0.230098	0.00396739	2.57924	0	0.000730578	0.00369959	0.00229111	0.0176478	0	0.000300999	0	0	0	0	0	1.04548	0.331678	0.000837479	0	0.542356	0.0015675	0.0243913	0	0.0502218	0.00191252	0.0212829	0	0.0310048	0
Bacteria;Actinobacteria;Actinobacteria;Micrococcales;Micrococcaceae;Yaniella	0	0	0	0	0	0	0	0	0	0	0	0.044931	0.00424169	0	0	0.15584	0.0397854	0.00221119	0.0639541	0.16071	0	0.0912499	0	0	0	0	0	0	0	0	0	0	0	0	0	0	0	0	0	0	0	0	0	0	0	0	0	0	0
Bacteria;Actinobacteria;Actinobacteria;Micrococcales;Promicromonosporaceae;Isoptericola	0.000837332	0	0.0737626	0	0	0.082274	0.0269324	0.00221205	0	0	0	0	0	0	0	0	0	0	0	0	0	0	0	0	0	0	0	0	0	0	0	0	0	0	0	0	0	0	0	0	0	0	0	0.00418515	0	0	0.00309991	0	0
Bacteria;Actinobacteria;Actinobacteria;Micrococcales;Promicromonosporaceae;Promicromonospora	0	0	0.00184407	0	0	0	0	0	0	0	0	0	0	0	0	0	0	0	0	0	0	0	0	0	0	0	0	0	0	0	0	0	0	0	0	0	0	0	0	0	0	0	0.399094	0.00418515	0	0	0	0	0
Bacteria;Actinobacteria;Actinobacteria;Micrococcales;Sanguibacteraceae;Sanguibacter	0	0	0	0	0	0	0	0	0	0	0	0	0	0	0	0	0	0	0	0	0	0	0	0	0	0	0	0	0	0	0	0	0	0	0	0	0	0	0	0	0	0	0	0	0	0	0	0	0
Bacteria;Actinobacteria;Actinobacteria;Micromonosporales;Micromonosporaceae;Actinoplanes	0	0	0.00737626	0.00725163	0	0	0	0.327383	0.044897	0.0296987	0	0.424802	0.0148459	0.0107772	0	0	0	0.0011056	0	0	0	0.00595108	0.00127244	0	0	0	0	0	0	0	0	0	0	0	0	0	0.367661	0	0	0	0	0	0	0	0.179777	0.0170263	1.03537	0	0.000887185
Bacteria;Actinobacteria;Actinobacteria;Micromonosporales;Micromonosporaceae;Dactylosporangium	0	0	0	0	0	0	0	1.16354	0	0	0	0	0	0	0	0	0	0	0	0	0	0	0	0	0	0	0	0	0	0	0	0	0	0.00145245	0	0	0.55775	0	0.000382241	0.410208	0.001045	0.000903383	0	0	0	0	0	0	0
Bacteria;Actinobacteria;Actinobacteria;Micromonosporales;Micromonosporaceae;Micromonospora	0.00334933	0	0.00368813	0	0.0547926	0	0.00168327	0.0398168	0	0.00685354	0	0.745446	0.027571	0.0161658	0.0217423	0	0.0373742	0.00221119	0.0028424	0.00686794	0.00597657	0.0178532	0.0152693	0.0124611	0.00292231	0	0.0114555	0.000519052	0.00250712	0	0	0	0	0	0	0	0.388	0	0.0118495	0	0	0	0.0107863	0	0.246715	0	0.282092	0.0262348	0.00443593
Bacteria;Actinobacteria;Actinobacteria;Micromonosporales;Micromonosporaceae;Virgisporangium	0	0	0	0.149384	0	0.161322	0	0	0	0	0	0	0	0	0	0	0	0	0	0	0	0	0	0	0	0	0	0	0	0	0	0	0	0	0	0	0	0	0	0	0	0	0	0	0	0	0.176695	0.00715495	0
Bacteria;Actinobacteria;Actinobacteria;Propionibacteriales;Nocardioidaceae;Aeromicrobium	0	0	0	0	0	0	0	0	0	0	0	0	0	0	0	0	0	0	0	0	0	0	0	0	0.212598	0	0.00229111	0.000519052	0	0	0	0	0	0	0	0	0	0	0	0	0	0	0	0	0	0	0	0	0
Bacteria;Actinobacteria;Actinobacteria;Propionibacteriales;Nocardioidaceae;Friedmanniella	0	0	0	0	0	0	0	0	0	0	0	0.00408463	0	0	0.154008	0	0	0	0	0	0	0	0	0	0	0	0	0	0	0	0	0	0	0	0	0	0	0	0	0	0	0	0	0	0	0	0	0	0
Bacteria;Actinobacteria;Actinobacteria;Propionibacteriales;Nocardioidaceae;Kribbella	0.000837332	0.00219657	0	0	0	0	0	0.769792	0	0	0.00295814	2.06478	0	0	0	0.394548	0.108506	0	0	0.114008	1.5808	1.41636	0	0	0	0	0	0.000519052	0	0	0	0	0	0	0	0	2.50714	0.0628109	0	0	0	0	0.00359544	0.305516	0	0.261071	0	0.0166949	0
Bacteria;Actinobacteria;Actinobacteria;Propionibacteriales;Nocardioidaceae;Marmoricola	0	0.00109829	0	0	0.238229	0	0	1.46659	0	0	0	0	0	0	0	0	0	0	0	0	0	0	0	0	0.0131504	0	0	0	0	0	0	0	0	0	0	0	0	0.126459	0.0152896	0	0	0	0	0	0.604357	0	0	0	0
Bacteria;Actinobacteria;Actinobacteria;Propionibacteriales;Nocardioidaceae;Nocardioides	0	0.694116	0.0405694	0	0.258478	0.0580758	0	0.522043	0.00179588	0.00456903	0	0.00204232	0.243897	0.0017962	0	0.00371048	0	0	0	0	0.0149414	0.00198369	0.00127244	0.00311526	0.00365289	0	0	0	0.000835708	0	0	0	0	0	0	0	0.45371	0.0519237	0.0848575	0.729565	0	0.0406522	0.837738	0	0.640695	0.122022	0.182895	0.369673	0
Bacteria;Actinobacteria;Actinobacteria;Propionibacteriales;Propionibacteriaceae;Cutibacterium	0.408618	0.81383	0	0.638144	4.44773	0	0	2.17002	0.849451	0.973203	1.71276	0.00612695	2.96706	1.28249	3.37368	0.319102	0	0	1.21086	1.2692	4.98147	0.930353	7.33054	2.27103	1.31723	5.26822	5.78505	0.140663	1.53102	0	2.59095	1.667	0	1.35078	0.00501882	1.78709	0.668831	0	0.0657455	2.45024	0	0	1.71143	0	0	0	0.669581	0.670181	0
Bacteria;Actinobacteria;Actinobacteria;Propionibacteriales;Propionibacteriaceae;Microlunatus	0.0267946	0.00109829	0	0.742567	0	0	0.343388	0	0	0	0	0	0	0	0	0	0	0	0	0	0	0	0	0	0	0	0	0	0	0	0	0	0	0	0	0	0	0	0	0	0	0	0	0.564995	0	0	0	0.217034	0
Bacteria;Actinobacteria;Actinobacteria;Propionibacteriales;Propionibacteriaceae;Propionibacterium	0	0	0	0	0	0	0	0	0.0161629	0.00456903	0.00295814	0.249163	0.0212085	0.0305354	0.0163067	0.00123683	0.0120562	0	0	0.00961512	0.0149414	0.0158696	0.506432	0.11838	0.165111	0.336663	0.389488	0.00830483	0.0910922	0.0285949	0.199054	0.383172	0.0803916	0.0944095	3.54831	0.257506	0.0430242	0.0293118	0.00305793	0.129395	0	0.0207778	0	0	0	0	0	0	0.0133078
Bacteria;Actinobacteria;Actinobacteria;Pseudonocardiales;Pseudonocardiaceae;Actinophytocola	0	0	0	0	0	0	0	0	0	0	0	0	0	0	0	0	0.00482247	0	0	0	0	0	0	0	0	0	0	0	0	0	0	0	0	0	0	0	0	0	0	0	0	0	0	0	0	0	0	0	0
Bacteria;Actinobacteria;Actinobacteria;Pseudonocardiales;Pseudonocardiaceae;Allokutzneria	0	0	0	0	0	0	0	0	0	0	0	0	0	0	0	0	0	0	0	0	0	0	0	0	0	0	0	0	0	0	0	0	0	0	0	0	0	0	0	0	0	0	0	0	0.642607	0.390187	0	0	0
Bacteria;Actinobacteria;Actinobacteria;Pseudonocardiales;Pseudonocardiaceae;Amycolatopsis	0	0	0	0	0	0	0	0	0	0	0	0.00816927	0.00212085	0.00359241	0.00181186	0	0	0	0	0	0	0.00198369	0	0	0	0	0	0	0	0	0	0	0	0	0	0	0	0	0	0	0	0	0	0	0	0	0	0	0
Bacteria;Actinobacteria;Actinobacteria;Pseudonocardiales;Pseudonocardiaceae;Haloechinothrix	0	0	0	0	0	0	0	0.407017	0	0	0	0	0	0	0	0	0	0	0	0	0	0	0	0	0	0	0	0	0	0	0	0	0	0	0	0	0	0	0	0	0	0	0	0	0	0	0	0	0
Bacteria;Actinobacteria;Actinobacteria;Pseudonocardiales;Pseudonocardiaceae;Kibdelosporangium	0	0	0	0	0	0	0	0	0	0	0	0	0	0.0017962	0	0	0	0.276399	0	0	0	0	0	0	0	0	0	0	0	0	0	0	0	0	0	0	0	0	0	0.556121	0	0.0876282	0	0	0	0	0	0	0
Bacteria;Actinobacteria;Actinobacteria;Pseudonocardiales;Pseudonocardiaceae;Lentzea	0	0	0	0	0	0	0	0	0	0	0	0	0	0	0	0	0	0	0	0	0	0	0	0	0	0	0	0	0	0	0	0	0	0	0	0	0	0	0	0	0	0	0.309208	0	0	0	0.117797	0	0
Bacteria;Actinobacteria;Actinobacteria;Pseudonocardiales;Pseudonocardiaceae;Pseudonocardia	0.0293066	0.00219657	0.027661	0.211748	0.216788	0.0419436	0.365271	0.566284	0	0.00228451	0	0.00204232	0	0.00718481	0.00362371	0	0.00120562	0.0011056	0	0.0109887	0	0	0	0	0	0	0	0	0	0	0	0	0	0	0	0	0	0	0	0	0	0	0.00719088	0.703105	0.837684	0.100739	0.272792	0.975459	0
Bacteria;Actinobacteria;Actinobacteria;Streptomycetales;Streptomycetaceae;Streptomyces	3.13916	2.01535	14.0592	0.48876	1.55563	1.79712	8.7261	1.75858	0.159833	0.360953	0.0591628	1.90957	3.71148	3.5493	0.284462	0.703755	0.149497	0.673308	2.14175	1.35024	2.36373	2.21777	0.0216315	0.00623053	0.00803635	0.0369959	0.359704	0.382541	0.014207	0.000902997	0.0183909	0.0237014	0.00256024	0.303563	0	0.0257506	0.26675	0.00334992	0.125375	0.211987	0.00470251	0.096662	0.0970769	1.68662	31.8817	0.127698	1.47246	2.72604	0.0221796
Bacteria;Actinobacteria;Actinobacteria;Streptosporangiales;Streptosporangiaceae;Acrocarpospora	0	0	0	0	0	0	0	0	0	0	0	0	0	0	0	0	0	0	0	0	0	0	0.00127244	2.47352	0	0	0	0.000519052	0.000835708	0	0	0	0	0	0	0	0	0	0	0	0	0	0	0	0	0	0	0	0
Bacteria;Actinobacteria;Actinobacteria;Streptosporangiales;Streptosporangiaceae;Microbispora	0	0	0	0	0	0	0	0	0	0	0	0	0	0	0	0	0	0	0	0	0.00298829	0	0	0	0	0	0	0	0	0	0	0	0	0	0	0	0	0	0	0	0	0	0	0	0	0	0	0	0
Bacteria;Actinobacteria;Actinobacteria;Streptosporangiales;Streptosporangiaceae;Nonomuraea	0	0	0	0	0	0	0	0	0	0	0	0	0	0	0.00181186	0.20655	0	0.0011056	0	0	0	0	0	0	0	0	0	0	0	0	0	0	0	0	0	0	0	0	0	0	0	0	0	0	0	0	0	0	0
Bacteria;Actinobacteria;Actinobacteria;Streptosporangiales;Thermomonosporaceae;Actinocorallia	0	0.0801748	0	0.53517	0.00238229	0.0177454	0	0.106178	0	0	0	0	0	0	0	0	0	0	0	0	0	0	0	0	0	0	0	0	0	0	0	0	0	0	0	0	0	0	0	0	0	0	0.539316	0	0.25819	0	0	0	0
Bacteria;Actinobacteria;Actinobacteria;Streptosporangiales;Thermomonosporaceae;Actinomadura	0.37345	0	0.50343	0.00290065	0	0.00161322	0	0.00221205	0	0	0	0	0	0	0	0	0	0	0	0	0	0	0	0	0	0	0	0	0	0	0	0	0	0	0.00501882	0	0	0	0	0.189962	0	0.0415556	1.21885	0	0.00191252	0	0	1.11379	0
Bacteria;Actinobacteria;Nitriliruptoria;Euzebyales;Euzebyaceae;Euzebya	0	0	0.00368813	0.142132	0	0	0	0.00442409	0	0	0	0	0	0	0	0	0	0	0	0	0	0	0	0	0	0	0	0	0	0	0	0	0	0	0	0	0	0	0	0	0	0	0	0	0	0	0.0588983	0.109709	0
Bacteria;Actinobacteria;Rubrobacteria;Gaiellales;Gaiellaceae;Gaiella	0.0452159	0.658971	0.0645423	1.37781	0.431194	0.148416	0.910652	2.91769	3.22899	0.0137071	0.0147907	0.00816927	4.36046	0.00538861	5.54609	0.665413	0.00602809	0.00331679	1.24497	0.00137359	0.00597657	0	0	0.00311526	0.00438347	0	0.00229111	0.000519052	0	0.000300999	0	0	0.000256024	0	0.00501882	0.00515013	0.534282	0.0954726	0.216731	1.39856	0.00836002	0.136411	4.10959	1.13836	2.15924	0.618624	3.89349	2.11071	0.157919
Bacteria;Actinobacteria;Rubrobacteria;Rubrobacterales;Rubrobacteraceae;Rubrobacter	0	0.00219657	0	0	0	0	0	0.00221205	0.00179588	0.221598	0.0147907	0.357405	0.0509003	0.00359241	0.996521	0.0185524	0.00723371	0.174684	0.287083	0.0563171	0.376524	0.111087	0	0	0.000730578	0	0	0.000519052	0.00250712	0	0	0	0	0	0	0	0.347323	0.123109	0	0	0	0	0.593248	0	0	0	0	0	0.000887185
Bacteria;Actinobacteria;Thermoleophilia;Solirubrobacterales;Conexibacteraceae;Conexibacter	0.00418666	0.419545	0.00922033	0.242204	0.312079	0.0322643	0	0.261022	0.0089794	0.00228451	0.00591628	0	0.00848338	0	0.00362371	0.00247366	0.0192899	0	0	0	0	0.00198369	0	0	0	0	0	0	0	0	0	0	0	0	0	0	0	0	0	0	0	0	0.758638	0	0.166389	0.0397281	0.00619982	0.612941	0.000887185
Bacteria;Actinobacteria;Thermoleophilia;Solirubrobacterales;Parviterribacteraceae;Parviterribacter	0	0.00439314	0	0.0681653	0.00952914	0.0145189	0.00336655	0.0353927	0.0323258	0.00228451	0	0.00408463	0.0699879	0	0.00181186	0.00123683	0	0.00221119	0	0	0	0	0	0	0	0	0	0	0	0	0	0	0	0	0	0	0	0	0	0	0	0	0.197749	0.0251109	0	0.00993204	0.0774978	0.0596246	0
Bacteria;Actinobacteria;Thermoleophilia;Solirubrobacterales;Solirubrobacteraceae;Solirubrobacter	0.020096	0.136187	0.055322	0.762872	0.00119114	0.059689	0.494883	1.44668	3.02426	0.00456903	1.91688	0.0142962	2.63197	0.00359241	0.0217423	0.00618414	0.00361685	0.00331679	0.0028424	0.00137359	0	0.00396739	0	0	0.00146116	0.0258972	0	0	0	0	0	0	0	0	0	0	2.231	0.000837479	0.0882977	0	0	0	1.29795	1.11325	1.90105	0.178777	0.33479	0.643946	0.00177437
Bacteria;Actinobacteria;Thermoleophilia;Thermoleophilales;Thermoleophilaceae;Thermoleophilum	0.000837332	0.0252606	0	0.0971719	0.00119114	0.0145189	0.0100996	0.0729975	0	0	0.00295814	0	0.00636254	0	0.00181186	0	0.00241124	0	0.0014212	0	0	0	0	0	0	0	0	0	0	0	0	0	0	0	0	0	0	0	0	0	0	0	0.20494	0	0.0248628	0.0170263	0.300691	0.0310048	0
Bacteria;Armatimonadetes;Armatimonadia;Armatimonadales;Armatimonadaceae;Armatimonas	0	0.00109829	0	0.00290065	0	0	0	0	0	0	0	0	0	0	0	0	0	0	0	0	0	0	0	0	0	0	0	0	0	0	0	0	0	0	0	0	0	0	0	0.423974	0	0.018971	0	0	0	0	0.00309991	0	0
Bacteria;Bacteroidetes;Bacteroidia;Bacteroidales;Bacteroidaceae;Bacteroides	0	0	0	0	0	0	0	0	0.00359176	0.00913805	0.00295814	0.0142962	0.788955	0.0197582	0.0144949	0.00123683	0.00120562	0.011056	0.00568481	0.00412077	0.00597657	0.00198369	0.535698	0.00934579	0.000730578	0.00369959	6.47925	0.0010381	0.00417854	0	0	0	0	0	0	0	0.00234678	0	0	0	0	0	0	0	0	0	0	0	0.000887185
Bacteria;Bacteroidetes;Bacteroidia;Bacteroidales;Lentimicrobiaceae;Lentimicrobium	0	0	0.00184407	0.777375	0.00119114	0.00483965	0	0.00442409	0	0	0	0	0	0	0	0	0	0	0	0	0	0	0	0	0	0	0	0	0	0	0	0	0	0	0	0	0	0	0	0	0	0	0.00359544	0	0.0822384	0.702337	1.02297	1.51923	0
Bacteria;Bacteroidetes;Bacteroidia;Bacteroidales;Porphyromonadaceae;Porphyromonas	0	0	0	0	0	0	0	0	0	0	0	0	0	0.00538861	0	0	0	0	0	0	0	0	0	0	0	0	0	0	0	0	0	0	0	0	0	0	0	0	0	0	0	0	0	0	0	0	0	0	0
Bacteria;Bacteroidetes;Bacteroidia;Bacteroidales;Prevotellaceae;Prevotella	0.0962931	0	0.127241	0	0.757567	0	0	0.00663614	0.0161629	1.98981	0.0147907	0.00204232	0.0127251	0.0215544	0.846137	0.00742097	0.00843933	0.00552798	0	0.260982	0	0	0	0	0	0	0	0	0	0	0	0	0	0	0	0	0	0	0	0	0	0	0	0	0.504906	0	0	0	0
Bacteria;Bacteroidetes;Bacteroidia;Marinilabiliales;Prolixibacteraceae;Prolixibacter	0	0	0.0184407	0	0	0.0516229	0.122879	0	0	0	0	0	0	0	0	0	0	0	0	0	0	0	0	0	0	0	0	0	0	0	0	0	0	0	0	0	0	0	0	0	0	0	0.00359544	0	0.00191252	0	0	0.157409	0
Bacteria;Bacteroidetes;Chitinophagia;Chitinophagales;Chitinophagaceae;Aurantisolimonas	0	0	0	0	0	0	0	0	0	0	0	0	0	0	0	0	0	0	0.0028424	0	3.06	0	0	0	0	0	0	0	0	0	0	0	0	0	0	0	0	0	0	0	0	0	0	0	0	0	0	0.472227	0.000887185
Bacteria;Bacteroidetes;Chitinophagia;Chitinophagales;Chitinophagaceae;Chitinophaga	0.103829	0.18561	0.136461	0.291516	0.503853	0	0.749057	2.81151	0.00179588	0.00228451	4.08815	0.00204232	1.54185	1.38667	0.0924047	0.317865	0.0518416	0.141516	2.27108	0.0810417	2.93151	0.975977	0	0	0	0	0	0	0	0	0	0	0	0.00145245	0	0	1.82501	0	0.0676567	0.867219	0.00313501	0.00180677	1.33391	5.11844	1.74422	0.280935	0.32859	1.23542	0
Bacteria;Bacteroidetes;Chitinophagia;Chitinophagales;Chitinophagaceae;Flaviaesturariibacter	0	0	0	0	0	0	0	0	0	0	0	0	0	0	0	0	0	0.00221119	0	0	0	0	0	0	0	0	0	0	0	0	0	0	0	0	0	0	0	0	0	0	0	0	0	0	0	0	0	0	0
Bacteria;Bacteroidetes;Chitinophagia;Chitinophagales;Chitinophagaceae;Flavihumibacter	0	0	0	0	0	0.129057	0	0.00442409	0	0	0	0	0	0	0	0	0	0	0	0	0	0	0	0	0	0	0	0	0	0	0	0	0	0	0	0	0	0	0.115055	0	0	0	0	0	0	0	0	0	0
Bacteria;Bacteroidetes;Chitinophagia;Chitinophagales;Chitinophagaceae;Flavisolibacter	0	0	0	0	0	0	0.00168327	0.227841	0	0	0	0	0	0	0	0	0	0	0	0	0	0	0	0	0	0	0	0	0	0	0	0	0	0	0	0	0	0	0	0	0	0	1.08582	0	0	0.570383	0	0	0
Bacteria;Bacteroidetes;Chitinophagia;Chitinophagales;Chitinophagaceae;Flavitalea	0	0	0	0	0.213215	0.111312	0.00504982	0.384896	0.0089794	0	0	0.00204232	0	0	0	0.00371048	0	0	0.0028424	0	0	0	0	0	0	0	0	0	0	0	0	0	0	0	0	0	0	0	0	0	0	0	0	0	0.0248628	0	0.0185995	0.00238498	0
Bacteria;Bacteroidetes;Chitinophagia;Chitinophagales;Chitinophagaceae;Lacibacter	0	0.318503	0	0	0	0	0	0	0	0	0	0	0	0	0	0	0	0	0	0	0	0	0	0	0	0	0	0	0	0	0	0	0	0	0	0	0	0	0	0	0	0	0	0	0	0	0	0	0
Bacteria;Bacteroidetes;Chitinophagia;Chitinophagales;Chitinophagaceae;Niastella	0.00334933	0	0	0	0.0952914	0.00322643	0.0117829	1.13036	1.91082	0.00228451	0.00295814	0.0939466	2.08691	0	0	0.0766833	0.0807764	0.00552798	0.0014212	0	0	0	0	0	0	0	0	0	0	0	0	0	0	0	0	0	0	0	0	2.1006	0.00940503	0.00180677	0	1.12581	0.00191252	0.00141886	0.00929973	0	0.00177437
Bacteria;Bacteroidetes;Chitinophagia;Chitinophagales;Chitinophagaceae;Panacibacter	0	0	0	0	0	0	0	0	0	0	0	0	0	0	0	0	0	0	0	0	0	0	0	0	0	0	0	0	0	0	0	0	0	0	0	0	0	0	0	0	0	0	0.287635	0	0.610094	0	0	0	0
Bacteria;Bacteroidetes;Chitinophagia;Chitinophagales;Chitinophagaceae;Parasegetibacter	0.00251199	0	0	0	0	0.082274	0	0	0	0	0	0	0.00848338	0	0.00181186	0.148419	0	0	0	0	0	0.00198369	0	0	0	0	0	0	0	0	0	0	0	0	0	0	0	0	0	0	0	0	0	0	0.183602	0	0	0	0
Bacteria;Bacteroidetes;Chitinophagia;Chitinophagales;Chitinophagaceae;Pseudoflavitalea	0	0	0	0	0	0	0	0	0	0	0.0177489	1.28462	0	0	0	0	0	0	0	0	0	0	0	0	0	0	0	0	0	0	0	0	0	0	0	0	0	0	0	0	0	0	0	0	0	0	0	0	0.00177437
Bacteria;Bacteroidetes;Chitinophagia;Chitinophagales;Chitinophagaceae;Sediminibacterium	0	0	0	0	0	0	0	0	0	0.0479748	0	1.22335	0	0	0.00181186	0	0	0	0	0	0	0	0	0	0	0	0	0	0	0	0	0	0	0	0	0	0	0	0	0	0	0	0	0	0	0	0	0	0
Bacteria;Bacteroidetes;Chitinophagia;Chitinophagales;Chitinophagaceae;Taibaiella	0.0284693	0	0	0	0.0857623	0	0	0	0	0	0	0	0	0	0	0	0	0	0	0	0.00298829	0	0	0	0	0	0	0	0	0	0	0	0	0	0	0	0	0	0	0	0	0	0	0	0	0.23695	0	0	0
Bacteria;Bacteroidetes;Chitinophagia;Chitinophagales;Chitinophagaceae;Terrimonas	0	0	0	0.514866	0.0119114	0	0	0.00884819	0.00179588	0.00228451	0	0	0	0	0	0	0	0.396909	0	0	0	0	0	0	0	0	0	0	0	0	0	0	0	0	0	0	0	0	0	0	0	0	0.0215726	0	0	0	0	0.0214649	0
Bacteria;Bacteroidetes;Cytophagia;Cytophagales;Cyclobacteriaceae;Algoriphagus	0	0	0	0	0.00119114	0	0	0	0	0	0	0	0	0	0	0	0	0	0	0	0	0	0	0	0	0	0	0	0	0	0	0	0	0	0	0	0	0	0	0	0	0	0	0	0.449443	0	0	0	0
Bacteria;Bacteroidetes;Cytophagia;Cytophagales;Cyclobacteriaceae;Fontibacter	0	0	0	0	0	0	0	0	0	0	0	0	0	0	0	0	0	0	0	0	0	0	0	0	0	0	0	0	0	0	0	0	0	0	0	0	0	0	0	0	0	0	0	0	0	0	0	1.45484	0
Bacteria;Bacteroidetes;Cytophagia;Cytophagales;Cytophagaceae;Cytophaga	0	0	0	0	0	0.00322643	0	0	0	0	0	0	0	0	0	0	0	0	0	0	0	0	0	0	0	0	0	0	0	0	0	0	0	0	0	0	0	0	0	0	0	0	0	0	0	0	0	0.574781	0
Bacteria;Bacteroidetes;Cytophagia;Cytophagales;Cytophagaceae;Dyadobacter	0	0	0	0.275562	0	0	0	0	0.00179588	0	0	0	0	0	0	0	0	0	0.0014212	0	0.00298829	1.42429	0	0	0	0	0	0	0	0	0	0	0	0	0	0	0	0	0	0	0	0	0	0	0	0	0	0	0
Bacteria;Bacteroidetes;Cytophagia;Cytophagales;Cytophagaceae;Flectobacillus	0	0	0	0	0	0	0	0	0	0	0	0	0	0	0	0	0	0	0	0	0	0	0	1.3271	0	0.00369959	1.7275	0	0.000835708	0	0	0	0.00358434	0	0	2.53386	0.00156452	0	0	0	0	0	0	0	0	0	0	0	0
Bacteria;Bacteroidetes;Cytophagia;Cytophagales;Cytophagaceae;Ohtaekwangia	0.0108853	0.162546	0.0756067	0.0449601	0.00119114	0.0241982	0	0.0597253	0	0.00456903	0.00295814	0	0	0.00538861	0	0.119972	0	0.00221119	0.0014212	0.00137359	0	0	0	0	0	0	0	0	0	0	0	0	0	0	0	0	0	0	0	0	0	0	1.04987	0.790994	0.21994	0	0	0	0
Bacteria;Bacteroidetes;Cytophagia;Cytophagales;Cytophagaceae;Spirosoma	0	0	0	0	0.0381166	0	0	0	0	0	0	0	0	0	0	0	0	0	0	0	0	0	0	0	0	0	0	0	0	0	0	0	0	0	0	0	0	0	0	0	0	0	0.0719088	0	0	0	0.322391	0.00238498	0
Bacteria;Bacteroidetes;Cytophagia;Cytophagales;Hymenobacteraceae;Adhaeribacter	0	0	0	0	0	0	0.674993	0.347291	0	0	0	0	0	0	0	0	0	0	0	0	0	0	0	0	0	0	0	0	0	0	0	0	0	0	0	0	0.546016	0	0	0	0	0	0	0	0.613919	0	0	0	0
Bacteria;Bacteroidetes;Cytophagia;Cytophagales;Hymenobacteraceae;Hymenobacter	0	0	0.00184407	0	0.295403	0	0	0.0287566	0	0	0	0	0	0	0	0	0	0	0	0	0	0	0	0	0	0	0	0.0010381	0.387769	0	0	1.99486	0.000256024	0.0740751	0	0.0154504	0	0	0	0	0.00261251	0	0	0	0	0	0	0	0
Bacteria;Bacteroidetes;Flavobacteriia;Flavobacteriales;Crocinitomicaceae;Crocinitomix	0	0	0	0	0	0	0	0	0	0	0	0	0	0	0	0	0	0	0	0	0	0	0	0	0	0	0	0	0	0	0	0	0	0	0	0	0	0	0	0.481788	0	0	0	0	0	0	0	0	0
Bacteria;Bacteroidetes;Flavobacteriia;Flavobacteriales;Cryomorphaceae;Owenweeksia	0	0.00109829	0	0.646846	0	0	0	0	0	0	0	0	0	0	0	0	0	0	0	0	0	0	0	0	0	0	0	0	0	0	0	0	0	0	0	0	0	0	0	0	0	0	0	1.32669	0	0	0	0	0
Bacteria;Bacteroidetes;Flavobacteriia;Flavobacteriales;Flavobacteriaceae;Capnocytophaga	0	0	0.00184407	0	0.0524103	0	0	0	0	0	0	0	0	0	0	0	0	0	0	0	0	0	0	0	0	0	0	0	0	0	0	0	0	0	0	0	0	0	0	0	0	0	0	0	0	0	0	0.579551	0
Bacteria;Bacteroidetes;Flavobacteriia;Flavobacteriales;Flavobacteriaceae;Chryseobacterium	0.0678239	0.366827	0.0184407	1.78245	0.376401	0.00161322	0.0454484	0.663614	0.00179588	0.00228451	0.00591628	0	0.00424169	0.49216	0.170315	3.23925	3.71813	0.394698	0.646647	0.12637	0.119531	0.337228	0	0	1.81768	0.425453	0.533828	0.000519052	0.0551567	0	0.203382	0	0	0.24256	0	0	1.26491	0	0	0	0.001045	0	0.0107863	1.84565	0.105189	0.177358	2.05214	1.69334	0.000887185
Bacteria;Bacteroidetes;Flavobacteriia;Flavobacteriales;Flavobacteriaceae;Cloacibacterium	0	0	0	0	0.066704	0	0	0	0	0	0	0	0	0	0	0	0	0	0	0	0	0	0	0	0	0	0	0	0	0	0	0	0	0	0	0	0	0	0	0	0	0	0	0	0	0	0	0	0
Bacteria;Bacteroidetes;Flavobacteriia;Flavobacteriales;Flavobacteriaceae;Elizabethkingia	0	0	0	0	0	0	0	0	0.00179588	0.886391	0	0	0	0	0.00181186	0.00123683	0	0	0	0	0	0	0	0	0	0	0	0	0	0	0	0	0	0	0	0	0	0	0	0	0	0	0	0	0	0	0	0	0
Bacteria;Bacteroidetes;Flavobacteriia;Flavobacteriales;Flavobacteriaceae;Empedobacter	0	0	0	0	0	0	0	0	0	0	0	0	0	0	0	1.24301	1.41781	0	0	0	0	0	0	0	8.46228	0	0	0	0	0.121002	0.0768091	0	0	0	0	0	0	0	0	0	0	0	0	0	0	0	0	0	0
Bacteria;Bacteroidetes;Flavobacteriia;Flavobacteriales;Flavobacteriaceae;Flavobacterium	0.000837332	0.00658971	0.00368813	0.239304	0.190583	0.166161	0	0.00663614	0.00359176	0	0	0	0	0.00359241	0.00543557	0.00618414	0.00361685	0.0011056	0	0.00137359	0	0	0	0	0.00219173	0	0.00458222	0	0.000835708	0	0	0	0	0.00290491	0	0	0.368444	0.0301492	0.155572	0.903009	0.00783752	0.0496861	0.0287635	0.426885	0.00382504	0	0.00309991	1.50254	0
Bacteria;Bacteroidetes;Flavobacteriia;Flavobacteriales;Flavobacteriaceae;Tenacibaculum	0	0.389891	0	0.00145033	0	0	0	0	0	0	0	0	0	0	0	0	0	0	0	0	0	0	0	0	0	0	0	0	0	0	0	0	0	0	0	0	0	0	0	0	0	0	0	0	0	0	0	0	0
Bacteria;Bacteroidetes;Sphingobacteriia;Sphingobacteriales;Sphingobacteriaceae;Olivibacter	0	0	0	0	0	0	0	0	0	0	0	0	0	0.20836	0.898681	0	0	0	0	0	0	0	0	0	0	0	0	0	0	0	0	0	0	0	0	0	0	0	0	0	0	0	0	0	0	0	0	0	0
Bacteria;Bacteroidetes;Sphingobacteriia;Sphingobacteriales;Sphingobacteriaceae;Pedobacter	0.0192586	0.273473	0	0	0	0	0.281107	0.170328	0	0	0.00295814	0	0	0	1.59625	0	0	0.0011056	0.0014212	0.00274718	0.00298829	0	0	0.0498442	0.013881	0	0	0.00415241	0.0158785	0	0	0	0	0	0	0	0.00234678	0.0351741	0.0309615	0	0	0	1.27279	0.581736	0	0.00425659	0	0	0.0949288
Bacteria;Bacteroidetes;Sphingobacteriia;Sphingobacteriales;Sphingobacteriaceae;Sphingobacterium	1.1865	0.158153	2.30693	0.343727	0.296595	0.201652	3.51299	0.0597253	0.00179588	0	0.00591628	0.00408463	0.00212085	0.00359241	0.0978403	0.592441	1.04407	0.106137	0	0	0	0.0773641	0	0	0.000730578	0	0.14434	0.0316622	0.133713	0	0	0	0	0	0	0	0.764266	0	0	0	0	0	0.00359544	0.468737	0.00191252	0	0	0.00476997	0.00177437
Bacteria;Chlamydiae;Chlamydiia;Parachlamydiales;Rhabdochlamydiaceae;Candidatus Rhabdochlamydia	0	0	0	0	0	0	0	0	0	0	0	0	0.50052	0	0	0	0	0	0	0	0	0	0	0	0	0	0	0	0	0	0	0	0	0	0	0	0	0	0	0	0	0	0	0	0	0	0	0	0
Bacteria;Chloroflexi;Anaerolineae;Anaerolineales;Anaerolineaceae;Ornatilinea	0	0	0	0	0	0	0	0	0	0	0	0	0	0	0	0	0	0	0	0	0	0	0	0	0	0	0	0	0	0	0	0	0	0	0	0	0.177573	0	0	0	0	0	0	0	0	0	0	0	0
Bacteria;Chloroflexi;Ktedonobacteria;Ktedonobacterales;Ktedonobacteraceae;Ktedonobacter	0.0334933	0	0	0	0	0	0	0	0	1.07372	0	0	0	0	0	0	0	0	0	0	0	0	0	0	0	0	0	0	0	0	0	0	0	0	0	0	0	0	0	0	0	0	0	0	0.738233	0	0.378189	0	0
Bacteria;Deinococcus-Thermus;Deinococci;Deinococcales;Deinococcaceae;Deinococcus	0	0	0	0.00145033	0	0	0	0.47559	0.587253	0	0.00591628	0	0.0339335	0	0	0	0.0313461	0	0	0	0	0	0	0	0	0	0	0	0	0	0	0	0	0	0	0	0	0	0	0	0	0	0	0	0	0	0	0	0
Bacteria;Deinococcus-Thermus;Deinococci;Deinococcales;Trueperaceae;Truepera	0	0	0	0	0	0	0	0	0	0	0	0	0	0	0	0	0	0	0	0	0	0	0	0	0	0	0	0.148449	0	0	0	0	0	0	0	0	0	0	0	0	0	0	0	0	0	0	0	0	0
Bacteria;Firmicutes;Bacilli;Bacillales;Bacillaceae;Anaerobacillus	0	0	0	0	0	0	0	0	0	0.0502593	0	0	0	0.170639	0	0	0	0	0	0	0	0	0	0	0	0	0	0	0	0	0	0	0	0	0	0	0	0	0	0	0	0	0	0	0	0	0	0	0
Bacteria;Firmicutes;Bacilli;Bacillales;Bacillaceae;Anoxybacillus	0	0	0	0	0	0	0	0	0	0	0	0	0	0	0	0	0	0	0	0	0	0	0	0	0	0	0	0	0	0	0	0	0	0	0	0	0.506903	0	0	0	0	0	0	0	0	0	0	0	0
Bacteria;Firmicutes;Bacilli;Bacillales;Bacillaceae;Bacillus	0.277157	0.0823714	0.38541	3.66642	1.05773	9.10983	0.562214	2.76285	0.560315	2.20912	0.0384558	1.12123	0.110284	2.80747	0.353312	0.640677	0.0434023	0.663357	1.39704	0.177193	3.61583	0.646684	1.29535	4.68847	0.565467	0.536441	5.83545	2.55218	1.20008	0.0294979	0.382964	3.83172	0.0619579	1.14889	0.612296	0.0103003	0.155669	0.157446	1.30268	0.707541	0.0402326	0.182483	1.28717	3.44856	0.349991	1.41461	0.0650981	2.32297	0.149934
Bacteria;Firmicutes;Bacilli;Bacillales;Bacillaceae;Lysinibacillus	0.00251199	0	0	0	0.0369254	0	0	0.0973301	0	0	0	0	0	0	0	0	0	0	0	0	0	0	0	0	0	0	0	0	0	0.000300999	0	0	0.00307229	0.00580982	0	0	0	0	0	0.291826	0	0	0.0359544	0.0460367	0.0535506	0.0439847	2.27223	0.00476997	0
Bacteria;Firmicutes;Bacilli;Bacillales;Bacillaceae;Oceanobacillus	0.0577759	0	0.0110644	0	0.00238229	0.846938	0	0	0	0	0	0	0	0	0	0	0	0	0	0	0	0	0	0	0	0.00369959	0	0.65141	0	0	0	0	0	0	0	0	0	0	0.000382241	0	0	0	0	0	0	0	0	0	0
Bacteria;Firmicutes;Bacilli;Bacillales;Bacillaceae;Virgibacillus	0.0184213	0.0801748	0.254481	0.00145033	0.58366	33.2742	0.00504982	0.00221205	0	0	0	0	0	0	0	0	0	0	0	0	0	0	0.00254489	0	0.00219173	0.00739919	0.00458222	11.7378	0.00167142	0.000601998	0	0.00197511	0.000768073	0.299206	0	0	0	0.0200995	0.0710968	0	0.00679252	0	0	0.0125555	0.00191252	0.00141886	0.00309991	0	0
Bacteria;Firmicutes;Bacilli;Bacillales;Paenibacillaceae;Ammoniibacillus	0	0	0	0	0	0.00161322	0	0	0	0	0	0	0	0	0	0	0	0	0	0	0	0	0	0	0	0	0	0	0	0	0	0	0	0	0	0	0	0	0	0	0	0	0	0	0	0	0	0.601016	0
Bacteria;Firmicutes;Bacilli;Bacillales;Paenibacillaceae;Aneurinibacillus	0	0	0	0	0	0	0	0	0	0	0	0	0	0	0	0	0	0	0	0	0	0	0	0	0	0	0	0	0	0	0	0	0	0	0	0	0	0	0	0	0	0	0	0	0	0	0	0.431682	0
Bacteria;Firmicutes;Bacilli;Bacillales;Paenibacillaceae;Paenibacillus	0.416154	0.00439314	0.560596	0.477157	0.00476457	0.0161322	1.11433	0.00221205	0.0089794	0.0137071	0	0.0102116	0.0148459	0.017962	0.733802	0.00989462	0.00120562	0.00221119	0.00568481	0.00961512	0.00896486	0.00396739	0.011452	0.0342679	0.0124198	0.00369959	0.0687332	0.019724	0.00501425	0	0.00757273	0.00987557	0.011009	0.015977	0.00501882	0.00515013	0.516291	0.0318242	0.0645987	1.28569	0.00627002	0.0054203	0.0934815	0.878882	1.84558	0.278097	1.67085	0.0333898	0.023954
Bacteria;Firmicutes;Bacilli;Bacillales;Paenibacillaceae;Saccharibacillus	0	0	0	0	0	0	0	0	0	0	0	0	0	0	0	0	0	0	0	0	0	0	0	0	0	0	0	0	0	0	0	0	0	0	0	0	0	0	0	0	0	0	0	0	0	0	0	0.632021	0
Bacteria;Firmicutes;Bacilli;Bacillales;Planococcaceae;Planococcus	0	0	0	0	0	0	0	0	0	0	0	0	0	0	0	0	0	0	0	0	0	0	0	0	1.3618	0	0	0.00155716	0	0	0	0	0	0	0	0	0	0	0.000764482	0	0	0	0	0	0	0	0	0	0
Bacteria;Firmicutes;Bacilli;Bacillales;Staphylococcaceae;Jeotgalicoccus	0	0	0	0	0.145319	0.116152	0	0	0	0	0	0	0	0	0	0	0	0	0	0	0	0	0	0	0	0	0	0	0	0	0	0	0	0	0	0	0	0	0	0	0	0	0	0	0	0	0	0	0
Bacteria;Firmicutes;Bacilli;Bacillales;Staphylococcaceae;Salinicoccus	0	0	0.0295051	0	0	0	0	0	0	0	0	0	0	0	0	0	0	0	0	0	0	0	0	0	0	0	0	0	0	0	0	0.476002	0.000256024	0	0	0	0	0	0	0	0	0	0	0.272035	0	0.00425659	0	0	0
Bacteria;Firmicutes;Bacilli;Bacillales;Staphylococcaceae;Staphylococcus	0.334933	1.86269	0.248949	2.2277	2.05949	0.532361	0.265957	1.24759	1.15834	0.203322	0.0118326	2.35479	1.01164	0.461624	0.012683	5.44081	2.19061	0.0309567	0.167702	0.954644	0.00896486	1.10293	16.2834	32.2305	27.0942	6.83685	19.5775	62.3599	7.1336	0.596881	30.0767	4.65337	0.807244	12.2166	11.5182	23.3661	0.335589	0.30233	0.510674	37.841	4.32684	0.0722707	1.53525	1.49828	5.38566	72.1179	0.805977	0.00238498	0.334469
Bacteria;Firmicutes;Bacilli;Bacillales;Thermoactinomycetaceae;Planifilum	0	0	0	0	0	0	0	0	0	0	0	0	0	0	0	0	0	0	0	0	0	0	0	0	0	0	0	0	0	0	0	0	0	0	0	0	0	0	0	0	0	0	0	0	0	0	0	0.448377	0
Bacteria;Firmicutes;Bacilli;Lactobacillales;Carnobacteriaceae;Alloiococcus	0	0	0	0	0	0	0	0	0	0	0	0	0	0	0	0	0	0	0.0042636	0	0	0.00198369	0	0	0	0	0	0	0	0	0	0	0	0	0	0	0	0	0	0	0	0	0	0	0	0	0	0	0
Bacteria;Firmicutes;Bacilli;Lactobacillales;Carnobacteriaceae;Carnobacterium	0	0	0	0	0	0	0	0	0.0951817	0.0822425	0.0532466	0.100074	0.981952	0.109568	0.0942166	0.00247366	0	0.0154783	0.980629	0.249993	0.110567	0	0	0	0	0	0	0	0	0	0	0	0	0	0	0	0	0	0	0	0	0	0	0	0	0	0	0	0.0532311
Bacteria;Firmicutes;Bacilli;Lactobacillales;Carnobacteriaceae;Granulicatella	0.020096	0	0	0	0	0	0	0	0	0	0.606419	0	0	0	0.40042	0	0	0	0	0.134612	0	0	0	0	0	0	0	0	0	0	0	0	0	0	0	0	0.923065	0.000837479	0	0	0	0	0	0	0	0	0	0	0
Bacteria;Firmicutes;Bacilli;Lactobacillales;Enterococcaceae;Enterococcus	35.6896	24.4039	6.57963	2.8847	0.008338	4.49603	35.6972	5.05453	0.0215506	0.0502593	0.0443721	0.00612695	0.0509003	0.467013	0.0163067	2.11127	0.830671	80.2607	11.5743	17.0133	1.58678	7.28016	0.174325	0.208723	0.0577156	1.17277	3.69098	0.0539814	0.0735423	96.2291	0.2023	48.0051	97.2081	58.0183	0.0150565	15.6203	0.287089	92.1344	90.5739	0.0633208	0.0151525	93.6167	1.28357	3.1849	0.678945	0.00567545	0.272792	7.30521	0.00798467
Bacteria;Firmicutes;Bacilli;Lactobacillales;Enterococcaceae;Tetragenococcus	0	0	0	0	0	0	0	0	0	0	0	0	0	0	0	0	0	0	0	0	0	0	0	0	0	0	0	0	0	0.000902997	0	0.00592534	0.0010241	0.146698	0	0	0	0	0	0	0	0	0	0	0	0	0	0	0
Bacteria;Firmicutes;Bacilli;Lactobacillales;Lactobacillaceae;Lactobacillus	0	2.61502	0.0461016	0.369833	0	0.0742079	0	0.300838	2.05269	0	0	0.00204232	0	0	0	0	0	0	0.613959	0.00137359	0	0	0.00508977	0.00934579	0.00219173	0	8.65122	0.157273	0.00334283	0.001204	0	0.00197511	0.0010241	0.00145245	0	0	0.912113	0.00167496	0.000764482	0.600171	0	0	0.0143818	0	0	0	0	0	0
Bacteria;Firmicutes;Bacilli;Lactobacillales;Streptococcaceae;Lactococcus	0.00921065	0.00329486	0	0	0	0	0.00168327	0	0	0	0	0	0	0	0	0	0	0	0	0	0	0	0.00254489	0.00311526	0	0	0	0	0.00752137	0	0	0	0	0	0	0	3.7478	0.0644859	0.00993827	0	0	0	0.0143818	0.0251109	0	0	0	0	0
Bacteria;Firmicutes;Bacilli;Lactobacillales;Streptococcaceae;Streptococcus	1.24344	0.389891	0.872243	7.30094	1.98087	0.0645286	1.14294	2.44874	0.00359176	1.90985	1.35187	0.00204232	0.00212085	0.172435	0.00905928	0.0445258	0.050636	0.105032	1.65144	0.0659323	1.63459	0.847037	2.39983	3.3271	1.31431	0.00739919	0.302426	0.452094	0.000835708	0.0246819	0.00216364	0.681414	0.125708	0.643437	4.96361	3.40938	1.16165	0.184245	0.152514	0.583652	0.00365751	0.0903383	0.355949	1.02955	1.93165	0.221343	1.06017	4.96554	0.0212925
Bacteria;Firmicutes;Clostridia;Clostridiales;Christensenellaceae;Christensenella	0	0	0	0	0	0	0	0	0	0	0	0	0	0	0	0	0	0	0	0	0	0	0	0	0	0	0	0	0	0	0	0	0	0	0	0	0	0	0	0	0	0	0.00359544	0	0.610094	0	0	0	0
Bacteria;Firmicutes;Clostridia;Clostridiales;Clostridiaceae;Clostridium	0	0.0637006	0	0.00580131	0.312079	0.0112925	0.466267	0.0221205	0.0431011	0.00685354	0.00591628	0.00204232	0.00212085	0.00538861	0.0271779	0.00494731	0.00120562	0.00221119	0.0014212	0.00412077	0	0	0.00508977	4.48287	0.0270314	0	0.00687332	0.000519052	0.00167142	0.0514708	0.258554	0.00197511	0	0.284681	0.366374	0	0.0117339	0	0.00114672	0.0165185	0.0015675	0.00271015	0.819761	0.464552	0.0133876	0.00283772	0.0278992	0.0166949	0.000887185
Bacteria;Firmicutes;Clostridia;Clostridiales;Clostridiales Family XIII. Incertae Sedis;Aminipila	0	0	0	0	0	0	0	0	0	0	0	0	0	0	0	0	0	0	0	0	0	0	0	0	0	0	0	0	0	0	0	0	0	0	0	0	0	0	0	0	0	0	0	0.673809	0	0	0	0	0
Bacteria;Firmicutes;Clostridia;Clostridiales;Peptostreptococcaceae;Peptostreptococcus	0	0	0	0	0.00119114	0	0	0.00221205	0	0	0	0	0	0	0	0	0	0	0	0	0	0	0	0	0	0	0	0	0	0	0	0	0	0	0	0	0	0	0	0	0	0	0	0	0	0	0	0.326743	0
Bacteria;Firmicutes;Clostridia;Clostridiales;Ruminococcaceae;Faecalibacterium	0	0	0	0	0	0	0	0	0	0	0	0	0	0	0	0	0	0	0	0	0	0	0	0	0.000730578	0	0	0.184263	0.000835708	0	0	0	0	0	0	0	0	0	0	0	0	0	0	0	0	0	0	0	0
Bacteria;Firmicutes;Clostridia;Clostridiales;Ruminococcaceae;Gemmiger	0	0	0	0	0	0	0	0	0	0	0	0	0	0	0	0	0	0.0011056	0.0028424	0.743111	0.00298829	0.00198369	0	0	0	0	0	0	0	0	0	0	0	0	0	0	0	0	0	0	0	0	0	0	0	0	0	0	0.000887185
Bacteria;Firmicutes;Erysipelotrichia;Erysipelotrichales;Erysipelotrichaceae;Erysipelothrix	0	0	0	0	0	0	0	0	0	0	0	0	0	0	0	0.110078	0	0.0011056	0	0.00137359	0	0	0.43772	0	0.000730578	0.081391	0	0.0622862	0.0576639	0	0	1.76773	0.011009	0	0	0	0	0	0	0	0	0	0	0	0	0	0	0	0.000887185
Bacteria;Firmicutes;Negativicutes;Acidaminococcales;Acidaminococcaceae;Acidaminococcus	0	0	0	0	0	0	0	0	0	0	0	0	0	0	0	0	0	0	0	0	0	0	0.00127244	0	2.85364	0	0	0	0	0	0	0	0	0	0	0	0	0	0	0	0	0	0	0	0	0	0	0	0
Bacteria;Firmicutes;Negativicutes;Acidaminococcales;Acidaminococcaceae;Phascolarctobacterium	0	0	0	0	0	0	0	0	0	0	0	0	0	0	0	0	0	0	0	0	0	0	1.9023	0	0	0	0	0	0	0	0	0	0	0	0	0	0	0	0	0	0	0	0	0	0	0	0	0	0
Bacteria;Firmicutes;Negativicutes;Veillonellales;Veillonellaceae;Megasphaera	0	0	0	0	0	0	0	0	0	0	0	0	0	0	0	0	0	0	0.0014212	0.392846	0	0	0	0	0	0	0	0	0	0	0	0	0	0	0	0	0	0	0	0	0	0	0	0	0	0	0	0	0
Bacteria;Firmicutes;Negativicutes;Veillonellales;Veillonellaceae;Veillonella	0	0	0	0	0	0	0	0	0	0	0	0	0	0	0	0.393311	0.0349629	0	0.0881145	0.00137359	0	0.00198369	0	0	0	0	0	0	0	0	0	0	0	0	0	0	0	0	0	0	0	0	0	0	0	0	0	0	0.00177437
Bacteria;Firmicutes;Tissierellia;Tissierellales;Peptoniphilaceae;Anaerococcus	0	0	0	0	0.397842	0	0	0.0154843	0	0	0.0857861	0	0	0	0	0.0964726	0	0	0	0.0164831	0	0.00198369	0	0.00311526	0	0	0.547575	0	0.0217284	0	0	0	0	0	0	0.978524	0.779129	0	0	0	0.001045	0	0	0	0.342341	0	0	0	0
Bacteria;Firmicutes;Tissierellia;Tissierellales;Peptoniphilaceae;Finegoldia	0	0	0	0	0	0	0	0	0	0	0	0	0	0	0	0	0	0	0.683598	0	0	0	2.32348	0	0	0	0	0	0	0.000300999	0	0	0.000256024	0	0.582183	0.00515013	0	0	0	0	0	0	0	0	0	0	0	0	0
Bacteria;Firmicutes;Tissierellia;Tissierellales;Tissierellaceae;Soehngenia	0	0	0	0	0	0	0	0	0	0	0	0	0	0	0	0	0	0	0	0	0	0	0	0	0	0	0	0	0	0	0	0	0	0	0	0	0	0.117247	0	0.423974	0	0	0	1.70336	1.81498	0	0	0	0
Bacteria;Fusobacteria;Fusobacteriia;Fusobacteriales;Fusobacteriaceae;Fusobacterium	0	0	0	0	0	0	0	0	0	0	0	0	0	0	0.128642	0	0	0	0	0	0	0	0	0	0	0	0.245149	0	0	0	0	0	0	0	0	0	0	0	0	0	0	0	0	0	0	0	0	0	0
Bacteria;Fusobacteria;Fusobacteriia;Fusobacteriales;Leptotrichiaceae;Leptotrichia	0	0	0	0	0	0	0	0	0	0	0	0	0	0	0	0	0	0	0	0	0	0	0	0	0	0	0	0	0	0	0	0	0	0	0	0	0	0	0	0	0	0	0	0	0	0	0	0	0
Bacteria;Gemmatimonadetes;Gemmatimonadetes;Gemmatimonadales;Gemmatimonadaceae;Gemmatimonas	0.0711732	0.725967	0.0424135	0.0522117	0.438341	0.00322643	0.39052	1.46659	0.201139	0.00228451	0.00295814	0	0.120888	0	0.815336	0.356206	0.0446079	0.00221119	0	0	0.125508	0.410625	0	0	0	0	0	0	0	0	0.0411091	0	0	0	0	0	0	0	0	0.732318	0.0151525	0.152672	0.00359544	0.355738	0.590969	0.00425659	0.781177	0	0
Bacteria;Nitrospirae;Nitrospira;Nitrospirales;Nitrospiraceae;Nitrospira	0.0276319	0.113123	0	0.942712	0.00119114	0	0.146445	0.00884819	0.00179588	1.00975	0	0	0.00636254	0	0	0.00123683	0.00120562	0	0.0667965	0	0.0986134	0	0	0.00311526	0	0	0	0	0	0	0	0	0	0	0	0	0.661008	0	0	0	0	0	0	0.950029	0	0	0	0	0
Bacteria;Planctomycetes;Phycisphaerae;Tepidisphaerales;Tepidisphaeraceae;Tepidisphaera	0	0	0	0	0.00952914	0.216171	0	0	0	0	0	0	0	0	0	0	0	0	0	0	0	0	0	0	0	0	0	0	0	0	0	0	0	0	0	0	0	0	0	0	0	0	0	0	0.0267753	0	0	0	0
Bacteria;Planctomycetes;Planctomycetia;Candidatus Brocadiales;Candidatus Brocadiaceae;Candidatus Scalindua	0	0	0	0	0	0	0	0	0.888961	0	0	0	0	0	0.68307	0	0.00120562	0	0	0	0	0	0	0	0	0	0	0	0	0	0	0	0	0	0	0	0.244847	0	0	0	0	0	0	0	0	0	0	0	0
Bacteria;Planctomycetes;Planctomycetia;Planctomycetales;Gemmataceae;Gemmata	0	0	0	0	0	0	0	0	0.00179588	0.00228451	0.87561	0.00408463	0.00636254	0.0017962	0.00362371	0.00494731	0	0	0	0.00137359	0.0239063	0	0	0	0	0	0	0	0	0	0	0	0	0	0	0	0	0	0	0	0	0	0	0	0	0	0	0	0
Bacteria;Planctomycetes;Planctomycetia;Planctomycetales;Planctomycetaceae;Pirellula	0	0.0164743	0	0	0.0142937	0.0129057	0.0218826	1.1746	0.00179588	0	0.00295814	0	0	0	0.00362371	0	0	0	0	0.00137359	0	0.00396739	0	0	0	0	0	0	0	0	0	0	0	0	0	0.00515013	0	0	0	2.58789	0.000522502	0.0578165	0.00359544	0.0460367	0.311741	0	0.378189	0.114479	0
Bacteria;Planctomycetes;Planctomycetia;Planctomycetales;Planctomycetaceae;Planctomyces	0	0	0	0	0	0	0	0	0	0.00228451	0	0	0	0	0	0	0	0	0	0	0	0	0	0	0	0	0	0	0	0	0	0	0	0	0	0	0	0	0	0	0	0	0	0	0	0	0	0	0
Bacteria;Proteobacteria;Alphaproteobacteria;Caulobacterales;Caulobacteraceae;Asticcacaulis	0	0	0	0	0	0	0	0	0	0	0	0	0	0	0.00181186	0.00371048	0	0	0	0	0	0	0	0	0	0	0	0	0	0	0	0	0	0	0	0	0	0	0	0	0	0	0	0	0	0	0	0	0
Bacteria;Proteobacteria;Alphaproteobacteria;Caulobacterales;Caulobacteraceae;Brevundimonas	0.658143	0	1.01792	0.156635	0.538396	0.0112925	0.802922	0	0	0	0	0	0	0	0	0	0	0	0	0	0	0	0	0.626168	0	0.45505	0	0.0617672	0.00167142	0	0	0	0	0	0	0	0.247194	0	0	0	0	0	0.69392	0.00418515	0.185515	0.00993204	0.00619982	0	0
Bacteria;Proteobacteria;Alphaproteobacteria;Caulobacterales;Caulobacteraceae;Caulobacter	0.0669865	0.321798	0.0442576	0.349529	0.525294	0.022585	0.164961	0.0707855	0	0.404359	0	0	0	0	0	0	0.0168787	0	0	0	0	0	0	0	0	0	0	0.0155716	0	0	0	0	0	0	0	0	1.7194	0.0100497	0.012614	0	0	0	3.28264	0.623588	0.198902	0.402957	0.929973	0.395907	0.196068
Bacteria;Proteobacteria;Alphaproteobacteria;Rhizobiales;Aurantimonadaceae;Aureimonas	0	0	0	0	0	0	0	0	0	0	0	0	0	0	0	0	0	0	0	0	0	0	0	0	0	0	0	0	0	0	0	0	0	0	0	0	0.799468	0	0	0	0	0	0	0	0	0	0	0	0
Bacteria;Proteobacteria;Alphaproteobacteria;Rhizobiales;Bartonellaceae;Bartonella	0	0	0	0	0	0	0	0	0	0.00228451	0.00887443	0	0.00424169	0	1.22844	0	0	0	0	0.00137359	0	0	0	0	0	0	0	0	0	0	0	0	0	0	0	0	0	0	0	0	0	0	0	0	0	0	0	0	0
Bacteria;Proteobacteria;Alphaproteobacteria;Rhizobiales;Beijerinckiaceae;Camelimonas	0	0	0	0	0	0	0	0	0	0	0	0	0	0	0	0	0	0	0	0	0	0	0	0	0	0	0	0	0	0	0	0	0	0	0	0	0.374702	0	0.000382241	0	0	0	0	0	0	0	0	0	0
Bacteria;Proteobacteria;Alphaproteobacteria;Rhizobiales;Beijerinckiaceae;Methylocella	0	0	0	0	0	0	0	0	0	0	0	0	0	0	0	0	0	0	0	0	0	0	0	0	0	0	0	0	0	0	0	0	0	0	0	0	0	0	0	0	0	0	0	0	0	0	0	0	0
Bacteria;Proteobacteria;Alphaproteobacteria;Rhizobiales;Bradyrhizobiaceae;Afipia	0.015072	0	0.0239729	0	0	0	0.474684	0.276506	0	0	0	0	0	0	0	0	0	0	0	0	0	0	0	0	0	0	0	0	0	0	0	0	0	0	0	0	0	0	0	0	0	0	0	0	0	0	0	0	0
Bacteria;Proteobacteria;Alphaproteobacteria;Rhizobiales;Bradyrhizobiaceae;Bosea	0	0	0	0	0	0	0	0	0	0	0.0502884	0	0	0.00538861	0.00181186	0	0	0	0.0014212	0	0	0	0	0	0	0	0	0	0	0	0	0	0	0	0	0	0	0	0	0	0	0	0	0	0	0	0	0	0
Bacteria;Proteobacteria;Alphaproteobacteria;Rhizobiales;Bradyrhizobiaceae;Bradyrhizobium	0.0669865	0.00109829	0.215756	0.762872	0.600336	0.0645286	0.198626	0.528679	0.00538764	2.71172	0.0354977	0.0469733	0.0190876	0	0.00181186	0.00742097	0.00964495	0.00442238	0.00568481	0.00686794	0	0.00595108	0.00127244	0	0.000730578	0.351461	0.0114555	0.000519052	0	0.000300999	0.984454	0	0	0.00580982	0.38143	0	0.701686	0	0.0229345	0.996614	0	0	0.287635	0.661254	0.0133876	0	0.846275	0.147869	0.00354874
Bacteria;Proteobacteria;Alphaproteobacteria;Rhizobiales;Brucellaceae;Brucella	0	0	0	0	0	0	0	0	0	0	0	0.0367617	0	0	0.00362371	0	0	0	0	0	0	0.00198369	0	0	0	0	0	0	0	0	0	0	0	0	0	0	0	0	0	0	0	0	0	0	0	0	0	0	0
Bacteria;Proteobacteria;Alphaproteobacteria;Rhizobiales;Brucellaceae;Daeguia	0	0	0	0	0	0	0	0	0	0	0	0	0	0	0	0	0	0	0	0	0	0	0	0	0	0	0	0	0	0	0	0	0	0	0	0	0.370008	0	0	0	0	0	0	0	0	0	0	0	0
Bacteria;Proteobacteria;Alphaproteobacteria;Rhizobiales;Brucellaceae;Ochrobactrum	0.102992	0.229542	0.00184407	0.62364	0.104821	0.0177454	0.0791139	0.858274	0.00359176	0.079958	0.00591628	0	0.0593837	0.0556823	0.42941	0.542967	0.0361685	0	0.028424	0.0109887	0	0	0.353739	1.26791	0.000730578	0.514243	0.00229111	0	0.000835708	0	1.1424	0	0	0	0.0451694	0	0.948097	0.0837479	0.0286681	0.781874	0.00574752	0.00993721	0.384712	0.853771	1.04615	0.0439847	1.22136	0.233728	0.00177437
Bacteria;Proteobacteria;Alphaproteobacteria;Rhizobiales;Chelatococcaceae;Camelimonas	0.000837332	0	0.027661	0	0	0.0613022	0	0	0	0	0	0	0	0	0	0	0	0	0	0	0	0	0	0	0	0	0	0	0	0	0	0	0	0	0	0	0	0	0	0	0	0	0	0	0	0	0	0	0
Bacteria;Proteobacteria;Alphaproteobacteria;Rhizobiales;Hyphomicrobiaceae;Blastochloris	0.0108853	0	0.00184407	0.0159536	0.346623	0	0	0.00221205	0	0	0	0	0	0	0.012683	0	0	0	0.410727	0	0	0	0	0	0	0	0	0	0	0	0	0	0	0	0	0	0	0	0	0.159678	0	0	0.00359544	0	0.00765009	0	0.542484	0	0
Bacteria;Proteobacteria;Alphaproteobacteria;Rhizobiales;Hyphomicrobiaceae;Devosia	0	0.00109829	0	0.831037	0.609865	0	0.00504982	0.860486	0.00179588	1.4461	0.00887443	0.00204232	0.0424169	2.62246	0.00724743	0.00123683	0	0.00221119	1.03463	0	0	0	0	0	0	0	0	0	0	0	0	0	0	0	0	0	0	0	0	0.57264	0	0	0.00719088	0.435256	0.686595	0.265327	1.82275	0	0
Bacteria;Proteobacteria;Alphaproteobacteria;Rhizobiales;Hyphomicrobiaceae;Hyphomicrobium	0.0167466	0.0318503	0.00184407	2.03626	0	0.0838872	0.986399	1.13036	0	0	0.00295814	0.00204232	1.48035	1.64532	0.00362371	0	0	0.0011056	0.427782	0	0	0	0	0	0	0	0	0	0	0	0	0	0	0	0	0	0	0	0	0	0	0	2.16086	0.640328	0	0.0808752	1.46626	0	0
Bacteria;Proteobacteria;Alphaproteobacteria;Rhizobiales;Hyphomicrobiaceae;Pedomicrobium	0.0192586	0.0274571	0	0	0	0	0	0.0221205	0	0	0	0	0	0	0	0	0	0	0	0	0	0	0	0	0	0	0	0	0	0	0	0	0	0	0	0	0	0	0	0	0	0	0.622011	0	0	0	0	0	0
Bacteria;Proteobacteria;Alphaproteobacteria;Rhizobiales;Hyphomicrobiaceae;Prosthecomicrobium	0.00251199	0	0	0	0.00595571	0.116152	0	0.391532	0	0	0	0	0	0	0	0	0	0	0	0	0	0	0	0	0	0	0	0	0	0	0	0	0	0	0	0	0	0	0	0	0	0	0	0	0	0	0.0247993	0	0
Bacteria;Proteobacteria;Alphaproteobacteria;Rhizobiales;Hyphomicrobiaceae;Rhodomicrobium	0	0	0	0	0	0	0.00168327	0.254385	0.00179588	0.00228451	0.00591628	0	0	0	0.00181186	0	0.0458135	0	0.0440572	0.00137359	0.00298829	0.00396739	0	0	0	0	0	0	0	0	0	0	0	0	0	0	0	0	0	0	0	0	0.0107863	0	0	0.306474	0	0	0.000887185
Bacteria;Proteobacteria;Alphaproteobacteria;Rhizobiales;Hyphomicrobiaceae;Rhodoplanes	0	0	0	0.564177	0.08338	0.0693683	0	0	0	0.00228451	0.00295814	0	0	0.0017962	0.00543557	0	0	0.0011056	0.160596	0.381858	0	0	0	0	0	0	0	0	0	0	0	0	0	0	0	0	0	0	0	0	0	0	0.373926	0	0.00956261	0.0553356	0.034099	0.00238498	0.00266156
Bacteria;Proteobacteria;Alphaproteobacteria;Rhizobiales;Methylobacteriaceae;Methylobacterium	0.136485	0.00109829	0.0405694	0.80058	0.312079	0	1.0571	0.833942	0.269382	0.0753889	0	0	0.00424169	0	0.00181186	0.00123683	0.0482247	0.0011056	0.00994841	0.392846	0.289864	0.0138859	0	0	0	3.09656	0	0.06021	0.00167142	0.01204	0.00108182	0	0.00128012	0.206248	0	0	1.69594	0	0.00191121	0.693775	0	0.000903383	0	0.0083703	0.00191252	0.00141886	0	0	0.00266156
Bacteria;Proteobacteria;Alphaproteobacteria;Rhizobiales;Methylobacteriaceae;Methylorubrum	0.143184	0	0	0	0	0	0	0.0199084	0	0	0.0769117	0	0.0254501	0.0017962	0	0.0630782	0.0554584	0	0.930887	0.170325	0	0	0	0	0	0	0	0	0	0	0	0	0	0	0	0	0	0	0	0	0	0	0	0.920733	0	0	0	0	0
Bacteria;Proteobacteria;Alphaproteobacteria;Rhizobiales;Methylobacteriaceae;Microvirga	0.000837332	0	0.00184407	0	0	0	0.00168327	0.00884819	0.00179588	0.00228451	0.0118326	0.0183809	1.11556	0.0017962	0.00181186	0.00123683	0.00241124	0	0	0	0	0	0	0	0	0	0	0	0	0	0	0	0	0	0	0	0	0	0	0	0	0	0.959983	0	0.00765009	0	0	0	0
Bacteria;Proteobacteria;Alphaproteobacteria;Rhizobiales;Methylocystaceae;Pleomorphomonas	0	0	0	0	0	0	0	0	0	0	0	0	0	0	0	0	0	0	0	0	0	0	0	0	0	0	0	0.379946	0	0	0	0	0	0	0	0	0	0	0	0	0	0	0	0	0	0	0	0	0
Bacteria;Proteobacteria;Alphaproteobacteria;Rhizobiales;Phyllobacteriaceae;Aminobacter	0	0	0	0	0	0	0	0	0.00359176	0	0	0	0	0	0	0	0	0	0.0014212	0	0	0	0	0	0	0	0	0	0	0	0	0	0	0	0	0	0	0	0	0	0	0	0	0	0	0	0	0	0.000887185
Bacteria;Proteobacteria;Alphaproteobacteria;Rhizobiales;Phyllobacteriaceae;Chelativorans	0.00167466	0	0	0.00290065	0.00119114	0.00161322	0	0	0	0	0	0	0	0	0	0	0	0	0	0	0	0	0	0	0	0	0	0	0	0	0	0	0	0	0	0	0	0	0	0	0	0	0	0	0.742058	0	0	0.0166949	0
Bacteria;Proteobacteria;Alphaproteobacteria;Rhizobiales;Phyllobacteriaceae;Mesorhizobium	0.00753598	0.0219657	0.00737626	0.0333575	0.33352	0.183907	0.76084	0.0729975	0.0251423	0.0365522	0.0384558	0.0163385	0.0721088	0.0808291	0.0289897	0.0185524	0.0132618	0.00442238	0.781661	0.0164831	0.00298829	0.359049	0	0	0	0	0	0	0	0	0	0	0	0	0	0	0	0	0	0	0	0	0.0970769	0.0627773	0.0382504	0.180196	0.33169	0.536621	0.00798467
Bacteria;Proteobacteria;Alphaproteobacteria;Rhizobiales;Phyllobacteriaceae;Nitratireductor	0	0.0296537	0	0.121827	0.00357343	0	0.0117829	0.00663614	0	0	0	0	0	0	0	0	0	0	0	0	0	0	0	0	0	0	0	0	0	0	0	0	0	0	0	0	0	0	0	0	0	0	0.00359544	0.0669624	0.0133876	0.0837129	0.179795	0.174104	0
Bacteria;Proteobacteria;Alphaproteobacteria;Rhizobiales;Phyllobacteriaceae;Phyllobacterium	0.752761	4.67211	0.26739	10.1784	4.45726	0.956637	4.61554	4.57009	0	0	0	0	0	0	0	0	0	0	0	0	0	0	0	0	0	0	0	0	0	0	0	0	0	0	0	0	10.6168	1.37765	0.543929	10.3956	0.00836002	1.02173	14.0402	12.5262	6.47006	5.96774	14.2069	11.3454	0
Bacteria;Proteobacteria;Alphaproteobacteria;Rhizobiales;Rhizobiaceae;Agrobacterium	0.262085	0.676544	0	0	0.0202494	0.743692	1.11096	0	0.589049	0	0	0	0	0	0	0	0	0	1.23076	0	0	0.0218206	0	0	0.262277	0	0	0	0	0.000300999	0	0	0.00128012	0	0	0	0.946533	0	0.000764482	1.56925	0	0.160802	1.83008	0	0.252453	0.706593	1.49726	0	0
Bacteria;Proteobacteria;Alphaproteobacteria;Rhizobiales;Rhizobiaceae;Ensifer	0	0	0	0	0	0	0	0	0	0	0	0	0.135734	0.0017962	0	0	0	0	0	0.00137359	0	0	0	0	0	0	0	0	0	0	0	0	0	0	0	0.370809	0	0	0	0	0	0	0	0	0	0	0	0	0
Bacteria;Proteobacteria;Alphaproteobacteria;Rhizobiales;Rhizobiaceae;Rhizobium	0.010048	0.0955508	0.0608542	0.242204	0.628923	0.0516229	0.674993	2.23417	0.716556	0.0776735	0.292856	0.0142962	0.146338	0.337686	0.150384	0.169445	0.0325517	0.0121615	1.04458	0.597511	0.0239063	1.30725	0.0101795	0.0404984	1.22737	0.0221976	0.00687332	0.00674767	0.00417854	0.00210699	0.00649091	0	0.0373795	0.00871472	0.0200753	0.0103003	0.0790081	0.0108872	0.00382241	0.0743331	0.00470251	0.00903383	0.0970769	2.72035	0.330866	0.0397281	0.291392	0.953994	0.0062103
Bacteria;Proteobacteria;Alphaproteobacteria;Rhizobiales;Rhizobiaceae;Sinorhizobium	0.0519146	0.00549143	0	0.0174039	0.0142937	0.0129057	0.0117829	0.473378	0.0107753	0	0	0.0163385	2.72529	2.62066	0	0	0	0.275293	0.0682177	0.0164831	0	0.0119022	0	0	0.212598	0	0	0	0	0	0	0	0.000256024	0	1.7867	0	0.0172097	0	0.0160541	0.0578146	0.00522502	0.011744	0	0	0.00573756	0	0	0.0238498	0.0195181
Bacteria;Proteobacteria;Alphaproteobacteria;Rhizobiales;Rhodobiaceae;Microbaculum	0	0	0	0.0899202	0	0.0177454	0.0134662	0.0154843	0	0	0	0	0	0	0	0	0	0	0	0	0	0	0	0	0	0	0	0	0	0	0	0	0	0	0	0	0	0	0	0	0	0	0.104268	0	0	0	0.0805977	0	0
Bacteria;Proteobacteria;Alphaproteobacteria;Rhizobiales;Rhodobiaceae;Rhodoligotrophos	0	0	0.0590101	0.0319072	0	0.00645286	0.00168327	0.092906	0	0	0	0	0	0	0	0	0	0	0	0	0	0	0	0	0	0	0	0	0	0	0	0	0	0	0	0	0	0	0	0	0	0	0.00359544	0.0209258	0	0.00283772	0.0650981	0	0
Bacteria;Proteobacteria;Alphaproteobacteria;Rhizobiales;Xanthobacteraceae;Ancylobacter	0	0	0	0	0	0	0	0	0.0107753	0.00456903	0.0177489	0.00408463	0	0.0323317	0.012683	0	0.00843933	0.0011056	0.0497421	0.00686794	0.00298829	0.00198369	0	0	0.11324	0	0	0	0.00250712	0	0	0	0	0	0	0	0.0132984	0.00167496	0.000382241	0	0	0	0	0	0	0	0	0	0.0062103
Bacteria;Proteobacteria;Alphaproteobacteria;Rhizobiales;Xanthobacteraceae;Pseudolabrys	0	0.00109829	0	0	0.00238229	0	0	0	0	0	0	0	0	0	0	0	0	0	0	0	0	0	0	0	0	0	0	0	0	0	0	0	0	0	0	0	0	0	0	0	0	0	0	0	0.288791	0	0	0	0
Bacteria;Proteobacteria;Alphaproteobacteria;Rhodobacterales;Hyphomonadaceae;Hyphomonas	0	0	0	0.53517	0	0	0	0.424713	0	0	0	0	0	0	0	0	0	0	0	0	0	0	0	0	0	0	0	0	0	0	0	0	0	0	0	0	0	0	0	0	0	0	0.00359544	0	0	0	0	1.02077	0
Bacteria;Proteobacteria;Alphaproteobacteria;Rhodobacterales;Rhodobacteraceae;Aliiroseovarius	0	0	0	0	0	0	0	0.738824	0	0	0	0	0	0	0	0	0	0	0	0	0	0	0	0	0	0	0	0	0	0	0	0	0	0	0	0	0	0	0	0	0	0	0	0	0	0	0	0	0
Bacteria;Proteobacteria;Alphaproteobacteria;Rhodobacterales;Rhodobacteraceae;Amaricoccus	0.00334933	0.00439314	0	0.0261059	0.0512191	0.00161322	0.38042	0	0	0	0	0	0	0	0	0	0	0	0	0	0	0	0	0	0	0	0	0	0	0	0	0	0	0	0	0	0	0	0	0	0	0	0.888074	0	0	0	0	0	0
Bacteria;Proteobacteria;Alphaproteobacteria;Rhodobacterales;Rhodobacteraceae;Oceanicella	0.00837332	0.00219657	0	0.397389	0.00357343	0.00322643	0.00336655	0.0110602	0	0	0	0	0	0	0	0	0	0	0	0	0	0	0	0	0	0	0	0	0	0	0	0	0	0	0	0	0	0	0	0	0	0	0.0215726	0.188332	0	0.00283772	0	0	0
Bacteria;Proteobacteria;Alphaproteobacteria;Rhodobacterales;Rhodobacteraceae;Paenirhodobacter	0	0	0	0	0	0	0	0	0	0	0	0	0	0	0	0	0	0	0	0	0	0	0	0	0	0	0.756066	0	0	0	0	0	0	0	0	0	0	0	0	0	0	0	0	0	0.327041	0	0	0	0
Bacteria;Proteobacteria;Alphaproteobacteria;Rhodobacterales;Rhodobacteraceae;Paracoccus	0.0510772	0	0.00737626	0.261059	0	0.00161322	0.0538648	0.440197	0.371747	0	0.689247	0.00204232	1.78363	0.00898101	0.730178	0	0.0108506	0	0	0.208785	1.63758	0.341195	1.01923	0.445483	0.00730578	0.421754	0.00229111	0.0939484	0.000835708	0	0.231509	0	0.000256024	0	0	0	0	0	0	0.00275308	0	0.0162609	0.0826951	0.125555	0.0745883	0.0695243	0.0929973	0	0.0150822
Bacteria;Proteobacteria;Alphaproteobacteria;Rhodobacterales;Rhodobacteraceae;Phaeobacter	0	0	0	0	0	0	0	0	0	0	0	0	0	0	0	0	0	0	0	0	0	0	0	0.548287	1.95064	0.00369959	0	0	0.000835708	0	0	0	0	0	0	0	0	0	0	0	0	0	0	0	0	0	0	0	0
Bacteria;Proteobacteria;Alphaproteobacteria;Rhodobacterales;Rhodobacteraceae;Rhodobacter	0.000837332	0.686428	0	0	0.119114	0.158095	0.0067331	0.933484	0	0	0	0	0	0	0	0	0	0	0	0	0	0	0	0	0	0	0	0	0	0	0	0	0	0	0	0	0	0	0	0	0	0	0	0.903993	0.69042	0.00141886	0	0.00238498	0
Bacteria;Proteobacteria;Alphaproteobacteria;Rhodobacterales;Rhodobacteraceae;Rhodovulum	0.0167466	0.218559	0	0.142132	0.418091	0.414596	0	0.758732	0	0	0	0	0	0	0	0	0	0	0	0	0	0	0	0	0	0	0	0	0	0	0	0	0	0	0	0	0	0	0	0.415715	0.000522502	0	0.0107863	0.0627773	0.743971	0	0.00309991	0	0
Bacteria;Proteobacteria;Alphaproteobacteria;Rhodobacterales;Rhodobacteraceae;Rubribacterium	0	0.282259	0	0	0	0.0790476	0	2.17223	0	0	0	0	0	0	0	0	0	0	0	0	0	0	0	0	0	0	0	0	0	0	0	0	0	0	0	0	0	0	0	0	0	0	0	0	0	0	0	1.20442	0
Bacteria;Proteobacteria;Alphaproteobacteria;Rhodobacterales;Rhodobacteraceae;Rubrimonas	0	0.0626023	0	0	0	0.00967929	0	0.320747	0	0	0	0	0	0	0	0	0	0	0	0	0	0	0	0	0	0	0	0	0	0	0	0	0	0	0	0	0	0	0	0	0	0	0	0	0	0	0	0.228958	0
Bacteria;Proteobacteria;Alphaproteobacteria;Rhodospirillales;Acetobacteraceae;Acidocella	0	0	0	0.00145033	0	0	0	0	0	0	0	0	0	0	0	0	0	0	0	0	0	0	0	0	0	0	0	0	0	0	0	0	0	0	0	0	0.510032	0.000837479	0	0	0	0	0	0	0	0	0	0	0
Bacteria;Proteobacteria;Alphaproteobacteria;Rhodospirillales;Acetobacteraceae;Craurococcus	0.0494026	0	0	0	0	0	0	0.00884819	0	0	0	0	0	0	0	0	0	0	0	0	0	0	0	0	0	0	0	0	0	0	0	0	0	0	0	0	0	0	0	0	0	0	0.373926	0.0209258	0	0	0	0.00238498	0
Bacteria;Proteobacteria;Alphaproteobacteria;Rhodospirillales;Acetobacteraceae;Endobacter	0	0	0.00368813	0.729514	0	0	0	0	0.0251423	0	0	0	0	0	0	0	0	0	0	0	0.430313	0	0	0	0	0	0	0	0	0	0	0	0	0	0	0	0	0	0	0	0	0	0	0	0	0	0	0	0
Bacteria;Proteobacteria;Alphaproteobacteria;Rhodospirillales;Acetobacteraceae;Roseomonas	0.000837332	0	0.084827	1.91588	0	0	0	1.27193	0	0	0	0	0	0	0	0	0	0	0	0	0	0	0	0	0	0	0	0	0.311719	0	0	0	0	0	0	0	0.000782258	0.0175871	0.00229345	0	0.000522502	0.188807	0.00359544	0	0	0.568964	0	0.0262348	0
Bacteria;Proteobacteria;Alphaproteobacteria;Rhodospirillales;Geminicoccaceae;Candidatus Combothrix	0.00418666	0.0406366	0.00184407	0	0	0	0.00841637	0.0221205	0	0	0.706996	0	0	0	0	0	0.00120562	0	0	0	0	0	0	0	0	0	0	0	0	0	0	0	0	0	0	0	0	0	0	0	0	0	0	0.117184	0	0	0	0	0
Bacteria;Proteobacteria;Alphaproteobacteria;Rhodospirillales;Geminicoccaceae;Candidatus Halyseosphaera	0.00418666	0.0318503	0.00184407	0	0.0273963	0	0.0067331	0.597253	0	0	0	0	0	0	0	0	0	0	0	0	0	0	0	0	0	0	0	0	0	0	0	0	0	0	0	0	0	0	0	0	0	0	0	0.782623	0.18934	0	0	0	0
Bacteria;Proteobacteria;Alphaproteobacteria;Rhodospirillales;Geminicoccaceae;Geminicoccus	0.000837332	0.0219657	0	0.00145033	0.00238229	0	0.0067331	0.00884819	0	0	0	0	0	0	0	0	0	0	0	0	0	0	0	0	0	0	0	0	0	0	0	0	0	0	0	0	0	0	0	0	0	0	0	0.00418515	0.00382504	0	0	0	0
Bacteria;Proteobacteria;Alphaproteobacteria;Rhodospirillales;Rhodospirillaceae;Azospirillum	0.00502399	0.296537	0.0165966	0.0638144	0.00238229	0.141963	0.00168327	0.00221205	0.00179588	0.100519	0.0680373	0.00408463	0.00212085	0.0017962	0	0.00371048	0.0373742	0.0243231	0	0	0.0806837	0.78951	1.61727	0	0.00146116	0.0110988	0	0	0	0.000300999	0	0	0	0	0	0	0.0117339	0.000837479	0.00611586	0.812158	0.00522502	0	0.0215726	0.142295	0	0.00141886	0	0.0524697	0.000887185
Bacteria;Proteobacteria;Alphaproteobacteria;Rhodospirillales;Rhodospirillaceae;Defluviicoccus	0	0.0219657	0.00184407	0	0.00119114	0.0709815	0.0235658	0.00663614	0	0	0	0	0	0	0	0	0	0	0	0	0	0	0	0	0	0	0	0	0	0	0	0	0	0	0	0	0	0	0	0.195468	0	0	0	0	0	0.0666865	0.0712979	0.519927	0
Bacteria;Proteobacteria;Alphaproteobacteria;Rhodospirillales;Rhodospirillaceae;Dongia	0.0167466	0.325093	0.0055322	0.378535	0.207259	0.0129057	0	0	0	0.895529	0.674456	0	0	0.00359241	0	0.210261	0.00120562	0.613605	0	0.00274718	0.875568	0.00198369	0	0	0	0	0	0	0	0	0	0	0	0	0	0	0	0	0	0	0	0	0.719088	0.874697	0	0.275259	0	0	0
Bacteria;Proteobacteria;Alphaproteobacteria;Rhodospirillales;Rhodospirillaceae;Inquilinus	0	0	0	0	0	0	0	0	0	0.322116	0	0	0	0	0	0	0	0	0	0	0	0	0	0	0	0	0	0	0	0	0	0	0	0	0	0	0	0	0	0	0	0	0	0	0	0	0	0	0
Bacteria;Proteobacteria;Alphaproteobacteria;Rhodospirillales;Rhodospirillaceae;Lacibacterium	0.000837332	0.00439314	0	0.0101523	0.129835	0.00483965	0.0875303	0	0	0	0	0	0	0	0	0	0	0	0	0	0	0	0	0	0	0	0	0	0	0	0	0	0	0	0	0	0	0	0	0	0	0	0.319994	0	0	0	0	0	0
Bacteria;Proteobacteria;Alphaproteobacteria;Sphingomonadales;Erythrobacteraceae;Altererythrobacter	0	0	0	0	0	0	0	0	0	0	0	0	0	0	1.47848	0.00123683	0	0	0.0923781	0.207412	0	0	0	0	0	0	0	0	0	0	0	0	0	0	0	0	0	0	0	0	0	0	0	0	0	0	0	0	0
Bacteria;Proteobacteria;Alphaproteobacteria;Sphingomonadales;Erythrobacteraceae;Porphyrobacter	0	0	0.00184407	0	0	0	0.883719	0	0	0	0	0	0	0	0	0	0	0	0	0	0	0	0	0	0	0	0	0	0	0	0	0	0	0	0	0	0	0	0	0	0	0	0	0	0	0	0	0.965919	0
Bacteria;Proteobacteria;Alphaproteobacteria;Sphingomonadales;Sphingomonadaceae;Novosphingobium	0.0996425	0.753424	0.0663864	3.75489	0.496706	0.125831	0.826488	1.93554	2.58966	5.07162	4.31593	3.3106	0.57687	0.00359241	0.012683	1.0278	0.025318	0.530686	2.62638	0.278838	3.88477	3.81861	0.00381733	0.00311526	0	0	0	0	0.000835708	0	0	0	0	0	0	0	1.61067	0.175871	0.118112	1.17281	0	0.0225846	4.83227	0.477107	1.48985	0.317825	1.32056	3.98292	0.0177437
Bacteria;Proteobacteria;Alphaproteobacteria;Sphingomonadales;Sphingomonadaceae;Sandaracinobacter	0	0.00109829	0	0	0	0	0	0	0	0	0	0	0	0	0	0	0	0	0	0	0	0	0	0	0	0	0	0	0	0	0	0	0	0	0	0	0	0	0	0.812158	0	0.00632368	0	0	0	0	0	0	0
Bacteria;Proteobacteria;Alphaproteobacteria;Sphingomonadales;Sphingomonadaceae;Sandarakinorhabdus	0	0	0	0	0	0	0	0.165904	0	0	0	0	0	0	0	0	0	0	0	0	0	0	0	0	0	0	0	0	0	0	0	0	0	0	0	0	0	0	0	0	0	0	0.737065	0	0	0	0	0	0
Bacteria;Proteobacteria;Alphaproteobacteria;Sphingomonadales;Sphingomonadaceae;Sphingobium	0	0	0	0	0	0	0	0	0	0	0	0	0	0	0	0.00123683	0	0	0	0.0192302	0	0	0	0	0	0	0	0	0	0	0	0	0	0	0.51192	0	0	0	0	0	0	0	0	0	0	0	0	0	0.000887185
Bacteria;Proteobacteria;Alphaproteobacteria;Sphingomonadales;Sphingomonadaceae;Sphingomonas	0.650607	1.99668	0.346684	2.32487	5.05759	0.241982	0.764207	3.13005	0.341217	3.26	1.57373	1.39694	2.31172	1.89859	0.703	0.38589	0.00241124	0.0619133	0.252974	0.456031	0	0.0634782	1.2699	1.42679	0	0	0.00229111	0.0145335	1.26443	0.000300999	0	0.00197511	0.0010241	0.718965	0.0150565	1.75619	0.749404	0.0636484	0.0978537	0.550615	0.00209001	0.130087	3.50915	0.983511	2.17262	0.605854	0.0619982	4.2095	0.146386
Bacteria;Proteobacteria;Alphaproteobacteria;Sphingomonadales;Sphingomonadaceae;Sphingopyxis	0	0	0	0	0	0	0	0	0.0233464	0.0342677	0.0650791	0.038804	0.0339335	0.0323317	0.0670387	0.0185524	0	0.0309567	0.0369512	0.00274718	0.0328711	0.0138859	0	0.00623053	0.00292231	0	0	0	0.000835708	0	0.00108182	0	0	0.00435736	0	0	0.758008	0.000837479	0.00229345	1.31046	0.00209001	0	0	0	0	0	0	0	0.00266156
Bacteria;Proteobacteria;Alphaproteobacteria;Sphingomonadales;Sphingomonadaceae;Sphingosinicella	0	0	0	0	0	0	0	0	0	0	0	0	0	0	0	0	0	0	0	0.39422	0	0	0	0	0	0	0	0	0	0	0	0	0	0	0	0	0	0	0	0	0	0	0	0	0	0	0	0	0.15437
Bacteria;Proteobacteria;Betaproteobacteria;Burkholderiales;Alcaligenaceae;Achromobacter	0	0.00329486	0.0147525	0.00290065	0.00357343	0	0	0	0.00359176	0	0	0.00408463	0.0148459	0.00718481	0.00543557	0.850938	0.520827	0.132671	0.272871	0	0.00896486	0.150761	0	0	0	0	0	0	0	0	0.445709	0	0.000768073	0	0	0	0	0	0	0.0165185	0	0	0	0.28459	0.00956261	0	0	0	0
Bacteria;Proteobacteria;Betaproteobacteria;Burkholderiales;Alcaligenaceae;Alcaligenes	0.0561012	0.0483246	0.0295051	0.00435098	0.00238229	0.00645286	0.0639644	0	0	0.00456903	0.00887443	0	0.00212085	0.00718481	0.00724743	0.0210261	0.00241124	0.0895532	0.0255816	0.0659323	0	0.0158696	0	0	0	0	0	0	0	0	0.217445	0	0	0	0	0	0	0	0	0	0	0	0.00719088	0.0083703	0.00191252	0	0.0154996	0	0.000887185
Bacteria;Proteobacteria;Betaproteobacteria;Burkholderiales;Alcaligenaceae;Azohydromonas	0	0.00219657	0.0866711	0	0.229891	0	0	0.477802	0	0	0	0	0.00212085	0	0	0	0	0	0.0113696	0	0	0	0	0	0	0	0	0	0	0	0	0	0	0	0	0	0.213557	0	0.052367	0	0	0	0.708302	0.0083703	0	0.0638488	0.753278	0.677335	0.00177437
Bacteria;Proteobacteria;Betaproteobacteria;Burkholderiales;Alcaligenaceae;Derxia	0	0	0	0	0	0	0	0	0	0	0	0	0	0	0	0	0.00120562	0	0	0	0.218145	0	0	0	0	0	0	0	0	0	0	0	0	0	0	0	0	0	0	0	0	0	0	0	0	0	0	0	0
Bacteria;Proteobacteria;Betaproteobacteria;Burkholderiales;Burkholderiaceae;Burkholderia	0.0410292	0.284456	0	0.436548	0.0786154	0	0.00841637	0.192448	0.0089794	0.0159916	0.00887443	0.0102116	0.0169668	0.0143696	0.0271779	0.0408153	0.00120562	0	0.162017	0.00549435	1.29094	0.00595108	0.889437	0.00623053	0.00146116	0.373659	0	0	0.415347	0.000300999	0.532254	0	0.00486446	0	0.0200753	0.00515013	0.0805726	0.00167496	0.00305793	0.0110123	0.0015675	0.00180677	0.0179772	0.0962585	0.0153002	0	0.0216994	0.00476997	0.00266156
Bacteria;Proteobacteria;Betaproteobacteria;Burkholderiales;Burkholderiaceae;Lautropia	0.0284693	0.162546	0	0.229152	0.163187	0	0	0.694583	0	0.125648	0	0	0	0	0	0	0	0	0	0	0	0	0.00127244	0	0	0.369959	0	0	0	0	0	0	0	0	0	0	0	0	0	0	0	0	0	0.171591	0	0	0	0	0
Bacteria;Proteobacteria;Betaproteobacteria;Burkholderiales;Burkholderiaceae;Pandoraea	0	0.629318	0.0313491	0	0.0726597	0	0	0	0	0	2.80136	0.00204232	0.00636254	0	1.06718	0.00247366	0.00120562	0	0	0	0	0	0	0	0	0	0	0	0	0	0	0	0	0	0	0	0.589823	0.122272	0	0	0	0	0.00359544	0.56081	0	0	0.00309991	0	0.0496824
Bacteria;Proteobacteria;Betaproteobacteria;Burkholderiales;Burkholderiaceae;Paraburkholderia	0.0217706	0.00878628	0.0608542	0.0493111	0.0464546	0.00322643	0.0471317	0.0154843	0.0484888	0.0502593	0.103535	0.0612695	0.0127251	0.0449051	0.0326134	0.00123683	0.0855989	0	0.0127908	0.00137359	0	0	0	0	0	0	0	0	0	0	0	0	0	0	0	0	0	0	0	0	0	0	0.0215726	0.142295	0.00382504	0	0.0247993	0.00953994	0
Bacteria;Proteobacteria;Betaproteobacteria;Burkholderiales;Burkholderiaceae;Ralstonia	0.0921065	0.415152	0.437044	0.00290065	0.0142937	0	0.00336655	0.0154843	0	0	0	0	0	0	0	0	0	0	0	0	0	0	1.99774	0	0	0	0	0	0	0	0	0	0	0	0	0	0.000782258	0.00334992	0.000764482	0.677257	0.000522502	0.00632368	0.298422	0.757512	0.0420755	0	0.034099	0.00476997	0
Bacteria;Proteobacteria;Betaproteobacteria;Burkholderiales;Comamonadaceae;Acidovorax	0.00251199	0.00878628	0.027661	0.0174039	0.366872	0.00161322	0.00336655	0.121663	0.0413052	0.0548283	0.0798698	0.0245078	0.0296918	0.1419	0.0471083	0	0	0	0.0454784	0.00137359	0.0239063	0	0.0458079	0	0	0.0147984	0	0	0	0	0	0	0	0	0	0	0.373137	0	0	0	0	0	0.147413	0.548255	0.0229503	0.00283772	0.0371989	0.0214649	0.00266156
Bacteria;Proteobacteria;Betaproteobacteria;Burkholderiales;Comamonadaceae;Caenimonas	0	0	0	0	0	0	0.67331	0	0	0	0	0	0	0	0	0	0	0	0.0014212	0	0	0	0	0	0	0	0	0	0	0	0	0	0	0	0	0	0	0	0	0	0	0	0	0	0	0.00141886	0.793577	0	0
Bacteria;Proteobacteria;Betaproteobacteria;Burkholderiales;Comamonadaceae;Caldimonas	0	0	0.0110644	0	0	0	0	0.00884819	0	0	0	0	0	0	0	0	0	0	0	0	0	0	0	0	0	0	0	0	0	0	0	0	0	0	0	0	0	0	0	0	0	0	0.316399	0.0460367	0.00956261	0.0567545	0.00309991	0.116864	0
Bacteria;Proteobacteria;Betaproteobacteria;Burkholderiales;Comamonadaceae;Comamonas	0	0.0109829	0.0295051	0	0	0	0.00168327	0.00221205	0.0197547	0.0274142	0.0118326	0.00408463	0.00848338	0.0125734	0.00905928	0.00123683	0	0.0851308	0.52016	0	0	0	0	0	0	0	0	0	0	0	0	0	0	0	0	0	0	0	0	0	0	0	2.40895	0	0	0.00141886	0	0.744115	0
Bacteria;Proteobacteria;Betaproteobacteria;Burkholderiales;Comamonadaceae;Curvibacter	0	0	0	0	0	0	0	0	0	0	0	0	0	0	0	0.150893	0	0	0	0.00137359	0	0	2.68358	0.88162	0	0	0	0.0010381	0.000835708	0	0.0162273	0.0849299	0	0.0188819	0.531995	0	0	0.0217745	0	0	0	0	0	0	0	0	0	0	0.0248412
Bacteria;Proteobacteria;Betaproteobacteria;Burkholderiales;Comamonadaceae;Delftia	1.00229	1.69246	1.15623	1.13561	4.50609	0.734013	1.21364	2.34919	14.6418	13.4672	12.6845	10.473	13.4165	11.3969	10.9871	0.0197892	0.00482247	0.00995036	0	0	0	0	0	0	0	0	0	0	0	0	0	0	0	0	0	0	3.41221	0.249569	0.35472	4.39666	0.015675	0.462532	3.85431	4.0596	2.80376	3.40669	5.62014	7.434	0
Bacteria;Proteobacteria;Betaproteobacteria;Burkholderiales;Comamonadaceae;Hydrogenophaga	0	0.015376	0.00737626	0	0.00119114	0	0	0	0	0	0	0	0	0	0	0	0	0	0	0	0	0	0	0	0	0	0	0	0	0	0	0	0	0	0	0	0	0	0	0	0	0	0	0.00418515	1.14369	0.00425659	0	0	0
Bacteria;Proteobacteria;Betaproteobacteria;Burkholderiales;Comamonadaceae;Kinneretia	0	0.0142777	0	0.062364	0.00595571	0	0	0.103966	0	0	0	0	0	0	0	0	0	0	0	0	0	0	0	0	0	0	0	0	0	0	0	0	0	0	0	0	0	0	0	0	0	0	0	0.456181	1.2068	0.222761	0.0123996	0.0691645	0
Bacteria;Proteobacteria;Betaproteobacteria;Burkholderiales;Comamonadaceae;Pelomonas	0.0133973	0.344862	0.0442576	0.451051	0.153657	0	0	0.495498	0.0341217	0.00456903	0.00295814	1.51744	0.144218	0	0.143137	0	0	0	0.866933	0.333782	0.0239063	0	0.483528	0	1.92361	2.64151	0.332211	0	0	0.000300999	0.00108182	0.43255	0.000256024	0	0.316186	0.303857	0	0.0142371	0	0.880985	0	0	0.269658	0.0292961	0	0.31215	0.499086	0.841899	0.000887185
Bacteria;Proteobacteria;Betaproteobacteria;Burkholderiales;Comamonadaceae;Polaromonas	0	0.00988457	0.00184407	0.643945	0	0.0871136	0	0	0.00359176	0.00456903	0	0.00408463	0.0106042	1.70999	0	0	0	0	0	0	0	0	0	0	0	0	0	0	0	0	0	0	0	0	0	0	0	0	0	0	0	0	0	0.703105	0	0	0	0	0
Bacteria;Proteobacteria;Betaproteobacteria;Burkholderiales;Comamonadaceae;Ramlibacter	0	0	0	0.427846	0	0	0	0.639282	0	0.00228451	0.00591628	0	0	0	0	0.00123683	0.00120562	0	0.0028424	0	0	0	0	0	0	0	0	0	0	0	0	0	0	0	0	0	0	0	0	0	0	0	0.00359544	0	0.47048	0.00283772	0	0	0
Bacteria;Proteobacteria;Betaproteobacteria;Burkholderiales;Comamonadaceae;Schlegelella	0.00167466	0	0.055322	0	0	0	0	0.0287566	0	0	0	0	0	0	0	0.0247366	0	0	0.00568481	0	0	0	0	0	0	0	0	0	0	0	0	0	0	0	0	0	0	0	0	0	0	0	0.0790997	0.0334812	0	0.00141886	0	0.00476997	0.156145
Bacteria;Proteobacteria;Betaproteobacteria;Burkholderiales;Comamonadaceae;Variovorax	0.0242826	0.023064	0.0110644	0	0.0345431	0.00645286	0.136345	0.0641494	0.23526	0	0.322438	0.0183809	0	0.0017962	0.0362371	0	0.0626921	0.0011056	0.524423	0	0	1.46595	0	0	0.00292231	0	0	0	0	0	0	0	0	0	0	0	0.090742	0.000837479	0.052367	0.211987	0	0.0388455	0.154604	0.154851	0.575669	0	0.00309991	0	0.114447
Bacteria;Proteobacteria;Betaproteobacteria;Burkholderiales;Comamonadaceae;Xenophilus	0	0	0	0	0	0	0	0	0	0	0	0	0	0	0	0	0	0	0	0	0	0	0	0	0	0	0	0	0	0	0	0	0	0	0	0	0	0	0	0	0	0	0	0	0	0	0	0	0
Bacteria;Proteobacteria;Betaproteobacteria;Burkholderiales;Oxalobacteraceae;Duganella	0	0	0	0	0	0	0	0	0	0	0	0	0	0	0	0	0	0	0	0	0	0	0	0	0	0	0	0	0	0	0.174173	0	0	0	0	0	0	0	0	0	0	0	0	0	0	0	0	0	0
Bacteria;Proteobacteria;Betaproteobacteria;Burkholderiales;Oxalobacteraceae;Glaciimonas	0	0	0	0	0	0	0	0	0	0	0	0	0	0	0	0	0	0	0	0	0	0	0	0	0	0	0	0	0	0	0	0	0	0	0	0	0	0	0	0	0	0	0	0	0.300266	0	0	0	0
Bacteria;Proteobacteria;Betaproteobacteria;Burkholderiales;Oxalobacteraceae;Herbaspirillum	0.18505	0.889611	0.199159	0.716461	1.8558	0.127444	0.0100996	0.508771	0.501051	1.2542	0	0.0245078	0.0381752	0.26943	0.0960284	0	0	0	0	0	0	0	0.125972	0	0	0	0.57965	0	0	0	0	0.410824	0	0	0	0	1.65604	0.185083	0.107028	0.781874	0.00470251	0.104792	1.01391	0.514774	0.480043	0.343365	0.247993	0.157409	0
Bacteria;Proteobacteria;Betaproteobacteria;Burkholderiales;Oxalobacteraceae;Janthinobacterium	0	0	0	0	0	0	0	0	0.00359176	0	0	0	0	0.0017962	0	0	0	0	0	0	1.06383	0	0	0	0	0	0	0	0	0	0	0	0	0	0	0	0	0	0	0	0	0	0	0	0	0	0	0	0
Bacteria;Proteobacteria;Betaproteobacteria;Burkholderiales;Oxalobacteraceae;Massilia	0	0.419545	0	0.813633	0.128643	0.0193586	0.153178	0.0132723	0	0	0	0.00408463	0.00212085	0.00359241	0	0	0.00120562	0	0	0	0.083672	0	0	0	0	0	0	0	0	0	0	0	0	0	0	0	0.127508	0.0971475	0.0152896	0	0	0	1.81929	1.25555	0	0	0	0.00238498	0
Bacteria;Proteobacteria;Betaproteobacteria;Burkholderiales;Oxalobacteraceae;Oxalicibacterium	0	0.00329486	0	0	0	0	0	0	0	0	0	0	0	0	0	0	0	0	0	0	0	0	0	0	0	0	0	0	0	0	0	0	0	0	0	0	0.602339	0	0	0	0	0	0	0	0	0	0	0	0
Bacteria;Proteobacteria;Betaproteobacteria;Burkholderiales;Sutterellaceae;Sutterella	0	0	0	0	0	0	0	0	0	0	0	0	0	0	0	0	0	0	0	0	0	0	0	0	0	1.8276	0	0	0	0	0	0	0	0	0	0	0	0	0	0	0	0	0	0	0	0	0	0	0
Bacteria;Proteobacteria;Betaproteobacteria;Gallionellales;Gallionellaceae;Sideroxydans	0	0	0	0	0	0	0	0	0	0	0	0	0	0	0	0	0	0	0	0	0	0	0	0	0	0	0	0	0	0	0	0	0	0	0	3.81109	0	0	0	0	0	0	0	0	0	0	0	0	0
Bacteria;Proteobacteria;Betaproteobacteria;Methylophilales;Methylophilaceae;Methylotenera	0	0	0	0	0	0	0	0	0	0	0	0	0	0	0	0	0	0	0	0	0	0	0	0	0	0	0	0	0	0	0	0	0	0	0	0	0.464661	0	0	0	0	0	0	0	0	0	0	0	0
Bacteria;Proteobacteria;Betaproteobacteria;Neisseriales;Neisseriaceae;Morococcus	0	0	0	0	0	0	0	0	0	1.81162	0	0	0	0	0	0	0	0	0	0	0	0	0	0	0	0	0	0	0	0	0	0	0	0	0	0	0	0	0	0	0	0	0	0	0	0	0	0	0
Bacteria;Proteobacteria;Betaproteobacteria;Neisseriales;Neisseriaceae;Neisseria	0.0385173	0.00219657	0	1.76215	0.0976737	0	0	0.0331807	0.0377135	0.164485	0.0562047	0.00204232	0	0.547842	0.063415	0	0	0	0.0241604	0	0.298829	0.00198369	0	0	0	0	0	0	0	0	0	0	0	0	0	0	0	0	0	0	0	0	0	0	0	0	0.167395	0.653486	0.000887185
Bacteria;Proteobacteria;Betaproteobacteria;Neisseriales;Neisseriaceae;Prolinoborus	0	0	0	0	0	0	0	0	0	0.785873	0	0	0	0.00359241	0	0	0	0	0	0	0	0	0	0	0	0	0	0	0	0	0	0	0	0	0	0	0	0	0	0	0	0	0	0	0	0	0	0	0
Bacteria;Proteobacteria;Betaproteobacteria;Neisseriales;Neisseriaceae;Snodgrassella	0	0	0	0	0	0	0	0	0	0	0	0	0	0	0	0	0	0	0	0.00137359	0	0	0	0	0	0	0	0	0	0	0	0	0	0	0	0	0	0	0	0	0	0	0	0	0	0	0	0	0
Bacteria;Proteobacteria;Betaproteobacteria;Nitrosomonadales;Gallionellaceae;Sideroxydans	0	0	0	0	0	0	0	0	0	0	0	0	0	0	0	0	0	0	0	0	0	0	0	0	0	0	0	0	0	0	0	0	0	0	0	0	0	0	0	0	0	0	0	0	0	0	0	0	0
Bacteria;Proteobacteria;Betaproteobacteria;Nitrosomonadales;Methylophilaceae;Methylobacillus	0.000837332	0	0	0	0	0	0.456168	0	0	0	0	0	0	0	0	0	0	0	0	0	0	0	0	0	0	0	0	0	0	0	0	0	0	0	0	0	0	0	0	0	0	0	0	0	0	0	0	0	0
Bacteria;Proteobacteria;Betaproteobacteria;Nitrosomonadales;Methylophilaceae;Methylophilus	0	0	0	0.648296	0	0	0	0	0	0	0	0	0	0	0	0	0	0	0	0	0	0	0	0	0	0	0	0	0	0	0	0	0	0	0	0	0	0	0	0	0	0	0	0	0.0784134	0.246882	0.167395	0	0
Bacteria;Proteobacteria;Betaproteobacteria;Nitrosomonadales;Methylophilaceae;Methylotenera	0	0	0	0.234953	0	0	0	0	0	0	0	0	0	0	0	0	0	0	0	0	0	0	0	0	0	0	0	0	0	0	0	0	0	0	0	0	0	0	0	0	0	0	0	0.242739	0	0.00851317	0	0	0
Bacteria;Proteobacteria;Betaproteobacteria;Nitrosomonadales;Nitrosomonadaceae;Nitrosospira	0.00167466	0.0593074	0	0	0	0.0984061	0	0	0.00179588	0.00913805	0.00887443	0	0	0.00898101	0.00362371	0	0.00361685	0	0	0	0.0119531	0	0	0	0	0	0	0	0	0	0	0	0	0	0	0	0.552274	0	0	0.693775	0	0	0	0	0	0	0.0185995	0	0
Bacteria;Proteobacteria;Betaproteobacteria;Nitrosomonadales;Sterolibacteriaceae;Denitratisoma	0.0318186	0.0658971	0	0	0.0190583	0	0.0252491	0.00663614	0	0	0	0	0	0	0	0	0	0	0	0	0	0	0	0	0	0	0	0	0	0	0	0	0	0	0	0	0	0	0	0	0	0	0.337971	0	0	0	0	0.217034	0
Bacteria;Proteobacteria;Betaproteobacteria;Nitrosomonadales;Sterolibacteriaceae;Sterolibacterium	0.00334933	0.0549143	0	0	0.0369254	0	0.0521815	0	0	0	0	0	0	0	0	0	0	0	0	0	0	0	0	0	0	0	0	0	0	0	0	0	0	0	0	0	0	0	0	0	0	0	0.186963	0.435256	0.00573756	0	0	0.150254	0
Bacteria;Proteobacteria;Betaproteobacteria;Rhodocyclales;Zoogloeaceae;Azoarcus	0.00837332	0.015376	0	0	0.213215	0	0.257541	0.305262	0.00718352	0.0159916	0.00591628	0.00612695	0.00212085	0.0395165	0.0235541	0.00123683	0.00241124	0	0	0	0.0448243	0.00198369	0	0	0	0	0	0	0	0	0	0	0	0	0	0	0	0	0	0	0	0	0.0179772	0.636143	0	0.00141886	0.371989	0.116864	0
Bacteria;Proteobacteria;Betaproteobacteria;Rhodocyclales;Zoogloeaceae;Thauera	0.00669865	0.00439314	0.0903592	0	0	0	0	0	0	0	0	0	0	0	0	0	0	0	0	0	0	0	0	0	0	0	0	0	0	0	0	0	0	0	0	0	0	0	0	0	0	0	0.00719088	0.12974	0	0	0	0.207494	0
Bacteria;Proteobacteria;Betaproteobacteria;Rhodocyclales;Zoogloeaceae;Zoogloea	0	0.0658971	0	0.00145033	0.0107203	0	0	0	0	0	0	0	0	0	0	0	0	0	0	0	0	0	0	0	0	0	0	0	0	0	0	0	0	0	0	0	0	0	0	0	0	0	0.287635	0	0	0	0	0	0
Bacteria;Proteobacteria;Deltaproteobacteria;Desulfobacterales;Desulfobacteraceae;Desulfobacter	0	0	0	0	0	0	0	0	0	0	0	0	0	0	0	0	0	0	0	0	0	0	0	0	0	0	0	0	0	0	0	0	0	0	0	0	0	0	0	0	0	0	0	0.297146	0	0	0	0	0
Bacteria;Proteobacteria;Deltaproteobacteria;Desulfobacterales;Desulfobulbaceae;Desulfobulbus	0	0	0	0	0	0	0	0	0	0	0	0	0	0	0	0	0	0	0	0	0	0	0	0	0	0	0	0	0	0	0	0	0	0	0	0	0	0	0	0	0	0	0	0.456181	0	0	0	0.00715495	0
Bacteria;Proteobacteria;Deltaproteobacteria;Desulfobacterales;Desulfobulbaceae;Desulfopila	0	0	0.0165966	0	0	0	0	0	0	0	0	0	0	0	0	0	0	0	0	0	0	0	0	0	0	0	0	0	0	0	0	0	0	0	0	0	0	0	0	0	0	0	0	0	0	0	0	0	0
Bacteria;Proteobacteria;Deltaproteobacteria;Desulfobacterales;Desulfobulbaceae;Desulfotalea	0	0	0	0	0	0	0.176744	0.0442409	0	0	0	0	0	0	0	0	0	0	0	0	0	0	0	0	0	0	0	0	0	0	0	0	0	0	0	0	0	0	0	0.192715	0	0	0.0790997	0	0	0	0	0	0
Bacteria;Proteobacteria;Deltaproteobacteria;Desulfovibrionales;Desulfomicrobiaceae;Desulfomicrobium	0	0	0	0	0.631306	0.127444	0.00168327	0	0	0	0	0	0	0	0	0	0	0	0	0	0	0	0	0	0	0	0	0	0	0	0	0	0	0	0	0	0.881605	0	0	0	0	0	0	1.2681	1.11691	0.148981	0	1.80782	0
Bacteria;Proteobacteria;Deltaproteobacteria;Desulfuromonadales;Desulfuromonadaceae;Desulfuromonas	0	0	0	0	0	0	0.00168327	0.0154843	0	0.927512	0.00295814	0.00204232	0	0.00538861	0	0	0	0	0	0	0	0	0	0	0	0	0	0	0	0	0	0	0	0	0	0	0	0	0	0	0	0	0	0	0.942873	0	0	0	0
Bacteria;Proteobacteria;Deltaproteobacteria;Desulfuromonadales;Geobacteraceae;Geobacter	0	0	0	0	0	0	0	0	0	0.00685354	0.0473303	0	0	0	0.00181186	0	0	0.28856	0	0	0	0	0	0	0	0	0	0	0	0	0	0	0	0	0	0	0	0	0	0	0	0	0	0	0	0	0	0	0
Bacteria;Proteobacteria;Deltaproteobacteria;Myxococcales;Archangiaceae;Cystobacter	0	0	0	0	0	0	0	0.0575132	0	0	0	0	0	0	0	0	0	0	0	0	0	0	0	0	0	0	0	0	0	0	0	0	0	0	0	0	0	0	0	0	0	0	0	0	0	0.235531	0	0	0
Bacteria;Proteobacteria;Deltaproteobacteria;Myxococcales;Nannocystaceae;Nannocystis	0	0	0	0.0261059	0	0	0	0	0	0	0	0	0	0	0	0	0	0	0	0	0	0	0	0	0	0	0	0	0	0	0	0	0	0	0	0	0	0	0	0	0	0	0	0	0.619657	0	0	0	0
Bacteria;Proteobacteria;Deltaproteobacteria;Myxococcales;Polyangiaceae;Aetherobacter	0	0	0	0	0	0	0	0.413653	0	0	0	0	0	0	0	0	0	0	0	0	0	0	0	0	0	0	0	0	0	0	0	0	0	0	0	0	0	0	0	0	0	0	0	0	0.311741	0	0	0	0
Bacteria;Proteobacteria;Deltaproteobacteria;Myxococcales;Polyangiaceae;Chondromyces	0	0	0	0	0	0	0	0	0	0	0	0	0	0	0	0	0	0	0.447678	0	0	0	0	0	0	0	0	0	0	0	0	0	0	0	0	0	0	0	0	0	0	0	0	0	0	0	0	0	0
Bacteria;Proteobacteria;Deltaproteobacteria;Myxococcales;Polyangiaceae;Polyangium	0	0	0.00184407	0	0	0.00967929	0	0	0	0	0.00295814	0	0.00424169	0.0377203	0.130454	0.150893	0.0578697	0	0.0014212	0	0	0	0	0	0	0	0	0	0	0	0	0	0	0	0	0	0	0	0	0	0	0	0.0179772	0.0251109	0.162564	0.0227018	0.00309991	0.243268	0.0798467
Bacteria;Proteobacteria;Deltaproteobacteria;Myxococcales;Polyangiaceae;Racemicystis	0	0	0	0	0	0	0.0319822	0.00221205	0	0	0	0	0	0	0	0	0	0	0	0	0	0	0	0	0	0	0	0	0	0	0	0	0	0	0	0	0	0	0	0	0	0	0	0	0.654082	0	0	0	0
Bacteria;Proteobacteria;Deltaproteobacteria;Myxococcales;Polyangiaceae;Sorangium	0	0	0	0	0.00119114	0	0.00168327	0.0287566	0	0	0	0	0	0	0	0	0	0	0	0	0	0	0	0	0	0	0	0	0	0	0	0	0	0	0	0	0	0	0	0	0	0	0	0	0.239065	0.26249	0.00619982	0.517542	0
Bacteria;Proteobacteria;Epsilonproteobacteria;Campylobacterales;Campylobacteraceae;Campylobacter	0	0	0	0	0	0	0	0	0	0	0	0	0	0	0	0	0	0	0	0	0	0	1.24063	0	0	0	0	0	0.000835708	0	0	0	0	0	0	0	0.000782258	0	0.000382241	0	0	0	0	0	0	0	0	0	0
Bacteria;Proteobacteria;Epsilonproteobacteria;Campylobacterales;Campylobacteraceae;Sulfurospirillum	0	0	0	0	0	0	0	0	0	0	0	0	0	0	0	0	0	0	0	0	0	0	0	0	0	0	0	0	0	0	0	0	0	0	0	0	0	0	0	1.94092	0	0	0	0	0	0	0	0	0
Bacteria;Proteobacteria;Gammaproteobacteria;Aeromonadales;Aeromonadaceae;Aeromonas	0	0	0	0	0	0	0	0	0.00359176	0.246727	0.0236651	0.0531002	0.00848338	0.0107772	0.269967	0	0	0	0	0.00686794	0.00298829	0	0	0	0	0	0	0	0	0	0	0	0	0	0	0	0	0	0	0	0	0	0	0	0	0	0	0	0.00887185
Bacteria;Proteobacteria;Gammaproteobacteria;Alteromonadales;Alteromonadaceae;Aliiglaciecola	0	0	0	0.0507614	0	0.00806608	0	0	0	0	0	0	0	0	0	0	0	0	0	0	0	0	0	0	0	0	0	0	0	0	0	0	0	0	0	0	0	0	0	0	0	0	0	0.0795179	0	0.0156075	0	0	0
Bacteria;Proteobacteria;Gammaproteobacteria;Alteromonadales;Alteromonadaceae;Alteromonas	0.00167466	0	0.00184407	0.00580131	0.008338	0	0	0	0	0	0	0	0	0	0	0	0	0	0	0	0	0	0	0	0	0	0	0	0	0	0	0	0	0	0	0	0	0	0	0	0	0	0.287635	0	0	0	0	0	0
Bacteria;Proteobacteria;Gammaproteobacteria;Alteromonadales;Pseudoalteromonadaceae;Pseudoalteromonas	0.0351679	0.00988457	0	0.0159536	0.0798066	0.00322643	0.00168327	0.00221205	0.0628558	0.084527	0.0384558	0.083735	0.0487795	0.0682557	0.0344253	0.0494731	0.0204955	0.00884476	0.0227392	0.104393	0.00896486	0.0337228	0.00127244	0.00934579	0.00438347	0.00369959	0	0.00570957	0.0158785	0	0	0	0	0	0	0	7.01451	0.00251244	0.00229345	0	0	0	1.56402	0.364108	0.151089	0	0.00309991	0.00238498	0.229781
Bacteria;Proteobacteria;Gammaproteobacteria;Alteromonadales;Psychromonadaceae;Psychromonas	0	0	0	0	0	0	0	0	0	0	0	0	0	0	0	0	0	0	0	0	0	0	0	0	0	0	0	0	0	0	0	0	0	0	0	0	0.411468	0	0	0	0	0	0.0826951	0.661254	0	0	0	0	0
Bacteria;Proteobacteria;Gammaproteobacteria;Alteromonadales;Shewanellaceae;Shewanella	0.000837332	0.123008	0	0.00145033	0	0	0.00168327	0	0.0790187	0.0525438	0.272149	0.0142962	0.0127251	0.0143696	0.00362371	0.00247366	0	0	0.0028424	0.0151095	0.00597657	0	0	0	0.000730578	0	0	0	0.000835708	0	0	0	0	0	0	0	2.04169	0	0	0	0	0	0	0	0.00191252	0	0	0	0.0248412
Bacteria;Proteobacteria;Gammaproteobacteria;Cellvibrionales;Cellvibrionaceae;Cellvibrio	0	0	0	0	0	0	0	0	0.00179588	2.04464	0.00591628	0	0.00424169	0.0017962	0	0	0.00120562	0	0.963575	0	0	2.08486	0	0	0	0	0	0	0	0	0	0	0	0	0	0	0.607815	0	0	0	0	0	0	0	0.619657	0	0	0	0
Bacteria;Proteobacteria;Gammaproteobacteria;Cellvibrionales;Halieaceae;Haliea	0	0	0	0	0	0	0	0.0331807	0	0	0	0	0	0	0	0	0	0	0	0	0	0	0.00127244	0	0	0	0	0	0	0	0	0	0	0	0	0	0.458403	0	0	0	0	0	0	0	0	0	0	0	0
Bacteria;Proteobacteria;Gammaproteobacteria;Cellvibrionales;Halieaceae;Halioglobus	0	0	0	0	0	0	0	0	0	0	0	0	0	0	0	0	0	0	0	0	0	0	0	0.844237	0	0	0	0	0	0	0	0	0	0	0	0	0	0	0	0	0	0	0	0	0	0	0	0	0
Bacteria;Proteobacteria;Gammaproteobacteria;Chromatiales;Chromatiaceae;Halochromatium	0	0	0	0	0	0	0	0	1.68454	0	0.00295814	0.00204232	0	0.0017962	0	0	0	0	0	0	0	0	0	0	0	0	0	0	0	0	0	0	0	0	0	0	0	0	0	0	0	0	0	0	0	0	0	0	0
Bacteria;Proteobacteria;Gammaproteobacteria;Chromatiales;Ectothiorhodospiraceae;Thiogranum	0	0	0	0	0	0	0	0	0	0	0	0	0	0	0	0	0	0	0	0	0	0	0	0	0	0	0	0	0	0	0	0	0	0	0	0	0	0	0	0	0	0	0	0	0	0	0	0.672566	0
Bacteria;Proteobacteria;Gammaproteobacteria;Chromatiales;Thioprofundaceae;Thioprofundum	0	0	0	0.00580131	0	0	0	0	0	0	0	0	0	0	0	0	0	0	0	0	0	0	0	0	0	0	0	0	0	0	0	0	0	0	0	0	0	0	0	0	0	0	0	0	0	0	0.00619982	0.457917	0
Bacteria;Proteobacteria;Gammaproteobacteria;Enterobacterales;Enterobacteriaceae;Atlantibacter	0	0	0	0	0	0	0	0	0	0	0	0	0	0	0	0	0	0	0	0	0	0	0	0	0	0	0	0	0	0	0	0	0	0	0	0	0	0	0	0	0	0	0	0	0	0	0	0	0
Bacteria;Proteobacteria;Gammaproteobacteria;Enterobacterales;Enterobacteriaceae;Buttiauxella	0	0	0	0	0	0	0	0	0	0	0	0	0	0	0	0	0	0	0	0	0	0	0	0	0	0	0	0	0	0	0	0	0	0	0	0	2.07064	0	0	0	0	0	0	0	0	0	0	0	0
Bacteria;Proteobacteria;Gammaproteobacteria;Enterobacterales;Enterobacteriaceae;Citrobacter	0	0	0	0	0	0	0	0	0	0	0	0	0	0.00359241	0	0.00123683	0	0	0	0.00961512	0	0	0.00127244	0	0.000730578	0	0.126011	0.0010381	0.00752137	0	0	0	0	0	0	0	0.00234678	0	0.000764482	0	0	0	0	0	0	0	0	0	0.00709748
Bacteria;Proteobacteria;Gammaproteobacteria;Enterobacterales;Enterobacteriaceae;Enterobacter	0.0234453	0.186709	0.106956	0.210297	0.11435	0.285539	0.0959467	0.17254	0.0790187	0.196468	0.304689	0.694388	0.182393	0.0808291	0.12683	0.12863	0.0566641	0.0176895	0.042636	0.377737	0.164356	0.051576	0.00636221	0	0.00292231	0	0	0.0840864	3.47487	0.000300999	0.00216364	0.00790045	0.00128012	0.0203344	0	0.0257506	0.237807	0.404502	0.35472	0.432233	0.215271	0.0261981	1.27638	0.355738	0.00191252	1.17198	3.21771	0.0476997	0.372618
Bacteria;Proteobacteria;Gammaproteobacteria;Enterobacterales;Enterobacteriaceae;Escherichia	0	0	0	0	0	0	0	0	2.90753	1.66084	3.16521	4.15407	2.79315	0.118549	3.28852	0.00247366	0.231479	0.756227	0.623907	0.913436	4.11786	3.83845	0.103068	3.25857	0.61953	4.21754	0.907279	0.0389289	0.0376069	0.000601998	1.33821	2.00869	0.0762952	0.0261442	0.622334	0.278107	0	0.0125622	0.00305793	0	0.0418001	0	0	0	0	0	0	0	0.110898
Bacteria;Proteobacteria;Gammaproteobacteria;Enterobacterales;Enterobacteriaceae;Klebsiella	0.180864	0.851171	0.106956	3.72154	0.00476457	0.0435568	0.0471317	0.0221205	1.11345	0.290133	0.0325396	0.0714811	0.133613	0.17962	0.143137	0.730965	1.80963	0.131566	2.98737	43.5551	0.062754	1.03747	0.00127244	0.00311526	0.0226479	0	0.00916443	0.0425622	2.03662	0	0.00324545	0.0118507	0.239127	0.00580982	0.0100376	0.00515013	0.435718	0.141534	0.131491	0.228505	0.211091	2.38764	0.0215726	0.715661	0.0382504	0.0127698	0.257293	0	0.231555
Bacteria;Proteobacteria;Gammaproteobacteria;Enterobacterales;Enterobacteriaceae;Kosakonia	0	0	0	0	0	0	0	0	0.03053	0.0274142	0.0473303	0.0490156	0.0296918	0.0467013	0.0235541	0.00494731	0.0108506	0.00663357	0.00710601	0.0123623	0.0388477	0.0297554	0	0	0	0	0	0	0	0	0	0	0	0	0	0	0	0	0	0	0	0	0	0	0	0	0	0	0.00443593
Bacteria;Proteobacteria;Gammaproteobacteria;Enterobacterales;Enterobacteriaceae;Rosenbergiella	0	0	0	0	0	0	0	0	0	0	0	0	0	0	0	0	0	0	0	0	0	0	0	0	0	0	0	0	0	0	0	0	0	0.541765	0	0	0	0	0.869598	0	0.157273	0	0	0	0	0.00141886	0	0	0
Bacteria;Proteobacteria;Gammaproteobacteria;Enterobacterales;Enterobacteriaceae;Salmonella	0	0	0	0	0	0	0	0	0.0161629	0.0296987	0.0354977	0.0306348	0.0318127	0.00359241	0.0308016	0.00618414	0.0265236	0.0011056	0.00852721	0.0123623	0	0.0297554	0	0	0	0	0	0	0	0	0	0	0	0	0	0	0	0	0	0	0	0	0	0	0	0	0	0	0.0177437
Bacteria;Proteobacteria;Gammaproteobacteria;Enterobacterales;Erwiniaceae;Erwinia	0	0	0	0	0	0	0	0	0.0179588	0.00456903	0.0147907	0.038804	1.19616	1.7028	3.21061	0.00371048	0.00723371	0.0011056	0.00710601	0.0329661	0.0149414	0.0178532	0.00508977	0.00311526	0.000730578	0	0	0.000519052	0.0300855	0	0	0	0	0	0	0	0.161145	0.00418739	0.00305793	0	0	0	0	0	0	0	0	0	0.0505696
Bacteria;Proteobacteria;Gammaproteobacteria;Enterobacterales;Erwiniaceae;Pantoea	0.0485652	0.00439314	0	0.00870196	0.187009	0.392011	0.96115	3.50831	0.0520805	0.0456903	0.153823	0.122539	0.0975589	0.0862177	0.0670387	0.0395785	0.0168787	0.0121615	1.10854	0.0824153	0.0866603	0.0495924	0.0267213	0.0186916	0.0065752	0.018498	0.00458222	0.0207621	0.683609	0.001204	0.00108182	0.00197511	0.000768073	0.00435736	0.0351317	0.0566514	0.02425	0.00669983	0.073008	0.737825	0.155705	0.0144541	0.715493	0.259479	0	0	0.0805977	0.250423	0.145498
Bacteria;Proteobacteria;Gammaproteobacteria;Enterobacterales;Morganellaceae;Proteus	0	0	0	0	0	0	0	0	0.0413052	0.00228451	0	0	0.00212085	0	0	0.00371048	0.00120562	0.00221119	0	0.0109887	0	0	0	0	0	0	0	0	0	0	0	0	0	0	0	0	0	0	0	0	0	0	0	0	0	0	0	0	0
Bacteria;Proteobacteria;Gammaproteobacteria;Enterobacterales;Pectobacteriaceae;Pectobacterium	0	0	0	0	0	0	0	0	0.014367	0.0114226	0.0177489	0.0224655	0.00636254	0	0.00905928	0	0.00361685	0	0.014212	0.241752	0.00896486	0.0138859	0	0	0	0	0	0	0	0	0	0	0	0	0	0	0	0	0	0	0	0	0	0	0	0	0	0	0.0736364
Bacteria;Proteobacteria;Gammaproteobacteria;Enterobacterales;Yersiniaceae;Serratia	0.814724	0.0856663	1.15807	0.0391588	0.295403	0.445247	3.64766	0.862698	6.85847	4.4114	7.31844	25.7904	6.95001	10.5742	7.06081	1.38525	1.81566	1.55115	3.99926	2.41614	12.24	2.676	0.00508977	0.41433	1.80014	0	0.00229111	6.07862	2.21881	0.0153509	0.0357	1.53664	0.00128012	0.0711702	0.165621	0.0103003	0.312903	0.0745356	0.207175	0.936046	94.1281	0.0804011	3.91184	0	0.00573756	0.183033	2.38693	0	90.8859
Bacteria;Proteobacteria;Gammaproteobacteria;Enterobacterales;Yersiniaceae;Yersinia	0.00251199	0.0120811	0	0.0246555	0	0.0112925	0.0100996	0.0110602	0.154446	0.0685354	0.130158	0.306348	0.135734	0.201175	0.0978403	0.028447	0.025318	0.0187951	0.0795873	0.590643	0.125508	0.0753804	0.00381733	0.0124611	0.0197256	0	0.00458222	0.0186859	0.16547	0	0	0.0256765	0.00128012	0.00290491	0	0.0103003	0.0226855	0.0125622	0.0103205	0.0633208	0.223631	0.0135507	0.0215726	0.0125555	0.00382504	0.00709431	0.0402988	0.00238498	1.25004
Bacteria;Proteobacteria;Gammaproteobacteria;Legionellales;Coxiellaceae;Rickettsiella	0	0	0	0	0	0	0	0	0	0	0	0	0	0	0	0	0	0	0	0	0	0	0	0	0	0	0	0	0	0	0	0	0	0	0	0	0	0	0	0.176197	0	0	0	0	0	0	0	0	0
Bacteria;Proteobacteria;Gammaproteobacteria;Legionellales;Legionellaceae;Legionella	0	0	0	0	0	0	0	0	1.18708	0	0	0	0.00212085	0	0.0326134	0	0	0	0	0	0	0	0	0	0	0	0	0	0	0	0	0	0	0	0	0	0	0	0	0	0	0	0	0	0	0	0	0	0.0230668
Bacteria;Proteobacteria;Gammaproteobacteria;Nevskiales;Sinobacteraceae;Povalibacter	0	0	0.0165966	0	0.00119114	0	0	1.25423	0	0	0	0	0	0	0	0	0	0	0	0	0	0	0	0	0	0	0	0	0	0	0	0	0	0	0	0	0	0	0	0.269802	0	0.077691	1.262	0.0795179	0	0.3987	0	0.171719	0
Bacteria;Proteobacteria;Gammaproteobacteria;Nevskiales;Sinobacteraceae;Steroidobacter	0.0703359	0.492032	0.125396	0.391588	0.658702	0	0	2.39343	2.91651	0.379229	3.15634	1.09672	0.0106042	0.00538861	0.00724743	0.0210261	0	0.00221119	0	0.0412077	0.00298829	0	0	0	0.000730578	0	0	0	0	0	0	0	0	0	0	0	0.455274	0.0242869	0.000382241	1.19759	0.00418001	0.0361353	2.69658	0.108814	1.07675	0.58599	0.492886	2.23235	0
Bacteria;Proteobacteria;Gammaproteobacteria;Oceanospirillales;Hahellaceae;Hahella	0.000837332	0	0	0.163887	0.482413	0.240369	0	0.300838	0	0	0	0	0	0	0	0	0	0	0	0	0	0	0	0	0	0	0	0	0	0	0	0	0	0	0	0	0	0	0	0.165185	0	0	0	0	0	0	0	0	0
Bacteria;Proteobacteria;Gammaproteobacteria;Oceanospirillales;Halomonadaceae;Halomonas	0.020096	0	0.00368813	0.00145033	0	0.00161322	0	0.833942	0.014367	0.769881	0.00591628	0.0122539	0.0190876	0.0251468	0.00905928	0.0667887	0	0.00442238	0	0.00274718	0.00597657	0.00595108	0	0	0	0	0	0	0	0	0	0.375272	0	0	0	0	0	0	0	0.00275308	0	0	0	0	0	0	0.0867975	0.00715495	0.00266156
Bacteria;Proteobacteria;Gammaproteobacteria;Oceanospirillales;Halomonadaceae;Halotalea	0	0	0	0	0	0	0	0	0	0	0	0	0	0.0880139	0	0	0	0	0.717707	0	0.00298829	0	0	0	0	0	0	0	0	0	0	0	0	0	0	0	0	0	0	0	0	0	0	0	0	0	0	0	0
Bacteria;Proteobacteria;Gammaproteobacteria;Oceanospirillales;Oceanospirillaceae;Marinomonas	0	0.00549143	0	0.00435098	0	0	0	0	0	0	0	0	0	0	0	0	0	0	0	0	0	0	0.00254489	0.00311526	0.00146116	0	0	0	0.00250712	0	0	0	0	0	0	0	8.19963	0	0.000382241	0	0	0	1.52447	0	0.418842	0	0	0	0
Bacteria;Proteobacteria;Gammaproteobacteria;Orbales;Orbaceae;Frischella	0	0	0	0	0	0	0	0	0.00179588	0	0	0	0.462344	0	0	0	0	0.448872	0	0	0	0	0	0	0	0	0	0	0	0	0	0	0	0	0	0	0	0	0	0	0	0	0	0	0	0	0	0	0
Bacteria;Proteobacteria;Gammaproteobacteria;Orbales;Orbaceae;Gilliamella	0	0	0	0	0	0	0	0	0.00179588	0.00228451	0.00295814	0.00204232	2.51956	0	0	0.00123683	0	0	0	0	0	0	0	0.137072	0	0	0	0	0	0	0	0	0	0	0	0	0	0	0	0	0	0	0	0	0	0	0	0	0
Bacteria;Proteobacteria;Gammaproteobacteria;Pasteurellales;Pasteurellaceae;Haemophilus	0.336607	0.252606	0.0461016	0.44235	1.0625	0.00483965	0.00168327	0	0.188567	0.21246	0	0	0.00212085	0.0017962	0.226482	0.00123683	0	0.00221119	0	0	0.0508009	0.00198369	0	0	0	0	0.0137466	0	0	0	0	0	0	0.393615	0.406524	0	0.251887	0.00586235	0.000382241	0	0	0	0	0.163221	0.00191252	0	0	0.00238498	0
Bacteria;Proteobacteria;Gammaproteobacteria;Pseudomonadales;Moraxellaceae;Acinetobacter	0.490676	1.59471	0.40385	3.62001	1.76885	0.513003	0.634595	0.851638	4.80937	2.14744	2.85757	2.97361	1.00104	3.975	1.36795	52.3797	70.7083	0.560537	3.04706	1.04118	0.0149414	1.06524	1.86413	1.02804	6.26032	19.2453	5.16645	0.301569	10.6887	0.968615	20.9061	2.72368	0.00691265	0.387805	0	1.22058	4.93605	0.50835	0.721289	2.60716	0.00574752	0.217715	4.71362	1.88332	4.14635	2.00627	9.01764	2.55432	0.474644
Bacteria;Proteobacteria;Gammaproteobacteria;Pseudomonadales;Moraxellaceae;Moraxella	0.000837332	0.00109829	0	0.00145033	0	0	0	2.30938	0.00359176	0.00456903	0.0147907	0.00204232	0.0254501	0	0.438469	0.00371048	0	0	0	0	0.62754	0	0	0	0.125659	0.00369959	1.96119	0	0	0	0	0	0	0	0	0	0	0	0	0	0	0	0	0	0	0	0.00619982	0.00238498	0
Bacteria;Proteobacteria;Gammaproteobacteria;Pseudomonadales;Moraxellaceae;Psychrobacter	0.00167466	0	0	0.549674	0.00238229	0	0	0.0132723	0	0.00228451	0.00295814	0.0102116	0.116647	0	0	0.00247366	0	0	0.00852721	0.405209	0	0	0	0	0	0	0	0	0	0	0	0	0	0	0	0	0	0	0	0	0	0	0	0	0	0	0.0371989	0.00953994	0
Bacteria;Proteobacteria;Gammaproteobacteria;Pseudomonadales;Pseudomonadaceae;Pseudomonas	1.67718	0.988457	1.78321	1.1124	1.67594	0.856617	1.64288	3.64103	37.3992	39.6454	43.9166	29.9404	34.0417	44.2351	38.3842	12.7109	11.24	6.35938	22.2461	8.9558	41.08	31.7074	43.2516	35.3209	30.7369	28.4832	32.2886	3.71589	65.0557	1.71449	17.5027	17.5509	1.07172	12.8441	65.7215	36.4783	4.43932	2.36923	1.98765	2.81089	0.0329176	0.133701	3.08848	2.26835	2.86304	0.468225	26.9227	3.89468	3.89741
Bacteria;Proteobacteria;Gammaproteobacteria;Vibrionales;Vibrionaceae;Aliivibrio	0.00334933	0	0	0.426396	0	0	0	0	0	0	0	0	0	0	0	0	0	0	0	0	0	0	0	0	0	0	0	0	0	0	0	0	0	0	0	0	0	0	0	0	0	0	0	0	0	0	0	0	0
Bacteria;Proteobacteria;Gammaproteobacteria;Vibrionales;Vibrionaceae;Photobacterium	0	0	0	0	0	0	0	0	0	0	0	0	0.0148459	0.556823	0	0.00247366	0	0.00331679	0	0	0	0	0	0	0	0	0	0	0	0	0	0	0	0	0	0	0	0	0	0	0	0	0	0	0	0	0	0	0
Bacteria;Proteobacteria;Gammaproteobacteria;Vibrionales;Vibrionaceae;Vibrio	0.000837332	0.00549143	0.00368813	0.00435098	0.00238229	0	0.00336655	0	0.0179588	0.00913805	0.0118326	0.0326771	0.0509003	0.0251468	0.0163067	0.00865779	0.00723371	0.00663357	0.0113696	0.0549435	0.00298829	0.0158696	0.00636221	0.00311526	0	0.00369959	0	0.00570957	0.0183856	0.00451499	0.00216364	0.00197511	0.00153615	0	0	0	3.52955	0.00251244	0.00152896	0.242271	0.0423226	0.00271015	0.305612	0.338997	0.00382504	0	0.0154996	0.00476997	0.0825083
Bacteria;Proteobacteria;Gammaproteobacteria;Xanthomonadales;Rhodanobacteraceae;Aquimonas	0	0	0	0	0	0	0.276057	0	0	0	0	0	0	0.188601	0	0	0	0	0	0	0	0	0	0	0	0	0	0	0	0	0	0	0	0	0	0	0	0	0	0	0	0	0.00359544	0	0.143439	0	0	0	0
Bacteria;Proteobacteria;Gammaproteobacteria;Xanthomonadales;Rhodanobacteraceae;Dokdonella	0	0	0	0	0	0	0	0	0	0	0	0	1.46126	0.0017962	0	0	0	0	0	0	0	0	0	0	0	0	0	0	0	0	0	0	0	0	0	0	0	0	0	0	0	0	0	0	0	0	0	0	0
Bacteria;Proteobacteria;Gammaproteobacteria;Xanthomonadales;Rhodanobacteraceae;Dyella	0	0	0	0	0	0	0	0	0	0	0	0	0	0	0	0	0	0	0	0	0	0	0	0	0	0	0	0	0	0	0	0	0	0	0	0	0.000782258	0.123109	0	0	0	0	0	0	0	0	0	0	0
Bacteria;Proteobacteria;Gammaproteobacteria;Xanthomonadales;Rhodanobacteraceae;Tahibacter	0	0	0	0.764322	0	0	0	0	0	0	0	0	0	0	0	0	0	0	0	0	0	0	0	0	0	0	0	0	0	0	0	0	0	0	0	0	0	0	0	0	0	0	0	0	0	0	0	0	0
Bacteria;Proteobacteria;Gammaproteobacteria;Xanthomonadales;Xanthomonadaceae;Arenimonas	0	0	0	0	0	0	0.00168327	0	0	0.00228451	0	0	0	0.0017962	0	0.00371048	0	0	0	0	0	0	0	0	0	0	0	0	0	0	0	0	0	0	0	0	0	0	0	0	0	0	0	0	0.00191252	0	0	0.796585	0
Bacteria;Proteobacteria;Gammaproteobacteria;Xanthomonadales;Xanthomonadaceae;Luteimonas	0	0	0	0	0	0	0	0	0	0	0	0	0	0	0	0	0	0	0	0	0	0	0	0	0	0	0	0.248107	0	0	0	0	0	0	0	0	0	0	0.0753015	0	0	0	0	0	0	0	0	0	0
Bacteria;Proteobacteria;Gammaproteobacteria;Xanthomonadales;Xanthomonadaceae;Lysobacter	0.00167466	0.00219657	0	0.123278	0.571748	0.354907	0	1.02197	0	0	0.00591628	0.00612695	0.0106042	2.15185	0.00362371	0.00247366	0.00120562	0.294088	0	0.00137359	0.00597657	1.99758	0	0	0	0	0	0	0	0	0	0	0	0	0	0	0	0	0	0	0	0	0.0575271	0.744957	0.734408	0.454036	0	0.00238498	0
Bacteria;Proteobacteria;Gammaproteobacteria;Xanthomonadales;Xanthomonadaceae;Pseudoxanthomonas	0	0	0	0	0.179863	0	0.00168327	0	0	0	0	0	0.00636254	0	2.61994	0	0.00241124	0	0	0.185434	0	0.045625	0	0	0	0	0	0	0	0	0	0	0	0.135078	0	0	0.715766	0	0	0.814911	0	0	0	0	0.00765009	0.458293	0.145696	0.546161	0
Bacteria;Proteobacteria;Gammaproteobacteria;Xanthomonadales;Xanthomonadaceae;Stenotrophomonas	0.0259573	0.400874	0.204691	1.25743	1.04701	0.0177454	0.104363	0.0641494	0.00359176	0	0.295814	0.00204232	0.118767	0.201175	1.82273	0.00742097	0.454518	0.00331679	0	0.988984	0.0149414	0.184484	0.0636221	0	0.000730578	0	0	0	0.000835708	0	0.00216364	0	0	0	0	0	1.21328	0.0284743	0.189209	0.261542	0	0.00813045	0.902456	0.00418515	0.0325129	0.0127698	0.0247993	1.78874	0
Bacteria;Proteobacteria;Gammaproteobacteria;Xanthomonadales;Xanthomonadaceae;Thermomonas	0	0	0	0.364032	0	0.0419436	0	0	0	0	0	0	0	0	0	0	0	0	0	0	0	0	0	0	0	0	0	0	0	0	0	0	0	0	0	0	0	0	0	0	0	0	0	0.0125555	0	0	0	0	0
Bacteria;Proteobacteria;Oligoflexia;Oligoflexales;Oligoflexaceae;Oligoflexus	0	0	0	0	0	0	0	0	0	0	0	0	0	0	0	0	0	0	0	0	0	0	0	0	0	0	0	0	0	0	0	0	0	0	0	0	0	0	0	1.06544	0	0	0	0	0	0	0	0	0
Bacteria;Spirochaetes;Spirochaetia;Spirochaetales;Spirochaetaceae;Treponema	0	0	0	0	0	0	0	0.614949	0	0	0	0	0	0	0	0	0	0	0	0	0	0	0	0	0	0	0	0	0	0	0	0	0	0	0	0	0	0	0	0	0	0	0	0	0	0	0	0	0
Bacteria;Tenericutes;Mollicutes;Acholeplasmatales;Acholeplasmataceae;Candidatus Phytoplasma	0	0	0.00184407	0.00145033	0	0	0.163278	0.126087	0.0664476	0.0571128	0.201154	0.0898619	0	0.0682557	0.0489201	0	0	0	0.0014212	0.53982	0	0	0.0725292	0	0	0	0.767521	0	0.00501425	0	0	0	0	0.169937	0	0	0.00156452	0.00418739	0.0347839	0	0.0015675	0	1.4993	0.00418515	0.00382504	0.110671	0.00619982	0.248038	0
Bacteria;Verrucomicrobia;Opitutae;Opitutales;Opitutaceae;Opitutus	0	0	0	0	0	0	0	0	0.00179588	0	0	0	0.00212085	0	0	0.00123683	0	0.00331679	0	0	0	1.6306	0	0	0	0	0	0	0	0	0	0	0	0	0	0	0	0	0	0	0	0	0	0	0	0	0	0	0
Bacteria;Verrucomicrobia;Spartobacteria;Chthoniobacterales;Chthoniobacteraceae;Candidatus Udaeobacter	0	0	0	1.52574	0	0.114538	0	0	0.00359176	0	0	0	0	0	0	0	0	0	0.288504	0	0	0	0	0	0	0	0	0	0	0	0	0	0	0	0	0	0	0	0	0	0	0	0	0.00418515	0	0	0	0	0
Bacteria;Verrucomicrobia;Spartobacteria;Chthoniobacterales;Chthoniobacteraceae;Chthoniobacter	0	0	0	0	0	0	0	0	0	0	1.82517	0.00612695	0.00636254	0	0	0	0.00120562	0.0011056	0	0	0	0	0	0	0	0	0	0	0	0	0	0	0	0	0	0	0	0	0	0	0	0	0	0	0	0	0	0	0
Bacteria;Verrucomicrobia;Verrucomicrobiae;Verrucomicrobiales;Verrucomicrobia subdivision 3;Pedosphaera	0.0167466	0.0713886	0	0	0.0381166	0.00645286	0	0.00884819	2.0042	0	0.00295814	0.00204232	0.00424169	0	0	0	0	0	0	0	0	0	0	0	0	0	0	0	0	0	0	0	0	0	0	0	0	0	0	0	0	0	0	0.606847	0.0306003	0	0.734679	0.00238498	0
Bacteria;Verrucomicrobia;Verrucomicrobiae;Verrucomicrobiales;Verrucomicrobiaceae;Luteolibacter	0	0	0	0	0	0	0	0	0	0.00228451	0	1.84421	0	0	0	0	0	0	0	0	0	0	0	0	0	0	0	0	0	0	0	0	0	0	0	0	0	0	0	0	0	0	0	0	0	0	0	0	0
Bacteria;Verrucomicrobia;Verrucomicrobiae;Verrucomicrobiales;Verrucomicrobiaceae;Roseimicrobium	0	0	0	0	0	0	0	0	0	0	0	0	0	0	0	0	0	0	0	0	0	0	0	0	0	0	0	0	0	0	0	0	0	0	0	0	0	0	0	0	0	0	0	0	0	0	0	0	0
Bacteria;Verrucomicrobia;Verrucomicrobiae;Verrucomicrobiales;Verrucomicrobiaceae;Verrucomicrobium	0	0	0	0	0	0	0	0	0	0	0	0	0.0678671	0	0	0	0	0	0.0028424	0.00549435	0	0.00198369	0	0	0	0	0	0	0	0	0	0	0	0	0	0	0	0	0	0	0	0	0	0	0	0	0	0	0.00177437
[truncated: 13 more columns]

## Sheet: AntPart_T_vs_C
OTU	logFC	logCPM	LR	PValue	FDR
Bacteria;Bacteroidetes;Flavobacteriia;Flavobacteriales;Flavobacteriaceae;Empedobacter	11.5312	11.8733	14.452	0.000143774	0.0533403
Bacteria;Firmicutes;Clostridia;Clostridiales;Ruminococcaceae;Gemmiger	9.05885	7.46592	10.0148	0.00155287	0.1482
Bacteria;Firmicutes;Bacilli;Bacillales;Bacillaceae;Virgibacillus	6.75181	14.1895	9.49252	0.00206311	0.1482
Bacteria;Bacteroidetes;Chitinophagia;Chitinophagales;Chitinophagaceae;Aurantisolimonas	10.1955	8.56282	9.20967	0.0024074	0.1482
Bacteria;Proteobacteria;Betaproteobacteria;Burkholderiales;Comamonadaceae;Curvibacter	6.98744	9.42766	9.18886	0.00243493	0.1482
Bacteria;Proteobacteria;Gammaproteobacteria;Orbales;Orbaceae;Gilliamella	-8.28348	10.3875	8.61207	0.00333942	0.1482
Bacteria;Firmicutes;Erysipelotrichia;Erysipelotrichales;Erysipelotrichaceae;Erysipelothrix	6.56156	9.5173	8.41243	0.00372665	0.1482
Bacteria;Proteobacteria;Gammaproteobacteria;Pseudomonadales;Moraxellaceae;Acinetobacter	3.73733	16.0292	8.36841	0.00381799	0.1482
Bacteria;Proteobacteria;Betaproteobacteria;Burkholderiales;Burkholderiaceae;Pandoraea	-8.49243	9.70062	8.14696	0.00431334	0.1482
Bacteria;Firmicutes;Negativicutes;Veillonellales;Veillonellaceae;Veillonella	8.65138	7.76317	8.06356	0.00451645	0.1482
Bacteria;Proteobacteria;Gammaproteobacteria;Chromatiales;Chromatiaceae;Halochromatium	-9.91567	8.43523	8.00136	0.00467423	0.1482
Bacteria;Actinobacteria;Actinobacteria;Micrococcales;Brevibacteriaceae;Brevibacterium	4.93605	12.6261	7.78699	0.00526237	0.1482
Bacteria;Actinobacteria;Actinobacteria;Micrococcales;Micrococcaceae;Nesterenkonia	8.58588	8.66436	7.63778	0.00571582	0.1482
Bacteria;Proteobacteria;Gammaproteobacteria;Enterobacterales;Enterobacteriaceae;Klebsiella	3.92784	13.8789	7.59277	0.0058603	0.1482
Bacteria;Proteobacteria;Betaproteobacteria;Burkholderiales;Comamonadaceae;Caenimonas	8.14442	8.64618	7.55273	0.00599192	0.1482
Bacteria;Proteobacteria;Gammaproteobacteria;Enterobacterales;Erwiniaceae;Erwinia	-5.59331	10.8401	7.36332	0.00665676	0.151437
Bacteria;Proteobacteria;Betaproteobacteria;Burkholderiales;Alcaligenaceae;Achromobacter	6.12391	9.89686	7.28864	0.00693918	0.151437
Bacteria;Verrucomicrobia;Verrucomicrobiae;Verrucomicrobiales;Verrucomicrobiaceae;Luteolibacter	-9.63421	8.53511	7.02885	0.00802069	0.163509
Bacteria;Verrucomicrobia;Opitutae;Opitutales;Opitutaceae;Opitutus	8.37729	8.0011	6.9362	0.00844685	0.163509
Bacteria;Actinobacteria;Actinobacteria;Micrococcales;Dermacoccaceae;Flexivirga	8.03724	6.94576	6.86003	0.0088145	0.163509
Bacteria;Bacteroidetes;Chitinophagia;Chitinophagales;Chitinophagaceae;Pseudoflavitalea	-9.12611	8.13653	6.61768	0.0100971	0.173737
Bacteria;Bacteroidetes;Chitinophagia;Chitinophagales;Chitinophagaceae;Sediminibacterium	-9.07514	7.67941	6.45667	0.0110537	0.173737
Bacteria;Firmicutes;Negativicutes;Veillonellales;Veillonellaceae;Megasphaera	8.13208	6.71386	6.40705	0.0113668	0.173737
Bacteria;Proteobacteria;Gammaproteobacteria;Legionellales;Legionellaceae;Legionella	-9.44148	8.20664	6.33997	0.0118047	0.173737
Bacteria;Acidobacteria;Acidobacteriia;Acidobacteriales;Acidobacteriaceae;Candidatus Koribacter	-9.07181	7.67895	6.26297	0.0123287	0.173737
Bacteria;Proteobacteria;Betaproteobacteria;Burkholderiales;Alcaligenaceae;Derxia	6.4271	6.65681	6.25531	0.0123821	0.173737
Bacteria;Actinobacteria;Actinobacteria;Micromonosporales;Micromonosporaceae;Dactylosporangium	7.93372	7.34897	6.21826	0.0126439	0.173737
Bacteria;Actinobacteria;Acidimicrobiia;Acidimicrobiales;Acidimicrobiaceae;Ilumatobacter	-8.00863	8.14488	6.00981	0.0142266	0.18784
Bacteria;Proteobacteria;Betaproteobacteria;Neisseriales;Neisseriaceae;Morococcus	-8.75503	8.59711	5.94681	0.0147439	0.18784
Bacteria;Firmicutes;Tissierellia;Tissierellales;Peptoniphilaceae;Finegoldia	7.66318	8.10345	5.87015	0.0153997	0.18784
Bacteria;Bacteroidetes;Sphingobacteriia;Sphingobacteriales;Sphingobacteriaceae;Olivibacter	-9.05426	7.66018	5.83667	0.0156955	0.18784
Bacteria;Proteobacteria;Alphaproteobacteria;Rhizobiales;Bartonellaceae;Bartonella	-8.23352	8.70609	5.64532	0.017502	0.202914
Bacteria;Bacteroidetes;Cytophagia;Cytophagales;Hymenobacteraceae;Adhaeribacter	8.47494	7.68873	5.53639	0.018625	0.20939
Bacteria;Proteobacteria;Alphaproteobacteria;Rhizobiales;Hyphomicrobiaceae;Rhodomicrobium	4.73194	10.2952	5.39432	0.0202024	0.220444
Bacteria;Actinobacteria;Actinobacteria;Micrococcales;Micrococcaceae;Kocuria	3.52215	11.9895	5.22038	0.0223237	0.234008
Bacteria;Proteobacteria;Alphaproteobacteria;Sphingomonadales;Sphingomonadaceae;Sphingosinicella	8.13491	7.58709	5.19078	0.022707	0.234008
Bacteria;Verrucomicrobia;Verrucomicrobiae;Verrucomicrobiales;Verrucomicrobia subdivision 3;Pedosphaera	-6.98949	9.00231	5.04709	0.0246674	0.243443
Bacteria;Actinobacteria;Actinobacteria;Pseudonocardiales;Pseudonocardiaceae;Kibdelosporangium	7.54782	8.59556	5.0284	0.0249349	0.243443
Bacteria;Proteobacteria;Gammaproteobacteria;Pasteurellales;Pasteurellaceae;Haemophilus	-5.16226	9.06594	4.91871	0.0265673	0.250627
Bacteria;Proteobacteria;Gammaproteobacteria;Xanthomonadales;Rhodanobacteraceae;Dokdonella	-8.50397	7.20157	4.88942	0.0270217	0.250627
Bacteria;Proteobacteria;Betaproteobacteria;Burkholderiales;Comamonadaceae;Delftia	-4.37092	14.0189	4.70609	0.030056	0.27197
Bacteria;Chloroflexi;Ktedonobacteria;Ktedonobacterales;Ktedonobacteraceae;Ktedonobacter	-8.18821	7.68947	4.616	0.0316751	0.279797
Bacteria;Bacteroidetes;Chitinophagia;Chitinophagales;Chitinophagaceae;Flavihumibacter	7.1155	7.06402	4.49522	0.0339898	0.29326
Bacteria;Actinobacteria;Actinobacteria;Streptosporangiales;Thermomonosporaceae;Actinomadura	-7.75002	8.72356	4.43901	0.0351265	0.296181
Bacteria;Actinobacteria;Actinobacteria;Corynebacteriales;Mycobacteriaceae;Mycobacterium	-3.40677	11.5672	4.36398	0.0367065	0.298627
Bacteria;Proteobacteria;Betaproteobacteria;Burkholderiales;Burkholderiaceae;Ralstonia	-6.37854	8.67025	4.34919	0.0370266	0.298627
Bacteria;Planctomycetes;Planctomycetia;Candidatus Brocadiales;Candidatus Brocadiaceae;Candidatus Scalindua	-8.38509	8.32959	4.11816	0.0424252	0.329319
Bacteria;Bacteroidetes;Chitinophagia;Chitinophagales;Chitinophagaceae;Flavisolibacter	5.63058	7.86373	4.11092	0.0426073	0.329319
Bacteria;Actinobacteria;Actinobacteria;Streptosporangiales;Streptosporangiaceae;Nonomuraea	6.56121	8.15458	3.93119	0.0473985	0.33299
Bacteria;Proteobacteria;Gammaproteobacteria;Aeromonadales;Aeromonadaceae;Aeromonas	-5.02333	8.64135	3.92878	0.0474663	0.33299
Bacteria;Proteobacteria;Betaproteobacteria;Neisseriales;Neisseriaceae;Prolinoborus	-7.56756	6.49355	3.88648	0.0486763	0.33299
Bacteria;Actinobacteria;Actinobacteria;Micrococcales;Dermabacteraceae;Brachybacterium	3.86994	10.6942	3.83922	0.0500668	0.33299
Bacteria;Bacteroidetes;Flavobacteriia;Flavobacteriales;Flavobacteriaceae;Chryseobacterium	3.10312	12.1431	3.81762	0.0507162	0.33299
Bacteria;Actinobacteria;Actinobacteria;Bifidobacteriales;Bifidobacteriaceae;Bifidobacterium	-8.01989	7.64124	3.79658	0.0513574	0.33299
Bacteria;Fusobacteria;Fusobacteriia;Fusobacteriales;Fusobacteriaceae;Fusobacterium	-5.97399	8.47401	3.78089	0.051841	0.33299
Bacteria;Proteobacteria;Alphaproteobacteria;Rhodobacterales;Rhodobacteraceae;Aliiroseovarius	7.28181	6.13586	3.77427	0.0520466	0.33299
Bacteria;Proteobacteria;Gammaproteobacteria;Enterobacterales;Erwiniaceae;Pantoea	2.61351	11.063	3.744	0.0529974	0.33299
Bacteria;Planctomycetes;Planctomycetia;Planctomycetales;Planctomycetaceae;Pirellula	4.22241	9.24204	3.67647	0.0551857	0.33299
Bacteria;Proteobacteria;Betaproteobacteria;Nitrosomonadales;Methylophilaceae;Methylophilus	-7.2015	7.29625	3.65278	0.0559756	0.33299
Bacteria;Bacteroidetes;Chitinophagia;Chitinophagales;Chitinophagaceae;Taibaiella	-4.62882	9.84827	3.60202	0.0577095	0.33299
Bacteria;Proteobacteria;Deltaproteobacteria;Myxococcales;Polyangiaceae;Chondromyces	7.0561	6.0335	3.59799	0.0578495	0.33299
Bacteria;Spirochaetes;Spirochaetia;Spirochaetales;Spirochaetaceae;Treponema	7.01913	5.98088	3.57054	0.0588131	0.33299
Bacteria;Bacteroidetes;Flavobacteriia;Flavobacteriales;Cryomorphaceae;Owenweeksia	-7.20237	7.04646	3.56779	0.0589107	0.33299
Bacteria;Proteobacteria;Alphaproteobacteria;Sphingomonadales;Erythrobacteraceae;Porphyrobacter	7.5899	7.55317	3.56349	0.0590635	0.33299
Bacteria;Actinobacteria;Acidimicrobiia;Acidimicrobiales;Acidimicrobiaceae;Ferrimicrobium	7.25577	6.2515	3.56234	0.0591043	0.33299
Bacteria;Actinobacteria;Actinobacteria;Micrococcales;Intrasporangiaceae;Serinicoccus	6.98266	5.96027	3.54306	0.0597949	0.33299
Bacteria;Actinobacteria;Actinobacteria;Corynebacteriales;Tsukamurellaceae;Tsukamurella	-6.24086	5.70962	3.51914	0.0606639	0.33299
Bacteria;Bacteroidetes;Flavobacteriia;Flavobacteriales;Flavobacteriaceae;Tenacibaculum	-7.23057	6.2673	3.48919	0.0617707	0.33299
Archaea;Thaumarchaeota;Nitrososphaeria;Nitrososphaerales;Nitrososphaeraceae;Candidatus Nitrosocosmicus	6.75452	7.18205	3.46288	0.0627609	0.33299
Bacteria;Firmicutes;Bacilli;Bacillales;Bacillaceae;Anaerobacillus	-6.54235	7.08717	3.4611	0.0628283	0.33299
Bacteria;Proteobacteria;Deltaproteobacteria;Desulfobacterales;Desulfobulbaceae;Desulfotalea	6.39573	6.0489	3.43713	0.0637465	0.333098
Bacteria;Bacteroidetes;Chitinophagia;Chitinophagales;Chitinophagaceae;Parasegetibacter	5.00935	8.88126	3.3876	0.0656884	0.337771
Bacteria;Actinobacteria;Actinobacteria;Propionibacteriales;Nocardioidaceae;Friedmanniella	-6.26377	7.18297	3.36831	0.0664618	0.337771
Bacteria;Proteobacteria;Alphaproteobacteria;Rhodospirillales;Rhodospirillaceae;Inquilinus	-6.27958	7.18922	3.25541	0.0711882	0.33992
Bacteria;Verrucomicrobia;Spartobacteria;Chthoniobacterales;Chthoniobacteraceae;Chthoniobacter	-7.16524	8.11367	3.25275	0.0713038	0.33992
Bacteria;Actinobacteria;Actinobacteria;Micrococcales;Micrococcaceae;Citricoccus	3.26903	11.6533	3.25037	0.0714075	0.33992
Bacteria;Actinobacteria;Actinobacteria;Pseudonocardiales;Pseudonocardiaceae;Haloechinothrix	6.43013	5.67539	3.23412	0.0721189	0.33992
Bacteria;Proteobacteria;Alphaproteobacteria;Sphingomonadales;Sphingomonadaceae;Sphingobium	3.97334	7.16135	3.22876	0.0723555	0.33992
Bacteria;Proteobacteria;Alphaproteobacteria;Rhizobiales;Methylobacteriaceae;Microvirga	-5.23061	8.0307	3.21916	0.0727811	0.33992
Bacteria;Actinobacteria;Actinobacteria;Geodermatophilales;Geodermatophilaceae;Blastococcus	6.58929	6.47079	3.20757	0.073298	0.33992
Bacteria;Proteobacteria;Gammaproteobacteria;Vibrionales;Vibrionaceae;Aliivibrio	-6.65389	5.92329	3.16525	0.0752211	0.34115
Bacteria;Proteobacteria;Betaproteobacteria;Rhodocyclales;Zoogloeaceae;Thauera	-5.83587	6.00732	3.16131	0.0754025	0.34115
Bacteria;Proteobacteria;Gammaproteobacteria;Xanthomonadales;Rhodanobacteraceae;Tahibacter	-7.4371	6.40586	3.10639	0.0779858	0.347046
Bacteria;Proteobacteria;Deltaproteobacteria;Myxococcales;Polyangiaceae;Aetherobacter	6.45304	6.19726	3.0941	0.0785764	0.347046
Bacteria;Proteobacteria;Betaproteobacteria;Burkholderiales;Oxalobacteraceae;Janthinobacterium	6.74055	7.12916	3.04014	0.081229	0.354541
Bacteria;Planctomycetes;Planctomycetia;Planctomycetales;Gemmataceae;Gemmata	-4.16197	9.46383	2.99392	0.0835777	0.360152
Bacteria;Bacteroidetes;Bacteroidia;Bacteroidales;Bacteroidaceae;Bacteroides	-3.16978	11.2216	2.97699	0.0844562	0.360152
Bacteria;Proteobacteria;Gammaproteobacteria;Alteromonadales;Shewanellaceae;Shewanella	-3.54472	8.55197	2.87025	0.0902308	0.380405
Bacteria;Actinobacteria;Actinobacteria;Corynebacteriales;Corynebacteriaceae;Turicella	-5.72685	8.62525	2.84074	0.0919018	0.382361
Bacteria;Bacteroidetes;Flavobacteriia;Flavobacteriales;Flavobacteriaceae;Elizabethkingia	-6.72401	6.61761	2.80534	0.0939511	0.382361
Bacteria;Chlamydiae;Chlamydiia;Parachlamydiales;Rhabdochlamydiaceae;Candidatus Rhabdochlamydia	-6.96278	6.09789	2.80149	0.0941768	0.382361
Bacteria;Bacteroidetes;Chitinophagia;Chitinophagales;Chitinophagaceae;Lacibacter	-6.9378	6.08518	2.79063	0.0948172	0.382361
Bacteria;Proteobacteria;Deltaproteobacteria;Desulfuromonadales;Desulfuromonadaceae;Desulfuromonas	-5.45955	7.42693	2.72549	0.0987578	0.393969
Bacteria;Actinobacteria;Acidimicrobiia;Acidimicrobiales;Acidimicrobiaceae;Aciditerrimonas	-3.7101	9.73316	2.65868	0.102986	0.406466
Bacteria;Actinobacteria;Actinobacteria;Pseudonocardiales;Pseudonocardiaceae;Actinophytocola	2.87852	8.02521	2.61896	0.105594	0.408194
Bacteria;Proteobacteria;Alphaproteobacteria;Sphingomonadales;Sphingomonadaceae;Sandarakinorhabdus	5.16234	6.12619	2.61315	0.105981	0.408194
Bacteria;Actinobacteria;Actinobacteria;Corynebacteriales;Nocardiaceae;Nocardia	-3.73847	9.60406	2.60206	0.106725	0.408194
Bacteria;Proteobacteria;Betaproteobacteria;Rhodocyclales;Zoogloeaceae;Zoogloea	-4.8674	5.6325	2.5853	0.10786	0.408328
Bacteria;Bacteroidetes;Bacteroidia;Bacteroidales;Lentimicrobiaceae;Lentimicrobium	-4.70034	8.79753	2.54191	0.11086	0.412199
Bacteria;Proteobacteria;Deltaproteobacteria;Myxococcales;Polyangiaceae;Racemicystis	3.89886	6.27181	2.53843	0.111105	0.412199
Bacteria;Proteobacteria;Alphaproteobacteria;Rhizobiales;Phyllobacteriaceae;Mesorhizobium	2.16193	9.88953	2.48119	0.115215	0.423214
Bacteria;Proteobacteria;Betaproteobacteria;Nitrosomonadales;Methylophilaceae;Methylobacillus	6.69084	6.3281	2.46128	0.116684	0.424408
Bacteria;Actinobacteria;Actinobacteria;Micrococcales;Micrococcaceae;Yaniella	4.10535	7.27414	2.41272	0.120353	0.433503
Bacteria;Proteobacteria;Gammaproteobacteria;Oceanospirillales;Oceanospirillaceae;Marinomonas	-2.09521	9.44874	2.37617	0.123199	0.439489
Bacteria;Proteobacteria;Betaproteobacteria;Burkholderiales;Comamonadaceae;Hydrogenophaga	-3.46808	6.81065	2.3521	0.125114	0.442069
Bacteria;Firmicutes;Bacilli;Bacillales;Staphylococcaceae;Salinicoccus	-4.03675	7.35906	2.32821	0.127048	0.444667
Bacteria;Proteobacteria;Alphaproteobacteria;Rhizobiales;Bradyrhizobiaceae;Bosea	-3.69183	8.48214	2.29478	0.12981	0.448328
Bacteria;Actinobacteria;Actinobacteria;Corynebacteriales;Nocardiaceae;Rhodococcus	-3.14394	12.3593	2.27884	0.13115	0.448328
Bacteria;Proteobacteria;Betaproteobacteria;Burkholderiales;Oxalobacteraceae;Herbaspirillum	-3.04193	10.7507	2.27213	0.131719	0.448328
Bacteria;Proteobacteria;Deltaproteobacteria;Myxococcales;Archangiaceae;Cystobacter	3.71768	6.49287	2.24483	0.134062	0.452154
Bacteria;Proteobacteria;Gammaproteobacteria;Nevskiales;Sinobacteraceae;Steroidobacter	-2.76757	11.6601	2.21006	0.137113	0.458279
Bacteria;Actinobacteria;Thermoleophilia;Solirubrobacterales;Solirubrobacteraceae;Solirubrobacter	-2.45619	11.0342	2.18165	0.139665	0.46264
Bacteria;Proteobacteria;Betaproteobacteria;Nitrosomonadales;Methylophilaceae;Methylotenera	-5.75535	5.84757	2.09697	0.147592	0.478722
Bacteria;Firmicutes;Bacilli;Bacillales;Bacillaceae;Oceanobacillus	3.72573	9.61087	2.09311	0.147965	0.478722
Bacteria;Proteobacteria;Gammaproteobacteria;Cellvibrionales;Halieaceae;Haliea	3.01332	5.95346	2.08872	0.148391	0.478722
Bacteria;Proteobacteria;Gammaproteobacteria;Nevskiales;Sinobacteraceae;Povalibacter	4.73335	8.54271	2.04322	0.152886	0.482929
Bacteria;Firmicutes;Bacilli;Bacillales;Bacillaceae;Bacillus	1.66077	14.0518	2.04037	0.153172	0.482929
Bacteria;Proteobacteria;Betaproteobacteria;Burkholderiales;Comamonadaceae;Acidovorax	-2.39849	8.05424	2.03613	0.1536	0.482929
Bacteria;Proteobacteria;Alphaproteobacteria;Rhizobiales;Hyphomicrobiaceae;Prosthecomicrobium	5.33495	6.44097	2.01016	0.156249	0.484158
Bacteria;Proteobacteria;Gammaproteobacteria;Alteromonadales;Alteromonadaceae;Alteromonas	-2.83222	5.4002	2.00489	0.156792	0.484158
Bacteria;Bacteroidetes;Flavobacteriia;Flavobacteriales;Flavobacteriaceae;Capnocytophaga	-3.8948	6.07176	1.99417	0.157906	0.484158
Bacteria;Proteobacteria;Alphaproteobacteria;Sphingomonadales;Sphingomonadaceae;Sphingomonas	-1.81165	12.9069	1.95526	0.162022	0.492705
Bacteria;Proteobacteria;Gammaproteobacteria;Vibrionales;Vibrionaceae;Photobacterium	-5.24299	6.88238	1.9385	0.163832	0.49416
Bacteria;Firmicutes;Bacilli;Lactobacillales;Lactobacillaceae;Lactobacillus	-2.81102	12.0706	1.91229	0.16671	0.498784
Bacteria;Proteobacteria;Alphaproteobacteria;Rhizobiales;Rhizobiaceae;Ensifer	-4.16164	7.88569	1.85673	0.173003	0.51092
Bacteria;Bacteroidetes;Flavobacteriia;Flavobacteriales;Flavobacteriaceae;Cloacibacterium	-4.12044	5.03604	1.84538	0.174321	0.51092
Bacteria;Planctomycetes;Phycisphaerae;Tepidisphaerales;Tepidisphaeraceae;Tepidisphaera	6.07841	6.52842	1.82971	0.176162	0.51092
Bacteria;Actinobacteria;Actinobacteria;Corynebacteriales;Gordoniaceae;Gordonia	-2.13479	14.6193	1.82212	0.177061	0.51092
Bacteria;Actinobacteria;Actinobacteria;Micrococcales;Micrococcaceae;Rothia	-2.48451	10.1221	1.81716	0.177651	0.51092
Bacteria;Proteobacteria;Gammaproteobacteria;Enterobacterales;Pectobacteriaceae;Pectobacterium	2.55869	7.34932	1.7797	0.182187	0.519122
Bacteria;Proteobacteria;Betaproteobacteria;Neisseriales;Neisseriaceae;Neisseria	-2.67061	9.15945	1.77065	0.183302	0.519122
Bacteria;Bacteroidetes;Cytophagia;Cytophagales;Hymenobacteraceae;Hymenobacter	-3.34609	9.36822	1.71222	0.190698	0.533122
Bacteria;Proteobacteria;Alphaproteobacteria;Rhodospirillales;Geminicoccaceae;Candidatus Combothrix	-4.42622	6.8071	1.70339	0.191845	0.533122
Bacteria;Bacteroidetes;Cytophagia;Cytophagales;Cytophagaceae;Spirosoma	-3.38069	5.90405	1.6894	0.19368	0.533122
Bacteria;Proteobacteria;Alphaproteobacteria;Rhizobiales;Bradyrhizobiaceae;Bradyrhizobium	-1.99837	10.8533	1.68703	0.193993	0.533122
Bacteria;Actinobacteria;Actinobacteria;Micromonosporales;Micromonosporaceae;Micromonospora	-2.19355	8.17453	1.65889	0.197754	0.539461
Bacteria;Firmicutes;Bacilli;Lactobacillales;Carnobacteriaceae;Alloiococcus	1.73931	6.06236	1.61843	0.203311	0.548475
Bacteria;Firmicutes;Bacilli;Lactobacillales;Streptococcaceae;Lactococcus	-2.74582	8.37325	1.60571	0.205096	0.548475
Bacteria;Bacteroidetes;Bacteroidia;Bacteroidales;Porphyromonadaceae;Porphyromonas	-1.79742	8.14658	1.60019	0.205876	0.548475
Bacteria;Proteobacteria;Deltaproteobacteria;Desulfobacterales;Desulfobulbaceae;Desulfopila	-3.27155	4.91213	1.58642	0.207838	0.548475
Bacteria;Bacteroidetes;Bacteroidia;Bacteroidales;Prevotellaceae;Prevotella	-2.57284	10.4119	1.57897	0.208909	0.548475
Bacteria;Actinobacteria;Actinobacteria;Propionibacteriales;Propionibacteriaceae;Propionibacterium	-1.92528	10.1235	1.56841	0.210438	0.548475
Bacteria;Bacteroidetes;Sphingobacteriia;Sphingobacteriales;Sphingobacteriaceae;Pedobacter	-2.48927	10.0901	1.55472	0.212439	0.548475
Bacteria;Actinobacteria;Actinobacteria;Micrococcales;Micrococcaceae;Paenarthrobacter	4.72678	6.7807	1.5517	0.212885	0.548475
Bacteria;Bacteroidetes;Cytophagia;Cytophagales;Cytophagaceae;Cytophaga	2.10572	5.98447	1.44028	0.230094	0.584158
Bacteria;Proteobacteria;Betaproteobacteria;Burkholderiales;Comamonadaceae;Polaromonas	-3.37135	8.64226	1.4318	0.23147	0.584158
Bacteria;Bacteroidetes;Chitinophagia;Chitinophagales;Chitinophagaceae;Flaviaesturariibacter	1.8665	6.59442	1.42471	0.232629	0.584158
Bacteria;Proteobacteria;Gammaproteobacteria;Xanthomonadales;Xanthomonadaceae;Pseudoxanthomonas	-3.03275	9.94584	1.41548	0.234149	0.584158
Bacteria;Proteobacteria;Deltaproteobacteria;Myxococcales;Nannocystaceae;Nannocystis	-2.80086	6.18999	1.41027	0.235011	0.584158
Bacteria;Proteobacteria;Betaproteobacteria;Neisseriales;Neisseriaceae;Snodgrassella	0.98482	10.6344	1.40324	0.236182	0.584158
Bacteria;Proteobacteria;Deltaproteobacteria;Desulfuromonadales;Geobacteraceae;Geobacter	4.32393	7.15242	1.377	0.240612	0.589499
Bacteria;Proteobacteria;Deltaproteobacteria;Myxococcales;Polyangiaceae;Sorangium	2.57145	7.17194	1.36671	0.242377	0.589499
Bacteria;Proteobacteria;Alphaproteobacteria;Rhodobacterales;Rhodobacteraceae;Oceanicella	-3.63978	6.17782	1.36248	0.243109	0.589499
Bacteria;Actinobacteria;Nitriliruptoria;Euzebyales;Euzebyaceae;Euzebya	-4.13164	5.65694	1.35176	0.24497	0.590156
Bacteria;Acidobacteria;Solibacteres;Solibacterales;Solibacteraceae;Candidatus Solibacter	-2.56075	9.45152	1.28291	0.257359	0.616001
Bacteria;Bacteroidetes;Cytophagia;Cytophagales;Cytophagaceae;Dyadobacter	3.48843	7.9607	1.26472	0.26076	0.62005
Bacteria;Proteobacteria;Betaproteobacteria;Burkholderiales;Comamonadaceae;Comamonas	2.21911	9.32186	1.25609	0.262393	0.62005
Bacteria;Proteobacteria;Alphaproteobacteria;Rhizobiales;Rhizobiaceae;Sinorhizobium	-2.00882	11.3022	1.2143	0.270482	0.635118
Bacteria;Firmicutes;Bacilli;Lactobacillales;Enterococcaceae;Enterococcus	1.46749	19.4189	1.19723	0.273876	0.639043
Bacteria;Actinobacteria;Rubrobacteria;Gaiellales;Gaiellaceae;Gaiella	-1.60954	12.4909	1.17178	0.279036	0.647016
Bacteria;Proteobacteria;Alphaproteobacteria;Rhodospirillales;Rhodospirillaceae;Azospirillum	1.79452	9.99385	1.12551	0.288734	0.665345
Bacteria;Actinobacteria;Actinobacteria;Micrococcales;Dermacoccaceae;Dermacoccus	2.97031	8.77592	1.1077	0.292583	0.670052
Bacteria;Actinobacteria;Actinobacteria;Streptosporangiales;Streptosporangiaceae;Microbispora	1.08553	6.14073	1.09915	0.294453	0.670197
Bacteria;Actinobacteria;Actinobacteria;Pseudonocardiales;Pseudonocardiaceae;Amycolatopsis	-1.90437	9.99844	1.08928	0.296632	0.671039
Bacteria;Firmicutes;Bacilli;Bacillales;Paenibacillaceae;Ammoniibacillus	1.38646	6.01001	1.07464	0.299899	0.674319
Bacteria;Proteobacteria;Alphaproteobacteria;Rhodospirillales;Rhodospirillaceae;Defluviicoccus	3.02154	6.91546	1.05248	0.304937	0.675577
Bacteria;Actinobacteria;Actinobacteria;Micrococcales;Micrococcaceae;Micrococcus	-1.43909	10.1549	1.04901	0.305736	0.675577
Bacteria;Proteobacteria;Alphaproteobacteria;Rhodospirillales;Acetobacteraceae;Craurococcus	-4.16789	5.96995	1.0482	0.305921	0.675577
Bacteria;Bacteroidetes;Chitinophagia;Chitinophagales;Chitinophagaceae;Niastella	-1.97527	10.9624	1.00905	0.315129	0.691793
Bacteria;Proteobacteria;Alphaproteobacteria;Caulobacterales;Caulobacteraceae;Caulobacter	-1.98382	9.90167	0.993087	0.318989	0.696147
Bacteria;Armatimonadetes;Armatimonadia;Armatimonadales;Armatimonadaceae;Armatimonas	-1.10108	6.2186	0.981098	0.321928	0.698452
Bacteria;Proteobacteria;Betaproteobacteria;Burkholderiales;Comamonadaceae;Variovorax	1.78818	10.7095	0.965936	0.325696	0.702518
Bacteria;Proteobacteria;Alphaproteobacteria;Rhizobiales;Hyphomicrobiaceae;Devosia	-1.97411	10.3165	0.957191	0.327896	0.703175
Bacteria;Proteobacteria;Gammaproteobacteria;Chromatiales;Thioprofundaceae;Thioprofundum	-1.24876	5.81344	0.937231	0.332991	0.706902
Bacteria;Actinobacteria;Actinobacteria;Corynebacteriales;Dietziaceae;Dietzia	1.88373	9.78593	0.932594	0.33419	0.706902
Bacteria;Proteobacteria;Gammaproteobacteria;Enterobacterales;Enterobacteriaceae;Citrobacter	1.76737	8.5331	0.928129	0.33535	0.706902
Bacteria;Firmicutes;Bacilli;Bacillales;Staphylococcaceae;Staphylococcus	1.148	16.8254	0.894911	0.34415	0.721354
Bacteria;Proteobacteria;Alphaproteobacteria;Rhizobiales;Brucellaceae;Brucella	-3.20664	6.49075	0.867098	0.35176	0.733162
Bacteria;Proteobacteria;Alphaproteobacteria;Rhizobiales;Rhizobiaceae;Rhizobium	1.1593	11.526	0.841966	0.358835	0.743731
Bacteria;Proteobacteria;Betaproteobacteria;Burkholderiales;Oxalobacteraceae;Oxalicibacterium	-1.20194	6.14008	0.826429	0.363307	0.748816
Bacteria;Proteobacteria;Alphaproteobacteria;Rhizobiales;Xanthobacteraceae;Pseudolabrys	-1.04105	5.58902	0.81909	0.365446	0.749064
Bacteria;Bacteroidetes;Bacteroidia;Marinilabiliales;Prolixibacteraceae;Prolixibacter	3.33536	6.1178	0.80691	0.369035	0.750088
Bacteria;Firmicutes;Bacilli;Bacillales;Paenibacillaceae;Paenibacillus	-1.25602	10.2904	0.8037	0.369989	0.750088
Bacteria;Proteobacteria;Alphaproteobacteria;Rhizobiales;Bradyrhizobiaceae;Afipia	3.13172	6.74809	0.792994	0.373196	0.752477
Bacteria;Proteobacteria;Gammaproteobacteria;Pseudomonadales;Moraxellaceae;Moraxella	1.67192	9.99307	0.777607	0.377874	0.757428
Bacteria;Proteobacteria;Alphaproteobacteria;Rhizobiales;Phyllobacteriaceae;Nitratireductor	-2.45064	6.53066	0.77156	0.379735	0.757428
Bacteria;Bacteroidetes;Chitinophagia;Chitinophagales;Chitinophagaceae;Terrimonas	2.00335	9.52056	0.753937	0.385233	0.764285
Bacteria;Proteobacteria;Alphaproteobacteria;Caulobacterales;Caulobacteraceae;Brevundimonas	-1.99928	9.5828	0.734493	0.391431	0.772451
Bacteria;Nitrospirae;Nitrospira;Nitrospirales;Nitrospiraceae;Nitrospira	-2.08918	8.64908	0.716428	0.397318	0.776476
Bacteria;Actinobacteria;Actinobacteria;Micrococcales;Promicromonosporaceae;Promicromonospora	-0.946572	5.51374	0.713814	0.398181	0.776476
Bacteria;Proteobacteria;Alphaproteobacteria;Rhodobacterales;Rhodobacteraceae;Amaricoccus	2.71065	6.89411	0.706325	0.400667	0.776476
Bacteria;Actinobacteria;Actinobacteria;Kineosporiales;Kineosporiaceae;Kineosporia	0.59335	6.68909	0.702807	0.401842	0.776476
Bacteria;Planctomycetes;Planctomycetia;Planctomycetales;Planctomycetaceae;Planctomyces	-0.647709	7.21664	0.66347	0.415337	0.798395
Bacteria;Proteobacteria;Alphaproteobacteria;Rhodospirillales;Geminicoccaceae;Candidatus Halyseosphaera	2.34843	6.87341	0.611676	0.434157	0.83027
Bacteria;Bacteroidetes;Chitinophagia;Chitinophagales;Chitinophagaceae;Flavitalea	1.79233	7.32976	0.554	0.456688	0.868878
Bacteria;Proteobacteria;Alphaproteobacteria;Sphingomonadales;Sphingomonadaceae;Sandaracinobacter	-0.534208	6.42312	0.53714	0.463621	0.869687
Bacteria;Actinobacteria;Thermoleophilia;Solirubrobacterales;Conexibacteraceae;Conexibacter	-1.39343	8.54271	0.52958	0.466784	0.869687
Bacteria;Actinobacteria;Actinobacteria;Micrococcales;Microbacteriaceae;Leucobacter	2.16866	7.8036	0.528506	0.467235	0.869687
Bacteria;Actinobacteria;Actinobacteria;Propionibacteriales;Nocardioidaceae;Marmoricola	2.36476	7.9192	0.524764	0.468816	0.869687
Bacteria;Proteobacteria;Betaproteobacteria;Burkholderiales;Oxalobacteraceae;Massilia	-1.63915	9.07844	0.521893	0.470035	0.869687
Bacteria;Firmicutes;Bacilli;Lactobacillales;Carnobacteriaceae;Granulicatella	-2.03837	8.69197	0.514285	0.47329	0.869687
Bacteria;Tenericutes;Mollicutes;Acholeplasmatales;Acholeplasmataceae;Candidatus Phytoplasma	1.20303	9.79626	0.499815	0.479581	0.869687
Bacteria;Proteobacteria;Alphaproteobacteria;Rhodobacterales;Rhodobacteraceae;Rubribacterium	2.30885	8.14859	0.499214	0.479845	0.869687
Bacteria;Proteobacteria;Betaproteobacteria;Burkholderiales;Burkholderiaceae;Burkholderia	1.01718	9.82443	0.496567	0.481013	0.869687
Bacteria;Proteobacteria;Gammaproteobacteria;Cellvibrionales;Cellvibrionaceae;Cellvibrio	1.44398	10.3401	0.488174	0.484743	0.869687
Bacteria;Actinobacteria;Actinobacteria;Micromonosporales;Micromonosporaceae;Actinoplanes	-1.63555	8.30546	0.485492	0.485945	0.869687
Bacteria;Actinobacteria;Actinobacteria;Streptosporangiales;Thermomonosporaceae;Actinocorallia	-1.86362	8.7001	0.475966	0.490255	0.869687
Bacteria;Proteobacteria;Gammaproteobacteria;Orbales;Orbaceae;Frischella	2.24119	7.75476	0.472986	0.491616	0.869687
Bacteria;Proteobacteria;Alphaproteobacteria;Rhizobiales;Methylobacteriaceae;Methylorubrum	1.54099	9.04026	0.469536	0.493201	0.869687
Bacteria;Proteobacteria;Alphaproteobacteria;Rhodospirillales;Acetobacteraceae;Acidocella	-0.440873	6.00203	0.468143	0.493843	0.869687
Bacteria;Proteobacteria;Deltaproteobacteria;Myxococcales;Polyangiaceae;Polyangium	1.35202	8.81028	0.466461	0.49462	0.869687
Bacteria;Proteobacteria;Alphaproteobacteria;Sphingomonadales;Erythrobacteraceae;Altererythrobacter	-2.01224	8.28762	0.453147	0.500844	0.876478
Bacteria;Proteobacteria;Alphaproteobacteria;Rhizobiales;Hyphomicrobiaceae;Rhodoplanes	1.35972	8.81527	0.443543	0.505417	0.880328
Bacteria;Firmicutes;Bacilli;Lactobacillales;Streptococcaceae;Streptococcus	-0.793711	12.889	0.427306	0.513314	0.889904
Bacteria;Actinobacteria;Actinobacteria;Propionibacteriales;Nocardioidaceae;Nocardioides	-1.1906	10.202	0.419581	0.517146	0.892378
Bacteria;Bacteroidetes;Cytophagia;Cytophagales;Cyclobacteriaceae;Algoriphagus	-0.396593	5.88773	0.406391	0.523807	0.894865
Bacteria;Proteobacteria;Betaproteobacteria;Nitrosomonadales;Nitrosomonadaceae;Nitrosospira	1.6183	7.7641	0.396905	0.528692	0.894865
Bacteria;Proteobacteria;Alphaproteobacteria;Rhizobiales;Hyphomicrobiaceae;Pedomicrobium	-2.46626	6.056	0.395181	0.529588	0.894865
Bacteria;Proteobacteria;Gammaproteobacteria;Enterobacterales;Yersiniaceae;Serratia	-0.848471	18.0247	0.395001	0.529682	0.894865
Bacteria;Proteobacteria;Betaproteobacteria;Nitrosomonadales;Sterolibacteriaceae;Denitratisoma	-2.30096	6.3192	0.393151	0.530648	0.894865
Bacteria;Proteobacteria;Gammaproteobacteria;Oceanospirillales;Halomonadaceae;Halotalea	2.3353	6.64373	0.377456	0.538968	0.904783
Bacteria;Actinobacteria;Actinobacteria;Pseudonocardiales;Pseudonocardiaceae;Pseudonocardia	1.08337	8.91024	0.371407	0.542238	0.906173
Bacteria;Actinobacteria;Actinobacteria;Propionibacteriales;Nocardioidaceae;Kribbella	1.19222	10.2935	0.364774	0.545867	0.908146
Bacteria;Actinobacteria;Actinobacteria;Kineosporiales;Kineosporiaceae;Kineococcus	-1.92819	7.11945	0.349813	0.554219	0.913565
Bacteria;Proteobacteria;Betaproteobacteria;Burkholderiales;Alcaligenaceae;Alcaligenes	1.09273	7.72242	0.347589	0.555481	0.913565
Bacteria;Verrucomicrobia;Verrucomicrobiae;Verrucomicrobiales;Verrucomicrobiaceae;Verrucomicrobium	-1.39431	8.06037	0.34578	0.556512	0.913565
Bacteria;Actinobacteria;Actinobacteria;Micromonosporales;Micromonosporaceae;Virgisporangium	2.30699	6.64093	0.340704	0.559423	0.914299
Bacteria;Actinobacteria;Thermoleophilia;Solirubrobacterales;Parviterribacteraceae;Parviterribacter	-1.04821	6.94653	0.307623	0.579143	0.942377
Bacteria;Proteobacteria;Alphaproteobacteria;Rhizobiales;Chelatococcaceae;Camelimonas	2.01112	5.64037	0.273408	0.601055	0.967652
Bacteria;Proteobacteria;Betaproteobacteria;Burkholderiales;Comamonadaceae;Pelomonas	-0.84166	11.087	0.271173	0.602546	0.967652
Bacteria;Proteobacteria;Alphaproteobacteria;Rhizobiales;Phyllobacteriaceae;Aminobacter	-0.972793	7.74833	0.26814	0.604582	0.967652
Bacteria;Proteobacteria;Alphaproteobacteria;Rhizobiales;Methylobacteriaceae;Methylobacterium	0.863411	10.2643	0.262867	0.608157	0.967652
Bacteria;Proteobacteria;Alphaproteobacteria;Rhodospirillales;Rhodospirillaceae;Dongia	0.871351	11.11	0.260033	0.610098	0.967652
Bacteria;Proteobacteria;Alphaproteobacteria;Rhodobacterales;Rhodobacteraceae;Rhodovulum	1.34296	8.45882	0.253366	0.614715	0.967652
Bacteria;Actinobacteria;Actinobacteria;Corynebacteriales;Corynebacteriaceae;Corynebacterium	0.599528	15.4144	0.252578	0.615266	0.967652
Bacteria;Proteobacteria;Alphaproteobacteria;Caulobacterales;Caulobacteraceae;Asticcacaulis	1.14294	6.60926	0.25029	0.616871	0.967652
Bacteria;Proteobacteria;Gammaproteobacteria;Xanthomonadales;Xanthomonadaceae;Arenimonas	1.0126	6.71434	0.248477	0.61815	0.967652
Bacteria;Proteobacteria;Alphaproteobacteria;Rhizobiales;Hyphomicrobiaceae;Hyphomicrobium	-0.915496	10.0576	0.218275	0.640357	0.998204
Bacteria;Proteobacteria;Betaproteobacteria;Rhodocyclales;Zoogloeaceae;Azoarcus	0.819114	8.25451	0.211496	0.645597	1
Bacteria;Actinobacteria;Acidimicrobiia;Acidimicrobiales;Iamiaceae;Aquihabitans	-1.10634	8.6605	0.206936	0.64918	1
Bacteria;Proteobacteria;Betaproteobacteria;Burkholderiales;Comamonadaceae;Caldimonas	-1.17181	6.09102	0.196942	0.657201	1
Bacteria;Deinococcus-Thermus;Deinococci;Deinococcales;Deinococcaceae;Deinococcus	-1.27616	7.4946	0.190682	0.662349	1
Bacteria;Bacteroidetes;Flavobacteriia;Flavobacteriales;Flavobacteriaceae;Flavobacterium	0.743522	10.3587	0.187538	0.664973	1
Bacteria;Proteobacteria;Alphaproteobacteria;Rhizobiales;Rhizobiaceae;Agrobacterium	0.894224	10.6612	0.187131	0.665315	1
Bacteria;Proteobacteria;Alphaproteobacteria;Rhodobacterales;Rhodobacteraceae;Rubrimonas	1.65155	6.14346	0.177491	0.673538	1
Bacteria;Firmicutes;Bacilli;Bacillales;Staphylococcaceae;Jeotgalicoccus	1.76233	6.18163	0.176345	0.674534	1
Bacteria;Proteobacteria;Gammaproteobacteria;Xanthomonadales;Xanthomonadaceae;Lysobacter	0.722045	11.0634	0.175102	0.675617	1
Bacteria;Actinobacteria;Actinobacteria;Micrococcales;Promicromonosporaceae;Isoptericola	1.30019	6.08019	0.168047	0.681853	1
Bacteria;Actinobacteria;Actinobacteria;Streptomycetales;Streptomycetaceae;Streptomyces	-0.493073	13.8107	0.165199	0.684414	1
Bacteria;Firmicutes;Clostridia;Clostridiales;Clostridiaceae;Clostridium	0.599834	9.77157	0.159426	0.689685	1
Bacteria;Proteobacteria;Alphaproteobacteria;Rhodospirillales;Geminicoccaceae;Geminicoccus	-0.954017	5.02041	0.158612	0.690437	1
Bacteria;Proteobacteria;Gammaproteobacteria;Pseudomonadales;Pseudomonadaceae;Pseudomonas	-0.426384	17.7618	0.148715	0.699767	1
Bacteria;Proteobacteria;Betaproteobacteria;Burkholderiales;Burkholderiaceae;Paraburkholderia	-0.553246	7.50264	0.141711	0.706586	1
Bacteria;Proteobacteria;Gammaproteobacteria;Pseudomonadales;Moraxellaceae;Psychrobacter	0.870145	7.66022	0.139543	0.708736	1
Bacteria;Actinobacteria;Actinobacteria;Propionibacteriales;Propionibacteriaceae;Cutibacterium	-0.502249	13.7796	0.131456	0.716927	1
Bacteria;Acidobacteria;Acidobacteriia;Acidobacteriales;Acidobacteriaceae;Acidobacterium	1.10064	7.91097	0.119945	0.729095	1
Bacteria;Proteobacteria;Gammaproteobacteria;Oceanospirillales;Hahellaceae;Hahella	1.02395	7.46317	0.109982	0.740164	1
Bacteria;Actinobacteria;Actinobacteria;Corynebacteriales;Williamsiaceae;Williamsia	-0.998292	6.4429	0.107417	0.743104	1
Bacteria;Proteobacteria;Alphaproteobacteria;Rhodospirillales;Acetobacteraceae;Roseomonas	-0.839632	9.43374	0.106155	0.744565	1
Bacteria;Proteobacteria;Gammaproteobacteria;Enterobacterales;Enterobacteriaceae;Kosakonia	-0.554832	7.16245	0.105546	0.745273	1
Bacteria;Proteobacteria;Gammaproteobacteria;Enterobacterales;Yersiniaceae;Yersinia	0.439941	10.919	0.103877	0.747225	1
Bacteria;Actinobacteria;Actinobacteria;Corynebacteriales;Mycobacteriaceae;Mycolicibacterium	-0.539283	10.0019	0.095026	0.757882	1
Bacteria;Proteobacteria;Alphaproteobacteria;Rhizobiales;Phyllobacteriaceae;Phyllobacterium	-0.644385	13.4882	0.0950097	0.757902	1
Bacteria;Firmicutes;Bacilli;Bacillales;Bacillaceae;Lysinibacillus	0.755498	8.04479	0.0943894	0.758669	1
Bacteria;Bacteroidetes;Chitinophagia;Chitinophagales;Chitinophagaceae;Chitinophaga	0.447208	12.1431	0.0925042	0.761017	1
Bacteria;Actinobacteria;Actinobacteria;Micrococcales;Microbacteriaceae;Microbacterium	0.625127	8.46111	0.0922582	0.761326	1
Bacteria;Bacteroidetes;Sphingobacteriia;Sphingobacteriales;Sphingobacteriaceae;Sphingobacterium	0.470997	11.359	0.0799335	0.777388	1
Bacteria;Verrucomicrobia;Spartobacteria;Chthoniobacterales;Chthoniobacteraceae;Candidatus Udaeobacter	-0.741999	9.10831	0.0796609	0.777757	1
Bacteria;Proteobacteria;Gammaproteobacteria;Enterobacterales;Morganellaceae;Proteus	-0.653911	7.22082	0.0738484	0.785814	1
Bacteria;Actinobacteria;Actinobacteria;Corynebacteriales;Mycobacteriaceae;Mycobacteroides	0.74032	8.83525	0.0731071	0.786865	1
Bacteria;Proteobacteria;Gammaproteobacteria;Xanthomonadales;Xanthomonadaceae;Stenotrophomonas	-0.350389	10.6962	0.0536356	0.816854	1
Bacteria;Proteobacteria;Gammaproteobacteria;Enterobacterales;Enterobacteriaceae;Escherichia	-0.350052	13.3893	0.0528061	0.81825	1
Bacteria;Proteobacteria;Alphaproteobacteria;Rhizobiales;Phyllobacteriaceae;Chelativorans	-0.521799	6.35735	0.0500743	0.822934	1
Bacteria;Proteobacteria;Alphaproteobacteria;Sphingomonadales;Sphingomonadaceae;Sphingopyxis	-0.402222	8.68804	0.0484871	0.825717	1
Bacteria;Proteobacteria;Gammaproteobacteria;Alteromonadales;Pseudoalteromonadaceae;Pseudoalteromonas	-0.296253	9.94296	0.0457468	0.830637	1
Bacteria;Actinobacteria;Actinobacteria;Micrococcales;Micrococcaceae;Arthrobacter	0.294896	9.27688	0.0432054	0.835339	1
Bacteria;Actinobacteria;Actinobacteria;Kineosporiales;Kineosporiaceae;Quadrisphaera	-0.878356	6.06494	0.0421606	0.837314	1
Bacteria;Proteobacteria;Gammaproteobacteria;Xanthomonadales;Xanthomonadaceae;Thermomonas	-0.873099	6.07368	0.0420271	0.837568	1
Bacteria;Proteobacteria;Betaproteobacteria;Burkholderiales;Comamonadaceae;Ramlibacter	0.470234	8.85225	0.0413887	0.838789	1
Bacteria;Actinobacteria;Rubrobacteria;Rubrobacterales;Rubrobacteraceae;Rubrobacter	-0.324361	10.8035	0.0362015	0.8491	1
Bacteria;Proteobacteria;Betaproteobacteria;Burkholderiales;Burkholderiaceae;Lautropia	-0.549818	8.15648	0.0354641	0.850626	1
Bacteria;Proteobacteria;Alphaproteobacteria;Rhodobacterales;Rhodobacteraceae;Paracoccus	-0.306139	10.146	0.0340749	0.853547	1
Bacteria;Proteobacteria;Betaproteobacteria;Nitrosomonadales;Sterolibacteriaceae;Sterolibacterium	-0.594276	6.33831	0.0336194	0.854519	1
Bacteria;Proteobacteria;Alphaproteobacteria;Rhizobiales;Brucellaceae;Ochrobactrum	0.236356	10.5602	0.025893	0.872162	1
Bacteria;Proteobacteria;Alphaproteobacteria;Rhizobiales;Rhodobiaceae;Rhodoligotrophos	-0.4791	5.76609	0.0256215	0.872828	1
Bacteria;Acidobacteria;Solibacteres;Solibacterales;Bryobacteraceae;Paludibaculum	-0.442482	8.80558	0.0229921	0.879478	1
Bacteria;Firmicutes;Tissierellia;Tissierellales;Peptoniphilaceae;Anaerococcus	-0.358612	9.1303	0.0226922	0.88026	1
Bacteria;Actinobacteria;Acidimicrobiia;Acidimicrobiales;Iamiaceae;Iamia	-0.375192	7.08267	0.0220267	0.882016	1
Bacteria;Firmicutes;Clostridia;Clostridiales;Peptostreptococcaceae;Peptostreptococcus	0.192173	5.57127	0.0196824	0.888428	1
Bacteria;Proteobacteria;Gammaproteobacteria;Vibrionales;Vibrionaceae;Vibrio	0.183208	9.1155	0.0167819	0.896926	1
Bacteria;Actinobacteria;Actinobacteria;Propionibacteriales;Propionibacteriaceae;Microlunatus	-0.445938	7.39976	0.0162534	0.898554	1
Bacteria;Proteobacteria;Gammaproteobacteria;Enterobacterales;Enterobacteriaceae;Enterobacter	0.160076	11.7608	0.0151482	0.902045	1
Bacteria;Proteobacteria;Alphaproteobacteria;Rhodobacterales;Rhodobacteraceae;Rhodobacter	0.323667	8.28195	0.0145789	0.903894	1
Bacteria;Proteobacteria;Alphaproteobacteria;Rhodobacterales;Hyphomonadaceae;Hyphomonas	-0.435927	7.26542	0.013693	0.906847	1
Bacteria;Proteobacteria;Alphaproteobacteria;Rhizobiales;Rhodobiaceae;Microbaculum	0.421212	5.72374	0.0132607	0.908322	1
Bacteria;Proteobacteria;Gammaproteobacteria;Xanthomonadales;Rhodanobacteraceae;Aquimonas	0.3769	7.79536	0.0119974	0.91278	1
Bacteria;Proteobacteria;Gammaproteobacteria;Alteromonadales;Alteromonadaceae;Aliiglaciecola	-0.406464	5.34941	0.0101402	0.91979	1
Bacteria;Firmicutes;Bacilli;Lactobacillales;Carnobacteriaceae;Carnobacterium	0.166013	11.148	0.00999815	0.920352	1
Bacteria;Bacteroidetes;Cytophagia;Cytophagales;Cytophagaceae;Ohtaekwangia	0.141328	8.11405	0.00553382	0.9407	1
Bacteria;Proteobacteria;Alphaproteobacteria;Rhizobiales;Hyphomicrobiaceae;Blastochloris	0.186426	7.29652	0.0049912	0.943678	1
Bacteria;Proteobacteria;Deltaproteobacteria;Desulfovibrionales;Desulfomicrobiaceae;Desulfomicrobium	-0.184888	8.83105	0.00383084	0.950647	1
Bacteria;Proteobacteria;Alphaproteobacteria;Rhodospirillales;Rhodospirillaceae;Lacibacterium	0.182312	6.03048	0.00332196	0.954038	1
Bacteria;Proteobacteria;Betaproteobacteria;Burkholderiales;Comamonadaceae;Schlegelella	-0.110794	7.59067	0.00242673	0.960711	1
Bacteria;Proteobacteria;Gammaproteobacteria;Enterobacterales;Enterobacteriaceae;Salmonella	0.0902933	7.28728	0.00229834	0.961763	1
Bacteria;Gemmatimonadetes;Gemmatimonadetes;Gemmatimonadales;Gemmatimonadaceae;Gemmatimonas	0.0754494	10.1165	0.00197758	0.96453	1
Bacteria;Actinobacteria;Thermoleophilia;Thermoleophilales;Thermoleophilaceae;Thermoleophilum	0.0809648	7.6762	0.00182594	0.965916	1
Bacteria;Proteobacteria;Alphaproteobacteria;Rhodospirillales;Acetobacteraceae;Endobacter	-0.134338	7.05749	0.00161866	0.967908	1
Bacteria;Actinobacteria;Actinobacteria;Actinomycetales;Actinomycetaceae;Actinomyces	-0.0756212	8.93457	0.00128552	0.971399	1
Bacteria;Proteobacteria;Alphaproteobacteria;Sphingomonadales;Sphingomonadaceae;Novosphingobium	-0.0309113	13.3414	0.000523773	0.981741	1
Bacteria;Actinobacteria;Actinobacteria;Micrococcales;Microbacteriaceae;Agromyces	0.0404785	9.28757	0.000446808	0.983136	1
Bacteria;Proteobacteria;Betaproteobacteria;Burkholderiales;Comamonadaceae;Kinneretia	0.0543744	7.68334	0.000388111	0.984282	1
Bacteria;Proteobacteria;Alphaproteobacteria;Rhizobiales;Xanthobacteraceae;Ancylobacter	-0.0340479	6.94421	0.000327564	0.98556	1
Bacteria;Actinobacteria;Actinobacteria;Micrococcales;Intrasporangiaceae;Knoellia	0.0336647	8.40791	0.000135842	0.990701	1
Bacteria;Proteobacteria;Gammaproteobacteria;Oceanospirillales;Halomonadaceae;Halomonas	0.00976904	8.46769	2.88072e-05	0.995718	1
Bacteria;Proteobacteria;Betaproteobacteria;Burkholderiales;Alcaligenaceae;Azohydromonas	0.00671017	8.61637	7.92089e-06	0.997754	1
Bacteria;Actinobacteria;Actinobacteria;Micrococcales;Dermatophilaceae;Piscicoccus	0	5.73924	0	1	1
Bacteria;Actinobacteria;Actinobacteria;Micrococcales;Microbacteriaceae;Amnibacterium	0	6.97844	0	1	1
Bacteria;Actinobacteria;Actinobacteria;Micrococcales;Microbacteriaceae;Frigoribacterium	0	6.65789	0	1	1
Bacteria;Actinobacteria;Actinobacteria;Micrococcales;Microbacteriaceae;Labedella	0	7.71324	0	1	1
Bacteria;Actinobacteria;Actinobacteria;Propionibacteriales;Nocardioidaceae;Aeromicrobium	0	6.4518	0	1	1
Bacteria;Actinobacteria;Actinobacteria;Pseudonocardiales;Pseudonocardiaceae;Allokutzneria	0	7.41739	0	1	1
Bacteria;Actinobacteria;Actinobacteria;Pseudonocardiales;Pseudonocardiaceae;Lentzea	0	5.66345	0	1	1
Bacteria;Actinobacteria;Actinobacteria;Streptosporangiales;Streptosporangiaceae;Acrocarpospora	0	7.81636	0	1	1
Bacteria;Bacteroidetes;Chitinophagia;Chitinophagales;Chitinophagaceae;Panacibacter	0	6.37705	0	1	1
Bacteria;Bacteroidetes;Cytophagia;Cytophagales;Cyclobacteriaceae;Fontibacter	0	6.85282	0	1	1
Bacteria;Bacteroidetes;Cytophagia;Cytophagales;Cytophagaceae;Flectobacillus	0	9.87622	0	1	1
Bacteria;Bacteroidetes;Flavobacteriia;Flavobacteriales;Crocinitomicaceae;Crocinitomix	0	5.86195	0	1	1
Bacteria;Chloroflexi;Anaerolineae;Anaerolineales;Anaerolineaceae;Ornatilinea	0	5.32459	0	1	1
Bacteria;Deinococcus-Thermus;Deinococci;Deinococcales;Trueperaceae;Truepera	0	7.10496	0	1	1
Bacteria;Firmicutes;Bacilli;Bacillales;Bacillaceae;Anoxybacillus	0	5.98637	0	1	1
Bacteria;Firmicutes;Bacilli;Bacillales;Paenibacillaceae;Aneurinibacillus	0	5.74705	0	1	1
Bacteria;Firmicutes;Bacilli;Bacillales;Paenibacillaceae;Saccharibacillus	0	6.04144	0	1	1
Bacteria;Firmicutes;Bacilli;Bacillales;Planococcaceae;Planococcus	0	8.66325	0	1	1
Bacteria;Firmicutes;Bacilli;Bacillales;Thermoactinomycetaceae;Planifilum	0	5.77405	0	1	1
Bacteria;Firmicutes;Bacilli;Lactobacillales;Enterococcaceae;Tetragenococcus	0	5.54548	0	1	1
Bacteria;Firmicutes;Clostridia;Clostridiales;Christensenellaceae;Christensenella	0	6.14046	0	1	1
Bacteria;Firmicutes;Clostridia;Clostridiales;Clostridiales Family XIII. Incertae Sedis;Aminipila	0	5.80966	0	1	1
Bacteria;Firmicutes;Clostridia;Clostridiales;Ruminococcaceae;Faecalibacterium	0	7.36429	0	1	1
Bacteria;Firmicutes;Negativicutes;Acidaminococcales;Acidaminococcaceae;Acidaminococcus	0	9.67189	0	1	1
Bacteria;Firmicutes;Negativicutes;Acidaminococcales;Acidaminococcaceae;Phascolarctobacterium	0	7.0904	0	1	1
Bacteria;Firmicutes;Tissierellia;Tissierellales;Tissierellaceae;Soehngenia	0	8.25182	0	1	1
Bacteria;Fusobacteria;Fusobacteriia;Fusobacteriales;Leptotrichiaceae;Leptotrichia	0	7.17306	0	1	1
Bacteria;Proteobacteria;Alphaproteobacteria;Rhizobiales;Aurantimonadaceae;Aureimonas	0	6.39135	0	1	1
Bacteria;Proteobacteria;Alphaproteobacteria;Rhizobiales;Beijerinckiaceae;Camelimonas	0	5.76291	0	1	1
Bacteria;Proteobacteria;Alphaproteobacteria;Rhizobiales;Beijerinckiaceae;Methylocella	0	7.4306	0	1	1
Bacteria;Proteobacteria;Alphaproteobacteria;Rhizobiales;Brucellaceae;Daeguia	0	5.74798	0	1	1
Bacteria;Proteobacteria;Alphaproteobacteria;Rhizobiales;Methylocystaceae;Pleomorphomonas	0	8.27747	0	1	1
Bacteria;Proteobacteria;Alphaproteobacteria;Rhodobacterales;Rhodobacteraceae;Paenirhodobacter	0	8.27339	0	1	1
Bacteria;Proteobacteria;Alphaproteobacteria;Rhodobacterales;Rhodobacteraceae;Phaeobacter	0	9.2537	0	1	1
Bacteria;Proteobacteria;Betaproteobacteria;Burkholderiales;Comamonadaceae;Xenophilus	0	8.52727	0	1	1
Bacteria;Proteobacteria;Betaproteobacteria;Burkholderiales;Oxalobacteraceae;Duganella	0	5.80908	0	1	1
Bacteria;Proteobacteria;Betaproteobacteria;Burkholderiales;Oxalobacteraceae;Glaciimonas	0	5.60318	0	1	1
Bacteria;Proteobacteria;Betaproteobacteria;Burkholderiales;Sutterellaceae;Sutterella	0	6.97589	0	1	1
Bacteria;Proteobacteria;Betaproteobacteria;Gallionellales;Gallionellaceae;Sideroxydans	0	8.38207	0	1	1
Bacteria;Proteobacteria;Betaproteobacteria;Methylophilales;Methylophilaceae;Methylotenera	0	5.91702	0	1	1
Bacteria;Proteobacteria;Betaproteobacteria;Nitrosomonadales;Gallionellaceae;Sideroxydans	0	9.12856	0	1	1
Bacteria;Proteobacteria;Deltaproteobacteria;Desulfobacterales;Desulfobacteraceae;Desulfobacter	0	5.32298	0	1	1
Bacteria;Proteobacteria;Deltaproteobacteria;Desulfobacterales;Desulfobulbaceae;Desulfobulbus	0	5.56254	0	1	1
Bacteria;Proteobacteria;Epsilonproteobacteria;Campylobacterales;Campylobacteraceae;Campylobacter	0	8.02041	0	1	1
Bacteria;Proteobacteria;Epsilonproteobacteria;Campylobacterales;Campylobacteraceae;Sulfurospirillum	0	7.23605	0	1	1
Bacteria;Proteobacteria;Gammaproteobacteria;Alteromonadales;Psychromonadaceae;Psychromonas	0	6.4636	0	1	1
Bacteria;Proteobacteria;Gammaproteobacteria;Cellvibrionales;Halieaceae;Halioglobus	0	6.56704	0	1	1
Bacteria;Proteobacteria;Gammaproteobacteria;Chromatiales;Ectothiorhodospiraceae;Thiogranum	0	6.09426	0	1	1
Bacteria;Proteobacteria;Gammaproteobacteria;Enterobacterales;Enterobacteriaceae;Atlantibacter	0	6.19493	0	1	1
Bacteria;Proteobacteria;Gammaproteobacteria;Enterobacterales;Enterobacteriaceae;Buttiauxella	0	7.43258	0	1	1
Bacteria;Proteobacteria;Gammaproteobacteria;Enterobacterales;Enterobacteriaceae;Rosenbergiella	0	9.79714	0	1	1
Bacteria;Proteobacteria;Gammaproteobacteria;Legionellales;Coxiellaceae;Rickettsiella	0	5.27131	0	1	1
Bacteria;Proteobacteria;Gammaproteobacteria;Xanthomonadales;Rhodanobacteraceae;Dyella	0	6.34771	0	1	1
Bacteria;Proteobacteria;Gammaproteobacteria;Xanthomonadales;Xanthomonadaceae;Luteimonas	0	8.006	0	1	1
Bacteria;Proteobacteria;Oligoflexia;Oligoflexales;Oligoflexaceae;Oligoflexus	0	6.57374	0	1	1
Bacteria;Verrucomicrobia;Verrucomicrobiae;Verrucomicrobiales;Verrucomicrobiaceae;Roseimicrobium	0	7.68794	0	1	1

## Sheet: Gut_T_vs_C
OTU	logFC	logCPM	LR	PValue	FDR
Bacteria;Actinobacteria;Actinobacteria;Micrococcales;Micrococcaceae;Micrococcus	-10.6259	10.1549	24.259	8.42111e-07	0.000159561
Bacteria;Proteobacteria;Gammaproteobacteria;Alteromonadales;Pseudoalteromonadaceae;Pseudoalteromonas	-10.8365	9.94296	24.2182	8.60167e-07	0.000159561
Bacteria;Bacteroidetes;Bacteroidia;Bacteroidales;Bacteroidaceae;Bacteroides	-13.0163	11.2216	22.1124	2.57144e-06	0.000318001
Bacteria;Actinobacteria;Actinobacteria;Corynebacteriales;Gordoniaceae;Gordonia	-9.62247	14.6193	18.4478	1.74626e-05	0.00161966
Bacteria;Actinobacteria;Thermoleophilia;Solirubrobacterales;Solirubrobacteraceae;Solirubrobacter	-9.58455	11.0342	17.3033	3.18641e-05	0.00236431
Bacteria;Gemmatimonadetes;Gemmatimonadetes;Gemmatimonadales;Gemmatimonadaceae;Gemmatimonas	9.80673	10.1165	16.8738	3.995e-05	0.00247024
Bacteria;Proteobacteria;Gammaproteobacteria;Pseudomonadales;Moraxellaceae;Moraxella	-11.3429	9.99307	15.127	0.000100514	0.00532726
Bacteria;Bacteroidetes;Sphingobacteriia;Sphingobacteriales;Sphingobacteriaceae;Sphingobacterium	-9.18133	11.359	14.4261	0.000145767	0.00675993
Bacteria;Bacteroidetes;Chitinophagia;Chitinophagales;Chitinophagaceae;Niastella	9.12166	10.9624	13.3883	0.0002532	0.0104375
Bacteria;Proteobacteria;Gammaproteobacteria;Oceanospirillales;Halomonadaceae;Halomonas	8.42931	8.46769	12.745	0.000356958	0.0129332
Bacteria;Actinobacteria;Actinobacteria;Corynebacteriales;Nocardiaceae;Rhodococcus	8.61024	12.3593	12.5334	0.000399732	0.0129332
Bacteria;Planctomycetes;Planctomycetia;Planctomycetales;Planctomycetaceae;Pirellula	9.69699	9.24204	12.4485	0.000418324	0.0129332
Bacteria;Actinobacteria;Rubrobacteria;Rubrobacterales;Rubrobacteraceae;Rubrobacter	-8.18667	10.8035	12.2399	0.000467789	0.0130477
Bacteria;Proteobacteria;Gammaproteobacteria;Alteromonadales;Shewanellaceae;Shewanella	-9.02588	8.55197	11.9139	0.000557163	0.0130477
Bacteria;Firmicutes;Negativicutes;Acidaminococcales;Acidaminococcaceae;Acidaminococcus	-11.487	9.67189	11.8844	0.00056606	0.0130477
Bacteria;Proteobacteria;Gammaproteobacteria;Oceanospirillales;Oceanospirillaceae;Marinomonas	-11.0276	9.44874	11.612	0.000655293	0.0130477
Bacteria;Proteobacteria;Alphaproteobacteria;Caulobacterales;Caulobacteraceae;Caulobacter	-9.03264	9.90167	11.5965	0.000660755	0.0130477
Bacteria;Actinobacteria;Actinobacteria;Micromonosporales;Micromonosporaceae;Micromonospora	-7.2623	8.17453	11.5812	0.000666225	0.0130477
Bacteria;Proteobacteria;Betaproteobacteria;Burkholderiales;Alcaligenaceae;Achromobacter	8.10776	9.89686	11.5537	0.000676131	0.0130477
Bacteria;Actinobacteria;Actinobacteria;Propionibacteriales;Nocardioidaceae;Kribbella	-9.53136	10.2935	11.4803	0.000703383	0.0130477
Bacteria;Proteobacteria;Alphaproteobacteria;Rhodobacterales;Rhodobacteraceae;Phaeobacter	-11.0518	9.2537	11.3551	0.000752404	0.0132925
Bacteria;Proteobacteria;Betaproteobacteria;Burkholderiales;Comamonadaceae;Acidovorax	-6.77064	8.05424	10.8907	0.00096648	0.0162984
Bacteria;Proteobacteria;Betaproteobacteria;Burkholderiales;Alcaligenaceae;Alcaligenes	7.03871	7.72242	10.2724	0.00135035	0.0217817
Bacteria;Proteobacteria;Alphaproteobacteria;Rhizobiales;Hyphomicrobiaceae;Devosia	7.06812	10.3165	9.85741	0.00169149	0.0261476
Bacteria;Bacteroidetes;Sphingobacteriia;Sphingobacteriales;Sphingobacteriaceae;Pedobacter	-7.48446	10.0901	9.60043	0.00194532	0.0271828
Bacteria;Proteobacteria;Gammaproteobacteria;Enterobacterales;Erwiniaceae;Erwinia	-6.43346	10.8401	9.59156	0.00195474	0.0271828
Bacteria;Firmicutes;Bacilli;Bacillales;Bacillaceae;Virgibacillus	-7.63398	14.1895	9.51205	0.00204127	0.0271828
Bacteria;Firmicutes;Bacilli;Bacillales;Bacillaceae;Oceanobacillus	-10.7911	9.61087	9.50285	0.00205153	0.0271828
Bacteria;Actinobacteria;Acidimicrobiia;Acidimicrobiales;Acidimicrobiaceae;Aciditerrimonas	-8.33504	9.73316	9.33398	0.00224943	0.0287772
Bacteria;Actinobacteria;Actinobacteria;Micrococcales;Microbacteriaceae;Microbacterium	-8.39119	8.46111	9.20232	0.00241709	0.0294122
Bacteria;Proteobacteria;Betaproteobacteria;Burkholderiales;Burkholderiaceae;Pandoraea	-8.44005	9.70062	9.08353	0.00257921	0.0294122
Bacteria;Firmicutes;Bacilli;Lactobacillales;Streptococcaceae;Lactococcus	-10.0841	8.37325	9.08146	0.00258214	0.0294122
Bacteria;Proteobacteria;Gammaproteobacteria;Enterobacterales;Yersiniaceae;Serratia	4.93082	18.0247	9.05751	0.00261618	0.0294122
Bacteria;Proteobacteria;Alphaproteobacteria;Caulobacterales;Caulobacteraceae;Brevundimonas	-8.97644	9.5828	8.8973	0.00285593	0.0311633
Bacteria;Proteobacteria;Alphaproteobacteria;Rhizobiales;Xanthobacteraceae;Ancylobacter	-6.95681	6.94421	8.55281	0.00344989	0.0365689
Bacteria;Firmicutes;Bacilli;Bacillales;Planococcaceae;Planococcus	-10.4264	8.66325	8.42359	0.00370383	0.03817
Bacteria;Proteobacteria;Gammaproteobacteria;Cellvibrionales;Cellvibrionaceae;Cellvibrio	-7.28445	10.3401	7.9079	0.00492194	0.0493524
Bacteria;Proteobacteria;Betaproteobacteria;Burkholderiales;Oxalobacteraceae;Massilia	-7.79874	9.07844	7.76736	0.00531988	0.0515525
Bacteria;Proteobacteria;Gammaproteobacteria;Enterobacterales;Enterobacteriaceae;Citrobacter	-7.41793	8.5331	7.73393	0.00541926	0.0515525
Bacteria;Proteobacteria;Betaproteobacteria;Gallionellales;Gallionellaceae;Sideroxydans	10.1278	8.38207	7.43814	0.0063856	0.0592264
Bacteria;Actinobacteria;Actinobacteria;Streptosporangiales;Streptosporangiaceae;Acrocarpospora	-9.4947	7.81636	6.98317	0.00822795	0.074453
Bacteria;Nitrospirae;Nitrospira;Nitrospirales;Nitrospiraceae;Nitrospira	-7.41054	8.64908	6.61726	0.0100995	0.0888015
Bacteria;Proteobacteria;Gammaproteobacteria;Xanthomonadales;Xanthomonadaceae;Luteimonas	-9.71175	8.006	6.53306	0.0105888	0.0888015
Bacteria;Proteobacteria;Alphaproteobacteria;Rhizobiales;Methylocystaceae;Pleomorphomonas	-10.0126	8.27747	6.47313	0.0109517	0.0888015
Bacteria;Firmicutes;Bacilli;Lactobacillales;Lactobacillaceae;Lactobacillus	-6.16806	12.0706	6.46968	0.010973	0.0888015
Bacteria;Actinobacteria;Actinobacteria;Pseudonocardiales;Pseudonocardiaceae;Kibdelosporangium	8.88576	8.59556	6.46363	0.0110104	0.0888015
Bacteria;Proteobacteria;Betaproteobacteria;Burkholderiales;Alcaligenaceae;Azohydromonas	-7.40305	8.61637	6.25069	0.0124145	0.0979952
Bacteria;Actinobacteria;Actinobacteria;Micromonosporales;Micromonosporaceae;Actinoplanes	-6.57154	8.30546	6.07569	0.0137055	0.105689
Bacteria;Actinobacteria;Actinobacteria;Streptosporangiales;Thermomonosporaceae;Actinomadura	7.70771	8.72356	6.04333	0.0139589	0.105689
Bacteria;Proteobacteria;Alphaproteobacteria;Rhodobacterales;Rhodobacteraceae;Paenirhodobacter	-9.8963	8.27339	5.70657	0.0169015	0.122815
Bacteria;Firmicutes;Clostridia;Clostridiales;Ruminococcaceae;Faecalibacterium	-8.97397	7.36429	5.68563	0.0171044	0.122815
Bacteria;Proteobacteria;Gammaproteobacteria;Nevskiales;Sinobacteraceae;Povalibacter	8.52321	8.54271	5.66327	0.0173238	0.122815
Bacteria;Firmicutes;Bacilli;Bacillales;Bacillaceae;Lysinibacillus	6.54724	8.04479	5.61999	0.0177568	0.122815
Bacteria;Firmicutes;Bacilli;Lactobacillales;Carnobacteriaceae;Granulicatella	-7.88822	8.69197	5.60518	0.0179074	0.122815
Bacteria;Proteobacteria;Gammaproteobacteria;Orbales;Orbaceae;Gilliamella	-5.3527	10.3875	5.57612	0.0182071	0.122815
Bacteria;Proteobacteria;Alphaproteobacteria;Rhodobacterales;Rhodobacteraceae;Rhodovulum	6.65727	8.45882	5.47984	0.019237	0.125918
Bacteria;Proteobacteria;Epsilonproteobacteria;Campylobacterales;Campylobacteraceae;Campylobacter	-8.01906	8.02041	5.46998	0.0193459	0.125918
Bacteria;Proteobacteria;Epsilonproteobacteria;Campylobacterales;Campylobacteraceae;Sulfurospirillum	8.80978	7.23605	5.02834	0.0249358	0.159503
Bacteria;Proteobacteria;Gammaproteobacteria;Enterobacterales;Enterobacteriaceae;Buttiauxella	-9.04044	7.43258	4.84497	0.0277269	0.174351
Bacteria;Proteobacteria;Alphaproteobacteria;Rhizobiales;Rhizobiaceae;Ensifer	6.77982	7.88569	4.75921	0.0291418	0.179958
Bacteria;Armatimonadetes;Armatimonadia;Armatimonadales;Armatimonadaceae;Armatimonas	7.43652	6.2186	4.70353	0.0301007	0.179958
Bacteria;Proteobacteria;Deltaproteobacteria;Desulfovibrionales;Desulfomicrobiaceae;Desulfomicrobium	-7.81362	8.83105	4.6688	0.0307153	0.179958
Bacteria;Bacteroidetes;Flavobacteriia;Flavobacteriales;Flavobacteriaceae;Chryseobacterium	-3.79394	12.1431	4.65799	0.0309093	0.179958
Bacteria;Fusobacteria;Fusobacteriia;Fusobacteriales;Fusobacteriaceae;Fusobacterium	-8.2723	8.47401	4.65053	0.031044	0.179958
Bacteria;Firmicutes;Bacilli;Lactobacillales;Enterococcaceae;Tetragenococcus	6.16706	5.54548	4.58587	0.0322366	0.181753
Bacteria;Proteobacteria;Alphaproteobacteria;Sphingomonadales;Sphingomonadaceae;Sphingobium	7.31838	7.16135	4.5562	0.0327998	0.181753
Bacteria;Firmicutes;Bacilli;Bacillales;Staphylococcaceae;Salinicoccus	8.77418	7.35906	4.55497	0.0328233	0.181753
Bacteria;Actinobacteria;Actinobacteria;Micrococcales;Microbacteriaceae;Amnibacterium	8.50753	6.97844	4.44653	0.0349722	0.188762
Bacteria;Proteobacteria;Alphaproteobacteria;Rhizobiales;Hyphomicrobiaceae;Blastochloris	5.26318	7.29652	4.43998	0.0351068	0.188762
Bacteria;Proteobacteria;Alphaproteobacteria;Sphingomonadales;Sphingomonadaceae;Sandaracinobacter	7.73687	6.42312	4.36185	0.0367524	0.194788
Bacteria;Actinobacteria;Actinobacteria;Propionibacteriales;Nocardioidaceae;Marmoricola	-7.96953	7.9192	4.27664	0.0386398	0.201906
Bacteria;Actinobacteria;Actinobacteria;Propionibacteriales;Nocardioidaceae;Aeromicrobium	-7.77559	6.4518	4.19871	0.0404549	0.205606
Bacteria;Deinococcus-Thermus;Deinococci;Deinococcales;Trueperaceae;Truepera	-8.65869	7.10496	4.18223	0.0408498	0.205606
Bacteria;Firmicutes;Negativicutes;Acidaminococcales;Acidaminococcaceae;Phascolarctobacterium	-8.62278	7.0904	4.17559	0.0410103	0.205606
Bacteria;Proteobacteria;Alphaproteobacteria;Rhodospirillales;Rhodospirillaceae;Defluviicoccus	5.54139	6.91546	4.10751	0.0426931	0.211188
Bacteria;Proteobacteria;Betaproteobacteria;Burkholderiales;Sutterellaceae;Sutterella	-8.48516	6.97589	3.92959	0.0474435	0.231599
Bacteria;Proteobacteria;Betaproteobacteria;Burkholderiales;Burkholderiaceae;Lautropia	-6.20365	8.15648	3.89833	0.0483341	0.232882
Bacteria;Tenericutes;Mollicutes;Acholeplasmatales;Acholeplasmataceae;Candidatus Phytoplasma	-3.92504	9.79626	3.86573	0.0492817	0.234404
Bacteria;Bacteroidetes;Chitinophagia;Chitinophagales;Chitinophagaceae;Flavihumibacter	-7.97252	7.06402	3.75627	0.0526097	0.247066
Bacteria;Proteobacteria;Oligoflexia;Oligoflexales;Oligoflexaceae;Oligoflexus	7.94769	6.57374	3.70994	0.0540894	0.25084
Bacteria;Planctomycetes;Planctomycetia;Candidatus Brocadiales;Candidatus Brocadiaceae;Candidatus Scalindua	-5.98739	8.32959	3.59951	0.0577968	0.264723
Bacteria;Bacteroidetes;Cytophagia;Cytophagales;Hymenobacteraceae;Adhaeribacter	-7.12701	7.68873	3.57815	0.0585442	0.264877
Bacteria;Proteobacteria;Gammaproteobacteria;Xanthomonadales;Rhodanobacteraceae;Dyella	-7.63654	6.34771	3.54852	0.0595985	0.265203
Bacteria;Proteobacteria;Gammaproteobacteria;Oceanospirillales;Hahellaceae;Hahella	5.30452	7.46317	3.53612	0.0600459	0.265203
Bacteria;Proteobacteria;Alphaproteobacteria;Rhodospirillales;Acetobacteraceae;Acidocella	-7.04413	6.00203	3.35295	0.0670845	0.292804
Bacteria;Proteobacteria;Gammaproteobacteria;Cellvibrionales;Halieaceae;Halioglobus	-7.94294	6.56704	3.24858	0.0714856	0.308385
Bacteria;Proteobacteria;Gammaproteobacteria;Xanthomonadales;Xanthomonadaceae;Stenotrophomonas	-3.04186	10.6962	3.19623	0.0738082	0.314745
Bacteria;Proteobacteria;Alphaproteobacteria;Rhizobiales;Aurantimonadaceae;Aureimonas	-7.6725	6.39135	3.09266	0.0786463	0.331566
Bacteria;Proteobacteria;Gammaproteobacteria;Cellvibrionales;Halieaceae;Haliea	-6.87982	5.95346	2.96211	0.0852367	0.351681
Bacteria;Proteobacteria;Alphaproteobacteria;Rhizobiales;Beijerinckiaceae;Camelimonas	-6.6016	5.76291	2.96065	0.0853135	0.351681
Bacteria;Bacteroidetes;Flavobacteriia;Flavobacteriales;Crocinitomicaceae;Crocinitomix	6.81155	5.86195	2.93114	0.086886	0.354228
Bacteria;Firmicutes;Bacilli;Lactobacillales;Enterococcaceae;Enterococcus	2.51007	19.4189	2.90401	0.0883593	0.356318
Bacteria;Proteobacteria;Betaproteobacteria;Burkholderiales;Oxalobacteraceae;Duganella	6.7112	5.80908	2.8745	0.0899931	0.357486
Bacteria;Proteobacteria;Gammaproteobacteria;Alteromonadales;Psychromonadaceae;Psychromonas	-6.72242	6.4636	2.86392	0.0905866	0.357486
Bacteria;Proteobacteria;Gammaproteobacteria;Enterobacterales;Yersiniaceae;Yersinia	2.556	10.919	2.84709	0.0915394	0.357486
Bacteria;Proteobacteria;Betaproteobacteria;Burkholderiales;Oxalobacteraceae;Oxalicibacterium	-7.26673	6.14008	2.82604	0.0927469	0.358428
Bacteria;Firmicutes;Bacilli;Bacillales;Bacillaceae;Anoxybacillus	-7.01992	5.98637	2.68105	0.101549	0.388398
Bacteria;Proteobacteria;Betaproteobacteria;Methylophilales;Methylophilaceae;Methylotenera	-6.89556	5.91702	2.60815	0.106316	0.39857
Bacteria;Actinobacteria;Actinobacteria;Corynebacteriales;Mycobacteriaceae;Mycobacterium	2.57946	11.5672	2.60754	0.106357	0.39857
Bacteria;Proteobacteria;Deltaproteobacteria;Desulfobacterales;Desulfobulbaceae;Desulfotalea	5.51445	6.0489	2.57901	0.108289	0.401753
Bacteria;Proteobacteria;Gammaproteobacteria;Enterobacterales;Enterobacteriaceae;Klebsiella	2.27653	13.8789	2.53258	0.111517	0.409633
Bacteria;Proteobacteria;Alphaproteobacteria;Rhizobiales;Brucellaceae;Daeguia	-6.57056	5.74798	2.45627	0.117056	0.425569
Bacteria;Proteobacteria;Gammaproteobacteria;Legionellales;Coxiellaceae;Rickettsiella	5.3885	5.27131	2.44168	0.11815	0.425569
Archaea;Thaumarchaeota;Nitrososphaeria;Nitrososphaerales;Nitrososphaeraceae;Candidatus Nitrosocosmicus	-6.15463	7.18205	2.39762	0.12152	0.433501
Bacteria;Chloroflexi;Anaerolineae;Anaerolineales;Anaerolineaceae;Ornatilinea	-5.53073	5.32459	2.12316	0.145087	0.512642
Bacteria;Firmicutes;Bacilli;Bacillales;Bacillaceae;Bacillus	-1.75497	14.0518	2.0086	0.15641	0.547433
Bacteria;Proteobacteria;Alphaproteobacteria;Rhizobiales;Rhizobiaceae;Rhizobium	-1.87144	11.526	1.88294	0.17	0.589441
Bacteria;Actinobacteria;Actinobacteria;Streptomycetales;Streptomycetaceae;Streptomyces	-1.57574	13.8107	1.49195	0.221915	0.762317
Bacteria;Firmicutes;Bacilli;Bacillales;Staphylococcaceae;Staphylococcus	-1.49887	16.8254	1.34251	0.246591	0.839315
Bacteria;Proteobacteria;Betaproteobacteria;Burkholderiales;Comamonadaceae;Pelomonas	-1.91736	11.087	1.24162	0.265159	0.893341
Bacteria;Bacteroidetes;Flavobacteriia;Flavobacteriales;Flavobacteriaceae;Empedobacter	-2.80743	11.8733	1.23065	0.26728	0.893341
Bacteria;Actinobacteria;Actinobacteria;Propionibacteriales;Propionibacteriaceae;Cutibacterium	-1.58653	13.7796	1.16399	0.280639	0.929617
Bacteria;Proteobacteria;Gammaproteobacteria;Enterobacterales;Enterobacteriaceae;Enterobacter	-1.49044	11.7608	1.14944	0.283666	0.931328
Bacteria;Actinobacteria;Actinobacteria;Micrococcales;Brevibacteriaceae;Brevibacterium	1.72718	12.6261	1.07525	0.299762	0.975541
Bacteria;Proteobacteria;Alphaproteobacteria;Rhizobiales;Bradyrhizobiaceae;Bradyrhizobium	1.57718	10.8533	1.02736	0.310779	1
Bacteria;Proteobacteria;Alphaproteobacteria;Rhodobacterales;Rhodobacteraceae;Paracoccus	-1.74937	10.146	0.970557	0.324541	1
Bacteria;Proteobacteria;Alphaproteobacteria;Sphingomonadales;Sphingomonadaceae;Novosphingobium	-1.39901	13.3414	0.947062	0.330468	1
Bacteria;Proteobacteria;Alphaproteobacteria;Rhizobiales;Methylobacteriaceae;Methylobacterium	-1.74355	10.2643	0.924472	0.336303	1
Bacteria;Firmicutes;Erysipelotrichia;Erysipelotrichales;Erysipelotrichaceae;Erysipelothrix	2.3639	9.5173	0.921407	0.337106	1
Bacteria;Bacteroidetes;Cytophagia;Cytophagales;Hymenobacteraceae;Hymenobacter	2.44218	9.36822	0.888015	0.346016	1
Bacteria;Bacteroidetes;Chitinophagia;Chitinophagales;Chitinophagaceae;Chitinophaga	-1.40476	12.1431	0.802263	0.370418	1
Bacteria;Proteobacteria;Gammaproteobacteria;Pseudomonadales;Pseudomonadaceae;Pseudomonas	-0.994692	17.7618	0.736782	0.390694	1
Bacteria;Actinobacteria;Actinobacteria;Propionibacteriales;Propionibacteriaceae;Propionibacterium	1.32909	10.1235	0.736591	0.390755	1
Bacteria;Proteobacteria;Gammaproteobacteria;Nevskiales;Sinobacteraceae;Steroidobacter	1.50422	11.6601	0.68756	0.406996	1
Bacteria;Proteobacteria;Gammaproteobacteria;Vibrionales;Vibrionaceae;Vibrio	-1.19816	9.1155	0.634694	0.425639	1
Bacteria;Bacteroidetes;Cytophagia;Cytophagales;Cytophagaceae;Flectobacillus	-1.7398	9.87622	0.592672	0.441388	1
Bacteria;Proteobacteria;Gammaproteobacteria;Pasteurellales;Pasteurellaceae;Haemophilus	1.4946	9.06594	0.552213	0.457415	1
Bacteria;Proteobacteria;Alphaproteobacteria;Rhizobiales;Rhizobiaceae;Sinorhizobium	1.35569	11.3022	0.547683	0.459266	1
Bacteria;Proteobacteria;Betaproteobacteria;Burkholderiales;Comamonadaceae;Curvibacter	-1.7115	9.42766	0.522412	0.469815	1
Bacteria;Firmicutes;Tissierellia;Tissierellales;Peptoniphilaceae;Anaerococcus	-1.62048	9.1303	0.403422	0.525327	1
Bacteria;Actinobacteria;Actinobacteria;Actinomycetales;Actinomycetaceae;Actinomyces	1.37061	8.93457	0.373651	0.541021	1
Bacteria;Actinobacteria;Actinobacteria;Micrococcales;Micrococcaceae;Citricoccus	-1.04242	11.6533	0.334217	0.563186	1
Bacteria;Proteobacteria;Alphaproteobacteria;Sphingomonadales;Sphingomonadaceae;Sphingomonas	-0.711177	12.9069	0.300593	0.583511	1
Bacteria;Proteobacteria;Betaproteobacteria;Burkholderiales;Burkholderiaceae;Burkholderia	-0.783822	9.82443	0.266738	0.605529	1
Bacteria;Proteobacteria;Alphaproteobacteria;Rhodospirillales;Acetobacteraceae;Roseomonas	1.27259	9.43374	0.222893	0.636844	1
Bacteria;Proteobacteria;Betaproteobacteria;Burkholderiales;Burkholderiaceae;Ralstonia	-1.18004	8.67025	0.219503	0.639419	1
Bacteria;Proteobacteria;Gammaproteobacteria;Enterobacterales;Erwiniaceae;Pantoea	0.62845	11.063	0.211151	0.645867	1
Bacteria;Proteobacteria;Alphaproteobacteria;Rhizobiales;Rhizobiaceae;Agrobacterium	0.987506	10.6612	0.204736	0.650925	1
Bacteria;Firmicutes;Tissierellia;Tissierellales;Peptoniphilaceae;Finegoldia	-1.36042	8.10345	0.175432	0.675329	1
Bacteria;Actinobacteria;Actinobacteria;Corynebacteriales;Corynebacteriaceae;Corynebacterium	-0.513922	15.4144	0.168318	0.681611	1
Bacteria;Proteobacteria;Betaproteobacteria;Burkholderiales;Oxalobacteraceae;Herbaspirillum	-0.771695	10.7507	0.162509	0.686857	1
Bacteria;Firmicutes;Clostridia;Clostridiales;Clostridiaceae;Clostridium	-0.600881	9.77157	0.144049	0.704288	1
Bacteria;Proteobacteria;Alphaproteobacteria;Rhodospirillales;Rhodospirillaceae;Azospirillum	-0.650925	9.99385	0.138065	0.710212	1
Bacteria;Proteobacteria;Alphaproteobacteria;Sphingomonadales;Sphingomonadaceae;Sphingopyxis	0.638199	8.68804	0.112064	0.737806	1
Bacteria;Proteobacteria;Betaproteobacteria;Burkholderiales;Comamonadaceae;Delftia	0.526358	14.0189	0.0873451	0.76758	1
Bacteria;Actinobacteria;Actinobacteria;Micrococcales;Micrococcaceae;Arthrobacter	-0.439085	9.27688	0.0863162	0.768914	1
Bacteria;Firmicutes;Tissierellia;Tissierellales;Tissierellaceae;Soehngenia	-0.932826	8.25182	0.0829714	0.77331	1
Bacteria;Proteobacteria;Betaproteobacteria;Burkholderiales;Comamonadaceae;Variovorax	0.498909	10.7095	0.0702273	0.791006	1
Bacteria;Actinobacteria;Actinobacteria;Micrococcales;Dermabacteraceae;Brachybacterium	-0.47226	10.6942	0.0617586	0.803738	1
Bacteria;Proteobacteria;Gammaproteobacteria;Enterobacterales;Enterobacteriaceae;Rosenbergiella	-0.594619	9.79714	0.0603963	0.805871	1
Bacteria;Proteobacteria;Gammaproteobacteria;Pseudomonadales;Moraxellaceae;Acinetobacter	-0.241533	16.0292	0.0374581	0.846535	1
Bacteria;Actinobacteria;Actinobacteria;Micrococcales;Micrococcaceae;Rothia	-0.310661	10.1221	0.0302983	0.861815	1
Bacteria;Actinobacteria;Rubrobacteria;Gaiellales;Gaiellaceae;Gaiella	0.258617	12.4909	0.0299641	0.862572	1
Bacteria;Proteobacteria;Gammaproteobacteria;Xanthomonadales;Xanthomonadaceae;Pseudoxanthomonas	0.362479	9.94584	0.0228129	0.879945	1
Bacteria;Actinobacteria;Actinobacteria;Micromonosporales;Micromonosporaceae;Dactylosporangium	-0.424145	7.34897	0.0183436	0.892265	1
Bacteria;Actinobacteria;Actinobacteria;Propionibacteriales;Nocardioidaceae;Nocardioides	-0.246722	10.202	0.0173135	0.895316	1
Bacteria;Actinobacteria;Actinobacteria;Micrococcales;Micrococcaceae;Kocuria	-0.184127	11.9895	0.015022	0.902452	1
Bacteria;Firmicutes;Bacilli;Lactobacillales;Streptococcaceae;Streptococcus	-0.104241	12.889	0.00694895	0.933565	1
Bacteria;Firmicutes;Bacilli;Bacillales;Paenibacillaceae;Paenibacillus	-0.114664	10.2904	0.00647872	0.935847	1
Bacteria;Proteobacteria;Betaproteobacteria;Nitrosomonadales;Nitrosomonadaceae;Nitrosospira	0.190849	7.7641	0.00508927	0.943128	1
Bacteria;Bacteroidetes;Flavobacteriia;Flavobacteriales;Flavobacteriaceae;Flavobacterium	-0.0974494	10.3587	0.00292461	0.956872	1
Bacteria;Actinobacteria;Actinobacteria;Micrococcales;Dermacoccaceae;Dermacoccus	0.121638	8.77592	0.00187748	0.965439	1
Bacteria;Proteobacteria;Alphaproteobacteria;Rhizobiales;Phyllobacteriaceae;Phyllobacterium	0.0864446	13.4882	0.0016009	0.968084	1
Bacteria;Proteobacteria;Alphaproteobacteria;Rhizobiales;Brucellaceae;Ochrobactrum	-0.0463524	10.5602	0.000909106	0.975946	1
Bacteria;Proteobacteria;Gammaproteobacteria;Enterobacterales;Enterobacteriaceae;Escherichia	-0.00926981	13.3893	3.42696e-05	0.995329	1
Bacteria;Acidobacteria;Acidobacteriia;Acidobacteriales;Acidobacteriaceae;Acidobacterium	0	7.91097	0	1	1
Bacteria;Acidobacteria;Acidobacteriia;Acidobacteriales;Acidobacteriaceae;Candidatus Koribacter	0	7.67895	0	1	1
Bacteria;Acidobacteria;Solibacteres;Solibacterales;Bryobacteraceae;Paludibaculum	0	8.80558	0	1	1
Bacteria;Acidobacteria;Solibacteres;Solibacterales;Solibacteraceae;Candidatus Solibacter	0	9.45152	0	1	1
Bacteria;Actinobacteria;Acidimicrobiia;Acidimicrobiales;Acidimicrobiaceae;Ferrimicrobium	0	6.2515	0	1	1
Bacteria;Actinobacteria;Acidimicrobiia;Acidimicrobiales;Acidimicrobiaceae;Ilumatobacter	0	8.14488	0	1	1
Bacteria;Actinobacteria;Acidimicrobiia;Acidimicrobiales;Iamiaceae;Aquihabitans	0	8.6605	0	1	1
Bacteria;Actinobacteria;Acidimicrobiia;Acidimicrobiales;Iamiaceae;Iamia	0	7.08267	0	1	1
Bacteria;Actinobacteria;Actinobacteria;Bifidobacteriales;Bifidobacteriaceae;Bifidobacterium	0	7.64124	0	1	1
Bacteria;Actinobacteria;Actinobacteria;Corynebacteriales;Corynebacteriaceae;Turicella	0	8.62525	0	1	1
Bacteria;Actinobacteria;Actinobacteria;Corynebacteriales;Dietziaceae;Dietzia	0	9.78593	0	1	1
Bacteria;Actinobacteria;Actinobacteria;Corynebacteriales;Mycobacteriaceae;Mycobacteroides	0	8.83525	0	1	1
Bacteria;Actinobacteria;Actinobacteria;Corynebacteriales;Mycobacteriaceae;Mycolicibacterium	0	10.0019	0	1	1
Bacteria;Actinobacteria;Actinobacteria;Corynebacteriales;Nocardiaceae;Nocardia	0	9.60406	0	1	1
Bacteria;Actinobacteria;Actinobacteria;Corynebacteriales;Tsukamurellaceae;Tsukamurella	0	5.70962	0	1	1
Bacteria;Actinobacteria;Actinobacteria;Corynebacteriales;Williamsiaceae;Williamsia	0	6.4429	0	1	1
Bacteria;Actinobacteria;Actinobacteria;Geodermatophilales;Geodermatophilaceae;Blastococcus	0	6.47079	0	1	1
Bacteria;Actinobacteria;Actinobacteria;Kineosporiales;Kineosporiaceae;Kineococcus	0	7.11945	0	1	1
Bacteria;Actinobacteria;Actinobacteria;Kineosporiales;Kineosporiaceae;Kineosporia	0	6.68909	0	1	1
Bacteria;Actinobacteria;Actinobacteria;Kineosporiales;Kineosporiaceae;Quadrisphaera	0	6.06494	0	1	1
Bacteria;Actinobacteria;Actinobacteria;Micrococcales;Dermacoccaceae;Flexivirga	0	6.94576	0	1	1
Bacteria;Actinobacteria;Actinobacteria;Micrococcales;Dermatophilaceae;Piscicoccus	0	5.73924	0	1	1
Bacteria;Actinobacteria;Actinobacteria;Micrococcales;Intrasporangiaceae;Knoellia	0	8.40791	0	1	1
Bacteria;Actinobacteria;Actinobacteria;Micrococcales;Intrasporangiaceae;Serinicoccus	0	5.96027	0	1	1
Bacteria;Actinobacteria;Actinobacteria;Micrococcales;Microbacteriaceae;Agromyces	0	9.28757	0	1	1
Bacteria;Actinobacteria;Actinobacteria;Micrococcales;Microbacteriaceae;Frigoribacterium	0	6.65789	0	1	1
Bacteria;Actinobacteria;Actinobacteria;Micrococcales;Microbacteriaceae;Labedella	0	7.71324	0	1	1
Bacteria;Actinobacteria;Actinobacteria;Micrococcales;Microbacteriaceae;Leucobacter	0	7.8036	0	1	1
Bacteria;Actinobacteria;Actinobacteria;Micrococcales;Micrococcaceae;Nesterenkonia	0	8.66436	0	1	1
Bacteria;Actinobacteria;Actinobacteria;Micrococcales;Micrococcaceae;Paenarthrobacter	0	6.7807	0	1	1
Bacteria;Actinobacteria;Actinobacteria;Micrococcales;Micrococcaceae;Yaniella	0	7.27414	0	1	1
Bacteria;Actinobacteria;Actinobacteria;Micrococcales;Promicromonosporaceae;Isoptericola	0	6.08019	0	1	1
Bacteria;Actinobacteria;Actinobacteria;Micrococcales;Promicromonosporaceae;Promicromonospora	0	5.51374	0	1	1
Bacteria;Actinobacteria;Actinobacteria;Micromonosporales;Micromonosporaceae;Virgisporangium	0	6.64093	0	1	1
Bacteria;Actinobacteria;Actinobacteria;Propionibacteriales;Nocardioidaceae;Friedmanniella	0	7.18297	0	1	1
Bacteria;Actinobacteria;Actinobacteria;Propionibacteriales;Propionibacteriaceae;Microlunatus	0	7.39976	0	1	1
Bacteria;Actinobacteria;Actinobacteria;Pseudonocardiales;Pseudonocardiaceae;Actinophytocola	0	8.02521	0	1	1
Bacteria;Actinobacteria;Actinobacteria;Pseudonocardiales;Pseudonocardiaceae;Allokutzneria	0	7.41739	0	1	1
Bacteria;Actinobacteria;Actinobacteria;Pseudonocardiales;Pseudonocardiaceae;Amycolatopsis	0	9.99844	0	1	1
Bacteria;Actinobacteria;Actinobacteria;Pseudonocardiales;Pseudonocardiaceae;Haloechinothrix	0	5.67539	0	1	1
Bacteria;Actinobacteria;Actinobacteria;Pseudonocardiales;Pseudonocardiaceae;Lentzea	0	5.66345	0	1	1
Bacteria;Actinobacteria;Actinobacteria;Pseudonocardiales;Pseudonocardiaceae;Pseudonocardia	0	8.91024	0	1	1
Bacteria;Actinobacteria;Actinobacteria;Streptosporangiales;Streptosporangiaceae;Microbispora	0	6.14073	0	1	1
Bacteria;Actinobacteria;Actinobacteria;Streptosporangiales;Streptosporangiaceae;Nonomuraea	0	8.15458	0	1	1
Bacteria;Actinobacteria;Actinobacteria;Streptosporangiales;Thermomonosporaceae;Actinocorallia	0	8.7001	0	1	1
Bacteria;Actinobacteria;Nitriliruptoria;Euzebyales;Euzebyaceae;Euzebya	0	5.65694	0	1	1
Bacteria;Actinobacteria;Thermoleophilia;Solirubrobacterales;Conexibacteraceae;Conexibacter	0	8.54271	0	1	1
Bacteria;Actinobacteria;Thermoleophilia;Solirubrobacterales;Parviterribacteraceae;Parviterribacter	0	6.94653	0	1	1
Bacteria;Actinobacteria;Thermoleophilia;Thermoleophilales;Thermoleophilaceae;Thermoleophilum	0	7.6762	0	1	1
Bacteria;Bacteroidetes;Bacteroidia;Bacteroidales;Lentimicrobiaceae;Lentimicrobium	0	8.79753	0	1	1
Bacteria;Bacteroidetes;Bacteroidia;Bacteroidales;Porphyromonadaceae;Porphyromonas	0	8.14658	0	1	1
Bacteria;Bacteroidetes;Bacteroidia;Bacteroidales;Prevotellaceae;Prevotella	0	10.4119	0	1	1
Bacteria;Bacteroidetes;Bacteroidia;Marinilabiliales;Prolixibacteraceae;Prolixibacter	0	6.1178	0	1	1
Bacteria;Bacteroidetes;Chitinophagia;Chitinophagales;Chitinophagaceae;Aurantisolimonas	0	8.56282	0	1	1
Bacteria;Bacteroidetes;Chitinophagia;Chitinophagales;Chitinophagaceae;Flaviaesturariibacter	0	6.59442	0	1	1
Bacteria;Bacteroidetes;Chitinophagia;Chitinophagales;Chitinophagaceae;Flavisolibacter	0	7.86373	0	1	1
Bacteria;Bacteroidetes;Chitinophagia;Chitinophagales;Chitinophagaceae;Flavitalea	0	7.32976	0	1	1
Bacteria;Bacteroidetes;Chitinophagia;Chitinophagales;Chitinophagaceae;Lacibacter	0	6.08518	0	1	1
Bacteria;Bacteroidetes;Chitinophagia;Chitinophagales;Chitinophagaceae;Panacibacter	0	6.37705	0	1	1
Bacteria;Bacteroidetes;Chitinophagia;Chitinophagales;Chitinophagaceae;Parasegetibacter	0	8.88126	0	1	1
Bacteria;Bacteroidetes;Chitinophagia;Chitinophagales;Chitinophagaceae;Pseudoflavitalea	0	8.13653	0	1	1
Bacteria;Bacteroidetes;Chitinophagia;Chitinophagales;Chitinophagaceae;Sediminibacterium	0	7.67941	0	1	1
Bacteria;Bacteroidetes;Chitinophagia;Chitinophagales;Chitinophagaceae;Taibaiella	0	9.84827	0	1	1
Bacteria;Bacteroidetes;Chitinophagia;Chitinophagales;Chitinophagaceae;Terrimonas	0	9.52056	0	1	1
Bacteria;Bacteroidetes;Cytophagia;Cytophagales;Cyclobacteriaceae;Algoriphagus	0	5.88773	0	1	1
Bacteria;Bacteroidetes;Cytophagia;Cytophagales;Cyclobacteriaceae;Fontibacter	0	6.85282	0	1	1
Bacteria;Bacteroidetes;Cytophagia;Cytophagales;Cytophagaceae;Cytophaga	0	5.98447	0	1	1
Bacteria;Bacteroidetes;Cytophagia;Cytophagales;Cytophagaceae;Dyadobacter	0	7.9607	0	1	1
Bacteria;Bacteroidetes;Cytophagia;Cytophagales;Cytophagaceae;Ohtaekwangia	0	8.11405	0	1	1
Bacteria;Bacteroidetes;Cytophagia;Cytophagales;Cytophagaceae;Spirosoma	0	5.90405	0	1	1
Bacteria;Bacteroidetes;Flavobacteriia;Flavobacteriales;Cryomorphaceae;Owenweeksia	0	7.04646	0	1	1
Bacteria;Bacteroidetes;Flavobacteriia;Flavobacteriales;Flavobacteriaceae;Capnocytophaga	0	6.07176	0	1	1
Bacteria;Bacteroidetes;Flavobacteriia;Flavobacteriales;Flavobacteriaceae;Cloacibacterium	0	5.03604	0	1	1
Bacteria;Bacteroidetes;Flavobacteriia;Flavobacteriales;Flavobacteriaceae;Elizabethkingia	0	6.61761	0	1	1
Bacteria;Bacteroidetes;Flavobacteriia;Flavobacteriales;Flavobacteriaceae;Tenacibaculum	0	6.2673	0	1	1
Bacteria;Bacteroidetes;Sphingobacteriia;Sphingobacteriales;Sphingobacteriaceae;Olivibacter	0	7.66018	0	1	1
Bacteria;Chlamydiae;Chlamydiia;Parachlamydiales;Rhabdochlamydiaceae;Candidatus Rhabdochlamydia	0	6.09789	0	1	1
Bacteria;Chloroflexi;Ktedonobacteria;Ktedonobacterales;Ktedonobacteraceae;Ktedonobacter	0	7.68947	0	1	1
Bacteria;Deinococcus-Thermus;Deinococci;Deinococcales;Deinococcaceae;Deinococcus	0	7.4946	0	1	1
Bacteria;Firmicutes;Bacilli;Bacillales;Bacillaceae;Anaerobacillus	0	7.08717	0	1	1
Bacteria;Firmicutes;Bacilli;Bacillales;Paenibacillaceae;Ammoniibacillus	0	6.01001	0	1	1
Bacteria;Firmicutes;Bacilli;Bacillales;Paenibacillaceae;Aneurinibacillus	0	5.74705	0	1	1
Bacteria;Firmicutes;Bacilli;Bacillales;Paenibacillaceae;Saccharibacillus	0	6.04144	0	1	1
Bacteria;Firmicutes;Bacilli;Bacillales;Staphylococcaceae;Jeotgalicoccus	0	6.18163	0	1	1
Bacteria;Firmicutes;Bacilli;Bacillales;Thermoactinomycetaceae;Planifilum	0	5.77405	0	1	1
Bacteria;Firmicutes;Bacilli;Lactobacillales;Carnobacteriaceae;Alloiococcus	0	6.06236	0	1	1
Bacteria;Firmicutes;Bacilli;Lactobacillales;Carnobacteriaceae;Carnobacterium	0	11.148	0	1	1
Bacteria;Firmicutes;Clostridia;Clostridiales;Christensenellaceae;Christensenella	0	6.14046	0	1	1
Bacteria;Firmicutes;Clostridia;Clostridiales;Clostridiales Family XIII. Incertae Sedis;Aminipila	0	5.80966	0	1	1
Bacteria;Firmicutes;Clostridia;Clostridiales;Peptostreptococcaceae;Peptostreptococcus	0	5.57127	0	1	1
Bacteria;Firmicutes;Clostridia;Clostridiales;Ruminococcaceae;Gemmiger	0	7.46592	0	1	1
Bacteria;Firmicutes;Negativicutes;Veillonellales;Veillonellaceae;Megasphaera	0	6.71386	0	1	1
Bacteria;Firmicutes;Negativicutes;Veillonellales;Veillonellaceae;Veillonella	0	7.76317	0	1	1
Bacteria;Fusobacteria;Fusobacteriia;Fusobacteriales;Leptotrichiaceae;Leptotrichia	0	7.17306	0	1	1
Bacteria;Planctomycetes;Phycisphaerae;Tepidisphaerales;Tepidisphaeraceae;Tepidisphaera	0	6.52842	0	1	1
Bacteria;Planctomycetes;Planctomycetia;Planctomycetales;Gemmataceae;Gemmata	0	9.46383	0	1	1
Bacteria;Planctomycetes;Planctomycetia;Planctomycetales;Planctomycetaceae;Planctomyces	0	7.21664	0	1	1
Bacteria;Proteobacteria;Alphaproteobacteria;Caulobacterales;Caulobacteraceae;Asticcacaulis	0	6.60926	0	1	1
Bacteria;Proteobacteria;Alphaproteobacteria;Rhizobiales;Bartonellaceae;Bartonella	0	8.70609	0	1	1
Bacteria;Proteobacteria;Alphaproteobacteria;Rhizobiales;Beijerinckiaceae;Methylocella	0	7.4306	0	1	1
Bacteria;Proteobacteria;Alphaproteobacteria;Rhizobiales;Bradyrhizobiaceae;Afipia	0	6.74809	0	1	1
Bacteria;Proteobacteria;Alphaproteobacteria;Rhizobiales;Bradyrhizobiaceae;Bosea	0	8.48214	0	1	1
Bacteria;Proteobacteria;Alphaproteobacteria;Rhizobiales;Brucellaceae;Brucella	0	6.49075	0	1	1
Bacteria;Proteobacteria;Alphaproteobacteria;Rhizobiales;Chelatococcaceae;Camelimonas	0	5.64037	0	1	1
Bacteria;Proteobacteria;Alphaproteobacteria;Rhizobiales;Hyphomicrobiaceae;Hyphomicrobium	0	10.0576	0	1	1
Bacteria;Proteobacteria;Alphaproteobacteria;Rhizobiales;Hyphomicrobiaceae;Pedomicrobium	0	6.056	0	1	1
Bacteria;Proteobacteria;Alphaproteobacteria;Rhizobiales;Hyphomicrobiaceae;Prosthecomicrobium	0	6.44097	0	1	1
Bacteria;Proteobacteria;Alphaproteobacteria;Rhizobiales;Hyphomicrobiaceae;Rhodomicrobium	0	10.2952	0	1	1
Bacteria;Proteobacteria;Alphaproteobacteria;Rhizobiales;Hyphomicrobiaceae;Rhodoplanes	0	8.81527	0	1	1
Bacteria;Proteobacteria;Alphaproteobacteria;Rhizobiales;Methylobacteriaceae;Methylorubrum	0	9.04026	0	1	1
Bacteria;Proteobacteria;Alphaproteobacteria;Rhizobiales;Methylobacteriaceae;Microvirga	0	8.0307	0	1	1
Bacteria;Proteobacteria;Alphaproteobacteria;Rhizobiales;Phyllobacteriaceae;Aminobacter	0	7.74833	0	1	1
Bacteria;Proteobacteria;Alphaproteobacteria;Rhizobiales;Phyllobacteriaceae;Chelativorans	0	6.35735	0	1	1
Bacteria;Proteobacteria;Alphaproteobacteria;Rhizobiales;Phyllobacteriaceae;Mesorhizobium	0	9.88953	0	1	1
Bacteria;Proteobacteria;Alphaproteobacteria;Rhizobiales;Phyllobacteriaceae;Nitratireductor	0	6.53066	0	1	1
Bacteria;Proteobacteria;Alphaproteobacteria;Rhizobiales;Rhodobiaceae;Microbaculum	0	5.72374	0	1	1
Bacteria;Proteobacteria;Alphaproteobacteria;Rhizobiales;Rhodobiaceae;Rhodoligotrophos	0	5.76609	0	1	1
Bacteria;Proteobacteria;Alphaproteobacteria;Rhizobiales;Xanthobacteraceae;Pseudolabrys	0	5.58902	0	1	1
Bacteria;Proteobacteria;Alphaproteobacteria;Rhodobacterales;Hyphomonadaceae;Hyphomonas	0	7.26542	0	1	1
Bacteria;Proteobacteria;Alphaproteobacteria;Rhodobacterales;Rhodobacteraceae;Aliiroseovarius	0	6.13586	0	1	1
Bacteria;Proteobacteria;Alphaproteobacteria;Rhodobacterales;Rhodobacteraceae;Amaricoccus	0	6.89411	0	1	1
Bacteria;Proteobacteria;Alphaproteobacteria;Rhodobacterales;Rhodobacteraceae;Oceanicella	0	6.17782	0	1	1
Bacteria;Proteobacteria;Alphaproteobacteria;Rhodobacterales;Rhodobacteraceae;Rhodobacter	0	8.28195	0	1	1
Bacteria;Proteobacteria;Alphaproteobacteria;Rhodobacterales;Rhodobacteraceae;Rubribacterium	0	8.14859	0	1	1
Bacteria;Proteobacteria;Alphaproteobacteria;Rhodobacterales;Rhodobacteraceae;Rubrimonas	0	6.14346	0	1	1
Bacteria;Proteobacteria;Alphaproteobacteria;Rhodospirillales;Acetobacteraceae;Craurococcus	0	5.96995	0	1	1
Bacteria;Proteobacteria;Alphaproteobacteria;Rhodospirillales;Acetobacteraceae;Endobacter	0	7.05749	0	1	1
Bacteria;Proteobacteria;Alphaproteobacteria;Rhodospirillales;Geminicoccaceae;Candidatus Combothrix	0	6.8071	0	1	1
Bacteria;Proteobacteria;Alphaproteobacteria;Rhodospirillales;Geminicoccaceae;Candidatus Halyseosphaera	0	6.87341	0	1	1
Bacteria;Proteobacteria;Alphaproteobacteria;Rhodospirillales;Geminicoccaceae;Geminicoccus	0	5.02041	0	1	1
Bacteria;Proteobacteria;Alphaproteobacteria;Rhodospirillales;Rhodospirillaceae;Dongia	0	11.11	0	1	1
Bacteria;Proteobacteria;Alphaproteobacteria;Rhodospirillales;Rhodospirillaceae;Inquilinus	0	7.18922	0	1	1
Bacteria;Proteobacteria;Alphaproteobacteria;Rhodospirillales;Rhodospirillaceae;Lacibacterium	0	6.03048	0	1	1
Bacteria;Proteobacteria;Alphaproteobacteria;Sphingomonadales;Erythrobacteraceae;Altererythrobacter	0	8.28762	0	1	1
Bacteria;Proteobacteria;Alphaproteobacteria;Sphingomonadales;Erythrobacteraceae;Porphyrobacter	0	7.55317	0	1	1
Bacteria;Proteobacteria;Alphaproteobacteria;Sphingomonadales;Sphingomonadaceae;Sandarakinorhabdus	0	6.12619	0	1	1
Bacteria;Proteobacteria;Alphaproteobacteria;Sphingomonadales;Sphingomonadaceae;Sphingosinicella	0	7.58709	0	1	1
Bacteria;Proteobacteria;Betaproteobacteria;Burkholderiales;Alcaligenaceae;Derxia	0	6.65681	0	1	1
Bacteria;Proteobacteria;Betaproteobacteria;Burkholderiales;Burkholderiaceae;Paraburkholderia	0	7.50264	0	1	1
Bacteria;Proteobacteria;Betaproteobacteria;Burkholderiales;Comamonadaceae;Caenimonas	0	8.64618	0	1	1
Bacteria;Proteobacteria;Betaproteobacteria;Burkholderiales;Comamonadaceae;Caldimonas	0	6.09102	0	1	1
Bacteria;Proteobacteria;Betaproteobacteria;Burkholderiales;Comamonadaceae;Comamonas	0	9.32186	0	1	1
Bacteria;Proteobacteria;Betaproteobacteria;Burkholderiales;Comamonadaceae;Hydrogenophaga	0	6.81065	0	1	1
Bacteria;Proteobacteria;Betaproteobacteria;Burkholderiales;Comamonadaceae;Kinneretia	0	7.68334	0	1	1
Bacteria;Proteobacteria;Betaproteobacteria;Burkholderiales;Comamonadaceae;Polaromonas	0	8.64226	0	1	1
Bacteria;Proteobacteria;Betaproteobacteria;Burkholderiales;Comamonadaceae;Ramlibacter	0	8.85225	0	1	1
Bacteria;Proteobacteria;Betaproteobacteria;Burkholderiales;Comamonadaceae;Schlegelella	0	7.59067	0	1	1
Bacteria;Proteobacteria;Betaproteobacteria;Burkholderiales;Comamonadaceae;Xenophilus	0	8.52727	0	1	1
Bacteria;Proteobacteria;Betaproteobacteria;Burkholderiales;Oxalobacteraceae;Glaciimonas	0	5.60318	0	1	1
Bacteria;Proteobacteria;Betaproteobacteria;Burkholderiales;Oxalobacteraceae;Janthinobacterium	0	7.12916	0	1	1
Bacteria;Proteobacteria;Betaproteobacteria;Neisseriales;Neisseriaceae;Morococcus	0	8.59711	0	1	1
Bacteria;Proteobacteria;Betaproteobacteria;Neisseriales;Neisseriaceae;Neisseria	0	9.15945	0	1	1
Bacteria;Proteobacteria;Betaproteobacteria;Neisseriales;Neisseriaceae;Prolinoborus	0	6.49355	0	1	1
Bacteria;Proteobacteria;Betaproteobacteria;Neisseriales;Neisseriaceae;Snodgrassella	0	10.6344	0	1	1
Bacteria;Proteobacteria;Betaproteobacteria;Nitrosomonadales;Gallionellaceae;Sideroxydans	0	9.12856	0	1	1
Bacteria;Proteobacteria;Betaproteobacteria;Nitrosomonadales;Methylophilaceae;Methylobacillus	0	6.3281	0	1	1
Bacteria;Proteobacteria;Betaproteobacteria;Nitrosomonadales;Methylophilaceae;Methylophilus	0	7.29625	0	1	1
Bacteria;Proteobacteria;Betaproteobacteria;Nitrosomonadales;Methylophilaceae;Methylotenera	0	5.84757	0	1	1
Bacteria;Proteobacteria;Betaproteobacteria;Nitrosomonadales;Sterolibacteriaceae;Denitratisoma	0	6.3192	0	1	1
Bacteria;Proteobacteria;Betaproteobacteria;Nitrosomonadales;Sterolibacteriaceae;Sterolibacterium	0	6.33831	0	1	1
Bacteria;Proteobacteria;Betaproteobacteria;Rhodocyclales;Zoogloeaceae;Azoarcus	0	8.25451	0	1	1
Bacteria;Proteobacteria;Betaproteobacteria;Rhodocyclales;Zoogloeaceae;Thauera	0	6.00732	0	1	1
Bacteria;Proteobacteria;Betaproteobacteria;Rhodocyclales;Zoogloeaceae;Zoogloea	0	5.6325	0	1	1
Bacteria;Proteobacteria;Deltaproteobacteria;Desulfobacterales;Desulfobacteraceae;Desulfobacter	0	5.32298	0	1	1
Bacteria;Proteobacteria;Deltaproteobacteria;Desulfobacterales;Desulfobulbaceae;Desulfobulbus	0	5.56254	0	1	1
Bacteria;Proteobacteria;Deltaproteobacteria;Desulfobacterales;Desulfobulbaceae;Desulfopila	0	4.91213	0	1	1
Bacteria;Proteobacteria;Deltaproteobacteria;Desulfuromonadales;Desulfuromonadaceae;Desulfuromonas	0	7.42693	0	1	1
Bacteria;Proteobacteria;Deltaproteobacteria;Desulfuromonadales;Geobacteraceae;Geobacter	0	7.15242	0	1	1
Bacteria;Proteobacteria;Deltaproteobacteria;Myxococcales;Archangiaceae;Cystobacter	0	6.49287	0	1	1
Bacteria;Proteobacteria;Deltaproteobacteria;Myxococcales;Nannocystaceae;Nannocystis	0	6.18999	0	1	1
Bacteria;Proteobacteria;Deltaproteobacteria;Myxococcales;Polyangiaceae;Aetherobacter	0	6.19726	0	1	1
Bacteria;Proteobacteria;Deltaproteobacteria;Myxococcales;Polyangiaceae;Chondromyces	0	6.0335	0	1	1
Bacteria;Proteobacteria;Deltaproteobacteria;Myxococcales;Polyangiaceae;Polyangium	0	8.81028	0	1	1
Bacteria;Proteobacteria;Deltaproteobacteria;Myxococcales;Polyangiaceae;Racemicystis	0	6.27181	0	1	1
Bacteria;Proteobacteria;Deltaproteobacteria;Myxococcales;Polyangiaceae;Sorangium	0	7.17194	0	1	1
Bacteria;Proteobacteria;Gammaproteobacteria;Aeromonadales;Aeromonadaceae;Aeromonas	0	8.64135	0	1	1
Bacteria;Proteobacteria;Gammaproteobacteria;Alteromonadales;Alteromonadaceae;Aliiglaciecola	0	5.34941	0	1	1
Bacteria;Proteobacteria;Gammaproteobacteria;Alteromonadales;Alteromonadaceae;Alteromonas	0	5.4002	0	1	1
Bacteria;Proteobacteria;Gammaproteobacteria;Chromatiales;Chromatiaceae;Halochromatium	0	8.43523	0	1	1
Bacteria;Proteobacteria;Gammaproteobacteria;Chromatiales;Ectothiorhodospiraceae;Thiogranum	0	6.09426	0	1	1
Bacteria;Proteobacteria;Gammaproteobacteria;Chromatiales;Thioprofundaceae;Thioprofundum	0	5.81344	0	1	1
Bacteria;Proteobacteria;Gammaproteobacteria;Enterobacterales;Enterobacteriaceae;Atlantibacter	0	6.19493	0	1	1
Bacteria;Proteobacteria;Gammaproteobacteria;Enterobacterales;Enterobacteriaceae;Kosakonia	0	7.16245	0	1	1
Bacteria;Proteobacteria;Gammaproteobacteria;Enterobacterales;Enterobacteriaceae;Salmonella	0	7.28728	0	1	1
Bacteria;Proteobacteria;Gammaproteobacteria;Enterobacterales;Morganellaceae;Proteus	0	7.22082	0	1	1
Bacteria;Proteobacteria;Gammaproteobacteria;Enterobacterales;Pectobacteriaceae;Pectobacterium	0	7.34932	0	1	1
Bacteria;Proteobacteria;Gammaproteobacteria;Legionellales;Legionellaceae;Legionella	0	8.20664	0	1	1
Bacteria;Proteobacteria;Gammaproteobacteria;Oceanospirillales;Halomonadaceae;Halotalea	0	6.64373	0	1	1
Bacteria;Proteobacteria;Gammaproteobacteria;Orbales;Orbaceae;Frischella	0	7.75476	0	1	1
Bacteria;Proteobacteria;Gammaproteobacteria;Pseudomonadales;Moraxellaceae;Psychrobacter	0	7.66022	0	1	1
Bacteria;Proteobacteria;Gammaproteobacteria;Vibrionales;Vibrionaceae;Aliivibrio	0	5.92329	0	1	1
Bacteria;Proteobacteria;Gammaproteobacteria;Vibrionales;Vibrionaceae;Photobacterium	0	6.88238	0	1	1
Bacteria;Proteobacteria;Gammaproteobacteria;Xanthomonadales;Rhodanobacteraceae;Aquimonas	0	7.79536	0	1	1
Bacteria;Proteobacteria;Gammaproteobacteria;Xanthomonadales;Rhodanobacteraceae;Dokdonella	0	7.20157	0	1	1
Bacteria;Proteobacteria;Gammaproteobacteria;Xanthomonadales;Rhodanobacteraceae;Tahibacter	0	6.40586	0	1	1
Bacteria;Proteobacteria;Gammaproteobacteria;Xanthomonadales;Xanthomonadaceae;Arenimonas	0	6.71434	0	1	1
Bacteria;Proteobacteria;Gammaproteobacteria;Xanthomonadales;Xanthomonadaceae;Lysobacter	0	11.0634	0	1	1
Bacteria;Proteobacteria;Gammaproteobacteria;Xanthomonadales;Xanthomonadaceae;Thermomonas	0	6.07368	0	1	1
Bacteria;Spirochaetes;Spirochaetia;Spirochaetales;Spirochaetaceae;Treponema	0	5.98088	0	1	1
Bacteria;Verrucomicrobia;Opitutae;Opitutales;Opitutaceae;Opitutus	0	8.0011	0	1	1
Bacteria;Verrucomicrobia;Spartobacteria;Chthoniobacterales;Chthoniobacteraceae;Candidatus Udaeobacter	0	9.10831	0	1	1
Bacteria;Verrucomicrobia;Spartobacteria;Chthoniobacterales;Chthoniobacteraceae;Chthoniobacter	0	8.11367	0	1	1
Bacteria;Verrucomicrobia;Verrucomicrobiae;Verrucomicrobiales;Verrucomicrobia subdivision 3;Pedosphaera	0	9.00231	0	1	1
Bacteria;Verrucomicrobia;Verrucomicrobiae;Verrucomicrobiales;Verrucomicrobiaceae;Luteolibacter	0	8.53511	0	1	1
Bacteria;Verrucomicrobia;Verrucomicrobiae;Verrucomicrobiales;Verrucomicrobiaceae;Roseimicrobium	0	7.68794	0	1	1
Bacteria;Verrucomicrobia;Verrucomicrobiae;Verrucomicrobiales;Verrucomicrobiaceae;Verrucomicrobium	0	8.06037	0	1	1

## Sheet: SG_T_vs_C
OTU	logFC	logCPM	LR	PValue	FDR
Bacteria;Proteobacteria;Gammaproteobacteria;Orbales;Orbaceae;Gilliamella	11.9637	10.3875	14.9458	0.000110647	0.04105
Bacteria;Actinobacteria;Actinobacteria;Micrococcales;Dermabacteraceae;Brachybacterium	-8.74521	10.6942	10.8835	0.000970255	0.126386
Bacteria;Bacteroidetes;Chitinophagia;Chitinophagales;Chitinophagaceae;Taibaiella	10.8173	9.84827	10.5107	0.00118686	0.126386
Bacteria;Proteobacteria;Betaproteobacteria;Nitrosomonadales;Gallionellaceae;Sideroxydans	10.9263	9.12856	10.2557	0.00136265	0.126386
Bacteria;Planctomycetes;Planctomycetia;Planctomycetales;Gemmataceae;Gemmata	9.32143	9.46383	9.419	0.00214748	0.159343
Bacteria;Proteobacteria;Gammaproteobacteria;Oceanospirillales;Oceanospirillaceae;Marinomonas	-8.46101	9.44874	8.96193	0.00275664	0.160081
Bacteria;Firmicutes;Erysipelotrichia;Erysipelotrichales;Erysipelotrichaceae;Erysipelothrix	-8.86077	9.5173	8.7951	0.0030204	0.160081
Bacteria;Proteobacteria;Gammaproteobacteria;Enterobacterales;Enterobacteriaceae;Citrobacter	-8.60065	8.5331	8.14232	0.00432438	0.200543
Bacteria;Proteobacteria;Betaproteobacteria;Burkholderiales;Comamonadaceae;Xenophilus	10.289	8.52727	7.65546	0.00566009	0.212858
Bacteria;Bacteroidetes;Bacteroidia;Bacteroidales;Porphyromonadaceae;Porphyromonas	9.86125	8.14658	7.63098	0.00573741	0.212858
Bacteria;Bacteroidetes;Cytophagia;Cytophagales;Cytophagaceae;Ohtaekwangia	-7.09219	8.11405	7.42789	0.00642205	0.216598
Bacteria;Bacteroidetes;Chitinophagia;Chitinophagales;Chitinophagaceae;Terrimonas	8.72428	9.52056	7.13839	0.00754508	0.22968
Bacteria;Verrucomicrobia;Verrucomicrobiae;Verrucomicrobiales;Verrucomicrobiaceae;Roseimicrobium	9.36569	7.68794	6.99667	0.00816613	0.22968
Bacteria;Acidobacteria;Solibacteres;Solibacterales;Bryobacteraceae;Paludibaculum	10.1238	8.80558	6.89016	0.00866716	0.22968
Bacteria;Verrucomicrobia;Spartobacteria;Chthoniobacterales;Chthoniobacteraceae;Candidatus Udaeobacter	9.59136	9.10831	6.62926	0.0100317	0.233586
Bacteria;Proteobacteria;Betaproteobacteria;Neisseriales;Neisseriaceae;Morococcus	9.64072	8.59711	6.60926	0.010145	0.233586
Bacteria;Firmicutes;Bacilli;Bacillales;Staphylococcaceae;Staphylococcus	3.57755	16.8254	6.51391	0.0107034	0.233586
Bacteria;Actinobacteria;Actinobacteria;Pseudonocardiales;Pseudonocardiaceae;Actinophytocola	9.71986	8.02521	6.33286	0.0118521	0.242531
Bacteria;Planctomycetes;Planctomycetia;Planctomycetales;Planctomycetaceae;Planctomyces	8.81082	7.21664	6.2498	0.0124207	0.242531
Bacteria;Actinobacteria;Actinobacteria;Micrococcales;Microbacteriaceae;Labedella	9.37793	7.71324	5.96386	0.014602	0.253182
Bacteria;Proteobacteria;Alphaproteobacteria;Rhodospirillales;Acetobacteraceae;Roseomonas	8.35687	9.43374	5.95092	0.0147096	0.253182
Bacteria;Fusobacteria;Fusobacteriia;Fusobacteriales;Fusobacteriaceae;Fusobacterium	9.67136	8.47401	5.90709	0.0150801	0.253182
Bacteria;Proteobacteria;Deltaproteobacteria;Desulfuromonadales;Desulfuromonadaceae;Desulfuromonas	-7.97715	7.42693	5.73286	0.0166504	0.253182
Bacteria;Verrucomicrobia;Verrucomicrobiae;Verrucomicrobiales;Verrucomicrobiaceae;Luteolibacter	-8.22523	8.53511	5.73234	0.0166552	0.253182
Bacteria;Proteobacteria;Betaproteobacteria;Burkholderiales;Comamonadaceae;Polaromonas	-6.77102	8.64226	5.56969	0.0182739	0.253182
Bacteria;Firmicutes;Tissierellia;Tissierellales;Tissierellaceae;Soehngenia	-9.49872	8.25182	5.49595	0.0190606	0.253182
Bacteria;Fusobacteria;Fusobacteriia;Fusobacteriales;Leptotrichiaceae;Leptotrichia	8.73707	7.17306	5.42237	0.0198804	0.253182
Bacteria;Proteobacteria;Alphaproteobacteria;Rhodospirillales;Rhodospirillaceae;Defluviicoccus	7.62737	6.91546	5.4155	0.0199587	0.253182
Bacteria;Proteobacteria;Alphaproteobacteria;Rhizobiales;Bradyrhizobiaceae;Bosea	-8.24193	8.48214	5.39176	0.020232	0.253182
Bacteria;Proteobacteria;Alphaproteobacteria;Rhizobiales;Methylobacteriaceae;Methylorubrum	-6.93718	9.04026	5.34045	0.0208361	0.253182
Bacteria;Verrucomicrobia;Verrucomicrobiae;Verrucomicrobiales;Verrucomicrobiaceae;Verrucomicrobium	-7.89733	8.06037	5.31395	0.0211554	0.253182
Bacteria;Acidobacteria;Solibacteres;Solibacterales;Solibacteraceae;Candidatus Solibacter	5.85873	9.45152	5.14637	0.023295	0.270077
Bacteria;Proteobacteria;Gammaproteobacteria;Aeromonadales;Aeromonadaceae;Aeromonas	-6.02354	8.64135	4.85753	0.0275256	0.309455
Bacteria;Proteobacteria;Alphaproteobacteria;Rhodobacterales;Rhodobacteraceae;Rubribacterium	8.05213	8.14859	4.78432	0.02872	0.310506
Bacteria;Proteobacteria;Alphaproteobacteria;Rhizobiales;Bartonellaceae;Bartonella	7.49959	8.70609	4.72874	0.0296626	0.310506
Bacteria;Bacteroidetes;Flavobacteriia;Flavobacteriales;Flavobacteriaceae;Empedobacter	6.42414	11.8733	4.70186	0.03013	0.310506
Bacteria;Proteobacteria;Alphaproteobacteria;Rhodospirillales;Geminicoccaceae;Candidatus Halyseosphaera	-7.40477	6.87341	4.63693	0.031291	0.313756
Bacteria;Proteobacteria;Alphaproteobacteria;Rhizobiales;Phyllobacteriaceae;Aminobacter	-7.82143	7.74833	4.54199	0.0330731	0.321889
Bacteria;Actinobacteria;Actinobacteria;Corynebacteriales;Mycobacteriaceae;Mycolicibacterium	4.43309	10.0019	4.5029	0.0338374	0.321889
Bacteria;Actinobacteria;Actinobacteria;Propionibacteriales;Nocardioidaceae;Friedmanniella	8.42492	7.18297	4.42376	0.0354419	0.328724
Bacteria;Actinobacteria;Actinobacteria;Pseudonocardiales;Pseudonocardiaceae;Kibdelosporangium	-7.92947	8.59556	4.31901	0.0376887	0.329988
Bacteria;Actinobacteria;Actinobacteria;Micrococcales;Dermacoccaceae;Flexivirga	-6.46013	6.94576	4.31231	0.0378375	0.329988
Bacteria;Proteobacteria;Alphaproteobacteria;Caulobacterales;Caulobacteraceae;Asticcacaulis	7.97226	6.60926	4.23113	0.0396889	0.329988
Bacteria;Proteobacteria;Alphaproteobacteria;Sphingomonadales;Erythrobacteraceae;Porphyrobacter	7.73536	7.55317	4.23015	0.0397118	0.329988
Bacteria;Proteobacteria;Gammaproteobacteria;Xanthomonadales;Xanthomonadaceae;Arenimonas	6.96693	6.71434	4.18736	0.0407265	0.329988
Bacteria;Proteobacteria;Alphaproteobacteria;Sphingomonadales;Sphingomonadaceae;Sphingosinicella	-8.33563	7.58709	4.14203	0.0418309	0.329988
Bacteria;Bacteroidetes;Cytophagia;Cytophagales;Cyclobacteriaceae;Fontibacter	8.32304	6.85282	4.12943	0.0421434	0.329988
Bacteria;Proteobacteria;Alphaproteobacteria;Rhodobacterales;Rhodobacteraceae;Amaricoccus	-7.16747	6.89411	4.08648	0.0432276	0.329988
Bacteria;Actinobacteria;Actinobacteria;Streptosporangiales;Streptosporangiaceae;Microbispora	-7.29019	6.14073	4.06757	0.043714	0.329988
Bacteria;Actinobacteria;Actinobacteria;Propionibacteriales;Nocardioidaceae;Marmoricola	-7.27116	7.9192	4.03852	0.0444728	0.329988
Bacteria;Proteobacteria;Alphaproteobacteria;Rhodobacterales;Rhodobacteraceae;Rhodovulum	-6.65053	8.45882	3.89455	0.0484429	0.349687
Bacteria;Proteobacteria;Alphaproteobacteria;Rhodobacterales;Rhodobacteraceae;Paenirhodobacter	-6.39445	8.27339	3.85675	0.0495462	0.349687
Bacteria;Firmicutes;Bacilli;Lactobacillales;Carnobacteriaceae;Alloiococcus	-7.14273	6.06236	3.84296	0.0499553	0.349687
Bacteria;Bacteroidetes;Chitinophagia;Chitinophagales;Chitinophagaceae;Panacibacter	-7.65892	6.37705	3.77999	0.051869	0.350833
Bacteria;Bacteroidetes;Cytophagia;Cytophagales;Hymenobacteraceae;Adhaeribacter	-7.29353	7.68873	3.76882	0.0522164	0.350833
Bacteria;Proteobacteria;Alphaproteobacteria;Rhodobacterales;Rhodobacteraceae;Rhodobacter	-6.74842	8.28195	3.73749	0.0532042	0.350833
Bacteria;Firmicutes;Tissierellia;Tissierellales;Peptoniphilaceae;Anaerococcus	-5.8777	9.1303	3.68938	0.0547601	0.350833
Bacteria;Bacteroidetes;Chitinophagia;Chitinophagales;Chitinophagaceae;Flaviaesturariibacter	7.95966	6.59442	3.63645	0.0565273	0.350833
Bacteria;Firmicutes;Clostridia;Clostridiales;Clostridiaceae;Clostridium	-3.27105	9.77157	3.59739	0.0578704	0.350833
Bacteria;Bacteroidetes;Flavobacteriia;Flavobacteriales;Cryomorphaceae;Owenweeksia	-7.67953	7.04646	3.56696	0.05894	0.350833
Bacteria;Actinobacteria;Actinobacteria;Corynebacteriales;Nocardiaceae;Nocardia	4.66598	9.60406	3.51853	0.0606862	0.350833
Bacteria;Proteobacteria;Epsilonproteobacteria;Campylobacterales;Campylobacteraceae;Campylobacter	6.80447	8.02041	3.50474	0.0611935	0.350833
Bacteria;Proteobacteria;Gammaproteobacteria;Alteromonadales;Shewanellaceae;Shewanella	-4.11721	8.55197	3.48452	0.0619454	0.350833
Bacteria;Bacteroidetes;Sphingobacteriia;Sphingobacteriales;Sphingobacteriaceae;Sphingobacterium	3.60272	11.359	3.4765	0.0622464	0.350833
Bacteria;Firmicutes;Clostridia;Clostridiales;Christensenellaceae;Christensenella	-7.28979	6.14046	3.44763	0.0633425	0.350833
Bacteria;Firmicutes;Tissierellia;Tissierellales;Peptoniphilaceae;Finegoldia	5.0455	8.10345	3.43595	0.0637919	0.350833
Bacteria;Proteobacteria;Gammaproteobacteria;Chromatiales;Thioprofundaceae;Thioprofundum	6.69358	5.81344	3.39353	0.0654526	0.350833
Bacteria;Firmicutes;Bacilli;Lactobacillales;Lactobacillaceae;Lactobacillus	-3.99047	12.0706	3.33935	0.0676412	0.350833
Bacteria;Bacteroidetes;Bacteroidia;Bacteroidales;Lentimicrobiaceae;Lentimicrobium	5.82255	8.79753	3.32889	0.0680728	0.350833
Bacteria;Proteobacteria;Deltaproteobacteria;Myxococcales;Archangiaceae;Cystobacter	7.76973	6.49287	3.32618	0.068185	0.350833
Bacteria;Actinobacteria;Acidimicrobiia;Acidimicrobiales;Iamiaceae;Iamia	6.48285	7.08267	3.29038	0.069687	0.350833
Bacteria;Proteobacteria;Alphaproteobacteria;Rhizobiales;Bradyrhizobiaceae;Bradyrhizobium	-2.97301	10.8533	3.29027	0.0696914	0.350833
Bacteria;Proteobacteria;Deltaproteobacteria;Myxococcales;Polyangiaceae;Racemicystis	-7.38413	6.27181	3.27242	0.0704538	0.350833
Bacteria;Proteobacteria;Gammaproteobacteria;Alteromonadales;Alteromonadaceae;Alteromonas	-5.56407	5.4002	3.26424	0.070806	0.350833
Bacteria;Proteobacteria;Betaproteobacteria;Burkholderiales;Comamonadaceae;Curvibacter	-4.88941	9.42766	3.24365	0.0717009	0.350833
Bacteria;Bacteroidetes;Flavobacteriia;Flavobacteriales;Flavobacteriaceae;Capnocytophaga	7.00367	6.07176	3.23981	0.0718688	0.350833
Bacteria;Proteobacteria;Alphaproteobacteria;Rhodospirillales;Rhodospirillaceae;Lacibacterium	-5.71426	6.03048	3.17082	0.0749649	0.359247
Bacteria;Proteobacteria;Gammaproteobacteria;Chromatiales;Ectothiorhodospiraceae;Thiogranum	7.21628	6.09426	3.15858	0.075529	0.359247
Bacteria;Firmicutes;Bacilli;Bacillales;Paenibacillaceae;Saccharibacillus	7.12733	6.04144	3.10011	0.0782872	0.362419
Bacteria;Firmicutes;Bacilli;Bacillales;Paenibacillaceae;Ammoniibacillus	7.05545	6.01001	3.09654	0.078459	0.362419
Bacteria;Firmicutes;Clostridia;Clostridiales;Peptostreptococcaceae;Peptostreptococcus	6.18809	5.57127	3.02232	0.082126	0.362419
Bacteria;Actinobacteria;Nitriliruptoria;Euzebyales;Euzebyaceae;Euzebya	5.41278	5.65694	3.014	0.0825481	0.362419
Bacteria;Proteobacteria;Gammaproteobacteria;Alteromonadales;Psychromonadaceae;Psychromonas	-6.85791	6.4636	3.00668	0.082922	0.362419
Bacteria;Firmicutes;Bacilli;Lactobacillales;Carnobacteriaceae;Granulicatella	-5.99066	8.69197	2.98808	0.0838794	0.362419
Bacteria;Bacteroidetes;Cytophagia;Cytophagales;Cytophagaceae;Cytophaga	6.99156	5.98447	2.96697	0.0849807	0.362419
Bacteria;Proteobacteria;Gammaproteobacteria;Enterobacterales;Enterobacteriaceae;Atlantibacter	-7.39058	6.19493	2.96687	0.0849864	0.362419
Bacteria;Actinobacteria;Actinobacteria;Corynebacteriales;Nocardiaceae;Rhodococcus	3.66432	12.3593	2.96684	0.0849877	0.362419
Bacteria;Proteobacteria;Deltaproteobacteria;Desulfuromonadales;Geobacteraceae;Geobacter	-5.56191	7.15242	2.9199	0.0874935	0.364963
Bacteria;Proteobacteria;Alphaproteobacteria;Rhizobiales;Xanthobacteraceae;Pseudolabrys	-6.21678	5.58902	2.8937	0.0889266	0.364963
Bacteria;Actinobacteria;Actinobacteria;Micrococcales;Promicromonosporaceae;Promicromonospora	-6.0407	5.51374	2.85362	0.0911685	0.364963
Bacteria;Proteobacteria;Alphaproteobacteria;Rhodospirillales;Geminicoccaceae;Candidatus Combothrix	-4.25593	6.8071	2.83642	0.0921494	0.364963
Bacteria;Firmicutes;Bacilli;Bacillales;Thermoactinomycetaceae;Planifilum	6.63719	5.77405	2.81781	0.0932237	0.364963
Bacteria;Bacteroidetes;Cytophagia;Cytophagales;Cyclobacteriaceae;Algoriphagus	-6.84701	5.88773	2.81637	0.0933072	0.364963
Bacteria;Firmicutes;Bacilli;Bacillales;Paenibacillaceae;Aneurinibacillus	6.58314	5.74705	2.79936	0.0943022	0.364963
Bacteria;Actinobacteria;Actinobacteria;Micrococcales;Dermatophilaceae;Piscicoccus	6.56732	5.73924	2.79397	0.0946195	0.364963
Bacteria;Bacteroidetes;Cytophagia;Cytophagales;Cytophagaceae;Dyadobacter	3.57647	7.9607	2.78077	0.0954024	0.364963
Bacteria;Firmicutes;Bacilli;Bacillales;Bacillaceae;Anaerobacillus	7.30398	7.08717	2.77414	0.0957981	0.364963
Bacteria;Proteobacteria;Deltaproteobacteria;Myxococcales;Nannocystaceae;Nannocystis	-7.30648	6.18999	2.74801	0.0973755	0.364963
Bacteria;Bacteroidetes;Chitinophagia;Chitinophagales;Chitinophagaceae;Aurantisolimonas	5.35387	8.56282	2.7358	0.0981226	0.364963
Bacteria;Proteobacteria;Alphaproteobacteria;Sphingomonadales;Sphingomonadaceae;Sphingobium	6.55216	7.16135	2.73173	0.0983728	0.364963
Bacteria;Proteobacteria;Alphaproteobacteria;Rhizobiales;Hyphomicrobiaceae;Pedomicrobium	-6.65794	6.056	2.69485	0.100673	0.368926
Bacteria;Proteobacteria;Betaproteobacteria;Rhodocyclales;Zoogloeaceae;Zoogloea	-5.56333	5.6325	2.68292	0.10143	0.368926
Bacteria;Actinobacteria;Actinobacteria;Corynebacteriales;Gordoniaceae;Gordonia	-2.68035	14.6193	2.62645	0.105097	0.374931
Bacteria;Actinobacteria;Actinobacteria;Micromonosporales;Micromonosporaceae;Virgisporangium	5.77021	6.64093	2.61504	0.105855	0.374931
Bacteria;Proteobacteria;Alphaproteobacteria;Rhizobiales;Rhizobiaceae;Ensifer	-6.07797	7.88569	2.61118	0.106112	0.374931
Bacteria;Proteobacteria;Gammaproteobacteria;Cellvibrionales;Cellvibrionaceae;Cellvibrio	3.86881	10.3401	2.58069	0.108175	0.37833
Bacteria;Firmicutes;Clostridia;Clostridiales;Clostridiales Family XIII. Incertae Sedis;Aminipila	-6.70915	5.80966	2.567	0.109114	0.37833
Bacteria;Firmicutes;Bacilli;Lactobacillales;Streptococcaceae;Lactococcus	-2.86781	8.37325	2.54446	0.110682	0.37854
Bacteria;Proteobacteria;Alphaproteobacteria;Sphingomonadales;Sphingomonadaceae;Sandarakinorhabdus	-6.90031	6.12619	2.53687	0.111215	0.37854
Bacteria;Proteobacteria;Alphaproteobacteria;Rhodobacterales;Rhodobacteraceae;Rubrimonas	5.68469	6.14346	2.51141	0.113025	0.381202
Bacteria;Proteobacteria;Alphaproteobacteria;Rhizobiales;Hyphomicrobiaceae;Rhodoplanes	-3.7487	8.81527	2.49566	0.11416	0.381563
Bacteria;Bacteroidetes;Chitinophagia;Chitinophagales;Chitinophagaceae;Pseudoflavitalea	-5.45201	8.13653	2.46796	0.116189	0.384875
Bacteria;Proteobacteria;Betaproteobacteria;Burkholderiales;Oxalobacteraceae;Glaciimonas	-6.27176	5.60318	2.42619	0.119322	0.391757
Bacteria;Proteobacteria;Alphaproteobacteria;Rhodobacterales;Hyphomonadaceae;Hyphomonas	7.13468	7.26542	2.38783	0.122283	0.397799
Bacteria;Actinobacteria;Thermoleophilia;Thermoleophilales;Thermoleophilaceae;Thermoleophilum	3.36686	7.6762	2.37481	0.123307	0.397799
Bacteria;Proteobacteria;Deltaproteobacteria;Myxococcales;Polyangiaceae;Aetherobacter	-6.32505	6.19726	2.35302	0.125041	0.398499
Bacteria;Proteobacteria;Betaproteobacteria;Burkholderiales;Comamonadaceae;Variovorax	3.11101	10.7095	2.33462	0.126526	0.398499
Bacteria;Proteobacteria;Alphaproteobacteria;Rhizobiales;Methylobacteriaceae;Methylobacterium	-2.89623	10.2643	2.33191	0.126746	0.398499
Bacteria;Actinobacteria;Actinobacteria;Micrococcales;Micrococcaceae;Paenarthrobacter	3.79876	6.7807	2.31288	0.128306	0.400013
Bacteria;Proteobacteria;Gammaproteobacteria;Nevskiales;Sinobacteraceae;Steroidobacter	2.86666	11.6601	2.25907	0.132834	0.410679
Bacteria;Proteobacteria;Betaproteobacteria;Burkholderiales;Comamonadaceae;Hydrogenophaga	-5.87463	6.81065	2.2239	0.135889	0.413834
Bacteria;Firmicutes;Bacilli;Bacillales;Bacillaceae;Lysinibacillus	4.68412	8.04479	2.22167	0.136086	0.413834
Bacteria;Proteobacteria;Deltaproteobacteria;Desulfobacterales;Desulfobacteraceae;Desulfobacter	-5.54622	5.32298	2.19314	0.138626	0.418132
Bacteria;Proteobacteria;Alphaproteobacteria;Caulobacterales;Caulobacteraceae;Brevundimonas	-3.72302	9.5828	2.14791	0.142764	0.427141
Bacteria;Actinobacteria;Acidimicrobiia;Acidimicrobiales;Acidimicrobiaceae;Ferrimicrobium	4.65994	6.2515	2.12319	0.145084	0.43061
Bacteria;Proteobacteria;Alphaproteobacteria;Rhizobiales;Rhizobiaceae;Rhizobium	1.97471	11.526	2.0888	0.148382	0.436903
Bacteria;Bacteroidetes;Sphingobacteriia;Sphingobacteriales;Sphingobacteriaceae;Pedobacter	-2.9787	10.0901	2.04462	0.152745	0.442976
Bacteria;Proteobacteria;Gammaproteobacteria;Enterobacterales;Yersiniaceae;Serratia	-2.05898	18.0247	2.03565	0.153648	0.442976
Bacteria;Actinobacteria;Actinobacteria;Micrococcales;Brevibacteriaceae;Brevibacterium	2.42925	12.6261	2.0255	0.154678	0.442976
Bacteria;Proteobacteria;Alphaproteobacteria;Rhizobiales;Hyphomicrobiaceae;Prosthecomicrobium	3.0787	6.44097	2.02018	0.155221	0.442976
Bacteria;Proteobacteria;Alphaproteobacteria;Sphingomonadales;Sphingomonadaceae;Sphingopyxis	2.87072	8.68804	1.9811	0.159274	0.451075
Bacteria;Proteobacteria;Betaproteobacteria;Burkholderiales;Burkholderiaceae;Ralstonia	-3.82724	8.67025	1.94076	0.163587	0.459777
Bacteria;Proteobacteria;Betaproteobacteria;Burkholderiales;Burkholderiaceae;Burkholderia	-2.17786	9.82443	1.91047	0.166912	0.465595
Bacteria;Proteobacteria;Alphaproteobacteria;Rhizobiales;Beijerinckiaceae;Methylocella	-5.69724	7.4306	1.85961	0.172669	0.478062
Bacteria;Proteobacteria;Alphaproteobacteria;Rhizobiales;Brucellaceae;Brucella	-6.14517	6.49075	1.84365	0.174524	0.479618
Bacteria;Proteobacteria;Deltaproteobacteria;Desulfobacterales;Desulfobulbaceae;Desulfotalea	-3.78368	6.0489	1.71524	0.190307	0.514518
Bacteria;Actinobacteria;Actinobacteria;Pseudonocardiales;Pseudonocardiaceae;Amycolatopsis	3.01602	9.99844	1.70829	0.191207	0.514518
Bacteria;Proteobacteria;Alphaproteobacteria;Rhizobiales;Phyllobacteriaceae;Chelativorans	-5.2723	6.35735	1.70693	0.191384	0.514518
Bacteria;Actinobacteria;Actinobacteria;Micrococcales;Micrococcaceae;Kocuria	-2.0168	11.9895	1.66784	0.196548	0.5246
Bacteria;Actinobacteria;Actinobacteria;Corynebacteriales;Corynebacteriaceae;Corynebacterium	-1.64924	15.4144	1.65404	0.198409	0.52542
Bacteria;Actinobacteria;Actinobacteria;Micrococcales;Microbacteriaceae;Leucobacter	-4.59461	7.8036	1.63828	0.200562	0.52542
Bacteria;Proteobacteria;Alphaproteobacteria;Rhodospirillales;Rhodospirillaceae;Inquilinus	-5.58376	7.18922	1.63434	0.201104	0.52542
Bacteria;Planctomycetes;Planctomycetia;Candidatus Brocadiales;Candidatus Brocadiaceae;Candidatus Scalindua	-2.38368	8.32959	1.61729	0.20347	0.525673
Bacteria;Proteobacteria;Alphaproteobacteria;Rhodospirillales;Acetobacteraceae;Craurococcus	-5.3332	5.96995	1.61326	0.204035	0.525673
Bacteria;Verrucomicrobia;Opitutae;Opitutales;Opitutaceae;Opitutus	-1.91821	8.0011	1.59408	0.206744	0.52898
Bacteria;Proteobacteria;Gammaproteobacteria;Xanthomonadales;Xanthomonadaceae;Stenotrophomonas	2.03592	10.6962	1.55476	0.212434	0.539814
Bacteria;Proteobacteria;Betaproteobacteria;Neisseriales;Neisseriaceae;Snodgrassella	2.71998	10.6344	1.531	0.215963	0.545043
Bacteria;Proteobacteria;Betaproteobacteria;Rhodocyclales;Zoogloeaceae;Azoarcus	2.42761	8.25451	1.52126	0.21743	0.545043
Bacteria;Proteobacteria;Betaproteobacteria;Burkholderiales;Alcaligenaceae;Alcaligenes	2.46661	7.72242	1.46578	0.226013	0.562758
Bacteria;Actinobacteria;Thermoleophilia;Solirubrobacterales;Parviterribacteraceae;Parviterribacter	2.46099	6.94653	1.44859	0.228754	0.565785
Bacteria;Proteobacteria;Betaproteobacteria;Neisseriales;Neisseriaceae;Neisseria	2.42684	9.15945	1.43121	0.231567	0.566632
Bacteria;Bacteroidetes;Chitinophagia;Chitinophagales;Chitinophagaceae;Parasegetibacter	-3.32399	8.88126	1.42508	0.23257	0.566632
Bacteria;Proteobacteria;Gammaproteobacteria;Alteromonadales;Pseudoalteromonadaceae;Pseudoalteromonas	-1.77103	9.94296	1.41833	0.233678	0.566632
Bacteria;Proteobacteria;Betaproteobacteria;Burkholderiales;Burkholderiaceae;Lautropia	4.00886	8.15648	1.38749	0.23883	0.574081
Bacteria;Planctomycetes;Phycisphaerae;Tepidisphaerales;Tepidisphaeraceae;Tepidisphaera	-2.97666	6.52842	1.3815	0.239845	0.574081
Bacteria;Firmicutes;Negativicutes;Veillonellales;Veillonellaceae;Megasphaera	-1.90258	6.71386	1.32091	0.250428	0.595569
Bacteria;Proteobacteria;Gammaproteobacteria;Pasteurellales;Pasteurellaceae;Haemophilus	-2.35521	9.06594	1.31171	0.252085	0.595691
Bacteria;Proteobacteria;Gammaproteobacteria;Enterobacterales;Enterobacteriaceae;Rosenbergiella	1.21878	9.79714	1.29525	0.255083	0.59896
Bacteria;Proteobacteria;Gammaproteobacteria;Vibrionales;Vibrionaceae;Vibrio	-1.73301	9.1155	1.28057	0.257793	0.601517
Bacteria;Proteobacteria;Alphaproteobacteria;Rhizobiales;Phyllobacteriaceae;Nitratireductor	3.4604	6.53066	1.27177	0.259436	0.601566
Bacteria;Proteobacteria;Alphaproteobacteria;Rhodospirillales;Geminicoccaceae;Geminicoccus	-1.43455	5.02041	1.2154	0.270265	0.619916
Bacteria;Bacteroidetes;Bacteroidia;Marinilabiliales;Prolixibacteraceae;Prolixibacter	4.08713	6.1178	1.2061	0.272106	0.619916
Bacteria;Proteobacteria;Gammaproteobacteria;Pseudomonadales;Moraxellaceae;Psychrobacter	-2.84194	7.66022	1.20481	0.272362	0.619916
Bacteria;Bacteroidetes;Flavobacteriia;Flavobacteriales;Flavobacteriaceae;Flavobacterium	2.0436	10.3587	1.19188	0.274952	0.621994
Bacteria;Proteobacteria;Alphaproteobacteria;Rhodospirillales;Acetobacteraceae;Endobacter	-1.87507	7.05749	1.17323	0.278739	0.626739
Bacteria;Actinobacteria;Actinobacteria;Micrococcales;Micrococcaceae;Micrococcus	1.561	10.1549	1.15546	0.282409	0.631167
Bacteria;Proteobacteria;Alphaproteobacteria;Rhodobacterales;Rhodobacteraceae;Oceanicella	-3.19496	6.17782	1.14574	0.284443	0.631907
Bacteria;Proteobacteria;Gammaproteobacteria;Enterobacterales;Yersiniaceae;Yersinia	-1.5469	10.919	1.11728	0.290505	0.638155
Bacteria;Proteobacteria;Deltaproteobacteria;Desulfobacterales;Desulfobulbaceae;Desulfobulbus	-4.72154	5.56254	1.11639	0.290696	0.638155
Bacteria;Proteobacteria;Alphaproteobacteria;Rhizobiales;Hyphomicrobiaceae;Rhodomicrobium	2.09954	10.2952	1.09641	0.295055	0.643914
Bacteria;Proteobacteria;Gammaproteobacteria;Oceanospirillales;Halomonadaceae;Halomonas	-2.0148	8.46769	1.03873	0.308116	0.663063
Bacteria;Actinobacteria;Actinobacteria;Corynebacteriales;Dietziaceae;Dietzia	2.1322	9.78593	1.03638	0.308666	0.663063
Bacteria;Proteobacteria;Alphaproteobacteria;Rhizobiales;Hyphomicrobiaceae;Devosia	2.11354	10.3165	1.034	0.30922	0.663063
Bacteria;Proteobacteria;Betaproteobacteria;Burkholderiales;Alcaligenaceae;Azohydromonas	2.71962	8.61637	1.02652	0.310978	0.663063
Bacteria;Proteobacteria;Alphaproteobacteria;Rhodobacterales;Rhodobacteraceae;Paracoccus	-1.74562	10.146	0.968549	0.325042	0.68909
Bacteria;Bacteroidetes;Chitinophagia;Chitinophagales;Chitinophagaceae;Chitinophaga	1.52469	12.1431	0.937861	0.332829	0.701587
Bacteria;Actinobacteria;Actinobacteria;Streptosporangiales;Thermomonosporaceae;Actinocorallia	2.76548	8.7001	0.916787	0.33832	0.703455
Bacteria;Armatimonadetes;Armatimonadia;Armatimonadales;Armatimonadaceae;Armatimonas	0.991422	6.2186	0.916517	0.338391	0.703455
Bacteria;Actinobacteria;Actinobacteria;Micrococcales;Microbacteriaceae;Agromyces	1.97649	9.28757	0.908012	0.340642	0.703455
Bacteria;Proteobacteria;Alphaproteobacteria;Sphingomonadales;Sphingomonadaceae;Sphingomonas	1.24626	12.9069	0.905546	0.341299	0.703455
Bacteria;Proteobacteria;Alphaproteobacteria;Rhizobiales;Hyphomicrobiaceae;Blastochloris	2.717	7.29652	0.859637	0.35384	0.716319
Bacteria;Proteobacteria;Alphaproteobacteria;Sphingomonadales;Erythrobacteraceae;Altererythrobacter	2.24706	8.28762	0.858233	0.354234	0.716319
Bacteria;Proteobacteria;Betaproteobacteria;Nitrosomonadales;Methylophilaceae;Methylophilus	3.72557	7.29625	0.856114	0.354829	0.716319
Bacteria;Proteobacteria;Betaproteobacteria;Burkholderiales;Alcaligenaceae;Derxia	2.719	6.65681	0.853099	0.355677	0.716319
Bacteria;Actinobacteria;Actinobacteria;Bifidobacteriales;Bifidobacteriaceae;Bifidobacterium	3.25289	7.64124	0.847735	0.357194	0.716319
Bacteria;Bacteroidetes;Chitinophagia;Chitinophagales;Chitinophagaceae;Sediminibacterium	0.76564	7.67941	0.84066	0.359208	0.716485
Bacteria;Proteobacteria;Gammaproteobacteria;Pseudomonadales;Pseudomonadaceae;Pseudomonas	1.04521	17.7618	0.811917	0.367554	0.726287
Bacteria;Actinobacteria;Acidimicrobiia;Acidimicrobiales;Acidimicrobiaceae;Aciditerrimonas	1.98811	9.73316	0.810269	0.368041	0.726287
Bacteria;Proteobacteria;Gammaproteobacteria;Xanthomonadales;Rhodanobacteraceae;Aquimonas	3.58117	7.79536	0.80368	0.369995	0.726287
Bacteria;Proteobacteria;Gammaproteobacteria;Xanthomonadales;Xanthomonadaceae;Thermomonas	-1.56468	6.07368	0.785127	0.375578	0.733365
Bacteria;Proteobacteria;Betaproteobacteria;Burkholderiales;Comamonadaceae;Delftia	1.59745	14.0189	0.770904	0.379938	0.737994
Bacteria;Actinobacteria;Actinobacteria;Micrococcales;Microbacteriaceae;Microbacterium	1.90557	8.46111	0.761556	0.382842	0.739762
Bacteria;Actinobacteria;Rubrobacteria;Rubrobacterales;Rubrobacteraceae;Rubrobacter	1.56714	10.8035	0.745294	0.38797	0.745787
Bacteria;Actinobacteria;Actinobacteria;Micrococcales;Micrococcaceae;Nesterenkonia	2.61117	8.66436	0.719381	0.396347	0.756538
Bacteria;Firmicutes;Bacilli;Bacillales;Staphylococcaceae;Salinicoccus	-3.10919	7.35906	0.715447	0.397641	0.756538
Bacteria;Actinobacteria;Actinobacteria;Micrococcales;Micrococcaceae;Arthrobacter	-1.27082	9.27688	0.702773	0.401854	0.760651
Bacteria;Proteobacteria;Betaproteobacteria;Neisseriales;Neisseriaceae;Prolinoborus	0.722121	6.49355	0.692927	0.405171	0.763037
Bacteria;Actinobacteria;Actinobacteria;Micrococcales;Microbacteriaceae;Frigoribacterium	3.63184	6.65789	0.668483	0.413581	0.774942
Bacteria;Proteobacteria;Alphaproteobacteria;Rhizobiales;Rhizobiaceae;Agrobacterium	1.78471	10.6612	0.642603	0.42277	0.788179
Bacteria;Proteobacteria;Gammaproteobacteria;Enterobacterales;Enterobacteriaceae;Escherichia	1.24802	13.3893	0.602797	0.437513	0.811587
Bacteria;Proteobacteria;Deltaproteobacteria;Myxococcales;Polyangiaceae;Sorangium	2.53614	7.17194	0.594454	0.440702	0.813435
Bacteria;Proteobacteria;Gammaproteobacteria;Enterobacterales;Morganellaceae;Proteus	2.0298	7.22082	0.584401	0.444593	0.814005
Bacteria;Proteobacteria;Gammaproteobacteria;Enterobacterales;Erwiniaceae;Pantoea	-1.05024	11.063	0.582334	0.445399	0.814005
Bacteria;Actinobacteria;Acidimicrobiia;Acidimicrobiales;Acidimicrobiaceae;Ilumatobacter	2.25353	8.14488	0.565904	0.451891	0.821822
Bacteria;Proteobacteria;Alphaproteobacteria;Rhizobiales;Rhodobiaceae;Rhodoligotrophos	2.23839	5.76609	0.536405	0.463926	0.839593
Bacteria;Verrucomicrobia;Spartobacteria;Chthoniobacterales;Chthoniobacteraceae;Chthoniobacter	2.37288	8.11367	0.524952	0.468737	0.844182
Bacteria;Proteobacteria;Alphaproteobacteria;Rhodospirillales;Rhodospirillaceae;Azospirillum	-1.27187	9.99385	0.513817	0.473491	0.848624
Bacteria;Firmicutes;Bacilli;Lactobacillales;Enterococcaceae;Enterococcus	0.991473	19.4189	0.49717	0.480746	0.857485
Bacteria;Proteobacteria;Alphaproteobacteria;Rhizobiales;Brucellaceae;Ochrobactrum	-1.08023	10.5602	0.48265	0.487224	0.864882
Bacteria;Bacteroidetes;Cytophagia;Cytophagales;Cytophagaceae;Spirosoma	2.93217	5.90405	0.468806	0.493537	0.871916
Bacteria;Proteobacteria;Gammaproteobacteria;Xanthomonadales;Xanthomonadaceae;Lysobacter	1.21043	11.0634	0.436261	0.508933	0.887631
Bacteria;Actinobacteria;Acidimicrobiia;Acidimicrobiales;Iamiaceae;Aquihabitans	-1.66361	8.6605	0.435656	0.509226	0.887631
Bacteria;Firmicutes;Bacilli;Lactobacillales;Streptococcaceae;Streptococcus	0.830151	12.889	0.434867	0.50961	0.887631
Bacteria;Actinobacteria;Actinobacteria;Corynebacteriales;Mycobacteriaceae;Mycobacterium	0.974136	11.5672	0.40994	0.522	0.903417
Bacteria;Proteobacteria;Alphaproteobacteria;Rhizobiales;Xanthobacteraceae;Ancylobacter	1.26427	6.94421	0.40275	0.525672	0.903417
Bacteria;Proteobacteria;Gammaproteobacteria;Chromatiales;Chromatiaceae;Halochromatium	-1.31416	8.43523	0.400407	0.526879	0.903417
Bacteria;Actinobacteria;Actinobacteria;Propionibacteriales;Propionibacteriaceae;Cutibacterium	0.912618	13.7796	0.397441	0.528414	0.903417
Bacteria;Proteobacteria;Gammaproteobacteria;Enterobacterales;Enterobacteriaceae;Klebsiella	-0.851083	13.8789	0.382054	0.536506	0.913045
Bacteria;Tenericutes;Mollicutes;Acholeplasmatales;Acholeplasmataceae;Candidatus Phytoplasma	1.08806	9.79626	0.367001	0.544643	0.922661
Bacteria;Firmicutes;Bacilli;Bacillales;Bacillaceae;Bacillus	0.684998	14.0518	0.321242	0.570862	0.962681
Bacteria;Proteobacteria;Gammaproteobacteria;Enterobacterales;Erwiniaceae;Erwinia	0.949195	10.8401	0.303011	0.582001	0.977025
Bacteria;Proteobacteria;Alphaproteobacteria;Rhizobiales;Phyllobacteriaceae;Mesorhizobium	0.754012	9.88953	0.28554	0.593093	0.990097
Bacteria;Actinobacteria;Actinobacteria;Micrococcales;Dermacoccaceae;Dermacoccus	-1.47741	8.77592	0.271113	0.602586	0.990097
Bacteria;Proteobacteria;Alphaproteobacteria;Sphingomonadales;Sphingomonadaceae;Novosphingobium	0.735925	13.3414	0.269402	0.603733	0.990097
Bacteria;Proteobacteria;Gammaproteobacteria;Pseudomonadales;Moraxellaceae;Acinetobacter	0.649403	16.0292	0.268825	0.604121	0.990097
Bacteria;Proteobacteria;Betaproteobacteria;Burkholderiales;Burkholderiaceae;Pandoraea	1.14563	9.70062	0.268708	0.6042	0.990097
Bacteria;Proteobacteria;Betaproteobacteria;Burkholderiales;Burkholderiaceae;Paraburkholderia	-0.793047	7.50264	0.266336	0.6058	0.990097
Bacteria;Proteobacteria;Gammaproteobacteria;Enterobacterales;Pectobacteriaceae;Pectobacterium	-0.990913	7.34932	0.253561	0.614579	0.996198
Bacteria;Bacteroidetes;Bacteroidia;Bacteroidales;Prevotellaceae;Prevotella	1.00327	10.4119	0.253095	0.614904	0.996198
Bacteria;Proteobacteria;Alphaproteobacteria;Rhizobiales;Phyllobacteriaceae;Phyllobacterium	1.06221	13.4882	0.236498	0.626747	1
Bacteria;Actinobacteria;Actinobacteria;Micrococcales;Intrasporangiaceae;Knoellia	1.45391	8.40791	0.22412	0.635918	1
Bacteria;Proteobacteria;Gammaproteobacteria;Pseudomonadales;Moraxellaceae;Moraxella	0.886828	9.99307	0.214476	0.643282	1
Bacteria;Proteobacteria;Betaproteobacteria;Nitrosomonadales;Methylophilaceae;Methylotenera	-2.10955	5.84757	0.21443	0.643317	1
Bacteria;Bacteroidetes;Chitinophagia;Chitinophagales;Chitinophagaceae;Flavisolibacter	1.58626	7.86373	0.210862	0.646092	1
Bacteria;Actinobacteria;Actinobacteria;Micrococcales;Micrococcaceae;Citricoccus	-0.815784	11.6533	0.206116	0.649829	1
Bacteria;Verrucomicrobia;Verrucomicrobiae;Verrucomicrobiales;Verrucomicrobia subdivision 3;Pedosphaera	1.08982	9.00231	0.198339	0.656065	1
Bacteria;Proteobacteria;Alphaproteobacteria;Rhizobiales;Rhizobiaceae;Sinorhizobium	0.801843	11.3022	0.195656	0.65825	1
Bacteria;Proteobacteria;Betaproteobacteria;Nitrosomonadales;Sterolibacteriaceae;Sterolibacterium	-1.53705	6.33831	0.19452	0.659181	1
Bacteria;Proteobacteria;Alphaproteobacteria;Rhizobiales;Methylobacteriaceae;Microvirga	1.10657	8.0307	0.192294	0.661014	1
Bacteria;Actinobacteria;Actinobacteria;Micromonosporales;Micromonosporaceae;Micromonospora	0.731077	8.17453	0.190146	0.662795	1
Bacteria;Proteobacteria;Gammaproteobacteria;Legionellales;Legionellaceae;Legionella	-1.31598	8.20664	0.183496	0.668386	1
Bacteria;Proteobacteria;Gammaproteobacteria;Enterobacterales;Enterobacteriaceae;Enterobacter	0.583076	11.7608	0.182477	0.669253	1
Bacteria;Proteobacteria;Betaproteobacteria;Burkholderiales;Comamonadaceae;Acidovorax	-0.701367	8.05424	0.180913	0.67059	1
Bacteria;Proteobacteria;Betaproteobacteria;Burkholderiales;Comamonadaceae;Ramlibacter	-1.03475	8.85225	0.176583	0.674326	1
Bacteria;Actinobacteria;Actinobacteria;Propionibacteriales;Nocardioidaceae;Nocardioides	-0.770331	10.202	0.166988	0.682803	1
Bacteria;Actinobacteria;Actinobacteria;Kineosporiales;Kineosporiaceae;Kineococcus	-1.34229	7.11945	0.156379	0.692512	1
Bacteria;Bacteroidetes;Chitinophagia;Chitinophagales;Chitinophagaceae;Flavitalea	-0.975267	7.32976	0.150244	0.698302	1
Bacteria;Firmicutes;Negativicutes;Veillonellales;Veillonellaceae;Veillonella	-1.10189	7.76317	0.149441	0.69907	1
Bacteria;Proteobacteria;Gammaproteobacteria;Enterobacterales;Enterobacteriaceae;Kosakonia	0.680563	7.16245	0.145809	0.702573	1
Bacteria;Proteobacteria;Betaproteobacteria;Burkholderiales;Comamonadaceae;Schlegelella	-0.879608	7.59067	0.134367	0.713946	1
Bacteria;Nitrospirae;Nitrospira;Nitrospirales;Nitrospiraceae;Nitrospira	0.89764	8.64908	0.134281	0.714034	1
Bacteria;Proteobacteria;Betaproteobacteria;Burkholderiales;Comamonadaceae;Caenimonas	0.981342	8.64618	0.117252	0.732035	1
Bacteria;Bacteroidetes;Flavobacteriia;Flavobacteriales;Flavobacteriaceae;Chryseobacterium	-0.518829	12.1431	0.108268	0.742125	1
Bacteria;Actinobacteria;Actinobacteria;Streptosporangiales;Streptosporangiaceae;Nonomuraea	-0.986846	8.15458	0.101984	0.749462	1
Bacteria;Bacteroidetes;Bacteroidia;Bacteroidales;Bacteroidaceae;Bacteroides	0.560426	11.2216	0.101449	0.750098	1
Bacteria;Actinobacteria;Actinobacteria;Pseudonocardiales;Pseudonocardiaceae;Allokutzneria	1.13638	7.41739	0.0977297	0.754571	1
Bacteria;Proteobacteria;Betaproteobacteria;Rhodocyclales;Zoogloeaceae;Thauera	1.07836	6.00732	0.0935812	0.759673	1
Bacteria;Proteobacteria;Gammaproteobacteria;Nevskiales;Sinobacteraceae;Povalibacter	0.91154	8.54271	0.0845179	0.771266	1
Bacteria;Gemmatimonadetes;Gemmatimonadetes;Gemmatimonadales;Gemmatimonadaceae;Gemmatimonas	-0.457107	10.1165	0.0662135	0.796932	1
Bacteria;Proteobacteria;Betaproteobacteria;Burkholderiales;Comamonadaceae;Kinneretia	-0.74421	7.68334	0.0607399	0.80533	1
Bacteria;Proteobacteria;Alphaproteobacteria;Rhodospirillales;Rhodospirillaceae;Dongia	0.438864	11.11	0.0599878	0.806515	1
Bacteria;Actinobacteria;Actinobacteria;Actinomycetales;Actinomycetaceae;Actinomyces	-0.525277	8.93457	0.0567803	0.811659	1
Bacteria;Actinobacteria;Actinobacteria;Propionibacteriales;Nocardioidaceae;Kribbella	-0.485827	10.2935	0.0555268	0.813711	1
Bacteria;Actinobacteria;Actinobacteria;Micrococcales;Micrococcaceae;Yaniella	0.589532	7.27414	0.0551091	0.8144	1
Bacteria;Actinobacteria;Actinobacteria;Propionibacteriales;Propionibacteriaceae;Microlunatus	-0.846651	7.39976	0.0545707	0.815293	1
Bacteria;Chloroflexi;Ktedonobacteria;Ktedonobacterales;Ktedonobacteraceae;Ktedonobacter	-0.708109	7.68947	0.0434083	0.834958	1
Bacteria;Actinobacteria;Actinobacteria;Propionibacteriales;Propionibacteriaceae;Propionibacterium	0.315528	10.1235	0.0422494	0.837145	1
Bacteria;Actinobacteria;Rubrobacteria;Gaiellales;Gaiellaceae;Gaiella	-0.252262	12.4909	0.0285436	0.865837	1
Bacteria;Proteobacteria;Betaproteobacteria;Burkholderiales;Alcaligenaceae;Achromobacter	-0.326642	9.89686	0.0272621	0.868856	1
Bacteria;Actinobacteria;Actinobacteria;Streptomycetales;Streptomycetaceae;Streptomyces	-0.189091	13.8107	0.0225902	0.880528	1
Bacteria;Firmicutes;Bacilli;Bacillales;Paenibacillaceae;Paenibacillus	0.209763	10.2904	0.0216971	0.882896	1
Bacteria;Actinobacteria;Actinobacteria;Micrococcales;Promicromonosporaceae;Isoptericola	0.251014	6.08019	0.020469	0.886235	1
Bacteria;Proteobacteria;Betaproteobacteria;Burkholderiales;Comamonadaceae;Pelomonas	0.217866	11.087	0.0171456	0.895822	1
Bacteria;Proteobacteria;Alphaproteobacteria;Rhizobiales;Rhodobiaceae;Microbaculum	0.477473	5.72374	0.0157323	0.900184	1
Bacteria;Proteobacteria;Gammaproteobacteria;Xanthomonadales;Xanthomonadaceae;Pseudoxanthomonas	-0.28873	9.94584	0.0143956	0.904498	1
Bacteria;Proteobacteria;Betaproteobacteria;Burkholderiales;Comamonadaceae;Caldimonas	0.381947	6.09102	0.0141307	0.905376	1
Bacteria;Proteobacteria;Betaproteobacteria;Burkholderiales;Oxalobacteraceae;Massilia	0.267277	9.07844	0.0137409	0.906685	1
Bacteria;Actinobacteria;Actinobacteria;Pseudonocardiales;Pseudonocardiaceae;Lentzea	-0.506907	5.66345	0.0137403	0.906686	1
Bacteria;Proteobacteria;Betaproteobacteria;Burkholderiales;Oxalobacteraceae;Herbaspirillum	0.220114	10.7507	0.013404	0.90783	1
Bacteria;Proteobacteria;Gammaproteobacteria;Vibrionales;Vibrionaceae;Photobacterium	-0.247955	6.88238	0.0130219	0.909148	1
Bacteria;Actinobacteria;Thermoleophilia;Solirubrobacterales;Solirubrobacteraceae;Solirubrobacter	-0.18179	11.0342	0.0127273	0.910177	1
Bacteria;Actinobacteria;Actinobacteria;Streptosporangiales;Thermomonosporaceae;Actinomadura	0.31568	8.72356	0.0124087	0.911304	1
Bacteria;Proteobacteria;Alphaproteobacteria;Rhizobiales;Hyphomicrobiaceae;Hyphomicrobium	0.191403	10.0576	0.00906467	0.924149	1
Bacteria;Proteobacteria;Alphaproteobacteria;Caulobacterales;Caulobacteraceae;Caulobacter	-0.182644	9.90167	0.00857895	0.926203	1
Bacteria;Proteobacteria;Deltaproteobacteria;Myxococcales;Polyangiaceae;Chondromyces	-0.268029	6.0335	0.0084408	0.926798	1
Bacteria;Actinobacteria;Thermoleophilia;Solirubrobacterales;Conexibacteraceae;Conexibacter	-0.170473	8.54271	0.00772295	0.929972	1
Bacteria;Actinobacteria;Actinobacteria;Micromonosporales;Micromonosporaceae;Actinoplanes	0.198411	8.30546	0.00705434	0.933064	1
Bacteria;Actinobacteria;Actinobacteria;Corynebacteriales;Corynebacteriaceae;Turicella	0.248202	8.62525	0.00671053	0.934712	1
Bacteria;Firmicutes;Bacilli;Bacillales;Bacillaceae;Virgibacillus	-0.0925478	14.1895	0.00427626	0.947861	1
Bacteria;Bacteroidetes;Chitinophagia;Chitinophagales;Chitinophagaceae;Niastella	-0.116742	10.9624	0.00359733	0.952173	1
Bacteria;Proteobacteria;Betaproteobacteria;Burkholderiales;Comamonadaceae;Comamonas	-0.104896	9.32186	0.00267327	0.958765	1
Bacteria;Planctomycetes;Planctomycetia;Planctomycetales;Planctomycetaceae;Pirellula	-0.108538	9.24204	0.0026512	0.958935	1
Bacteria;Proteobacteria;Gammaproteobacteria;Alteromonadales;Alteromonadaceae;Aliiglaciecola	0.218616	5.34941	0.00257899	0.959498	1
Bacteria;Proteobacteria;Deltaproteobacteria;Desulfovibrionales;Desulfomicrobiaceae;Desulfomicrobium	0.158315	8.83105	0.00256621	0.959598	1
Bacteria;Proteobacteria;Betaproteobacteria;Nitrosomonadales;Sterolibacteriaceae;Denitratisoma	-0.179834	6.3192	0.00245178	0.960509	1
Bacteria;Actinobacteria;Actinobacteria;Kineosporiales;Kineosporiaceae;Kineosporia	0.181766	6.68909	0.00239857	0.960939	1
Bacteria;Proteobacteria;Deltaproteobacteria;Myxococcales;Polyangiaceae;Polyangium	-0.0875724	8.81028	0.00179599	0.966196	1
Bacteria;Proteobacteria;Betaproteobacteria;Nitrosomonadales;Nitrosomonadaceae;Nitrosospira	-0.0990212	7.7641	0.00136618	0.970515	1
Archaea;Thaumarchaeota;Nitrososphaeria;Nitrososphaerales;Nitrososphaeraceae;Candidatus Nitrosocosmicus	0.149663	7.18205	0.00133874	0.970813	1
Bacteria;Firmicutes;Clostridia;Clostridiales;Ruminococcaceae;Gemmiger	0.0995168	7.46592	0.00107507	0.973843	1
Bacteria;Actinobacteria;Actinobacteria;Micrococcales;Micrococcaceae;Rothia	-0.0562415	10.1221	0.000994157	0.974847	1
Bacteria;Acidobacteria;Acidobacteriia;Acidobacteriales;Acidobacteriaceae;Acidobacterium	-0.0792053	7.91097	0.000689724	0.979048	1
Bacteria;Proteobacteria;Gammaproteobacteria;Enterobacterales;Enterobacteriaceae;Salmonella	-0.0412466	7.28728	0.000435129	0.983358	1
Bacteria;Actinobacteria;Actinobacteria;Pseudonocardiales;Pseudonocardiaceae;Pseudonocardia	0.0383058	8.91024	0.000424524	0.983562	1
Bacteria;Firmicutes;Bacilli;Lactobacillales;Carnobacteriaceae;Carnobacterium	0.000313479	11.148	3.24859e-08	0.999856	1
Bacteria;Acidobacteria;Acidobacteriia;Acidobacteriales;Acidobacteriaceae;Candidatus Koribacter	0	7.67895	0	1	1
Bacteria;Actinobacteria;Actinobacteria;Corynebacteriales;Mycobacteriaceae;Mycobacteroides	0	8.83525	0	1	1
Bacteria;Actinobacteria;Actinobacteria;Corynebacteriales;Tsukamurellaceae;Tsukamurella	0	5.70962	0	1	1
Bacteria;Actinobacteria;Actinobacteria;Corynebacteriales;Williamsiaceae;Williamsia	0	6.4429	0	1	1
Bacteria;Actinobacteria;Actinobacteria;Geodermatophilales;Geodermatophilaceae;Blastococcus	0	6.47079	0	1	1
Bacteria;Actinobacteria;Actinobacteria;Kineosporiales;Kineosporiaceae;Quadrisphaera	0	6.06494	0	1	1
Bacteria;Actinobacteria;Actinobacteria;Micrococcales;Intrasporangiaceae;Serinicoccus	0	5.96027	0	1	1
Bacteria;Actinobacteria;Actinobacteria;Micrococcales;Microbacteriaceae;Amnibacterium	0	6.97844	0	1	1
Bacteria;Actinobacteria;Actinobacteria;Micromonosporales;Micromonosporaceae;Dactylosporangium	0	7.34897	0	1	1
Bacteria;Actinobacteria;Actinobacteria;Propionibacteriales;Nocardioidaceae;Aeromicrobium	0	6.4518	0	1	1
Bacteria;Actinobacteria;Actinobacteria;Pseudonocardiales;Pseudonocardiaceae;Haloechinothrix	0	5.67539	0	1	1
Bacteria;Actinobacteria;Actinobacteria;Streptosporangiales;Streptosporangiaceae;Acrocarpospora	0	7.81636	0	1	1
Bacteria;Bacteroidetes;Chitinophagia;Chitinophagales;Chitinophagaceae;Flavihumibacter	0	7.06402	0	1	1
Bacteria;Bacteroidetes;Chitinophagia;Chitinophagales;Chitinophagaceae;Lacibacter	0	6.08518	0	1	1
Bacteria;Bacteroidetes;Cytophagia;Cytophagales;Cytophagaceae;Flectobacillus	0	9.87622	0	1	1
Bacteria;Bacteroidetes;Cytophagia;Cytophagales;Hymenobacteraceae;Hymenobacter	0	9.36822	0	1	1
Bacteria;Bacteroidetes;Flavobacteriia;Flavobacteriales;Crocinitomicaceae;Crocinitomix	0	5.86195	0	1	1
Bacteria;Bacteroidetes;Flavobacteriia;Flavobacteriales;Flavobacteriaceae;Cloacibacterium	0	5.03604	0	1	1
Bacteria;Bacteroidetes;Flavobacteriia;Flavobacteriales;Flavobacteriaceae;Elizabethkingia	0	6.61761	0	1	1
Bacteria;Bacteroidetes;Flavobacteriia;Flavobacteriales;Flavobacteriaceae;Tenacibaculum	0	6.2673	0	1	1
Bacteria;Bacteroidetes;Sphingobacteriia;Sphingobacteriales;Sphingobacteriaceae;Olivibacter	0	7.66018	0	1	1
Bacteria;Chlamydiae;Chlamydiia;Parachlamydiales;Rhabdochlamydiaceae;Candidatus Rhabdochlamydia	0	6.09789	0	1	1
Bacteria;Chloroflexi;Anaerolineae;Anaerolineales;Anaerolineaceae;Ornatilinea	0	5.32459	0	1	1
Bacteria;Deinococcus-Thermus;Deinococci;Deinococcales;Deinococcaceae;Deinococcus	0	7.4946	0	1	1
Bacteria;Deinococcus-Thermus;Deinococci;Deinococcales;Trueperaceae;Truepera	0	7.10496	0	1	1
Bacteria;Firmicutes;Bacilli;Bacillales;Bacillaceae;Anoxybacillus	0	5.98637	0	1	1
Bacteria;Firmicutes;Bacilli;Bacillales;Bacillaceae;Oceanobacillus	0	9.61087	0	1	1
Bacteria;Firmicutes;Bacilli;Bacillales;Planococcaceae;Planococcus	0	8.66325	0	1	1
Bacteria;Firmicutes;Bacilli;Bacillales;Staphylococcaceae;Jeotgalicoccus	0	6.18163	0	1	1
Bacteria;Firmicutes;Bacilli;Lactobacillales;Enterococcaceae;Tetragenococcus	0	5.54548	0	1	1
Bacteria;Firmicutes;Clostridia;Clostridiales;Ruminococcaceae;Faecalibacterium	0	7.36429	0	1	1
Bacteria;Firmicutes;Negativicutes;Acidaminococcales;Acidaminococcaceae;Acidaminococcus	0	9.67189	0	1	1
Bacteria;Firmicutes;Negativicutes;Acidaminococcales;Acidaminococcaceae;Phascolarctobacterium	0	7.0904	0	1	1
Bacteria;Proteobacteria;Alphaproteobacteria;Rhizobiales;Aurantimonadaceae;Aureimonas	0	6.39135	0	1	1
Bacteria;Proteobacteria;Alphaproteobacteria;Rhizobiales;Beijerinckiaceae;Camelimonas	0	5.76291	0	1	1
Bacteria;Proteobacteria;Alphaproteobacteria;Rhizobiales;Bradyrhizobiaceae;Afipia	0	6.74809	0	1	1
Bacteria;Proteobacteria;Alphaproteobacteria;Rhizobiales;Brucellaceae;Daeguia	0	5.74798	0	1	1
Bacteria;Proteobacteria;Alphaproteobacteria;Rhizobiales;Chelatococcaceae;Camelimonas	0	5.64037	0	1	1
Bacteria;Proteobacteria;Alphaproteobacteria;Rhizobiales;Methylocystaceae;Pleomorphomonas	0	8.27747	0	1	1
Bacteria;Proteobacteria;Alphaproteobacteria;Rhodobacterales;Rhodobacteraceae;Aliiroseovarius	0	6.13586	0	1	1
Bacteria;Proteobacteria;Alphaproteobacteria;Rhodobacterales;Rhodobacteraceae;Phaeobacter	0	9.2537	0	1	1
Bacteria;Proteobacteria;Alphaproteobacteria;Rhodospirillales;Acetobacteraceae;Acidocella	0	6.00203	0	1	1
Bacteria;Proteobacteria;Alphaproteobacteria;Sphingomonadales;Sphingomonadaceae;Sandaracinobacter	0	6.42312	0	1	1
Bacteria;Proteobacteria;Betaproteobacteria;Burkholderiales;Oxalobacteraceae;Duganella	0	5.80908	0	1	1
Bacteria;Proteobacteria;Betaproteobacteria;Burkholderiales;Oxalobacteraceae;Janthinobacterium	0	7.12916	0	1	1
Bacteria;Proteobacteria;Betaproteobacteria;Burkholderiales;Oxalobacteraceae;Oxalicibacterium	0	6.14008	0	1	1
Bacteria;Proteobacteria;Betaproteobacteria;Burkholderiales;Sutterellaceae;Sutterella	0	6.97589	0	1	1
Bacteria;Proteobacteria;Betaproteobacteria;Gallionellales;Gallionellaceae;Sideroxydans	0	8.38207	0	1	1
Bacteria;Proteobacteria;Betaproteobacteria;Methylophilales;Methylophilaceae;Methylotenera	0	5.91702	0	1	1
Bacteria;Proteobacteria;Betaproteobacteria;Nitrosomonadales;Methylophilaceae;Methylobacillus	0	6.3281	0	1	1
Bacteria;Proteobacteria;Deltaproteobacteria;Desulfobacterales;Desulfobulbaceae;Desulfopila	0	4.91213	0	1	1
Bacteria;Proteobacteria;Epsilonproteobacteria;Campylobacterales;Campylobacteraceae;Sulfurospirillum	0	7.23605	0	1	1
Bacteria;Proteobacteria;Gammaproteobacteria;Cellvibrionales;Halieaceae;Haliea	0	5.95346	0	1	1
Bacteria;Proteobacteria;Gammaproteobacteria;Cellvibrionales;Halieaceae;Halioglobus	0	6.56704	0	1	1
Bacteria;Proteobacteria;Gammaproteobacteria;Enterobacterales;Enterobacteriaceae;Buttiauxella	0	7.43258	0	1	1
Bacteria;Proteobacteria;Gammaproteobacteria;Legionellales;Coxiellaceae;Rickettsiella	0	5.27131	0	1	1
Bacteria;Proteobacteria;Gammaproteobacteria;Oceanospirillales;Hahellaceae;Hahella	0	7.46317	0	1	1
Bacteria;Proteobacteria;Gammaproteobacteria;Oceanospirillales;Halomonadaceae;Halotalea	0	6.64373	0	1	1
Bacteria;Proteobacteria;Gammaproteobacteria;Orbales;Orbaceae;Frischella	0	7.75476	0	1	1
Bacteria;Proteobacteria;Gammaproteobacteria;Vibrionales;Vibrionaceae;Aliivibrio	0	5.92329	0	1	1
Bacteria;Proteobacteria;Gammaproteobacteria;Xanthomonadales;Rhodanobacteraceae;Dokdonella	0	7.20157	0	1	1
Bacteria;Proteobacteria;Gammaproteobacteria;Xanthomonadales;Rhodanobacteraceae;Dyella	0	6.34771	0	1	1
Bacteria;Proteobacteria;Gammaproteobacteria;Xanthomonadales;Rhodanobacteraceae;Tahibacter	0	6.40586	0	1	1
Bacteria;Proteobacteria;Gammaproteobacteria;Xanthomonadales;Xanthomonadaceae;Luteimonas	0	8.006	0	1	1
Bacteria;Proteobacteria;Oligoflexia;Oligoflexales;Oligoflexaceae;Oligoflexus	0	6.57374	0	1	1
Bacteria;Spirochaetes;Spirochaetia;Spirochaetales;Spirochaetaceae;Treponema	0	5.98088	0	1	1
